# Supplementary material for: RNA-Seq Analysis of Quercus pubescens Leaves: De Novo Transcriptome Assembly, Annotation and Functional Markers Development
Source: PLoS One. 2014 Nov 13;9(11):e112487. doi: 10.1371/journal.pone.0112487 (PMC4231058; doi:10.1371/journal.pone.0112487)
Supplement: Table S1 — BLAST hits from the NCBI Viridiplantae Nr database, NCBI NP RefSeQ database, UniProt database and KOG, Pfam and InterPro domain/families assigned to Q. pubescens contigs. (XLS) [file pone.0112487.s003.xls]

## Sheet: Table S1
Query	Description (E-value) [Nr Viridiplantae]	Description (E-value) [NP RefSeq]	Description (E-value) [UniProt]	InterPro description	KOG description	Pfam description
Quercus_contig_1	hypothetical protein PRUPE_ppa002742mg [Prunus persica]	transmembrane 9 superfamily member 4-like [Fragaria vesca subsp. vesca]	Endosomal P24A protein, putative; [Ricinus communis (Castor bean).]"		Endosomal membrane proteins, EMP70	Endomembrane protein 70
Quercus_contig_2	stromal 70 kDa heat shock-related protein, chloroplastic-like [Vitis vinifera]	stromal 70 kDa heat shock-related protein, chloroplastic-like [Cucumis sativus]	Putative uncharacterized protein; [Vitis vinifera (Grape).]"		Molecular chaperones mortalin/PBP74/GRP75, HSP70 superfamily	Hsp70 protein
Quercus_contig_3	hypothetical protein CICLE_v10004833mg [Citrus clementina]	protein TRANSPARENT TESTA 12-like [Fragaria vesca subsp. vesca]	Multidrug resistance pump, putative; [Ricinus communis (Castor bean).]"	Multi antimicrobial extrusion protein	Uncharacterized membrane protein, predicted efflux pump	MatE
Quercus_contig_4	uncharacterized protein LOC100854700 [Vitis vinifera]	uncharacterized protein LOC101222804 [Cucumis sativus]	Putative uncharacterized protein; [Vitis vinifera (Grape).]"
Quercus_contig_5	hypothetical protein CICLE_v10016190mg [Citrus clementina]	uncharacterized protein LOC101298739 [Fragaria vesca subsp. vesca]	Putative uncharacterized protein; [Vitis vinifera (Grape).]"
Quercus_contig_6	predicted protein [Populus trichocarpa]	uncharacterized protein LOC100812913 [Glycine max]	Predicted protein; [Populus trichocarpa (Western balsam poplar) (Populus balsamifera]"
Quercus_contig_7	para-aminobenzoate synthase family protein [Populus trichocarpa]	para-aminobenzoate synthase-like [Fragaria vesca subsp. vesca]	p-aminobenzoate synthase; [Populus trichocarpa (Western balsam poplar) (Populus balsamifera]"		Para-aminobenzoate (PABA) synthase ABZ1	chorismate binding enzyme
Quercus_contig_8	hypothetical protein CICLE_v10022440mg [Citrus clementina]	uncharacterized protein LOC100500065 [Glycine max]	Putative uncharacterized protein; [Populus trichocarpa (Western balsam poplar) (Populus balsamifera]"
Quercus_contig_9	hypothetical protein CICLE_v10024243mg [Citrus clementina]	probable anion transporter 2, chloroplastic-like [Cicer arietinum]	Putative uncharacterized protein; [Vitis vinifera (Grape).]"		Permease of the major facilitator superfamily	Major Facilitator Superfamily
Quercus_contig_10	cc-nbs-lrr resistance protein [Populus trichocarpa]	disease resistance protein RPM1-like [Fragaria vesca subsp. vesca]	Cc-nbs-lrr resistance protein; [Populus trichocarpa (Western balsam poplar) (Populus balsamifera]"
Quercus_contig_11	hypothetical protein PRUPE_ppa005313mg [Prunus persica]	uncharacterized protein LOC101307844 [Fragaria vesca subsp. vesca]	Predicted protein; [Populus trichocarpa (Western balsam poplar) (Populus balsamifera]"	GTP cyclohydrolase I domain	GTP cyclohydrolase I	GTP cyclohydrolase I
Quercus_contig_12	hypothetical protein CICLE_v10025400mg [Citrus clementina]	inositol-3-phosphate synthase-like [Fragaria vesca subsp. vesca]	ull=Inositol-3-phosphate synthase; Short=MIP synthase; EC=5.5.1.4; AltName: Myo-inositol-1-phosphate synthase; Short=IPS; Short=MI-1-P synthase; [Triticum aestivum (Wheat).]"	Myo-inositol-1-phosphate synthase	Myo-inositol-1-phosphate synthase	Myo-inositol-1-phosphate synthase
Quercus_contig_13	ribulose bisphosphate carboxylase/oxygenase activase 1, chloroplastic-like [Vitis vinifera]	ribulose bisphosphate carboxylase/oxygenase activase 1, chloroplastic-like [Glycine max]	Putative uncharacterized protein; [Vitis vinifera (Grape).]"	ATPase, AAA-type, core	26S proteasome regulatory complex, ATPase RPT4	ATPase family associated with various cellular activities (AAA)
Quercus_contig_14	hypothetical protein PRUPE_ppa009393mg [Prunus persica]	probable rRNA-processing protein EBP2 homolog [Cicer arietinum]	Predicted protein; [Populus trichocarpa (Western balsam poplar) (Populus balsamifera]"		Nucleolar protein-like/EBNA1-binding protein	Eukaryotic rRNA processing protein EBP2
Quercus_contig_15	fructose-bisphosphate aldolase 3 [Camellia oleifera]	probable fructose-bisphosphate aldolase 2, chloroplastic-like [Fragaria vesca subsp. vesca]	Fructose-bisphosphate aldolase; EC=4.1.2.13; [Nicotiana paniculata.]"	Aldolase-type TIM barrel	Fructose-biphosphate aldolase	Fructose-bisphosphate aldolase class-I
Quercus_contig_16	geranylgeranyl hydrogenase [Lotus japonicus]	geranylgeranyl diphosphate reductase, chloroplastic-like [Cucumis sativus]	Geranylgeranyl hydrogenase; [Lotus japonicus.]"	Aromatic-ring hydroxylase-like	Glutamate synthase	Glucose inhibited division protein A
Quercus_contig_17	transformation/transcription domain-associated protein [Vitis vinifera]	transformation/transcription domain-associated protein-like [Cucumis sativus]	Putative uncharacterized protein; [Vitis vinifera (Grape).]"		Histone acetyltransferase SAGA, TRRAP/TRA1 component, PI-3 kinase superfamily	Phosphatidylinositol 3- and 4-kinase
Quercus_contig_18	Uncharacterized protein TCM_037897 [Theobroma cacao]	uncharacterized protein LOC101494502 [Cicer arietinum]	Predicted protein; [Populus trichocarpa (Western balsam poplar) (Populus balsamifera]"
Quercus_contig_19	pentatricopeptide repeat-containing protein At5g16640, mitochondrial-like [Fragaria vesca subsp. vesca]	pentatricopeptide repeat-containing protein At5g16640, mitochondrial-like [Fragaria vesca subsp. vesca]	Predicted protein; [Populus trichocarpa (Western balsam poplar) (Populus balsamifera]"	Pentatricopeptide repeat	Uncharacterized conserved protein	PPR repeat
Quercus_contig_20	Cell wall-associated hydrolase, partial [Medicago truncatula]	hypothetical protein PhapfoPp091 [Phalaenopsis aphrodite subsp. formosana]	Putative uncharacterized protein rps12; [Phalaenopsis aphrodite subsp. formosana (Moth orchid).]"
Quercus_contig_21	hypothetical protein CICLE_v10032548mg [Citrus clementina]	expansin-A1-like [Fragaria vesca subsp. vesca]	Expansin; [Fragaria ananassa (Strawberry).]"	Expansin/Lol pI		Pollen allergen
Quercus_contig_22	hypothetical protein PRUPE_ppa010108mg [Prunus persica]	uncharacterized protein LOC101292600 [Fragaria vesca subsp. vesca]	Putative uncharacterized protein; [Vitis vinifera (Grape).]"		Myosin class II heavy chain
Quercus_contig_23	26S protease regulatory subunit 6B homolog [Cucumis sativus]	26S protease regulatory subunit 6B homolog [Cucumis sativus]	26S protease regulatory subunit 6b, putative; EC=3.6.4.3; [Ricinus communis (Castor bean).]"		26S proteasome regulatory complex, ATPase RPT3	ATPase family associated with various cellular activities (AAA)
Quercus_contig_24	putative chloroplast chlorophyll a/b-binding protein [Carya cathayensis]	chlorophyll a-b binding protein, chloroplastic-like [Cucumis sativus]	Putative chloroplast chlorophyll a/b-binding protein; [Carya cathayensis.]"	Chlorophyll a/b binding protein domain		Chlorophyll A-B binding protein
Quercus_contig_25	uncharacterized protein LOC100803853 [Glycine max]	uncharacterized protein LOC101220602 isoform 1 [Cucumis sativus]	Putative uncharacterized protein; [Zea mays (Maize).]"
Quercus_contig_26	hypothetical protein CICLE_v10018460mg [Citrus clementina]	eukaryotic translation initiation factor 4G-like isoform X1 [Cicer arietinum]	Eukaryotic translation initiation factor 4g, putative; [Ricinus communis (Castor bean).]"		Translation initiation factor 4F, ribosome/mRNA-bridging subunit (eIF-4G)	MIF4G domain
Quercus_contig_27	Undecaprenyl pyrophosphate synthetase family protein [Theobroma cacao]	dehydrodolichyl diphosphate synthase 2-like [Fragaria vesca subsp. vesca]	Putative uncharacterized protein; [Vitis vinifera (Grape).]"	Decaprenyl diphosphate synthase-like	Cis-prenyltransferase	Putative undecaprenyl diphosphate synthase
Quercus_contig_28	calreticulin-3-like isoform X3 [Cicer arietinum]	calreticulin-3-like isoform X3 [Cicer arietinum]	Putative uncharacterized protein; [Glycine max (Soybean) (Glycine hispida).]"		Calreticulin	Calreticulin family
Quercus_contig_29	Transmembrane nine 7 isoform 1 [Theobroma cacao]	transmembrane 9 superfamily member 4-like [Fragaria vesca subsp. vesca]	Endosomal P24A protein, putative; [Ricinus communis (Castor bean).]"	Nonaspanin (TM9SF)	Endosomal membrane proteins, EMP70	Endomembrane protein 70
Quercus_contig_30	hypothetical protein PRUPE_ppa012395mg [Prunus persica]	thylakoid membrane phosphoprotein 14 kDa, chloroplastic-like [Fragaria vesca subsp. vesca]	Predicted protein; [Populus trichocarpa (Western balsam poplar) (Populus balsamifera]"	Cyanobacterial aminoacyl-tRNA synthetase, CAAD domain
Quercus_contig_31	hypothetical protein PRUPE_ppa000098mg [Prunus persica]	1-phosphatidylinositol 3-phosphate 5-kinase-like [Fragaria vesca subsp. vesca]	Fyve finger-containing phosphoinositide kinase, fyv1, putative; EC=2.7.1.150; [Ricinus communis (Castor bean).]"		Phosphatidylinositol-4-phosphate 5-kinase and related FYVE finger-containing proteins	TCP-1/cpn60 chaperonin family
Quercus_contig_32	hypothetical protein PRUPE_ppa009686mg [Prunus persica]	chlorophyll a-b binding protein CP29.3, chloroplastic-like [Fragaria vesca subsp. vesca]	Chlorophyll A/B binding protein, putative; [Ricinus communis (Castor bean).]"	Chlorophyll a/b binding protein domain		Chlorophyll A-B binding protein
Quercus_contig_33	Plastocyanin A, chloroplast precursor, putative [Ricinus communis]	plastocyanin, chloroplastic [Solanum lycopersicum]	Plastocyanin A, chloroplast, putative; [Ricinus communis (Castor bean).]"	Plastocyanin		Copper binding proteins, plastocyanin/azurin family
Quercus_contig_34	hypothetical protein PRUPE_ppa002910mg [Prunus persica]	uncharacterized protein LOC101502776 isoform X1 [Cicer arietinum]	Putative uncharacterized protein; [Vitis vinifera (Grape).]"
Quercus_contig_35	unnamed protein product [Glycine max]	glutamine synthetase cytosolic isozyme 1 [Vitis vinifera]	Glutamine synthetase; EC=6.3.1.2; [Gossypium hirsutum (Upland cotton) (Gossypium mexicanum).]"	Glutamine synthetase/guanido kinase, catalytic domain	Glutamine synthetase	Glutamine synthetase, catalytic domain
Quercus_contig_36	hypothetical protein PRUPE_ppa012825mg [Prunus persica]	30S ribosomal protein S17, chloroplastic-like [Fragaria vesca subsp. vesca]	Predicted protein; [Populus trichocarpa (Western balsam poplar) (Populus balsamifera]"
Quercus_contig_37	uncharacterized protein LOC101220175 [Cucumis sativus]	uncharacterized protein LOC101220175 [Cucumis sativus]	Putative uncharacterized protein; [Vitis vinifera (Grape).]"	Domain of unknown function DUF4033
Quercus_contig_38	aminomethyltransferase, mitochondrial [Vitis vinifera]	aminomethyltransferase, mitochondrial-like [Fragaria vesca subsp. vesca]	Aminomethyltransferase; EC=2.1.2.10; [Vitis vinifera (Grape).]"	Glycine cleavage T-protein, C-terminal barrel	Aminomethyl transferase	Aminomethyltransferase folate-binding domain
Quercus_contig_39	predicted protein [Populus trichocarpa]	dnaJ homolog subfamily C member 8-like isoform 1 [Cucumis sativus]	Predicted protein; [Populus trichocarpa (Western balsam poplar) (Populus balsamifera]"		Predicted molecular chaperone (DnaJ superfamily)	DnaJ domain
Quercus_contig_40	Cytochrome P450 likeTBP [Medicago truncatula]	uncharacterized protein LOC101508810 [Cicer arietinum]	Putative uncharacterized protein; [Vitis vinifera (Grape).]"
Quercus_contig_41	conserved hypothetical protein [Ricinus communis]	mechanosensitive ion channel protein 2, chloroplastic-like [Fragaria vesca subsp. vesca]	Putative uncharacterized protein; [Ricinus communis (Castor bean).]"			Mechanosensitive ion channel
Quercus_contig_42	hypothetical protein PRUPE_ppa002006mg [Prunus persica]	long chain acyl-CoA synthetase 8-like [Solanum lycopersicum]	Long-chain-fatty-acid CoA ligase, putative; EC=6.2.1.3; [Ricinus communis (Castor bean).]"		Acyl-CoA synthetase	AMP-binding enzyme
Quercus_contig_43	hypothetical protein PRUPE_ppa009374mg [Prunus persica]	UPF0603 protein At1g54780, chloroplastic-like [Fragaria vesca subsp. vesca]	Putative uncharacterized protein; [Vitis vinifera (Grape).]"	TPM domain		Domain of unknown function (DUF477)
Quercus_contig_44	Myelin-associated oligodendrocyte basic protein isoform 1 [Theobroma cacao]	uncharacterized protein LOC101210275 [Cucumis sativus]	Putative uncharacterized protein; [Ricinus communis (Castor bean).]"		Dosage compensation complex, subunit MLE	Protein of unknown function (DUF1517)
Quercus_contig_45	N-terminal nucleophile aminohydrolases (Ntn hydrolases) superfamily protein isoform 1 [Theobroma cacao]	20S proteasome subunit PBA1 [Arabidopsis thaliana]	Proteasome subunit beta type; EC=3.4.25.1; [Ricinus communis (Castor bean).]"	Peptidase T1A, proteasome beta-subunit	20S proteasome, regulatory subunit beta type PSMB6/PSMB9/PRE3	Proteasome subunit
Quercus_contig_46	Modifier of snc1, putative isoform 1 [Theobroma cacao]	protein MODIFIER OF SNC1 1-like [Fragaria vesca subsp. vesca]	Putative uncharacterized protein; [Vitis vinifera (Grape).]"		Vesicle coat complex COPII, subunit SFB3
Quercus_contig_47	Ribosomal protein S21 family protein isoform 1 [Theobroma cacao]	uncharacterized protein LOC101216973 [Cucumis sativus]	Ribosome-like protein; Flags: Fragment; [Cucumis sativus (Cucumber).]"	Ribosomal protein S21		Ribosomal protein S21
Quercus_contig_48	hypothetical protein MTR_5g051030 [Medicago truncatula]	uncharacterized protein LOC101490042, partial [Cicer arietinum]	Cytochrome P450 like_TBP; EC=1.14.14.1; [Nicotiana tabacum (Common tobacco).]"
Quercus_contig_49	RRNA intron-encoded homing endonuclease [Medicago truncatula]	uncharacterized protein LOC101511867 [Cicer arietinum]	Putative uncharacterized protein; [Vitis vinifera (Grape).]"
Quercus_contig_50	galactinol synthase [Castanea sativa]	galactinol synthase 1-like [Fragaria vesca subsp. vesca]	Putative uncharacterized protein; [Ricinus communis (Castor bean).]"		Glycosyl transferase, family 8 - glycogenin	Glycosyl transferase family 8
Quercus_contig_51	unnamed protein product [Vitis vinifera]	monothiol glutaredoxin-S7, chloroplastic-like [Fragaria vesca subsp. vesca]	Glutaredoxin; [Solanum chacoense (Chaco potato).]"	Thioredoxin-like fold	Glutaredoxin-related protein	Glutaredoxin
Quercus_contig_52	serine/threonine-protein kinase HT1-like [Glycine max]	serine/threonine-protein kinase HT1-like [Cicer arietinum]	Putative uncharacterized protein; [Vitis vinifera (Grape).]"	Serine-threonine/tyrosine-protein kinase catalytic domain	Tyrosine kinase specific for activated (GTP-bound) p21cdc42Hs	Protein kinase domain
Quercus_contig_53	CTC-interacting domain 7 isoform 1 [Theobroma cacao]	pentatricopeptide repeat-containing protein At4g33170-like [Fragaria vesca subsp. vesca]	Putative uncharacterized protein; [Vitis vinifera (Grape).]"	Domain of unknown function DUF1771	Predicted MutS-related protein involved in mismatch repair	Domain of unknown function (DUF1771)
Quercus_contig_54	Exoribonuclease 4 isoform 1 [Theobroma cacao]	ethylene insensitive 5/7 [Solanum lycopersicum]	5'->3' exoribonuclease, putative; [Ricinus communis (Castor bean).]"		5'-3' exonuclease HKE1/RAT1	Zinc knuckle
Quercus_contig_55	hypothetical protein PRUPE_ppa013107mg [Prunus persica]	photosystem II 10 kDa polypeptide, chloroplastic-like [Fragaria vesca subsp. vesca]	Putative uncharacterized protein; [Populus trichocarpa x Populus deltoides.]"	Photosystem II PsbR		Photosystem II 10 kDa polypeptide PsbR
Quercus_contig_56	Cell division protease ftsH isoform 1 [Theobroma cacao]	ATP-dependent zinc metalloprotease FTSH 11, chloroplastic/mitochondrial-like [Fragaria vesca subsp. vesca]	Putative uncharacterized protein; [Vitis vinifera (Grape).]"	AAA+ ATPase domain	AAA+type ATPase containing the peptidase M41 domain	ATPase family associated with various cellular activities (AAA)
Quercus_contig_57	unknown [Lotus japonicus]	uncharacterized protein LOC100818986 [Glycine max]	Putative uncharacterized protein; [Glycine max (Soybean) (Glycine hispida).]"	DNA/RNA-binding protein Alba-like	Uncharacterized conserved protein	Alba
Quercus_contig_58	succinate dehydrogenase subunit 3 [Vitis vinifera]	succinate dehydrogenase subunit 3 [Vitis vinifera]	Succinate dehydrogenase subunit 3; [Vitis vinifera (Grape).]"		Succinate dehydrogenase, cytochrome b subunit	Succinate dehydrogenase/Fumarate reductase transmembrane subunit
Quercus_contig_59	Uncharacterized protein TCM_018911 [Theobroma cacao]	uncharacterized protein LOC100500233 precursor [Glycine max]	Predicted protein; [Populus trichocarpa (Western balsam poplar) (Populus balsamifera]"
Quercus_contig_60	unknown [Glycine max]	uncharacterized protein LOC100500233 precursor [Glycine max]	Putative uncharacterized protein; [Glycine max (Soybean) (Glycine hispida).]"
Quercus_contig_61	V-type proton ATPase subunit d2-like [Cucumis sativus]	V-type proton ATPase subunit d2-like [Cucumis sativus]	Vacuolar ATP synthase subunit ac39, putative; EC=3.6.3.14; [Ricinus communis (Castor bean).]"	ATPase, V0 complex, subunit d	Vacuolar H+ATPase V0 sector, subunit d	ATP synthase (C/AC39) subunit
Quercus_contig_62	hypothetical protein PRUPE_ppa002854mg [Prunus persica]	uncharacterized protein LOC101312204 [Fragaria vesca subsp. vesca]	Putative uncharacterized protein; [Vitis vinifera (Grape).]"	RNA recognition motif domain	Transcriptional coactivator CAPER (RRM superfamily)	RNA recognition motif. (a.k.a. RRM, RBD, or RNP domain)
Quercus_contig_63	unnamed protein product [Glycine max]	uncharacterized protein LOC100808705 [Glycine max]	Putative uncharacterized protein; [Glycine max (Soybean) (Glycine hispida).]"	K homology domain-like, alpha/beta	40S ribosomal protein S3	Ribosomal protein S3, C-terminal domain
Quercus_contig_64	Chaperone protein htpG family protein isoform 2 [Theobroma cacao]	endoplasmin homolog [Fragaria vesca subsp. vesca]	Putative uncharacterized protein; [Vitis vinifera (Grape).]"		Endoplasmic reticulum glucose-regulated protein (GRP94/endoplasmin), HSP90 family	Hsp90 protein
Quercus_contig_65	hypothetical protein CICLE_v10033070mg [Citrus clementina]	Yippee family putative zinc-binding protein [Arabidopsis thaliana]	AT2G40110 protein; SubName: Putative uncharacterized protein At2g40110; SubName: Yippee-like protein; [Arabidopsis thaliana (Mouse-ear cress).]"		Predicted Yippee-type zinc-binding protein	Yippee putative zinc-binding protein
Quercus_contig_66	hypothetical protein PRUPE_ppa000439mg [Prunus persica]	paladin-like [Fragaria vesca subsp. vesca]	Putative uncharacterized protein; [Vitis vinifera (Grape).]"
Quercus_contig_67	RING/U-box superfamily protein [Theobroma cacao]	E3 ubiquitin-protein ligase synoviolin-like [Cucumis sativus]	Protein binding protein, putative; [Ricinus communis (Castor bean).]"		E3 ubiquitin ligase	Zinc finger, C3HC4 type (RING finger)
Quercus_contig_68	ribulose-phosphate 3-epimerase, chloroplastic-like [Glycine max]	ribulose-phosphate 3-epimerase, chloroplastic-like [Cucumis sativus]	Putative uncharacterized protein; [Glycine max (Soybean) (Glycine hispida).]"	Ribulose-phosphate 3-epimerase-like	D-ribulose-5-phosphate 3-epimerase	Ribulose-phosphate 3 epimerase family
Quercus_contig_69	probable aldo-keto reductase 2-like [Fragaria vesca subsp. vesca]	probable aldo-keto reductase 2-like [Fragaria vesca subsp. vesca]	Aldo/keto reductase AKR; [Manihot esculenta (Cassava) (Jatropha manihot).]"		Voltage-gated shaker-like K channel, subunit beta/KCNAB	Aldo/keto reductase family
Quercus_contig_70	chlorophyll a-b binding protein 13, chloroplastic-like [Vitis vinifera]	uncharacterized protein LOC100790960 [Glycine max]	Putative uncharacterized protein; [Vitis vinifera (Grape).]"	Chlorophyll a/b binding protein domain		Chlorophyll A-B binding protein
Quercus_contig_71	methionine sulfoxide reductase [Fragaria x ananassa]	peptide methionine sulfoxide reductase-like [Fragaria vesca subsp. vesca]	Methionine sulfoxide reductase type; Flags: Fragment; [Populus trichocarpa (Western balsam poplar) (Populus balsamifera]"
Quercus_contig_72	unnamed protein product [Vitis vinifera]	uncharacterized protein LOC101218261 [Cucumis sativus]	Putative uncharacterized protein; [Vitis vinifera (Grape).]"
Quercus_contig_73	ATP synthase subunit beta, mitochondrial-like [Vitis vinifera]	ATP synthase subunit beta, mitochondrial-like [Cucumis sativus]	ATP synthase subunit beta; EC=3.6.3.14; [Vitis vinifera (Grape).]"	AAA+ ATPase domain	F0F1-type ATP synthase, beta subunit	ATP synthase alpha/beta family, nucleotide-binding domain
Quercus_contig_74	hypothetical protein PRUPE_ppa000244mg [Prunus persica]	zinc finger CCCH domain-containing protein 44-like [Fragaria vesca subsp. vesca]	Nuclear receptor binding set domain containing protein 1, nsd, putative; [Ricinus communis (Castor bean).]"		RNA polymerase I transcription factor UAF	SWIB/MDM2 domain
Quercus_contig_75	chloroplast ferritin [Malus domestica]	ferritin-2, chloroplastic-like isoform 2 [Solanum lycopersicum]	Ferritin; [Malus domestica (Apple) (Pyrus malus).]"	Ferritin
Quercus_contig_76	hypothetical protein CICLE_v10025502mg [Citrus clementina]	U1 small nuclear ribonucleoprotein 70 kDa-like [Cicer arietinum]	U1 small nuclear ribonucleoprotein 70 kDa, putative; [Ricinus communis (Castor bean).]"		U1 small nuclear ribonucleoprotein (RRM superfamily)
Quercus_contig_77	hypothetical protein VITISV_021538 [Vitis vinifera]	U-box domain-containing protein 35-like [Fragaria vesca subsp. vesca]	Putative uncharacterized protein; [Vitis vinifera (Grape).]"		Serine/threonine protein kinase	Protein kinase domain
Quercus_contig_78	unknown [Populus trichocarpa x Populus deltoides]	probable histone H2B.1-like isoform 2 [Fragaria vesca subsp. vesca]	Histone H2B; [Populus trichocarpa x Populus deltoides.]"
Quercus_contig_79	50S ribosomal protein L19, chloroplastic [Vitis vinifera]	uncharacterized protein LOC100305649 [Glycine max]	Putative uncharacterized protein; [Vitis vinifera (Grape).]"	Ribosomal protein L19	Mitochondrial/chloroplast ribosomal protein L19	Ribosomal protein L19
Quercus_contig_80	hypothetical protein RCOM_0545900 [Ricinus communis]	PAS protein ZEITLUPE 1 [Glycine max]	Putative uncharacterized protein; [Ricinus communis (Castor bean).]"	F-box domain	Kelch repeat-containing proteins	F-box domain
Quercus_contig_81	probable 6-phosphogluconolactonase 4, chloroplastic-like [Fragaria vesca subsp. vesca]	probable 6-phosphogluconolactonase 4, chloroplastic-like [Fragaria vesca subsp. vesca]	Predicted protein; [Populus trichocarpa (Western balsam poplar) (Populus balsamifera]"		6-phosphogluconolactonase - like protein
Quercus_contig_82	hypothetical protein CICLE_v10016621mg [Citrus clementina]	dnaJ homolog subfamily B member 13-like [Cucumis sativus]	Protein SIS1, putative; [Ricinus communis (Castor bean).]"		Molecular chaperone (DnaJ superfamily)	DnaJ C terminal region
Quercus_contig_83	eukaryotic translation initiation factor 2 subunit alpha-like [Cucumis sativus]	eukaryotic translation initiation factor 2 subunit alpha-like [Cucumis sativus]	Putative uncharacterized protein; [Vitis vinifera (Grape).]"		Translation initiation factor 2, alpha subunit (eIF-2alpha)	S1 RNA binding domain
Quercus_contig_84	hypothetical protein PRUPE_ppa002260mg [Prunus persica]	probable sulfate transporter 4.2-like [Fragaria vesca subsp. vesca]	Putative uncharacterized protein; [Vitis vinifera (Grape).]"		Sulfate/bicarbonate/oxalate exchanger SAT-1 and related transporters (SLC26 family)	Sulfate transporter family
Quercus_contig_85	hypothetical protein CICLE_v10008039mg [Citrus clementina]	probable chlorophyll(ide) b reductase NYC1, chloroplastic-like [Cicer arietinum]	Short-chain dehydrogenase, putative; EC=1.1.1.47; [Ricinus communis (Castor bean).]"	Glucose/ribitol dehydrogenase	Reductases with broad range of substrate specificities	short chain dehydrogenase
Quercus_contig_86
Quercus_contig_87
Quercus_contig_88	RING finger and CHY zinc finger domain-containing protein 1-like [Fragaria vesca subsp. vesca]	RING finger and CHY zinc finger domain-containing protein 1-like [Fragaria vesca subsp. vesca]	Putative uncharacterized protein; [Glycine max (Soybean) (Glycine hispida).]"
Quercus_contig_89	synaptotagmin-5-like [Cucumis sativus]	synaptotagmin-5-like [Cucumis sativus]	Calcium lipid binding protein, putative; [Ricinus communis (Castor bean).]"	C2 domain	Ca2+dependent phospholipid-binding protein Synaptotagmin, required for synaptic vesicle and secretory granule exocytosis	C2 domain
Quercus_contig_90	Midasin, putative [Theobroma cacao]	LOW QUALITY PROTEIN: midasin-like [Cicer arietinum]	Midasin; [Populus trichocarpa (Western balsam poplar) (Populus balsamifera]"
Quercus_contig_91	LOW QUALITY PROTEIN: midasin-like [Vitis vinifera]	midasin-like [Cucumis sativus]	Midasin; [Populus trichocarpa (Western balsam poplar) (Populus balsamifera]"		AAA ATPase containing von Willebrand factor type A (vWA) domain	ATPase family associated with various cellular activities (AAA)
Quercus_contig_92	hypothetical protein CICLE_v10012826mg [Citrus clementina]	uncharacterized protein LOC100814758 [Glycine max]	Putative uncharacterized protein; [Vitis vinifera (Grape).]"
Quercus_contig_93	electron transporter, putative [Ricinus communis]	uncharacterized protein LOC101215685 [Cucumis sativus]	Electron transporter, putative; [Ricinus communis (Castor bean).]"	Rubredoxin-type fold
Quercus_contig_94	ribulose bisphosphate carboxylase [Malus sp.]	ribulose bisphosphate carboxylase small chain, chloroplastic-like [Fragaria vesca subsp. vesca]	ll=Ribulose bisphosphate carboxylase small chain, chloroplastic; Short=RuBisCO small subunit; EC=4.1.1.39; Flags: Precursor; [Malus sp. (Crab apple).]"	Ribulose bisphosphate carboxylase, small chain		Ribulose bisphosphate carboxylase, small chain
Quercus_contig_95	unnamed protein product [Vitis vinifera]	uncharacterized protein LOC101300815 [Fragaria vesca subsp. vesca]	Putative uncharacterized protein; [Vitis vinifera (Grape).]"		Predicted DNA-binding protein, contains SAP domain
Quercus_contig_96	hypothetical protein VITISV_030671 [Vitis vinifera]	seed maturation protein PM37 [Glycine max]	Putative uncharacterized protein; [Vitis vinifera (Grape).]"	DnaJ domain	Molecular chaperone (DnaJ superfamily)	DnaJ domain
Quercus_contig_97	thiazole biosynthetic enzyme [Gossypium hirsutum]	thiamine thiazole synthase, chloroplastic-like [Cucumis sativus]	Thiazole biosynthetic enzyme; [Gossypium hirsutum (Upland cotton) (Gossypium mexicanum).]"		Protein involved in thiamine biosynthesis and DNA damage tolerance	FAD binding domain
Quercus_contig_98	hypothetical protein PRUPE_ppa001533mg [Prunus persica]	ATP-dependent RNA helicase SUPV3L1, mitochondrial-like [Fragaria vesca subsp. vesca]	Putative uncharacterized protein; [Vitis vinifera (Grape).]"	Helicase, superfamily 1/2, ATP-binding domain	Mitochondrial RNA helicase SUV3, DEAD-box superfamily	Helicase conserved C-terminal domain
Quercus_contig_99	hypothetical protein PRUPE_ppa003885mg [Prunus persica]	uncharacterized protein LOC101294017 [Fragaria vesca subsp. vesca]	Putative uncharacterized protein; [Vitis vinifera (Grape).]"
Quercus_contig_100	heme-binding-like protein At3g10130, chloroplastic-like [Fragaria vesca subsp. vesca]	heme-binding-like protein At3g10130, chloroplastic-like [Fragaria vesca subsp. vesca]	Putative uncharacterized protein; [Vitis vinifera (Grape).]"	SOUL haem-binding protein		SOUL heme-binding protein
Quercus_contig_101	Light harvesting complex of photosystem II 5 isoform 1 [Theobroma cacao]	chlorophyll a-b binding protein CP26, chloroplastic-like [Cicer arietinum]	Chlorophyll A/B binding protein, putative; [Ricinus communis (Castor bean).]"	Chlorophyll A-B binding protein		Chlorophyll A-B binding protein
Quercus_contig_102	probable protein phosphatase 2C 23-like isoform 2 [Vitis vinifera]	probable protein phosphatase 2C 4-like isoform 1 [Cucumis sativus]	Putative uncharacterized protein; [Vitis vinifera (Grape).]"	Protein phosphatase 2C (PP2C)-like domain
Quercus_contig_103	putative ribosomal protein S15 [Glycine max]	uncharacterized protein LOC100305645 [Glycine max]	Putative ribosomal protein S15; [Glycine max (Soybean) (Glycine hispida).]"		40S ribosomal protein S15/S22	Ribosomal protein S8
Quercus_contig_104	chlorophyll A/B binding protein, putative [Ricinus communis]	chlorophyll a-b binding protein CP29.2, chloroplastic-like [Solanum lycopersicum]	Chlorophyll A/B binding protein, putative; [Ricinus communis (Castor bean).]"	Chlorophyll A-B binding protein		Chlorophyll A-B binding protein
Quercus_contig_105	chlorophyll a-b binding protein 6A, chloroplastic-like [Fragaria vesca subsp. vesca]	chlorophyll a-b binding protein 6A, chloroplastic-like [Fragaria vesca subsp. vesca]	Putative uncharacterized protein; [Glycine max (Soybean) (Glycine hispida).]"			Chlorophyll A-B binding protein
Quercus_contig_106	Glyceraldehyde-3-phosphate dehydrogenase A [Cucumis sativus]	glyceraldehyde-3-phosphate dehydrogenase A, chloroplastic-like [Cucumis sativus]	Glyceraldehyde 3-phosphate dehydrogenase, putative; EC=1.2.1.13; [Ricinus communis (Castor bean).]"	Glyceraldehyde/Erythrose phosphate dehydrogenase family	Glyceraldehyde 3-phosphate dehydrogenase	Glyceraldehyde 3-phosphate dehydrogenase, NAD binding domain
Quercus_contig_107	hypothetical protein CICLE_v10021162mg [Citrus clementina]	probable 6-phosphogluconolactonase 4, chloroplastic-like [Cucumis sativus]	Predicted protein; [Populus trichocarpa (Western balsam poplar) (Populus balsamifera]"		6-phosphogluconolactonase - like protein	Glucosamine-6-phosphate isomerases/6-phosphogluconolactonase
Quercus_contig_108	uncharacterized protein LOC100808462 [Glycine max]	uncharacterized protein LOC101515119 [Cicer arietinum]	Putative uncharacterized protein; [Zea mays (Maize).]"
Quercus_contig_109	carbonic anhydrase, chloroplastic [Vitis vinifera]	carbonic anhydrase, chloroplastic-like [Cucumis sativus]	Carbonic anhydrase; EC=4.2.1.1; [Vitis vinifera (Grape).]"		Predicted carbonic anhydrase involved in protection against oxidative damage	Carbonic anhydrase
Quercus_contig_110	uncharacterized protein LOC100247481 [Vitis vinifera]	uncharacterized protein LOC101211781 [Cucumis sativus]	Putative uncharacterized protein; [Vitis vinifera (Grape).]"			Protein of unknown function (DUF1644)
Quercus_contig_111	uncharacterized protein LOC100243335 [Vitis vinifera]	uncharacterized protein LOC101308375 [Fragaria vesca subsp. vesca]	Putative uncharacterized protein; [Vitis vinifera (Grape).]"			Protein of unknown function (DUF3133)
Quercus_contig_112	hypothetical protein PRUPE_ppa012643mg [Prunus persica]	eukaryotic translation initiation factor 5A-2-like [Fragaria vesca subsp. vesca]	Eukaryotic translation initiation factor 5A-2; Short=eIF-5A-2; AltName: eIF-4D; [Nicotiana plumbaginifolia (Leadwort-leaved tobacco) (Tex-Mex tobacco).]"	Translation elongation factor IF5A	Translation initiation factor 5A (eIF-5A)	KOW motif
Quercus_contig_113	light-harvesting complex I protein Lhca2 [Populus trichocarpa]	chlorophyll a-b binding protein 7, chloroplastic-like isoform 2 [Solanum lycopersicum]	Light-harvesting complex I protein Lhca2; [Populus trichocarpa (Western balsam poplar) (Populus balsamifera]"			Chlorophyll A-B binding protein
Quercus_contig_114	Ribulose bisphosphate carboxylase small chain, chloroplast precursor, putative [Ricinus communis]	ribulose bisphosphate carboxylase small chain 1B [Arabidopsis thaliana]	Ribulose bisphosphate carboxylase small chain; EC=4.1.1.39; [Ricinus communis (Castor bean).]"
Quercus_contig_115	Non-specific lipid-transfer protein [Medicago truncatula]	sterol carrier protein 2 [Arabidopsis thaliana]	Putative uncharacterized protein; [Vitis vinifera (Grape).]"
Quercus_contig_116	hypothetical protein PRUPE_ppa007390mg [Prunus persica]	peroxisomal (S)-2-hydroxy-acid oxidase-like [Fragaria vesca subsp. vesca]	Putative uncharacterized protein; [Arabidopsis lyrata subsp. lyrata (Lyre-leaved rock-cress).]"		Glycolate oxidase	IMP dehydrogenase / GMP reductase domain
Quercus_contig_117	phytosulfokines 3-like [Vitis vinifera]	phytosulfokines 2-like [Fragaria vesca subsp. vesca]	Putative uncharacterized protein; [Vitis vinifera (Grape).]"			Phytosulfokine precursor protein (PSK)
Quercus_contig_118	chaperone protein ClpB3, chloroplastic-like [Vitis vinifera]	chaperone protein ClpB3, chloroplastic-like isoform X1 [Cicer arietinum]	Putative uncharacterized protein; [Vitis vinifera (Grape).]"		Chaperone HSP104 and related ATP-dependent Clp proteases	ATPase family associated with various cellular activities (AAA)
Quercus_contig_119	RNA polymerase sigma factor rpoD, putative [Ricinus communis]	RNA polymerase sigma factor sigA-like [Cucumis sativus]	RNA polymerase sigma factor rpoD, putative; [Ricinus communis (Castor bean).]"	RNA polymerase sigma-70		Sigma-70 region 3
Quercus_contig_120	probable RNA-dependent RNA polymerase 3-like [Solanum lycopersicum]	probable RNA-dependent RNA polymerase 3-like [Solanum lycopersicum]
Quercus_contig_121	30S ribosomal protein S5, chloroplastic-like [Cucumis sativus]	30S ribosomal protein S5, chloroplastic-like [Cucumis sativus]	30S ribosomal protein S5, putative; [Ricinus communis (Castor bean).]"	Ribosomal protein S5, C-terminal	40S ribosomal protein S2/30S ribosomal protein S5	Ribosomal protein S5, C-terminal domain
Quercus_contig_122	predicted protein [Populus trichocarpa]	chloroplast stem-loop binding protein of 41 kDa a, chloroplastic-like [Cucumis sativus]	Predicted protein; [Populus trichocarpa (Western balsam poplar) (Populus balsamifera]"	NAD(P)-binding domain	Putative NAD+dependent epimerases	NAD dependent epimerase/dehydratase family
Quercus_contig_123	protein BONZAI 3-like [Cucumis sativus]	protein BONZAI 3-like [Cucumis sativus]	Putative uncharacterized protein; [Oryza sativa subsp. japonica (Rice).]"	Copine	Copine
Quercus_contig_124	NADH-plastoquinone oxidoreductase subunit 5 [Castanea mollissima]	NADH-plastoquinone oxidoreductase subunit 5 [Castanea mollissima]	NADH-plastoquinone oxidoreductase subunit 5; [Castanea mollissima (Chinese chestnut).]"	Uncharacterised protein family Ycf1	NADH dehydrogenase subunits 2, 5, and related proteins	NADH-Ubiquinone/plastoquinone (complex I), various chains
Quercus_contig_125	hypothetical protein VITISV_033255 [Vitis vinifera]	cysteine synthase [Glycine max]	Cysteine synthase; EC=2.5.1.47; [Vitis vinifera (Grape).]"	Cysteine synthase A	Cystathionine beta-synthase and related enzymes	Pyridoxal-phosphate dependent enzyme
Quercus_contig_126	hypothetical protein POPTR_0017s05810g [Populus trichocarpa]	salutaridinol 7-O-acetyltransferase-like [Fragaria vesca subsp. vesca]	Predicted protein; [Populus trichocarpa (Western balsam poplar) (Populus balsamifera]"	Chloramphenicol acetyltransferase-like domain		Transferase family
Quercus_contig_127	unknown [Lotus japonicus]	macrophage migration inhibitory factor homolog [Cicer arietinum]	Putative uncharacterized protein; [Vitis vinifera (Grape).]"		Macrophage migration inhibitory factor	Macrophage migration inhibitory factor (MIF)
Quercus_contig_128	hypothetical protein PRUPE_ppa006204mg [Prunus persica]	26S proteasome non-ATPase regulatory subunit 11-like isoform 1 [Cucumis sativus]	Predicted protein; [Populus trichocarpa (Western balsam poplar) (Populus balsamifera]"		26S proteasome regulatory complex, subunit RPN6/PSMD11	PCI domain
Quercus_contig_129	hypothetical protein VITISV_036477 [Vitis vinifera]	photosystem I reaction center subunit II, chloroplastic [Solanum lycopersicum]	Putative uncharacterized protein; [Vitis vinifera (Grape).]"	Photosystem I PsaD		PsaD
Quercus_contig_130	phosphoglycerate kinase, chloroplastic-like [Cucumis sativus]	phosphoglycerate kinase, chloroplastic-like [Cucumis sativus]	Phosphoglycerate kinase; EC=2.7.2.3; [Ricinus communis (Castor bean).]"	Phosphoglycerate kinase	3-phosphoglycerate kinase	Phosphoglycerate kinase
Quercus_contig_131	hypothetical protein EUTSA_v10028188mg [Eutrema salsugineum]	uncharacterized protein LOC101508810 [Cicer arietinum]	Putative uncharacterized protein; [Vitis vinifera (Grape).]"
Quercus_contig_132	ubiquinol-cytochrome C reductase iron-sulfur subunit, putative [Ricinus communis]	cytochrome b-c1 complex subunit Rieske-5, mitochondrial-like [Cicer arietinum]	Ubiquinol-cytochrome c reductase iron-sulfur subunit; EC=1.10.2.2; [Ricinus communis (Castor bean).]"	Protein of unknown function DUF3529		Protein of unknown function (DUF3529)
Quercus_contig_133	40S ribosomal protein S6-like [Cucumis sativus]	40S ribosomal protein S6-like [Cucumis sativus]	40S ribosomal protein S6; [Elaeis guineensis var. tenera (Oil palm).]"	Ribosomal protein S6e	40S ribosomal protein S6	Ribosomal protein S6e
Quercus_contig_134	40S ribosomal protein S6, putative [Ricinus communis]	40S ribosomal protein S6-like [Cucumis sativus]	40S ribosomal protein S6, putative; [Ricinus communis (Castor bean).]"		40S ribosomal protein S6
Quercus_contig_135	hypothetical protein EUTSA_v10009645mg [Eutrema salsugineum]	LEM3-like (ISS) [Ostreococcus tauri]	Predicted protein; [Populus trichocarpa (Western balsam poplar) (Populus balsamifera]"
Quercus_contig_136	soluble starch synthase 3, chloroplastic/amyloplastic-like [Vitis vinifera]	soluble starch synthase 3, chloroplastic/amyloplastic-like [Fragaria vesca subsp. vesca]	Starch synthase, putative; EC=2.4.1.21; [Ricinus communis (Castor bean).]"		N-acetylglucosaminyltransferase complex, subunit PIG-A/SPT14, required for phosphatidylinositol biosynthesis/Sulfolipid synthase	Glycosyl transferases group 1
Quercus_contig_137	hypothetical protein PRUPE_ppa017281mg [Prunus persica]	uncharacterized protein LOC101311745 [Fragaria vesca subsp. vesca]	PIF-like transposase; [Daucus carota (Carrot).]"	Harbinger transposase-derived nuclease domain	Predicted transposase	Transposase DDE domain
Quercus_contig_138	glutamate decarboxylase-like [Fragaria vesca subsp. vesca]	glutamate decarboxylase-like [Fragaria vesca subsp. vesca]	Predicted protein; [Populus trichocarpa (Western balsam poplar) (Populus balsamifera]"	Pyridoxal phosphate-dependent decarboxylase	Glutamate decarboxylase/sphingosine phosphate lyase	Pyridoxal-dependent decarboxylase conserved domain
Quercus_contig_139	hypothetical protein VITISV_029794 [Vitis vinifera]	ribosomal protein L2 [Vitis vinifera]	Putative uncharacterized protein; [Vitis vinifera (Grape).]"	Ribosomal Proteins L2, RNA binding domain	Mitochondrial/chloroplast ribosomal protein L2	Ribosomal Proteins L2, RNA binding domain
Quercus_contig_140	ribosomal protein L2 (mitochondrion) [Liriodendron tulipifera]	ribosomal protein L2 (mitochondrion) [Liriodendron tulipifera]	Ribosomal protein large subunit 2; [Oryza sativa subsp. indica (Rice).]"	Ribosomal protein S19/S15	Mitochondrial/chloroplast ribosomal protein L2	Ribosomal Proteins L2, C-terminal domain
Quercus_contig_141	ascorbate peroxidase family protein [Populus trichocarpa]	L-ascorbate peroxidase 2, cytosolic-like [Solanum lycopersicum]	Predicted protein; [Populus trichocarpa (Western balsam poplar) (Populus balsamifera]"			Peroxidase
Quercus_contig_142	cyclic nucleotide-gated ion channel 1-like [Solanum lycopersicum]	cyclic nucleotide-gated ion channel 1-like [Solanum lycopersicum]	Cyclic nucleotide-gated ion channel, putative; [Ricinus communis (Castor bean).]"		K+channel ERG and related proteins, contain PAS/PAC sensor domain	Cyclic nucleotide-binding domain
Quercus_contig_143	hypothetical protein PRUPE_ppa003764mg [Prunus persica]	glutamyl-tRNA(Gln) amidotransferase subunit A, chloroplastic/mitochondrial-like [Fragaria vesca subsp. vesca]	ull=Glutamyl-tRNA(Gln) amidotransferase subunit A, chloroplastic/mitochondrial; Short=Glu-AdT subunit A; EC=6.3.5.-; Flags: Precursor; [Vitis vinifera (Grape).]"	Amidase	Amidases	Amidase
Quercus_contig_144	Haloacid dehalogenase-like hydrolase superfamily protein [Theobroma cacao]	uncharacterized protein LOC100814291 [Glycine max]	Putative uncharacterized protein; [Vitis vinifera (Grape).]"	HAD-like domain	Haloacid dehalogenase-like hydrolase	haloacid dehalogenase-like hydrolase
Quercus_contig_145	conserved hypothetical protein [Ricinus communis]	uncharacterized protein LOC101298104 [Fragaria vesca subsp. vesca]	Putative uncharacterized protein; [Ricinus communis (Castor bean).]"
Quercus_contig_146	cystathionine gamma-synthase, putative [Ricinus communis]	methionine gamma-lyase-like [Fragaria vesca subsp. vesca]	Cystathionine gamma-synthase, putative; EC=2.5.1.48; [Ricinus communis (Castor bean).]"		Cystathionine beta-lyases/cystathionine gamma-synthases	Aminotransferase class I and II
Quercus_contig_147	Ribulose-1 5-bisphosphate carboxylase/oxygenase activase [Medicago truncatula]	ribulose bisphosphate carboxylase/oxygenase activase 1, chloroplastic-like [Cicer arietinum]	Rubisco activase 2; Flags: Fragment; [Arachis diogoi.]"
Quercus_contig_148	hypothetical protein CICLE_v10009918mg [Citrus clementina]	uncharacterized protein LOC101203477 [Cucumis sativus]	Putative uncharacterized protein; [Vitis vinifera (Grape).]"
Quercus_contig_149	Cyclase family protein isoform 1 [Theobroma cacao]	kynurenine formamidase-like [Fragaria vesca subsp. vesca]	Putative uncharacterized protein; [Ricinus communis (Castor bean).]"			Putative cyclase
Quercus_contig_150	SWI/SNF complex subunit SWI3B [Vitis vinifera]	SWI/SNF complex subunit SWI3B-like [Cucumis sativus]	Putative uncharacterized protein; [Vitis vinifera (Grape).]"		Chromatin remodeling factor subunit and related transcription factors	Myb-like DNA-binding domain
Quercus_contig_151	hypothetical protein PRUPE_ppa004244mg [Prunus persica]	carboxyl-terminal-processing protease-like [Fragaria vesca subsp. vesca]	Putative uncharacterized protein; [Vitis vinifera (Grape).]"	PDZ domain		PDZ domain (Also known as DHR or GLGF)
Quercus_contig_152	40S ribosomal protein S5-1-like [Fragaria vesca subsp. vesca]	40S ribosomal protein S5-1-like [Fragaria vesca subsp. vesca]	40S ribosomal protein S5, putative; [Ricinus communis (Castor bean).]"	Ribosomal protein S7 domain	Ribosomal protein S7	Ribosomal protein S7p/S5e
Quercus_contig_153	hypothetical protein PRUPE_ppa000835mg [Prunus persica]	flowering time control protein FPA-like [Cicer arietinum]	RNA recognition motif-containing protein, putative; [Ricinus communis (Castor bean).]"	RNA recognition motif domain	Apoptosis-promoting RNA-binding protein TIA-1/TIAR (RRM superfamily)	RNA recognition motif. (a.k.a. RRM, RBD, or RNP domain)
Quercus_contig_154	hypothetical protein PRUPE_ppa000146mg [Prunus persica]	ferredoxin-dependent glutamate synthase 1, chloroplastic-like [Fragaria vesca subsp. vesca]	Putative uncharacterized protein; [Vitis vinifera (Grape).]"	Glutamate synthase, alpha subunit, C-terminal	Glutamate synthase	Glutamine amidotransferases class-II
Quercus_contig_155	hypothetical protein PRUPE_ppa005017mg [Prunus persica]	uncharacterized protein LOC100261274 [Vitis vinifera]	Predicted protein; [Populus trichocarpa (Western balsam poplar) (Populus balsamifera]"	Aminotransferase, class I/classII	Alanine aminotransferase	Aminotransferase class I and II
Quercus_contig_156	probable plastid-lipid-associated protein 13, chloroplastic-like [Fragaria vesca subsp. vesca]	probable plastid-lipid-associated protein 13, chloroplastic-like [Fragaria vesca subsp. vesca]	Putative uncharacterized protein; [Ricinus communis (Castor bean).]"	Plastid lipid-associated protein/fibrillin conserved domain		PAP_fibrillin
Quercus_contig_157	protein RER1A-like isoform 1 [Cucumis sativus]	protein RER1A-like isoform 1 [Cucumis sativus]	Rer1 protein, putative; [Ricinus communis (Castor bean).]"
Quercus_contig_158	hypothetical protein PRUPE_ppa011856mg [Prunus persica]	protein RER1A-like isoform 2 [Cucumis sativus]	Rer1 protein, putative; [Ricinus communis (Castor bean).]"	Retrieval of early ER protein Rer1	Golgi proteins involved in ER retention (RER)	Rer1 family
Quercus_contig_159	Sequence-specific DNA binding transcription factors [Theobroma cacao]	uncharacterized protein LOC101296534 [Fragaria vesca subsp. vesca]	Transcription factor, putative; [Ricinus communis (Castor bean).]"		Hsp27-ERE-TATA-binding protein/Scaffold attachment factor (SAF-B)
Quercus_contig_160	gag-pol precursor [Castanea mollissima]	hypothetical protein BevumaM_p142 [Beta vulgaris subsp. maritima]	Putative uncharacterized protein; [Vitis vinifera (Grape).]"
Quercus_contig_161	Photosystem II CP43 chlorophyll apoprotein [Medicago truncatula]	photosystem II CP43 chlorophyll apoprotein [Quercus rubra]	Photosystem II 44 kDa protein; [Sciadopitys verticillata (Japanese umbrella-pine) (Taxus]"			Photosystem II protein
Quercus_contig_162	predicted protein [Populus trichocarpa]	L-idonate 5-dehydrogenase-like [Cicer arietinum]	Predicted protein; [Populus trichocarpa (Western balsam poplar) (Populus balsamifera]"	Polyketide synthase, enoylreductase	Sorbitol dehydrogenase	Zinc-binding dehydrogenase
Quercus_contig_163	heat shock cognate protein 80-like [Vitis vinifera]	uncharacterized protein LOC100819568 [Glycine max]	Putative uncharacterized protein; [Vitis vinifera (Grape).]"		Endoplasmic reticulum glucose-regulated protein (GRP94/endoplasmin), HSP90 family	Hsp90 protein
Quercus_contig_164	hypothetical protein CICLE_v10011285mg [Citrus clementina]	signal recognition particle 54 kDa protein, chloroplastic-like [Cucumis sativus]	Putative uncharacterized protein; [Vitis vinifera (Grape).]"	Signal recognition particle, SRP54 subunit, helical bundle	Signal recognition particle, subunit Srp54	SRP54-type protein, GTPase domain
Quercus_contig_165	uncharacterized protein LOC100257148 [Vitis vinifera]	uncharacterized protein LOC101206882 [Cucumis sativus]	Putative uncharacterized protein; [Vitis vinifera (Grape).]"
Quercus_contig_166	hypothetical protein VITISV_037193 [Vitis vinifera]	putative ribosomal RNA methyltransferase NOP2-like [Cucumis sativus]	Putative uncharacterized protein; [Vitis vinifera (Grape).]"		tRNA and rRNA cytosine-C5-methylase (nucleolar protein NOL1/NOP2)	NOL1/NOP2/sun family
Quercus_contig_167	Branched-chain alpha-keto acid decarboxylase E1 beta subunit, BETA1 isoform 1 [Theobroma cacao]	2-oxoisovalerate dehydrogenase subunit beta, mitochondrial-like [Cicer arietinum]	Predicted protein; [Populus trichocarpa (Western balsam poplar) (Populus balsamifera]"	Transketolase-like, pyrimidine-binding domain	Branched chain alpha-keto acid dehydrogenase E1, beta subunit	Transketolase, pyrimidine binding domain
Quercus_contig_168	pentatricopeptide repeat-containing protein At2g30780 [Vitis vinifera]	pentatricopeptide repeat-containing protein At2g30780-like [Fragaria vesca subsp. vesca]	Putative uncharacterized protein; [Vitis vinifera (Grape).]"			PPR repeat
Quercus_contig_169	hypothetical protein CICLE_v10000722mg [Citrus clementina]	glucose-6-phosphate isomerase, cytosolic 2-like [Cucumis sativus]	Glucose-6-phosphate isomerase; EC=5.3.1.9; [Vitis vinifera (Grape).]"		Glucose-6-phosphate isomerase	Phosphoglucose isomerase
Quercus_contig_170	unknown [Lotus japonicus]	plastid division regulator MinE [Glycine max]	Plastid division regulator MinE; [Glycine max (Soybean) (Glycine hispida).]"
Quercus_contig_171	hypothetical protein EUTSA_v10026037mg [Eutrema salsugineum]	protein translation factor SUI1 homolog [Cucumis sativus]	Putative uncharacterized protein; [Vitis vinifera (Grape).]"	Eukaryotic translation initiation factor SUI1	Translation initiation factor 1 (eIF-1/SUI1)	Translation initiation factor SUI1
Quercus_contig_172	hypothetical protein CICLE_v10014452mg [Citrus clementina]	acyltransferase-like protein At3g26840, chloroplastic-like [Cicer arietinum]	Putative uncharacterized protein; [Vitis vinifera (Grape).]"		Acyl-CoA:diacylglycerol acyltransferase (DGAT)	alpha/beta hydrolase fold
Quercus_contig_173	hypothetical protein PRUPE_ppa008168mg [Prunus persica]	37 kDa inner envelope membrane protein, chloroplastic-like [Fragaria vesca subsp. vesca]	Predicted protein; [Populus trichocarpa (Western balsam poplar) (Populus balsamifera]"		Ubiquinone biosynthesis methyltransferase COQ5	ubiE/COQ5 methyltransferase family
Quercus_contig_174	Beta-amylase 2 isoform 1 [Theobroma cacao]	beta-amylase 2, chloroplastic-like [Fragaria vesca subsp. vesca]	Putative uncharacterized protein; [Vitis vinifera (Grape).]"			Glycosyl hydrolase family 14
Quercus_contig_175	Acetyl-CoA carboxylase 1 isoform 1 [Theobroma cacao]	acetyl-CoA carboxylase 1-like [Fragaria vesca subsp. vesca]	Homomeric Acetyl-CoA Carboxylase (Hom-ACCase); EC=6.4.1.2; [Ricinus communis (Castor bean).]"		Acetyl-CoA carboxylase	Carbamoyl-phosphate synthase L chain, N-terminal domain
Quercus_contig_176	hypothetical protein PRUPE_ppa011664mg [Prunus persica]	uncharacterized protein LOC101205057 [Cucumis sativus]	Putative uncharacterized protein; [Vitis vinifera (Grape).]"
Quercus_contig_177	ferrochelatase, putative [Ricinus communis]	ferrochelatase-2, chloroplastic-like [Cicer arietinum]	Ferrochelatase; EC=4.99.1.1; [Ricinus communis (Castor bean).]"	Ferrochelatase	Protoheme ferro-lyase (ferrochelatase)	Ferrochelatase
Quercus_contig_178	N-alpha-acetyltransferase 16, NatA auxiliary subunit-like [Glycine max]	N-alpha-acetyltransferase 15, NatA auxiliary subunit-like [Cicer arietinum]	NMDA receptor-regulated protein, putative; [Ricinus communis (Castor bean).]"		N-terminal acetyltransferase	Tetratricopeptide repeat
Quercus_contig_179	unnamed protein product [Mesembryanthemum crystallinum]	2,3-bisphosphoglycerate-independent phosphoglycerate mutase-like [Cucumis sativus]	ull=2,3-bisphosphoglycerate-independent phosphoglycerate mutase; Short=BPG-independent PGAM; Short=Phosphoglyceromutase; EC=5.4.2.1; AltName: PGAM-I; [Mesembryanthemum crystallinum (Common ice plant) (Cryophytum]"	Phosphoglycerate mutase, 2,3-bisphosphoglycerate-independent	Phosphoglycerate mutase	Metalloenzyme superfamily
Quercus_contig_180	hypothetical protein MTR_2g034140 [Medicago truncatula]	uncharacterized protein LOC101307188 [Fragaria vesca subsp. vesca]	4Fe-4S ferredoxin, iron-sulfur binding; [Medicago truncatula (Barrel medic) (Medicago tribuloides).]"	Iron-sulphur binding protein LdpA, C-terminal	RNAse L inhibitor, ABC superfamily	Iron-Sulfur binding protein C terminal
Quercus_contig_181	lipid transfer protein [Castanea sativa]	non-specific lipid-transfer protein 1-like [Fragaria vesca subsp. vesca]	Non-specific lipid-transfer protein; [Castanea sativa (Sweet chestnut).]"	Plant lipid transfer protein/Par allergen		Protease inhibitor/seed storage/LTP family
Quercus_contig_182	hypothetical protein PRUPE_ppa001906mg [Prunus persica]	protein FAR1-RELATED SEQUENCE 8-like [Fragaria vesca subsp. vesca]	Putative uncharacterized protein; [Vitis vinifera (Grape).]"			FAR1 DNA-binding domain
Quercus_contig_183	predicted protein [Populus trichocarpa]	delta(24)-sterol reductase-like isoform X1 [Cicer arietinum]	Predicted protein; [Populus trichocarpa (Western balsam poplar) (Populus balsamifera]"	CO dehydrogenase flavoprotein-like, FAD-binding, subdomain 2	FAD-binding protein DIMINUTO	FAD binding domain
Quercus_contig_184	plastidic ATP/ADP-transporter-like [Cicer arietinum]	plastidic ATP/ADP-transporter-like [Cicer arietinum]	ATP/ADP transporter; Flags: Fragment; [Populus trichocarpa (Western balsam poplar) (Populus balsamifera]"	ADP/ATP carrier protein		TLC ATP/ADP transporter
Quercus_contig_185	polyadenylate-binding protein 2-like [Glycine max]	polyadenylate-binding protein 2-like [Cucumis sativus]	Polyadenylate-binding protein, putative; [Ricinus communis (Castor bean).]"	RNA recognition motif domain	Polyadenylate-binding protein (RRM superfamily)	RNA recognition motif. (a.k.a. RRM, RBD, or RNP domain)
Quercus_contig_186	pre-mRNA splicing factor, putative [Ricinus communis]	pre-mRNA-processing factor 6-like [Cucumis sativus]	Pre-mRNA splicing factor, putative; [Ricinus communis (Castor bean).]"	RNA-processing protein, HAT helix	HAT repeat protein	PRP1 splicing factor, N-terminal
Quercus_contig_187	uncharacterized protein LOC100268024 isoform 1 [Vitis vinifera]	uncharacterized protein LOC101203804 [Cucumis sativus]	Putative uncharacterized protein; [Vitis vinifera (Grape).]"
Quercus_contig_188	unknown [Glycine max]	uncharacterized protein LOC100499788 precursor [Glycine max]	Putative uncharacterized protein; [Glycine max (Soybean) (Glycine hispida).]"	Signal peptidase 22kDa subunit	Signal peptidase complex subunit	Signal peptidase subunit
Quercus_contig_189	ras-related protein RABH1e-like [Glycine max]	ras-related protein RABH1e-like [Cicer arietinum]	Predicted protein; [Populus trichocarpa (Western balsam poplar) (Populus balsamifera]"	Small GTPase superfamily	GTPase Rab6/YPT6/Ryh1, small G protein superfamily	Elongation factor Tu GTP binding domain
Quercus_contig_190	hypothetical protein PRUPE_ppa002525mg [Prunus persica]	probable LRR receptor-like serine/threonine-protein kinase MRH1-like, partial [Cucumis sativus]	Predicted protein; Flags: Fragment; [Populus trichocarpa (Western balsam poplar) (Populus balsamifera]"		Ras suppressor protein (contains leucine-rich repeats)
Quercus_contig_191	conserved hypothetical protein [Ricinus communis]	uncharacterized protein LOC101313448 [Fragaria vesca subsp. vesca]	Putative uncharacterized protein; [Ricinus communis (Castor bean).]"	Isopenicillin N synthase-like	Iron/ascorbate family oxidoreductases
Quercus_contig_192	hypothetical protein PRUPE_ppa012213mg [Prunus persica]	uncharacterized protein LOC101304133 [Fragaria vesca subsp. vesca]	Putative uncharacterized protein; [Vitis vinifera (Grape).]"
Quercus_contig_193	pre-mRNA-splicing factor SYF1-like [Cucumis sativus]	pre-mRNA-splicing factor SYF1-like [Cucumis sativus]	Predicted protein; [Populus trichocarpa (Western balsam poplar) (Populus balsamifera]"		mRNA splicing factor
Quercus_contig_194	hypothetical protein VITISV_003925 [Vitis vinifera]	glutathione S-transferase U18-like [Fragaria vesca subsp. vesca]	Putative uncharacterized protein; [Vitis vinifera (Grape).]"	Glutathione S-transferase, C-terminal-like	Glutathione S-transferase	Glutathione S-transferase, C-terminal domain
Quercus_contig_195	transcription factor TCP20-like [Vitis vinifera]	transcription factor TCP20-like [Cucumis sativus]	Putative uncharacterized protein; [Vitis vinifera (Grape).]"	Transcription factor, TCP	Cofactor required for Sp1 transcriptional activation, subunit 3	TCP family transcription factor
Quercus_contig_196	Uncharacterized protein isoform 1 [Theobroma cacao]	uncharacterized protein LOC101295143 [Fragaria vesca subsp. vesca]	Putative uncharacterized protein; [Ricinus communis (Castor bean).]"
Quercus_contig_197	Tetratricopeptide repeat (TPR)-like superfamily protein, putative isoform 1 [Theobroma cacao]	LOW QUALITY PROTEIN: uncharacterized protein LOC101229361 [Cucumis sativus]	Eukaryotic translation initiation factor 3 subunit, putative; [Ricinus communis (Castor bean).]"		Uncharacterized protein CLU1/cluA/TIF31 involved in mitochondrial morphology/distribution, also found associated with eIF-3
Quercus_contig_198	ATPase, F1 complex, gamma subunit protein [Theobroma cacao]	ATP synthase gamma chain, chloroplastic-like [Cucumis sativus]	ATP synthase gamma chain; [Populus trichocarpa x Populus deltoides.]"		F0F1-type ATP synthase, gamma subunit	ATP synthase
Quercus_contig_199	predicted protein [Populus trichocarpa]	transcription factor MYB44-like [Fragaria vesca subsp. vesca]	Predicted protein; [Populus trichocarpa (Western balsam poplar) (Populus balsamifera]"		Transcription factor, Myb superfamily	Myb-like DNA-binding domain
Quercus_contig_200	hypothetical protein PRUPE_ppa002280mg [Prunus persica]	NADPH--cytochrome P450 reductase-like [Fragaria vesca subsp. vesca]	NADPH--cytochrome P450 reductase; EC=1.6.2.4; [Gossypium hirsutum (Upland cotton) (Gossypium mexicanum).]"	Flavoprotein pyridine nucleotide cytochrome reductase	NADP/FAD dependent oxidoreductase	Oxidoreductase NAD-binding domain
Quercus_contig_201	INO80 complex subunit D-like [Fragaria vesca subsp. vesca]	INO80 complex subunit D-like [Fragaria vesca subsp. vesca]	Predicted protein; Flags: Fragment; [Populus trichocarpa (Western balsam poplar) (Populus balsamifera]"
Quercus_contig_202	hypothetical protein POPTR_0017s06230g [Populus trichocarpa]	INO80 complex subunit D-like [Fragaria vesca subsp. vesca]	Predicted protein; Flags: Fragment; [Populus trichocarpa (Western balsam poplar) (Populus balsamifera]"
Quercus_contig_203		Oxoglutarate/iron-dependent oxygenase [Arabidopsis thaliana]	Polygalacturonase-like protein; [Fragaria ananassa (Strawberry).]"
Quercus_contig_204	uncharacterized protein LOC101315452 [Fragaria vesca subsp. vesca]	uncharacterized protein LOC101315452 [Fragaria vesca subsp. vesca]	Predicted protein; Flags: Fragment; [Populus trichocarpa (Western balsam poplar) (Populus balsamifera]"	Membrane associated eicosanoid/glutathione metabolism-like domain
Quercus_contig_205	hypothetical protein PRUPE_ppa002286mg [Prunus persica]	uncharacterized protein LOC101294263 [Fragaria vesca subsp. vesca]	Putative uncharacterized protein; [Vitis vinifera (Grape).]"
Quercus_contig_206	predicted protein [Populus trichocarpa]	60S ribosomal protein L5 [Cucumis sativus]	Predicted protein; [Populus trichocarpa (Western balsam poplar) (Populus balsamifera]"	Ribosomal protein L5 eukaryotic/L18 archaeal	60S ribosomal protein L5	Ribosomal L18p/L5e family
Quercus_contig_207	uncharacterized protein LOC101313448 [Fragaria vesca subsp. vesca]	uncharacterized protein LOC101313448 [Fragaria vesca subsp. vesca]	Putative uncharacterized protein; [Ricinus communis (Castor bean).]"	Isopenicillin N synthase-like
Quercus_contig_208	ethylene-responsive transcription factor [Ammopiptanthus mongolicus]	ethylene-responsive transcription factor 9-like [Cucumis sativus]	Ethylene-responsive transcription factor; [Ammopiptanthus mongolicus.]"	AP2/ERF domain		AP2 domain
Quercus_contig_209	predicted protein [Populus trichocarpa]	selenium-binding protein 2-like [Cucumis sativus]	Predicted protein; [Populus trichocarpa (Western balsam poplar) (Populus balsamifera]"	Selenium-binding protein	Selenium-binding protein	56kDa selenium binding protein (SBP56)
Quercus_contig_210	selenium binding protein [Oryza sativa Indica Group]	uncharacterized protein LOC100192654 [Zea mays]	Selenium binding protein; Flags: Fragment; [Oryza sativa subsp. indica (Rice).]"	Selenium-binding protein
Quercus_contig_211	Calcium-dependent protein kinase 2 isoform 1 [Theobroma cacao]	calcium-dependent protein kinase 11-like [Cucumis sativus]	Calcium-dependent protein kinase, putative; EC=2.7.11.17; [Ricinus communis (Castor bean).]"	Serine/threonine- / dual specificity protein kinase, catalytic domain	Ca2ﷆꖚ蝮阩dependent protein kinase, EF-Hand protein superfamily	EF hand
Quercus_contig_212	E3 ubiquitin-protein ligase BAH1-like [Solanum lycopersicum]	E3 ubiquitin-protein ligase BAH1-like [Solanum lycopersicum]	8T3 RecName: E3 ubiquitin-protein ligase BAH1; EC=6.3.2.-; AltName: Protein BENZOIC ACID HYPERSENSITIVE 1; AltName: Protein NITROGEN LIMITATION ADAPTATION; [Arabidopsis thaliana (Mouse-ear cress).]"	Protein of unknown function DUF1645, plant		Protein of unknown function (DUF1645)
Quercus_contig_213	hypothetical protein PRUPE_ppa010884mg [Prunus persica]	uncharacterized protein LOC100499794 [Glycine max]	Putative uncharacterized protein; [Glycine max (Soybean) (Glycine hispida).]"
Quercus_contig_214	peptidyl-prolyl cis-trans isomerase, chloroplastic [Vitis vinifera]	peptidyl-prolyl cis-trans isomerase, chloroplastic-like [Cicer arietinum]	Putative uncharacterized protein; [Vitis vinifera (Grape).]"		Predicted peptidyl prolyl cis-trans isomerase	Cyclophilin type peptidyl-prolyl cis-trans isomerase/CLD
Quercus_contig_215	ADP-ribosylation factor [Medicago truncatula]	ADP-ribosylation factor 2-like [Fragaria vesca subsp. vesca]	Putative uncharacterized protein; [Vitis vinifera (Grape).]"	Small GTPase superfamily, ARF/SAR type	GTP-binding ADP-ribosylation factor Arf1	ADP-ribosylation factor family
Quercus_contig_216	Leucine-rich repeat protein kinase family protein, putative isoform 1 [Theobroma cacao]	probable leucine-rich repeat receptor-like protein kinase At5g49770-like [Fragaria vesca subsp. vesca]	Serine/threonine-protein kinase PBS1, putative; EC=1.3.1.74; EC=2.7.11.25; [Ricinus communis (Castor bean).]"	Serine/threonine- / dual specificity protein kinase, catalytic domain	Serine/threonine protein kinase	Protein kinase domain
Quercus_contig_217	O-acetylserine lyase B isoform 1 [Theobroma cacao]	cysteine synthase, chloroplastic/chromoplastic-like [Fragaria vesca subsp. vesca]	Cysteine synthase; EC=2.5.1.47; [Populus trichocarpa x Populus deltoides.]"	Tryptophan synthase beta subunit-like PLP-dependent enzymes superfamily	Cystathionine beta-synthase and related enzymes	Pyridoxal-phosphate dependent enzyme
Quercus_contig_218	hypothetical protein PRUPE_ppa001134mg [Prunus persica]	chloroplastic group IIA intron splicing facilitator CRS1, chloroplastic-like [Fragaria vesca subsp. vesca]	Putative uncharacterized protein; [Vitis vinifera (Grape).]"		Poly(A)-specific exoribonuclease PARN	CRS1 / YhbY (CRM) domain
Quercus_contig_219	phosphomannomutase/phosphoglucomutase [Vitis vinifera]	phosphomannomutase/phosphoglucomutase-like [Fragaria vesca subsp. vesca]	Putative uncharacterized protein; [Vitis vinifera (Grape).]"	Alpha-D-phosphohexomutase superfamily	Phosphoglucomutase/phosphomannomutase	Phosphoglucomutase/phosphomannomutase, alpha/beta/alpha domain I
Quercus_contig_220	RNA polymerase sigma factor rpoD, putative [Theobroma cacao]	RNA polymerase sigma factor sigF [Arabidopsis thaliana]	mRNA, clone: RTFL01-17-E04; [Thellungiella halophila (Salt cress).]"	RNA polymerase sigma-70		Sigma-70 region 3
Quercus_contig_221	zeaxanthin epoxidase [Prunus armeniaca]	zeaxanthin epoxidase, chloroplastic-like [Cucumis sativus]	ull=Zeaxanthin epoxidase, chloroplastic; EC=1.14.13.90; AltName: PA-ZE; Flags: Precursor; [Prunus armeniaca (Apricot).]"	Aromatic-ring hydroxylase-like	Kynurenine 3-monooxygenase and related flavoprotein monooxygenases	FHA domain
Quercus_contig_222	uncharacterized protein LOC100260735 [Vitis vinifera]	WEB family protein At5g16730, chloroplastic-like [Cicer arietinum]	Putative uncharacterized protein; [Ricinus communis (Castor bean).]"		Myosin class II heavy chain	FHA domain
Quercus_contig_223	Ataxia-telangiectasia mutated, putative [Theobroma cacao]	uncharacterized protein LOC101294948 [Fragaria vesca subsp. vesca]	Putative uncharacterized protein; [Vitis vinifera (Grape).]"		Protein kinase ATM/Tel1, involved in telomere length regulation and DNA repair
Quercus_contig_224	Uncharacterized protein isoform 1 [Theobroma cacao]	uncharacterized protein ycf23-like [Fragaria vesca subsp. vesca]	Putative uncharacterized protein; [Ricinus communis (Castor bean).]"	Aldolase-type TIM barrel		Protein of unknown function (DUF561)
Quercus_contig_225	hypothetical protein M569_06331, partial [Genlisea aurea]	succinyl-CoA ligase [ADP-forming] subunit alpha-1, mitochondrial [Solanum lycopersicum]	Putative uncharacterized protein Sb02g037420; [Sorghum bicolor (Sorghum) (Sorghum vulgare).]"	Succinyl-CoA ligase, alpha subunit	Succinyl-CoA synthetase, alpha subunit	CoA-ligase
Quercus_contig_226	protochlorophyllide reductase, chloroplastic isoform 2 [Vitis vinifera]	protochlorophyllide reductase, chloroplastic-like [Cucumis sativus]	Putative uncharacterized protein; [Vitis vinifera (Grape).]"
Quercus_contig_227	protochlorophyllide reductase, chloroplastic isoform 1 [Vitis vinifera]	protochlorophyllide reductase, chloroplastic-like [Solanum lycopersicum]	Putative uncharacterized protein; [Vitis vinifera (Grape).]"		Dehydrogenases with different specificities (related to short-chain alcohol dehydrogenases)	short chain dehydrogenase
Quercus_contig_228	hypothetical protein PRUPE_ppa001540mg [Prunus persica]	BTB/POZ domain-containing protein At2g30600-like [Fragaria vesca subsp. vesca]	Putative uncharacterized protein; [Vitis vinifera (Grape).]"	BTB/Kelch-associated	Proteins containing BTB/POZ and Kelch domains, involved in regulatory/signal transduction processes	BTB/POZ domain
Quercus_contig_229	cytochrome c oxidase subunit 5b-2, mitochondrial-like [Fragaria vesca subsp. vesca]	cytochrome c oxidase subunit 5b-2, mitochondrial-like [Fragaria vesca subsp. vesca]	Cytochrome c oxidase subunit 5b; Flags: Fragment; [Plantago major (Common plantain).]"	Cytochrome c oxidase, subunit Vb	Cytochrome c oxidase, subunit Vb/COX4	Cytochrome c oxidase subunit Vb
Quercus_contig_230	hypothetical protein PRUPE_ppa012721mg [Prunus persica]	uncharacterized protein LOC100786309 [Glycine max]	Putative uncharacterized protein; [Glycine max (Soybean) (Glycine hispida).]"
Quercus_contig_231	hypothetical protein PRUPE_ppa010759mg [Prunus persica]	clp protease-related protein At4g12060, chloroplastic-like [Fragaria vesca subsp. vesca]	Putative uncharacterized protein; [Vitis vinifera (Grape).]"	Clp, N-terminal		Clp amino terminal domain
Quercus_contig_232	NDH-dependent cyclic electron flow 1 isoform 1 [Theobroma cacao]	uncharacterized protein LOC101218377 [Cucumis sativus]	Electron carrier, putative; [Ricinus communis (Castor bean).]"	Beta-grasp domain	Ferredoxin	2Fe-2S iron-sulfur cluster binding domain
Quercus_contig_233	unnamed protein product [Vitis vinifera]	RNA polymerase I-specific transcription initiation factor RRN3-like [Cucumis sativus]	Putative uncharacterized protein; [Vitis vinifera (Grape).]"	RNA polymerase I specific transcription initiation factor RRN3	RNA polymerase I transcription factor	RNA polymerase I specific transcription initiation factor RRN3
Quercus_contig_234	hypothetical protein PRUPE_ppa012087mg [Prunus persica]	uncharacterized protein LOC100306009 [Glycine max]	Putative uncharacterized protein; [Glycine max (Soybean) (Glycine hispida).]"	Ribosomal protein L22/L17, eukaryotic/archaeal	60S ribosomal protein L22	Ribosomal protein L22p/L17e
Quercus_contig_235	hypothetical protein PRUPE_ppa001688mg [Prunus persica]	uncharacterized protein LOC101312926 [Fragaria vesca subsp. vesca]	Zinc ion binding protein, putative; [Ricinus communis (Castor bean).]"	Zinc finger, ZZ-type	Uncharacterized conserved protein, contains ZZ-type Zn-finger	Zinc finger, ZZ type
Quercus_contig_236	Mitochondrial protein, putative [Medicago truncatula]	hypothetical protein NitaMp027 [Nicotiana tabacum]	Putative uncharacterized protein orf138b; SubName: Putative uncharacterized protein orf138c; [Nicotiana tabacum (Common tobacco).]"
Quercus_contig_237	hypothetical protein VITISV_007757 [Vitis vinifera]	calmodulin-binding receptor-like cytoplasmic kinase 2-like [Fragaria vesca subsp. vesca]	Putative uncharacterized protein; [Vitis vinifera (Grape).]"	Serine/threonine- / dual specificity protein kinase, catalytic domain	Serine/threonine protein kinase	Protein kinase domain
Quercus_contig_238	argonaute 4-like protein [Pelargonium x hortorum]	protein argonaute 4-like [Cucumis sativus]	Argonaute 4-like protein; [Pelargonium hortorum (Common geranium).]"	Stem cell self-renewal protein Piwi	Translation initiation factor 2C (eIF-2C) and related proteins	PAZ domain
Quercus_contig_239	hypothetical protein PRUPE_ppa001037mg [Prunus persica]	uncharacterized protein LOC101301224 [Fragaria vesca subsp. vesca]	Putative uncharacterized protein; [Vitis vinifera (Grape).]"	PWWP domain	Ribosome biogenesis protein - Nop58p/Nop5p	PWWP domain
Quercus_contig_240	putative allergen Pru du 2.04 [Prunus dulcis x Prunus persica]	thaumatin-like protein 1-like [Cicer arietinum]	Putative allergen Pru du 2.04; Flags: Precursor; [Prunus dulcis x Prunus persica.]"	Thaumatin		Thaumatin family
Quercus_contig_241	hypothetical protein PRUPE_ppa002008mg [Prunus persica]	probable pre-mRNA-splicing factor ATP-dependent RNA helicase-like [Fragaria vesca subsp. vesca]	Putative uncharacterized protein; [Vitis vinifera (Grape).]"	Domain of unknown function DUF1605	mRNA splicing factor ATP-dependent RNA helicase	Domain of unknown function (DUF1605)
Quercus_contig_242	Beta glucosidase 11, putative isoform 1 [Theobroma cacao]	beta-glucosidase 11-like [Fragaria vesca subsp. vesca]	Putative uncharacterized protein; [Vitis vinifera (Grape).]"
Quercus_contig_243	unnamed protein product [Vitis vinifera]	transcription initiation factor TFIID subunit 2-like isoform X2 [Cicer arietinum]	Putative uncharacterized protein; [Vitis vinifera (Grape).]"		TATA binding protein associated factor
Quercus_contig_244	transcription initiation factor TFIID subunit 2-like [Glycine max]	transcription initiation factor TFIID subunit 2-like isoform X2 [Cicer arietinum]	Putative uncharacterized protein; [Vitis vinifera (Grape).]"	Peptidase M1, membrane alanine aminopeptidase, N-terminal	TATA binding protein associated factor	Peptidase family M1
Quercus_contig_245	ADP glucose pyrophosphorylase [Actinidia chinensis]	uncharacterized protein LOC100810451 [Glycine max]	Glucose-1-phosphate adenylyltransferase; EC=2.7.7.27; [Vitis vinifera (Grape).]"		GDP-mannose pyrophosphorylase/mannose-1-phosphate guanylyltransferase	Nucleotidyl transferase
Quercus_contig_246	chlorophyll A/B binding protein, putative [Ricinus communis]	chlorophyll a-b binding protein 151, chloroplastic-like [Cucumis sativus]	Chlorophyll A/B binding protein, putative; [Ricinus communis (Castor bean).]"			Chlorophyll A-B binding protein
Quercus_contig_247	hypothetical protein PRUPE_ppa013368mg [Prunus persica]	uncharacterized protein LOC101314888 [Fragaria vesca subsp. vesca]	Predicted protein; Flags: Fragment; [Populus trichocarpa (Western balsam poplar) (Populus balsamifera]"	PetM of cytochrome b6/f complex subunit 7		PetM family of cytochrome b6f complex subunit 7
Quercus_contig_248	Translation elongation factor EFG/EF2 protein [Theobroma cacao]	elongation factor G, chloroplastic-like [Fragaria vesca subsp. vesca]	Putative uncharacterized protein; [Vitis vinifera (Grape).]"	Elongation factor, GTP-binding domain	Mitochondrial elongation factor	Elongation factor Tu GTP binding domain
Quercus_contig_249	cysteine protease Cp1 [Actinidia deliciosa]	thiol protease aleurain-like [Cucumis sativus]	Cysteine protease Cp1; [Actinidia deliciosa (Kiwi).]"		Cysteine proteinase Cathepsin F	Cathepsin propeptide inhibitor domain (I29)
Quercus_contig_250	flavonoid 3'-monooxygenase-like [Fragaria vesca subsp. vesca]	flavonoid 3'-monooxygenase-like [Fragaria vesca subsp. vesca]	Putative uncharacterized protein; [Vitis vinifera (Grape).]"	Cytochrome P450, E-class, group I	Cytochrome P450 CYP2 subfamily	Cytochrome P450
Quercus_contig_251	methylmalonate-semialdehyde dehydrogenase [acylating], mitochondrial [Vitis vinifera]	methylmalonate-semialdehyde dehydrogenase [acylating], mitochondrial-like [Cucumis sativus]	Putative uncharacterized protein; [Vitis vinifera (Grape).]"
Quercus_contig_252	methylmalonate-semialdehyde dehydrogenase, putative [Ricinus communis]	methylmalonate-semialdehyde dehydrogenase [acylating], mitochondrial-like [Solanum lycopersicum]	Methylmalonate-semialdehyde dehydrogenase, putative; EC=1.2.1.27; [Ricinus communis (Castor bean).]"	Methylmalonate-semialdehyde dehydrogenase	Aldehyde dehydrogenase	Aldehyde dehydrogenase family
Quercus_contig_253	ATP-citrate synthase, putative [Ricinus communis]	ATP-citrate synthase alpha chain protein 2-like [Cucumis sativus]	ATP-citrate synthase, putative; EC=6.2.1.5; [Ricinus communis (Castor bean).]"	Succinyl-CoA synthetase-like	ATP-citrate lyase
Quercus_contig_254	uncharacterized protein sll1770-like isoform X1 [Cicer arietinum]	uncharacterized protein sll1770-like isoform X1 [Cicer arietinum]	Predicted protein; Flags: Fragment; [Populus trichocarpa (Western balsam poplar) (Populus balsamifera]"		Predicted unusual protein kinase	ABC1 family
Quercus_contig_255	Epsin N-terminal domain-containing protein / clathrin assembly protein-related [Theobroma cacao]	putative clathrin assembly protein At2g25430-like [Cucumis sativus]	Putative uncharacterized protein; [Vitis vinifera (Grape).]"		Clathrin assembly protein AP180 and related proteins, contain ENTH domain	ENTH domain
Quercus_contig_256	hypothetical protein POPTR_0008s18400g [Populus trichocarpa]	E3 ubiquitin-protein ligase RGLG2-like isoform X2 [Cicer arietinum]	Copine, putative; [Ricinus communis (Castor bean).]"		Copine	Copine
Quercus_contig_257	unknown [Populus trichocarpa]	uncharacterized protein LOC101508199 [Cicer arietinum]	Putative uncharacterized protein; [Populus trichocarpa x Populus deltoides.]"	Zinc finger protein 706
Quercus_contig_258	Uncharacterized protein TCM_017094 [Theobroma cacao]	uncharacterized protein LOC101219072 [Cucumis sativus]	Putative uncharacterized protein; [Vitis vinifera (Grape).]"
Quercus_contig_259	putative amidase C869.01-like [Cucumis sativus]	putative amidase C869.01-like [Cucumis sativus]	Amidase; [Cucumis melo subsp. melo.]"	Amidase signature domain	Amidases	Amidase
Quercus_contig_260	unnamed protein product [Vitis vinifera]	putative amidase C869.01-like [Fragaria vesca subsp. vesca]	Putative uncharacterized protein; [Vitis vinifera (Grape).]"	Amidase signature domain	Amidases
Quercus_contig_261	S-adenosylmethionine decarboxylase [x Citrofortunella microcarpa]	S-adenosylmethionine decarboxylase proenzyme-like isoform 1 [Fragaria vesca subsp. vesca]	S-adenosylmethionine decarboxylase proenzyme; EC=4.1.1.50; [x Citrofortunella microcarpa (calamondin).]"	S-adenosylmethionine decarboxylase subgroup	S-adenosylmethionine decarboxylase	Adenosylmethionine decarboxylase
Quercus_contig_262	unknown [Lotus japonicus]	20 kDa chaperonin, chloroplastic-like [Cicer arietinum]	Groes chaperonin, putative; [Ricinus communis (Castor bean).]"
Quercus_contig_263	beta-glucosidase 11-like [Vitis vinifera]	beta-glucosidase 11-like [Fragaria vesca subsp. vesca]	Putative uncharacterized protein; [Vitis vinifera (Grape).]"
Quercus_contig_264	Beta glucosidase 11, putative isoform 1 [Theobroma cacao]	beta-glucosidase 11-like [Fragaria vesca subsp. vesca]	Putative uncharacterized protein; [Vitis vinifera (Grape).]"	Glycoside hydrolase, catalytic domain	Beta-glucosidase, lactase phlorizinhydrolase, and related proteins	Glycosyl hydrolase family 1
Quercus_contig_265	UDP-Glycosyltransferase superfamily protein [Theobroma cacao]	hydroquinone glucosyltransferase-like [Cicer arietinum]	Predicted protein; [Populus trichocarpa (Western balsam poplar) (Populus balsamifera]"		UDP-glucuronosyl and UDP-glucosyl transferase
Quercus_contig_266	photosystem II core complex proteins psbY, chloroplastic-like [Vitis vinifera]	photosystem II core complex proteins psbY, chloroplastic-like [Cucumis sativus]	Putative uncharacterized protein; [Vitis vinifera (Grape).]"			Photosystem II protein Y (PsbY)
Quercus_contig_267	TPA: hypothetical protein ZEAMMB73_124196 [Zea mays]	uncharacterized protein LOC101501710 isoform X1 [Cicer arietinum]	Putative uncharacterized protein Sb02g032150; [Sorghum bicolor (Sorghum) (Sorghum vulgare).]"
Quercus_contig_268	unknown [Populus trichocarpa x Populus deltoides]	L-arabinokinase-like [Cucumis sativus]	Putative uncharacterized protein; [Populus trichocarpa x Populus deltoides.]"	Thiolase-like, subgroup	Galactokinase
Quercus_contig_269	hypothetical protein PRUPE_ppa002652mg [Prunus persica]	transcriptional corepressor SEUSS-like isoform X1 [Cicer arietinum]	Predicted protein; [Populus trichocarpa (Western balsam poplar) (Populus balsamifera]"
Quercus_contig_270	hypothetical protein PRUPE_ppa005298mg [Prunus persica]	cysteine desulfurase 2, chloroplastic-like [Cicer arietinum]	Putative uncharacterized protein; [Vitis vinifera (Grape).]"	Pyridoxal phosphate-dependent transferase, major region, subdomain 2	Cysteine desulfurase NFS1	Aminotransferase class-V
Quercus_contig_271	hypothetical protein PRUPE_ppa000511mg [Prunus persica]	BAG family molecular chaperone regulator 6-like [Fragaria vesca subsp. vesca]	Predicted protein; [Populus trichocarpa (Western balsam poplar) (Populus balsamifera]"
Quercus_contig_272	CCT motif family protein [Theobroma cacao]	uncharacterized protein LOC100814332 [Glycine max]	Predicted protein; [Populus trichocarpa (Western balsam poplar) (Populus balsamifera]"			CCT motif
Quercus_contig_273	CCT motif family protein [Theobroma cacao]	uncharacterized protein LOC100814332 [Glycine max]	Putative uncharacterized protein; [Vitis vinifera (Grape).]"
Quercus_contig_274	hypothetical protein PRUPE_ppa006317mg [Prunus persica]	alcohol dehydrogenase class-3-like [Fragaria vesca subsp. vesca]	Alcohol dehydrogenase, putative; EC=1.1.1.284; [Ricinus communis (Castor bean).]"	Alcohol dehydrogenase, C-terminal	Alcohol dehydrogenase, class III	Zinc-binding dehydrogenase
Quercus_contig_275	hypothetical protein PRUPE_ppa009110mg [Prunus persica]	chlorophyll a-b binding protein 8, chloroplastic-like [Fragaria vesca subsp. vesca]	Type III chlorophyll a/b binding protein; [Gardenia jasminoides.]"	Chlorophyll a/b binding protein domain		Chlorophyll A-B binding protein
Quercus_contig_276	hypothetical protein PRUPE_ppa006884mg [Prunus persica]	adipocyte plasma membrane-associated protein-like [Fragaria vesca subsp. vesca]	Predicted protein; [Populus trichocarpa (Western balsam poplar) (Populus balsamifera]"	Strictosidine synthase, conserved region	Predicted alkaloid synthase/Surface mucin Hemomucin	Strictosidine synthase
Quercus_contig_277	hypothetical protein PRUPE_ppa010359mg [Prunus persica]	20 kDa chaperonin, chloroplastic-like [Fragaria vesca subsp. vesca]	Putative uncharacterized protein; [Glycine max (Soybean) (Glycine hispida).]"	Chaperonin Cpn10	Mitochondrial chaperonin	Chaperonin 10 Kd subunit
Quercus_contig_278	probable E3 ubiquitin-protein ligase ARI1-like [Cucumis sativus]	probable E3 ubiquitin-protein ligase ARI1-like [Cucumis sativus]	Putative uncharacterized protein; [Vitis vinifera (Grape).]"	Zinc finger, C6HC-type	Predicted E3 ubiquitin ligase	IBR domain
Quercus_contig_279	unknown [Populus trichocarpa]	basic leucine zipper and W2 domain-containing protein 2-like [Fragaria vesca subsp. vesca]	Predicted protein; [Populus trichocarpa (Western balsam poplar) (Populus balsamifera]"		Predicted translation factor, contains W2 domain	eIF4-gamma/eIF5/eIF2-epsilon
Quercus_contig_280	Presequence protease 2 isoform 5 [Theobroma cacao]	presequence protease 1, chloroplastic/mitochondrial-like [Fragaria vesca subsp. vesca]	Putative uncharacterized protein; [Vitis vinifera (Grape).]"		Metalloendoprotease HMP1 (insulinase superfamily)	Insulinase (Peptidase family M16)
Quercus_contig_281
Quercus_contig_282	T6D22.2 [Arabidopsis thaliana]	uncharacterized protein LOC101220517 [Cucumis sativus]	Elongation factor 1-alpha; [Arabidopsis thaliana (Mouse-ear cress).]"
Quercus_contig_283	unnamed protein product [Vitis vinifera]	putative pentatricopeptide repeat-containing protein At1g12700, mitochondrial-like [Cicer arietinum]	Putative uncharacterized protein; [Vitis vinifera (Grape).]"	Pentatricopeptide repeat	Uncharacterized conserved protein	PPR repeat
Quercus_contig_284	Uncharacterized protein TCM_046693 [Theobroma cacao]	uncharacterized protein LOC100305709 [Glycine max]	Putative uncharacterized protein; [Glycine max (Soybean) (Glycine hispida).]"			Protein of unknown function (DUF952)
Quercus_contig_285	hypothetical protein VITISV_012451 [Vitis vinifera]	bax inhibitor 1-like [Vitis vinifera]	Putative uncharacterized protein; [Vitis vinifera (Grape).]"	Bax inhibitor 1-related	Bax-mediated apoptosis inhibitor TEGT/BI-1	Uncharacterised protein family UPF0005
Quercus_contig_286	chlorophyll a/b-binding protein [Fagus crenata]	chlorophyll a-b binding protein 21, chloroplastic-like [Glycine max]	Chlorophyll a/b-binding protein; Flags: Precursor; [Fagus crenata (Japanese beech).]"	Chlorophyll A-B binding protein		Chlorophyll A-B binding protein
Quercus_contig_287	inner membrane protein [Populus trichocarpa]	inner membrane protein PPF-1, chloroplastic-like [Cucumis sativus]	Inner membrane protein; [Populus trichocarpa (Western balsam poplar) (Populus balsamifera]"		Ubiquitin-protein ligase
Quercus_contig_288	adenine phosphoribosyltransferase 1, chloroplastic-like [Fragaria vesca subsp. vesca]	adenine phosphoribosyltransferase 1, chloroplastic-like [Fragaria vesca subsp. vesca]	Predicted protein; [Populus trichocarpa (Western balsam poplar) (Populus balsamifera]"
Quercus_contig_289	predicted protein [Populus trichocarpa]	cucumber peeling cupredoxin-like [Fragaria vesca subsp. vesca]	Predicted protein; Flags: Fragment; [Populus trichocarpa (Western balsam poplar) (Populus balsamifera]"			Plastocyanin-like domain
Quercus_contig_290	uncharacterized protein LOC101305150 [Fragaria vesca subsp. vesca]	uncharacterized protein LOC101305150 [Fragaria vesca subsp. vesca]	Putative uncharacterized protein; [Vitis vinifera (Grape).]"	ATPase, AAA-2
Quercus_contig_291	hypothetical protein PRUPE_ppa011158mg [Prunus persica]	mediator of RNA polymerase II transcription subunit 20a-like [Cucumis sativus]	Predicted protein; [Populus trichocarpa (Western balsam poplar) (Populus balsamifera]"	Mediator complex, subunit Med20	Glutamate decarboxylase/sphingosine phosphate lyase	TATA-binding related factor (TRF) of subunit 20 of Mediator complex
Quercus_contig_292	hypothetical protein CICLE_v10014611mg [Citrus clementina]	potassium transporter 8-like [Fragaria vesca subsp. vesca]	Potassium transporter, putative; [Ricinus communis (Castor bean).]"			K+ potassium transporter
Quercus_contig_293	uncharacterized protein LOC100790594 [Glycine max]	uncharacterized protein LOC101510204 [Cicer arietinum]	Putative uncharacterized protein; [Medicago truncatula (Barrel medic) (Medicago tribuloides).]"	Isopenicillin N synthase-like
Quercus_contig_294	vacuolar cation/proton exchanger 5-like [Vitis vinifera]	vacuolar cation/proton exchanger 5-like [Cucumis sativus]	Putative uncharacterized protein; [Vitis vinifera (Grape).]"		Ca2ﱿ antiporter VCX1 and related proteins
Quercus_contig_295	hypothetical protein OsI_17715 [Oryza sativa Indica Group]	vacuolar cation/proton exchanger 2-like [Cucumis sativus]	Putative uncharacterized protein; [Oryza sativa subsp. indica (Rice).]"
Quercus_contig_296	UPF0496 protein At3g49070-like [Cucumis sativus]	UPF0496 protein At3g49070-like [Cucumis sativus]	Predicted protein; [Populus trichocarpa (Western balsam poplar) (Populus balsamifera]"			Microvirus A* protein
Quercus_contig_297	predicted protein [Populus trichocarpa]	uncharacterized protein LOC101497267 [Cicer arietinum]	Predicted protein; [Populus trichocarpa (Western balsam poplar) (Populus balsamifera]"
Quercus_contig_298	predicted protein [Populus trichocarpa]	transcription factor bHLH122-like [Fragaria vesca subsp. vesca]	Predicted protein; [Populus trichocarpa (Western balsam poplar) (Populus balsamifera]"		Cofactor required for Sp1 transcriptional activation, subunit 3	Helix-loop-helix DNA-binding domain
Quercus_contig_299	hypothetical protein CICLE_v10004626mg [Citrus clementina]	plastidial pyruvate kinase 2-like [Solanum lycopersicum]	Pyruvate kinase; EC=2.7.1.40; [Ricinus communis (Castor bean).]"	Pyruvate kinase	Pyruvate kinase	Pyruvate kinase, barrel domain
Quercus_contig_300	elongation factor Tu, chloroplastic-like [Vitis vinifera]	elongation factor TuA, chloroplastic-like [Solanum lycopersicum]	Elongation factor Tu; [Vitis vinifera (Grape).]"	Translation elongation factor EFTu/EF1A, C-terminal	Mitochondrial translation elongation factor Tu	Elongation factor Tu C-terminal domain
Quercus_contig_301	hypothetical protein PRUPE_ppa005598mg [Prunus persica]	glyceraldehyde-3-phosphate dehydrogenase B, chloroplastic-like [Fragaria vesca subsp. vesca]	Glyceraldehyde-3-phosphate dehydrogenase; [Solanum tuberosum (Potato).]"	Glyceraldehyde/Erythrose phosphate dehydrogenase family	Glyceraldehyde 3-phosphate dehydrogenase	Glyceraldehyde 3-phosphate dehydrogenase, NAD binding domain
Quercus_contig_302	protein FAR1-RELATED SEQUENCE 3 [Vitis vinifera]	protein FAR1-RELATED SEQUENCE 3-like [Cucumis sativus]	Putative uncharacterized protein; [Vitis vinifera (Grape).]"	Zinc finger, PMZ-type		FAR1 DNA-binding domain
Quercus_contig_303	glutathione S-transferase isoform 2 [Castanea crenata]	probable glutathione S-transferase-like [Fragaria vesca subsp. vesca]	Glutathione S-transferase isoform 2; [Castanea crenata (Japanese chestnut).]"	Glutathione S-transferase, C-terminal	Glutathione S-transferase	Glutathione S-transferase, C-terminal domain
Quercus_contig_304	glutathione S-transferase DHAR2-like [Fragaria vesca subsp. vesca]	glutathione S-transferase DHAR2-like [Fragaria vesca subsp. vesca]	Dehydroascorbate reductase; [Sesamum indicum (Oriental sesame) (Sesamum orientale).]"		Intracellular Cl- channel CLIC, contains GST domain	Glutathione S-transferase, C-terminal domain
Quercus_contig_305	unnamed protein product [Vitis vinifera]	thylakoid lumenal 29 kDa protein, chloroplastic-like [Fragaria vesca subsp. vesca]	Putative uncharacterized protein; [Vitis vinifera (Grape).]"			Peroxidase
Quercus_contig_306	protein disulfide-isomerase [Vitis vinifera]	protein disulfide isomerase-like protein precursor [Glycine max]	Putative uncharacterized protein; [Vitis vinifera (Grape).]"	Thioredoxin	Protein disulfide isomerase (prolyl 4-hydroxylase beta subunit)	Thioredoxin
Quercus_contig_307	Regulator of nonsense transcripts 2 isoform 3 [Theobroma cacao]	regulator of nonsense transcripts 2-like [Fragaria vesca subsp. vesca]	Initiation factor eIF-4 gamma, middle; Up-frameshift suppressor 2; [Medicago truncatula (Barrel medic) (Medicago tribuloides).]"		Nonsense-mediated mRNA decay 2 protein	MIF4G domain
Quercus_contig_308	cold acclimation protein COR413-PM1 [Chimonanthus praecox]	cold-regulated 413 plasma membrane protein 2-like [Fragaria vesca subsp. vesca]	Cold acclimation protein COR413-PM1; [Chimonanthus praecox.]"	Cold acclimation WCOR413		Cold acclimation protein WCOR413
Quercus_contig_309	uncharacterized protein LOC101254806 [Solanum lycopersicum]	uncharacterized protein LOC101254806 [Solanum lycopersicum]	Predicted protein; [Populus trichocarpa (Western balsam poplar) (Populus balsamifera]"	Photosystem I PsaO
Quercus_contig_310	hypothetical protein PRUPE_ppa001443mg [Prunus persica]	calcium-binding mitochondrial carrier protein SCaMC-1-A-like [Fragaria vesca subsp. vesca]	Mitochondrial carrier protein, putative; [Ricinus communis (Castor bean).]"
Quercus_contig_311	hypothetical protein VITISV_016218 [Vitis vinifera]	cyclin-L1-1-like [Cucumis sativus]	Putative uncharacterized protein; [Vitis vinifera (Grape).]"	Cyclin-like	Cyclin L
Quercus_contig_312	Methyltransferases [Theobroma cacao]	uncharacterized protein LOC101290967 [Fragaria vesca subsp. vesca]	Predicted protein; [Populus trichocarpa (Western balsam poplar) (Populus balsamifera]"
Quercus_contig_313	ferredoxin-1 [Vitis vinifera]	ferredoxin-like [Cucumis sativus]	Putative uncharacterized protein; [Vitis vinifera (Grape).]"	Beta-grasp domain		2Fe-2S iron-sulfur cluster binding domain
Quercus_contig_314	hypothetical protein PRUPE_ppa010953mg [Prunus persica]	photosystem I reaction center subunit III, chloroplastic-like [Cicer arietinum]	Putative uncharacterized protein; [Populus trichocarpa (Western balsam poplar) (Populus balsamifera]"			Photosystem I reaction centre subunit III
Quercus_contig_315	unknown [Medicago truncatula]	ABC transporter C family member 2-like isoform X3 [Cicer arietinum]	Putative uncharacterized protein; Flags: Fragment; [Medicago truncatula (Barrel medic) (Medicago tribuloides).]"	AAA+ ATPase domain	Multidrug resistance-associated protein/mitoxantrone resistance protein, ABC superfamily	ABC transporter
Quercus_contig_316	hypothetical protein PRUPE_ppa010217mg [Prunus persica]	uncharacterized protein LOC101296670 [Fragaria vesca subsp. vesca]	Putative uncharacterized protein; [Vitis vinifera (Grape).]"	DNA-binding WRKY		WRKY DNA -binding domain
Quercus_contig_317	26S proteasome regulatory subunit 4 homolog A-like [Fragaria vesca subsp. vesca]	26S proteasome regulatory subunit 4 homolog A-like [Fragaria vesca subsp. vesca]	Regulatory particle triple-A ATPase 2; [Sophora flavescens.]"		26S proteasome regulatory complex, ATPase RPT2	ATPase family associated with various cellular activities (AAA)
Quercus_contig_318	sedoheptulose-1,7-bisphosphatase, chloroplastic [Vitis vinifera]	sedoheptulose-1,7-bisphosphatase, chloroplastic-like [Fragaria vesca subsp. vesca]	Putative uncharacterized protein; [Vitis vinifera (Grape).]"	Sedoheptulose-1,7-bisphosphatase	Fructose-1,6-bisphosphatase	Fructose-1-6-bisphosphatase
Quercus_contig_319	hypothetical protein PRUPE_ppa017507mg, partial [Prunus persica]	uncharacterized protein LOC101509251 [Cicer arietinum]	Putative uncharacterized protein; [Glycine max (Soybean) (Glycine hispida).]"
Quercus_contig_320	pentatricopeptide repeat-containing protein At3g16010-like [Vitis vinifera]	pentatricopeptide repeat-containing protein At3g16010-like [Fragaria vesca subsp. vesca]	Putative uncharacterized protein; [Vitis vinifera (Grape).]"	Pentatricopeptide repeat	Uncharacterized conserved protein	PPR repeat
Quercus_contig_321	conserved hypothetical protein [Ricinus communis]	uncharacterized protein LOC101207443 [Cucumis sativus]	Putative uncharacterized protein; [Ricinus communis (Castor bean).]"
Quercus_contig_322	Translation initiation factor IF2/IF5 isoform 1 [Theobroma cacao]	eukaryotic translation initiation factor 5-like [Cucumis sativus]	Putative uncharacterized protein; [Vitis vinifera (Grape).]"		Translation initiation factor 5 (eIF-5)	Domain found in IF2B/IF5
Quercus_contig_323	unnamed protein product [Populus tremuloides]	serine hydroxymethyltransferase 5 [Glycine max]	Serine hydroxymethyltransferase; EC=2.1.2.1; [Populus tremuloides (Quaking aspen).]"	Serine hydroxymethyltransferase	Glycine/serine hydroxymethyltransferase	Serine hydroxymethyltransferase
Quercus_contig_324	ATPase, AAA-type, CDC48 protein [Theobroma cacao]	cell division cycle protein 48 homolog [Cucumis sativus]	Transitional endoplasmic reticulum ATPase, putative; EC=3.6.4.3; [Ricinus communis (Castor bean).]"	AAA+ ATPase domain	AAA+type ATPase	ATPase family associated with various cellular activities (AAA)
Quercus_contig_325	hypothetical protein POPTR_0013s08200g [Populus trichocarpa]	uncharacterized protein LOC101305205 [Fragaria vesca subsp. vesca]	Putative uncharacterized protein; [Vitis vinifera (Grape).]"
Quercus_contig_326	hypothetical protein PRUPE_ppa001404mg [Prunus persica]	uncharacterized protein LOC101290897 [Fragaria vesca subsp. vesca]	Predicted protein; [Populus trichocarpa (Western balsam poplar) (Populus balsamifera]"
Quercus_contig_327	uncharacterized protein LOC101290897 [Fragaria vesca subsp. vesca]	uncharacterized protein LOC101290897 [Fragaria vesca subsp. vesca]	Predicted protein; [Populus trichocarpa (Western balsam poplar) (Populus balsamifera]"		Putative transcription factor HALR/MLL3, involved in embryonic development
Quercus_contig_328	uncharacterized membrane protein C776.05-like [Vitis vinifera]	uncharacterized membrane protein C776.05-like [Cucumis sativus]	Putative uncharacterized protein; [Vitis vinifera (Grape).]"	Protein of unknown function DUF2838	Uncharacterized conserved protein	Protein of unknown function (DUF2838)
Quercus_contig_329	ABC transporter C family member 2-like [Fragaria vesca subsp. vesca]	ABC transporter C family member 2-like [Fragaria vesca subsp. vesca]	Putative uncharacterized protein; [Vitis vinifera (Grape).]"		Multidrug resistance-associated protein/mitoxantrone resistance protein, ABC superfamily	ABC transporter
Quercus_contig_330	hypothetical protein CICLE_v10005852mg [Citrus clementina]	putative vesicle-associated membrane protein 726-like [Cucumis sativus]	Vesicle-associated membrane protein, putative; [Ricinus communis (Castor bean).]"		Synaptobrevin/VAMP-like protein	Synaptobrevin
Quercus_contig_331	Class II aminoacyl-tRNA and biotin synthetases superfamily protein isoform 1 [Theobroma cacao]	hypothetical protein [Zea mays]	Putative uncharacterized protein; [Zea mays (Maize).]"
Quercus_contig_332	hypothetical protein CICLE_v10024297mg, partial [Citrus clementina]	TMV resistance protein N-like [Cicer arietinum]	CMR1; [Phaseolus vulgaris (Kidney bean) (French bean).]"	Disease resistance protein	Apoptotic ATPase	NB-ARC domain
Quercus_contig_333	calcium-transporting ATPase 4, plasma membrane-type-like [Cicer arietinum]	calcium-transporting ATPase 4, plasma membrane-type-like [Cicer arietinum]	Type IIB calcium ATPase; [Medicago truncatula (Barrel medic) (Medicago tribuloides).]"
Quercus_contig_334	NAD dependent epimerase/dehydratase, putative [Ricinus communis]	chloroplast stem-loop binding protein of 41 kDa b, chloroplastic-like [Cucumis sativus]	NAD dependent epimerase/dehydratase, putative; [Ricinus communis (Castor bean).]"		Putative NAD+dependent epimerases
Quercus_contig_335	arginine--tRNA ligase, cytoplasmic-like [Cucumis sativus]	arginine--tRNA ligase, cytoplasmic-like [Cucumis sativus]	Predicted protein; [Populus trichocarpa (Western balsam poplar) (Populus balsamifera]"	Arginyl-tRNA synthetase, class Ia, core	Arginyl-tRNA synthetase	tRNA synthetases class I (R)
Quercus_contig_336	Phosphorylase isoform 1 [Theobroma cacao]	alpha-glucan phosphorylase, H isozyme-like [Cucumis sativus]	Phosphorylase; EC=2.4.1.1; [Populus trichocarpa (Western balsam poplar) (Populus balsamifera]"	Glycosyl transferase, family 35	Glycogen phosphorylase	Carbohydrate phosphorylase
Quercus_contig_337	malate dehydrogenase, glyoxysomal-like [Fragaria vesca subsp. vesca]	malate dehydrogenase, glyoxysomal-like [Fragaria vesca subsp. vesca]	Putative uncharacterized protein; [Vitis vinifera (Grape).]"	NAD(P)-binding domain	NAD-dependent malate dehydrogenase	lactate/malate dehydrogenase, NAD binding domain
Quercus_contig_338	hypothetical protein VITISV_038357 [Vitis vinifera]	glycine cleavage system H protein, mitochondrial-like isoform 1 [Fragaria vesca subsp. vesca]	Putative uncharacterized protein; [Vitis vinifera (Grape).]"	Glycine cleavage H-protein	Glycine cleavage system H protein (lipoate-binding)	Glycine cleavage H-protein
Quercus_contig_339	magnesium chelatase H subunit [Camellia sinensis]	magnesium chelatase H subunit [Vitis vinifera]	Magnesium chelatase H subunit; [Camellia sinensis (Tea).]"			CobN/Magnesium Chelatase
Quercus_contig_340	hypothetical protein PRUPE_ppa001826mg [Prunus persica]	protein kinase G11A-like isoform X1 [Cicer arietinum]	Putative uncharacterized protein; [Vitis vinifera (Grape).]"	Serine/threonine- / dual specificity protein kinase, catalytic domain	Putative serine/threonine protein kinase	Protein kinase domain
Quercus_contig_341	hypothetical protein [Beta vulgaris subsp. vulgaris]	uncharacterized protein LOC101297422 [Fragaria vesca subsp. vesca]	Putative uncharacterized protein; [Beta vulgaris subsp. vulgaris.]"	Reverse transcriptase		Reverse transcriptase (RNA-dependent DNA polymerase)
Quercus_contig_342	putative alcohol dehydrogenase [Arabidopsis thaliana]	aldo-keto reductase family 4 member C9-like [Solanum lycopersicum]	Aldo-keto reductase, putative; EC=1.1.1.21; [Ricinus communis (Castor bean).]"	NADP-dependent oxidoreductase domain	Aldo/keto reductase family proteins	Aldo/keto reductase family
Quercus_contig_343	aldo-keto reductase family 4 member C9-like [Vitis vinifera]	aldo-keto reductase family 4 member C9-like [Fragaria vesca subsp. vesca]	Putative uncharacterized protein; [Vitis vinifera (Grape).]"	Aldo/keto reductase subgroup	Aldo/keto reductase family proteins	Aldo/keto reductase family
Quercus_contig_344	hypothetical protein PRUPE_ppa007797mg [Prunus persica]	50S ribosomal protein L1, chloroplastic-like [Fragaria vesca subsp. vesca]	Putative uncharacterized protein; [Populus trichocarpa x Populus deltoides.]"	Ribosomal protein L1/ribosomal biogenesis protein	50S ribosomal protein L1	Ribosomal protein L1p/L10e family
Quercus_contig_345	hypothetical protein CICLE_v10032502mg [Citrus clementina]	oxygen-evolving enhancer protein 2, chloroplastic-like [Cicer arietinum]	Putative uncharacterized protein; [Populus trichocarpa (Western balsam poplar) (Populus balsamifera]"	Photosystem II PsbP, oxygen evolving complex		PsbP
Quercus_contig_346	probable elongator complex protein 2-like [Vitis vinifera]	elongator complex protein 2-like [Fragaria vesca subsp. vesca]	Putative uncharacterized protein; [Vitis vinifera (Grape).]"	WD40 repeat	RNA polymerase II elongator complex, subunit ELP2, WD repeat superfamily	WD domain, G-beta repeat
Quercus_contig_347	uncharacterized protein LOC100241361 [Vitis vinifera]	protein SPT2 homolog [Cicer arietinum]	Putative uncharacterized protein; [Vitis vinifera (Grape).]"		Thyroid hormone receptor-associated protein complex, subunit TRAP230	SPT2 chromatin protein
Quercus_contig_348	predicted protein [Populus trichocarpa]	phosphoribulokinase, chloroplastic-like [Cicer arietinum]	Phosphoribulokinase; EC=2.7.1.19; [Populus trichocarpa (Western balsam poplar) (Populus balsamifera]"	Phosphoribulokinase	Armadillo/beta-Catenin/plakoglobin	Phosphoribulokinase / Uridine kinase family
Quercus_contig_349	programmed cell death protein 5-like [Vitis vinifera]	DNA-binding protein DDB_G0278111-like isoform X2 [Cicer arietinum]	Predicted protein; [Populus trichocarpa (Western balsam poplar) (Populus balsamifera]"		Apoptosis-related protein/predicted DNA-binding protein	Double-stranded DNA-binding domain
Quercus_contig_350	orf58 (mitochondrion) [Daucus carota subsp. sativus]	orf58 gene product (mitochondrion) [Daucus carota subsp. sativus]	ull=Uncharacterized mitochondrial protein AtMg00660; AltName: ORF149; [Arabidopsis thaliana (Mouse-ear cress).]"
Quercus_contig_351	cytochrome b [Vitis vinifera]	apocytochrome b (mitochondrion) [Asclepias syriaca]	Cytochrome b; [Vitis vinifera (Grape).]"		Cytochrome b	Cytochrome b(C-terminal)/b6/petD
Quercus_contig_352	ribosomal protein L5 [Cucurbita pepo]	ribosomal protein L5 [Cucurbita pepo]	Ribosomal protein L5; [Cucurbita pepo (Vegetable marrow) (Summer squash).]"	Ribosomal protein L5 domain
Quercus_contig_353	Cc-nbs-lrr resistance protein, putative [Theobroma cacao]	putative disease resistance protein RGA4-like [Fragaria vesca subsp. vesca]	Cc-nbs-lrr resistance protein; [Populus trichocarpa (Western balsam poplar) (Populus balsamifera]"		Apoptotic ATPase	NB-ARC domain
Quercus_contig_354	eukaryotic translation initiation factor 4E type 3 [Vitis vinifera]	uncharacterized protein LOC100499744 [Glycine max]	Putative uncharacterized protein; [Vitis vinifera (Grape).]"	Translation Initiation factor eIF- 4e
Quercus_contig_355	exostosin-2-like [Glycine max]	uncharacterized protein LOC100781422 [Glycine max]	Putative uncharacterized protein; [Glycine max (Soybean) (Glycine hispida).]"	EXTL2, alpha-1,4-N-acetylhexosaminyltransferase	Acetylglucosaminyltransferase EXT2/exostosin 2	Glycosyl transferase family 64 domain
Quercus_contig_356	hypothetical protein PRUPE_ppa001883mg [Prunus persica]	scarecrow-like protein 9-like [Fragaria vesca subsp. vesca]	GRAS family transcription factor; [Populus trichocarpa (Western balsam poplar) (Populus balsamifera]"	Transcription factor GRAS		GRAS family transcription factor
Quercus_contig_357
Quercus_contig_358	plastid 1-acylglycerol-phosphate acyltransferase [Jatropha curcas]	1-acyl-sn-glycerol-3-phosphate acyltransferase 2-like [Cicer arietinum]	1-acyl-sn-glycerol-3-phosphate acyltransferase; [Prunus mume (Japanese apricot) (Armeniaca mume).]"	Phospholipid/glycerol acyltransferase	Lysophosphatidic acid acyltransferase LPAAT and related acyltransferases	Acyltransferase
Quercus_contig_359	Ubiquitin-specific protease 6 [Theobroma cacao]	ubiquitin carboxyl-terminal hydrolase 6-like isoform X1 [Cicer arietinum]	Ubiquitin carboxyl-terminal hydrolase; EC=3.4.19.12; [Vitis vinifera (Grape).]"	Ubiquitin domain	Ubiquitin-specific protease	Ubiquitin family
Quercus_contig_360	hypothetical protein PRUPE_ppa004079mg [Prunus persica]	eukaryotic translation initiation factor 3 subunit L-like [Fragaria vesca subsp. vesca]	Putative uncharacterized protein; [Vitis vinifera (Grape).]"	Translation initiation factor 3 complex subunit L	RNA polymerase I-associated factor - PAF67	RNA polymerase I-associated factor PAF67
Quercus_contig_361	hypothetical protein PRUPE_ppa006023mg [Prunus persica]	CBL-interacting serine/threonine-protein kinase 6-like isoform 2 [Cucumis sativus]	CBL-interacting protein kinase 7; SubName: CBL-interacting protein kinase 8; SubName: Predicted protein; [Populus trichocarpa (Western balsam poplar) (Populus balsamifera]"	Serine/threonine- / dual specificity protein kinase, catalytic domain	Serine/threonine protein kinase	Protein kinase domain
Quercus_contig_362	hypothetical protein PRUPE_ppa023558mg [Prunus persica]	pentatricopeptide repeat-containing protein At5g27460-like isoform X2 [Cicer arietinum]	Putative uncharacterized protein; [Vitis vinifera (Grape).]"
Quercus_contig_363	Esterase, putative isoform 2 [Theobroma cacao]	GDSL esterase/lipase At5g14450-like [Fragaria vesca subsp. vesca]	Predicted protein; [Populus trichocarpa (Western balsam poplar) (Populus balsamifera]"			GDSL-like Lipase/Acylhydrolase
Quercus_contig_364	Tetratricopeptide repeat (TPR)-like superfamily protein [Theobroma cacao]	pentatricopeptide repeat-containing protein At4g16835, mitochondrial-like [Fragaria vesca subsp. vesca]	Putative uncharacterized protein; [Vitis vinifera (Grape).]"			PPR repeat
Quercus_contig_365	uncharacterized protein LOC100252311 [Vitis vinifera]	uncharacterized protein LOC101206316 [Cucumis sativus]	Putative uncharacterized protein; [Vitis vinifera (Grape).]"			RST domain of plant C-terminal
Quercus_contig_366	thioredoxin-like protein CDSP32, chloroplastic [Vitis vinifera]	thioredoxin-like protein CDSP32, chloroplastic-like [Fragaria vesca subsp. vesca]	Putative uncharacterized protein; [Vitis vinifera (Grape).]"	Thioredoxin domain	Thioredoxin	Thioredoxin
Quercus_contig_367	Uncharacterized protein TCM_018715 [Theobroma cacao]	uncharacterized protein LOC101297651 [Fragaria vesca subsp. vesca]	ATP binding protein, putative; [Ricinus communis (Castor bean).]"	SANT/Myb domain		Myb-like DNA-binding domain
Quercus_contig_368	probable calcium-binding protein CML21 [Vitis vinifera]	probable calcium-binding protein CML21-like isoform X2 [Cicer arietinum]	Putative uncharacterized protein; [Vitis vinifera (Grape).]"	EF-hand domain	Calmodulin and related proteins (EF-Hand superfamily)	Secreted protein acidic and rich in cysteine Ca binding region
Quercus_contig_369	hypothetical protein PRUPE_ppa000280mg [Prunus persica]	uncharacterized protein LOC101293517 [Fragaria vesca subsp. vesca]	Putative uncharacterized protein; [Ricinus communis (Castor bean).]"	Nucleotidyl transferase domain	DNA polymerase sigma	Nucleotidyltransferase domain
Quercus_contig_370	Major facilitator superfamily protein isoform 2 [Theobroma cacao]	probable nitrite transporter At1g68570-like [Solanum lycopersicum]	Predicted protein; [Populus trichocarpa (Western balsam poplar) (Populus balsamifera]"
Quercus_contig_371	ribulose bisphosphate carboxylase/oxygenase activase 2, chloroplastic isoform 1 [Vitis vinifera]	ribulose bisphosphate carboxylase/oxygenase activase 1, chloroplastic-like [Cicer arietinum]	Putative uncharacterized protein; [Vitis vinifera (Grape).]"		26S proteasome regulatory complex, ATPase RPT4	ATPase family associated with various cellular activities (AAA)
Quercus_contig_372	heat shock protein 83 [Beta vulgaris]	heat shock protein 83-like [Solanum lycopersicum]	Heat shock protein 83; Flags: Fragment; [Beta vulgaris (Sugar beet).]"
Quercus_contig_373	Uncharacterized protein TCM_035479 [Theobroma cacao]		Predicted protein; [Populus trichocarpa (Western balsam poplar) (Populus balsamifera]"
Quercus_contig_374	hypothetical protein CICLE_v10007916mg [Citrus clementina]	3-ketoacyl-CoA synthase 11-like [Fragaria vesca subsp. vesca]	3-ketoacyl-CoA synthase; EC=2.3.1.-; [Pistacia chinensis.]"			Chalcone and stilbene synthases, N-terminal domain
Quercus_contig_375	unknown [Medicago truncatula]	uncharacterized protein LOC101297424 [Fragaria vesca subsp. vesca]	Putative uncharacterized protein; [Medicago truncatula (Barrel medic) (Medicago tribuloides).]"	Syntaxin 6, N-terminal		Syntaxin 6, N-terminal
Quercus_contig_376	predicted protein [Populus trichocarpa]	uncharacterized protein LOC101219019 [Cucumis sativus]	Predicted protein; [Populus trichocarpa (Western balsam poplar) (Populus balsamifera]"
Quercus_contig_377	RNA polymerase beta' subunit [Castanea mollissima]	RNA polymerase beta' subunit [Castanea mollissima]	DNA-directed RNA polymerase subunit beta''; EC=2.7.7.6; AltName: PEP; AltName: Plastid-encoded RNA polymerase subunit beta''; [Castanea mollissima (Chinese chestnut).]"	DNA-directed RNA polymerase, subunit beta''	RNA polymerase III, large subunit	RNA polymerase Rpb1, domain 3
Quercus_contig_378	conserved hypothetical protein [Ricinus communis]	uncharacterized protein LOC101498973 [Cicer arietinum]	Putative uncharacterized protein; [Ricinus communis (Castor bean).]"			Arabidopsis proteins of unknown function
Quercus_contig_379	hypothetical protein PRUPE_ppa009283mg [Prunus persica]	transcription factor MYB1R1-like [Fragaria vesca subsp. vesca]	DNA binding protein, putative; [Ricinus communis (Castor bean).]"	SANT/Myb domain	Zuotin and related molecular chaperones (DnaJ superfamily), contains DNA-binding domains	Myb-like DNA-binding domain
Quercus_contig_380	elongation factor 2-like isoform 1 [Solanum lycopersicum]	elongation factor 2-like isoform 1 [Solanum lycopersicum]	Eukaryotic translation elongation factor, putative; [Ricinus communis (Castor bean).]"	Elongation factor, GTP-binding domain	Elongation factor 2	Elongation factor Tu GTP binding domain
Quercus_contig_381	hypothetical protein CICLE_v10009165mg [Citrus clementina]	translation initiation factor IF-3-like [Cucumis sativus]	Translation initiation factor IF-3; [Ricinus communis (Castor bean).]"	Translation initiation factor 3, N-terminal		Translation initiation factor IF-3, C-terminal domain
Quercus_contig_382	probable plastid-lipid-associated protein 8, chloroplastic [Vitis vinifera]	probable plastid-lipid-associated protein 8, chloroplastic-like [Cucumis sativus]	Putative uncharacterized protein; [Vitis vinifera (Grape).]"
Quercus_contig_383	40S ribosomal protein S3, putative [Ricinus communis]	uncharacterized protein LOC100808705 [Glycine max]	40S ribosomal protein S3, putative; [Ricinus communis (Castor bean).]"		40S ribosomal protein S3	Ribosomal protein S3, C-terminal domain
Quercus_contig_384	Uncharacterized protein TCM_005215 [Theobroma cacao]	uncharacterized protein At4g01150, chloroplastic-like [Cicer arietinum]	Thylakoid membrane phosphoprotein 14 kDa, chloroplast, putative; [Ricinus communis (Castor bean).]"	Cyanobacterial aminoacyl-tRNA synthetase, CAAD domain
Quercus_contig_385	DEGP protease 2 isoform 1 [Theobroma cacao]	protease Do-like 2, chloroplastic-like [Fragaria vesca subsp. vesca]	Serine endopeptidase degp2, putative; EC=1.3.1.74; [Ricinus communis (Castor bean).]"		Serine protease	Trypsin
Quercus_contig_386	Erythronate-4-phosphate dehydrogenase family protein isoform 1 [Theobroma cacao]	uncharacterized protein At1g01500-like [Fragaria vesca subsp. vesca]	Predicted protein; [Populus trichocarpa (Western balsam poplar) (Populus balsamifera]"
Quercus_contig_387	unnamed protein product [Vitis vinifera]	fructose-bisphosphate aldolase 1, chloroplastic-like [Cicer arietinum]	Fructose-bisphosphate aldolase; EC=4.1.2.13; [Vitis vinifera (Grape).]"	Aldolase-type TIM barrel	Fructose-biphosphate aldolase	Fructose-bisphosphate aldolase class-I
Quercus_contig_388	Phosphoenolpyruvate carboxylase 4 isoform 1 [Theobroma cacao]	phosphoenolpyruvate carboxylase 4-like [Solanum lycopersicum]	Putative uncharacterized protein; [Vitis vinifera (Grape).]"			Phosphoenolpyruvate carboxylase
Quercus_contig_389	unknown [Zea mays]	uncharacterized protein LOC100275431 [Zea mays]	Putative uncharacterized protein; [Zea mays (Maize).]"
Quercus_contig_390	hypothetical protein PRUPE_ppa001444mg [Prunus persica]	pentatricopeptide repeat-containing protein At1g11290-like [Fragaria vesca subsp. vesca]	Putative uncharacterized protein; [Vitis vinifera (Grape).]"	Pentatricopeptide repeat		PPR repeat
Quercus_contig_391	hypothetical protein PRUPE_ppa003460mg [Prunus persica]	heat shock protein STI-like [Fragaria vesca subsp. vesca]	Heat shock protein 70 (HSP70)-interacting protein, putative; [Ricinus communis (Castor bean).]"		Molecular co-chaperone STI1	Tetratricopeptide repeat
Quercus_contig_392	thioredoxin F, chloroplastic [Vitis vinifera]	uncharacterized protein LOC100499776 [Glycine max]	Putative uncharacterized protein; [Vitis vinifera (Grape).]"	Thioredoxin	Thioredoxin	Thioredoxin
Quercus_contig_393	monoglyceride lipase-like [Fragaria vesca subsp. vesca]	monoglyceride lipase-like [Fragaria vesca subsp. vesca]	Putative uncharacterized protein; [Vitis vinifera (Grape).]"	Putative lysophospholipase	Lysophospholipase	Putative lysophospholipase
Quercus_contig_394	S-locus lectin protein kinase family protein, putative [Theobroma cacao]	G-type lectin S-receptor-like serine/threonine-protein kinase RKS1-like [Fragaria vesca subsp. vesca]	Putative uncharacterized protein; [Vitis vinifera (Grape).]"	Apple-like		S-locus glycoprotein family
Quercus_contig_395	T-complex protein 1 subunit gamma-like [Glycine max]	T-complex protein 1 subunit gamma-like [Cucumis sativus]	Putative uncharacterized protein; [Medicago truncatula (Barrel medic) (Medicago tribuloides).]"		Chaperonin complex component, TCP-1 gamma subunit (CCT3)	TCP-1/cpn60 chaperonin family
Quercus_contig_396	chloroplast photosystem II type I chlorophyll a/b-binding protein [Arachis diogoi]	chlorophyll a-b binding protein 21, chloroplastic-like [Glycine max]	Chloroplast photosystem II type I chlorophyll a/b-binding protein; Flags: Fragment; [Arachis diogoi.]"
Quercus_contig_397	death-associated protein kinase 1-like [Glycine max]	ankyrin repeat-containing protein [Arabidopsis thaliana]	Ankyrin repeat protein; [Bruguiera gymnorhiza (Burma mangrove) (Rhizophora gymnorhiza).]"	Ankyrin repeat	26S proteasome regulatory complex, subunit PSMD10
Quercus_contig_398	hypothetical protein PRUPE_ppa008789mg [Prunus persica]	uncharacterized protein LOC101290982 isoform 1 [Fragaria vesca subsp. vesca]	Putative uncharacterized protein; [Vitis vinifera (Grape).]"			Methyl-CpG binding domain
Quercus_contig_399	hypothetical protein PRUPE_ppa007775mg [Prunus persica]	gibberellin 20 oxidase 1-like [Fragaria vesca subsp. vesca]	2-oxoglutarate-dependent dioxygenase; [Populus trichocarpa (Western balsam poplar) (Populus balsamifera]"	Non-haem dioxygenase N-terminal domain	Iron/ascorbate family oxidoreductases	2OG-Fe(II) oxygenase superfamily
Quercus_contig_400	high mobility group protein 2 [Arachis hypogaea]	HMG1/2-like protein-like [Cucumis sativus]	High mobility group protein 2; [Arachis hypogaea (Peanut).]"		Nucleosome-binding factor SPN, POB3 subunit	HMG (high mobility group) box
Quercus_contig_401	hypothetical protein CICLE_v10012049mg [Citrus clementina]	fructose-bisphosphate aldolase, cytoplasmic isozyme-like [Cucumis sativus]	Fructose-bisphosphate aldolase; EC=4.1.2.13; [Ricinus communis (Castor bean).]"	Aldolase-type TIM barrel	Fructose-biphosphate aldolase	Fructose-bisphosphate aldolase class-I
Quercus_contig_402	hypothetical protein PRUPE_ppa000272mg [Prunus persica]	uncharacterized protein LOC101509344 [Cicer arietinum]	Putative uncharacterized protein; [Ricinus communis (Castor bean).]"		Regucalcin gene promoter region-related protein (RGPR)
Quercus_contig_403	hypothetical protein PRUPE_ppa010886mg [Prunus persica]	protein DEHYDRATION-INDUCED 19-like isoform 1 [Fragaria vesca subsp. vesca]	Putative uncharacterized protein; [Ricinus communis (Castor bean).]"		Uncharacterized conserved protein containing ZZ-type Zn-finger	Drought induced 19 protein (Di19)
Quercus_contig_404	uncharacterized protein LOC101304668, partial [Fragaria vesca subsp. vesca]	uncharacterized protein LOC101304668, partial [Fragaria vesca subsp. vesca]	Putative uncharacterized protein; [Ricinus communis (Castor bean).]"		Chromatin remodeling complex SWI/SNF, component SWI2 and related ATPases (DNA/RNA helicase superfamily)	SNF2 family N-terminal domain
Quercus_contig_405	hypothetical protein PRUPE_ppa011951mg [Prunus persica]	thioredoxin X, chloroplastic-like [Fragaria vesca subsp. vesca]	Putative uncharacterized protein; [Glycine max (Soybean) (Glycine hispida).]"	Thioredoxin	Thioredoxin-like protein	Thioredoxin
Quercus_contig_406		protein kinase-like protein [Arabidopsis thaliana]
Quercus_contig_407	hypothetical protein PRUPE_ppa024571mg, partial [Prunus persica]		Predicted protein; [Physcomitrella patens subsp. patens (Moss).]"
Quercus_contig_408	hypothetical protein PRUPE_ppa001738mg [Prunus persica]	protease 2-like isoform X1 [Cicer arietinum]	Putative uncharacterized protein; [Vitis vinifera (Grape).]"	Peptidase S9A, prolyl oligopeptidase	Predicted serine protease	Prolyl oligopeptidase family
Quercus_contig_409	hypothetical protein PRUPE_ppa010078mg [Prunus persica]	chlorophyll a-b binding protein 151, chloroplastic-like [Cucumis sativus]	Chlorophyll A/B binding protein, putative; [Ricinus communis (Castor bean).]"	Chlorophyll A-B binding protein		Chlorophyll A-B binding protein
Quercus_contig_410	Binding protein, putative isoform 1 [Theobroma cacao]	uncharacterized protein LOC101296252 [Fragaria vesca subsp. vesca]	Putative uncharacterized protein; [Vitis vinifera (Grape).]"	Zinc finger, RING-type	Predicted E3 ubiquitin ligase	Zinc finger, C3HC4 type (RING finger)
Quercus_contig_411	Pyridoxal phosphate-dependent transferases superfamily protein [Theobroma cacao]	uncharacterized protein LOC101308770 [Fragaria vesca subsp. vesca]	Molybdopterin cofactor sulfurase, putative; [Ricinus communis (Castor bean).]"	Pyridoxal phosphate-dependent transferase, major region, subdomain 1	Molybdenum cofactor sulfurase
Quercus_contig_412		50S ribosomal protein L12, chloroplastic-like, partial [Cucumis sativus]
Quercus_contig_413	hypothetical protein PRUPE_ppa002394mg [Prunus persica]	auxin response factor 1-like [Fragaria vesca subsp. vesca]	Auxin response factor 1; [Solanum lycopersicum (Tomato) (Lycopersicon esculentum).]"	DNA-binding pseudobarrel domain		Auxin response factor
Quercus_contig_414		glycerol-3-phosphate acyltransferase 9 [Arabidopsis thaliana]
Quercus_contig_415	peptidase, putative [Ricinus communis]	xylem serine proteinase 1-like isoform 2 [Fragaria vesca subsp. vesca]	Peptidase, putative; [Ricinus communis (Castor bean).]"	Proteinase inhibitor I9		Peptidase inhibitor I9
Quercus_contig_416	calmodulin [Quercus petraea]	calmodulin [Glycine max]	Calmodulin; [Quercus petraea (Durmast oak).]"		Calmodulin and related proteins (EF-Hand superfamily)	EF hand
Quercus_contig_417	AP2/ERF and B3 domain-containing transcription factor At1g51120-like [Vitis vinifera]	AP2/ERF and B3 domain-containing transcription factor At1g50680-like [Cucumis sativus]	Putative uncharacterized protein; [Vitis vinifera (Grape).]"			B3 DNA binding domain
Quercus_contig_418	metallothionein-like protein [Quercus suber]	metallothionein-like protein 2-like isoform X1 [Cicer arietinum]	Metallothionein-like protein; [Quercus suber (Cork oak).]"
Quercus_contig_419	hypothetical protein CARUB_v10000116mg [Capsella rubella]	pentatricopeptide repeat-containing protein At5g27270-like [Solanum lycopersicum]	Putative uncharacterized protein; [Vitis vinifera (Grape).]"	Pentatricopeptide repeat		PPR repeat
Quercus_contig_420	hypothetical protein PRUPE_ppa017011mg [Prunus persica]	pentatricopeptide repeat-containing protein At5g27270-like [Fragaria vesca subsp. vesca]	Predicted protein; [Populus trichocarpa (Western balsam poplar) (Populus balsamifera]"
Quercus_contig_421	Translation initiation factor eIF-2B subunit delta, putative isoform 1 [Theobroma cacao]	la protein homolog [Cucumis sativus]	Predicted protein; Flags: Fragment; [Populus trichocarpa (Western balsam poplar) (Populus balsamifera]"		Predicted RNA-binding protein	La domain
Quercus_contig_422	hypothetical protein PRUPE_ppa005979mg [Prunus persica]	heterogeneous nuclear ribonucleoprotein 27C-like [Fragaria vesca subsp. vesca]	Putative uncharacterized protein; [Vitis vinifera (Grape).]"	RNA recognition motif domain	RNA-binding protein musashi/mRNA cleavage and polyadenylation factor I complex, subunit HRP1	RNA recognition motif. (a.k.a. RRM, RBD, or RNP domain)
Quercus_contig_423	beta-amylase 7-like [Vitis vinifera]	beta-amylase 7-like [Cucumis sativus]	Putative uncharacterized protein; [Vitis vinifera (Grape).]"	Glycoside hydrolase, family 14B, plant		Glycosyl hydrolase family 14
Quercus_contig_424	hypothetical protein PRUPE_ppa011831mg [Prunus persica]	21 kDa protein-like [Fragaria vesca subsp. vesca]	Putative ripening-related protein; [Vitis vinifera (Grape).]"			Plant invertase/pectin methylesterase inhibitor
Quercus_contig_425	hypothetical protein PRUPE_ppa002889mg [Prunus persica]	uncharacterized protein LOC101306759 [Fragaria vesca subsp. vesca]	Putative uncharacterized protein; [Ricinus communis (Castor bean).]"	Autophagy-related protein 13	Phosphoprotein involved in cytoplasm to vacuole targeting and autophagy	Autophagy-related protein 13
Quercus_contig_426	hypothetical protein VITISV_024584 [Vitis vinifera]	translation initiation factor IF-2, chloroplastic-like [Cucumis sativus]	Translation initiation factor IF-2; [Vitis vinifera (Grape).]"		Mitochondrial translation initiation factor 2 (IF-2; GTPase)	Elongation factor Tu GTP binding domain
Quercus_contig_427	hypothetical protein PRUPE_ppa001650mg [Prunus persica]	golgin candidate 4-like [Fragaria vesca subsp. vesca]	Structural maintenance of chromosome 1 protein, putative; [Ricinus communis (Castor bean).]"		Structural maintenance of chromosome protein 2 (chromosome condensation complex Condensin, subunit E)
Quercus_contig_428	unknown [Populus trichocarpa]	40S ribosomal protein S14-like isoform X6 [Setaria italica]	Putative uncharacterized protein; [Populus trichocarpa (Western balsam poplar) (Populus balsamifera]"	Ribosomal protein S11	40S ribosomal protein S14	Ribosomal protein S11
Quercus_contig_429	hypothetical protein PRUPE_ppa008526mg [Prunus persica]	LAG1 longevity assurance homolog 3-like [Cucumis sativus]	Longevity assurance factor, putative; [Ricinus communis (Castor bean).]"		Protein transporter of the TRAM (translocating chain-associating membrane) superfamily
Quercus_contig_430	uncharacterized protein LOC101205876 [Cucumis sativus]	uncharacterized protein LOC101205876 [Cucumis sativus]	Putative uncharacterized protein; [Ricinus communis (Castor bean).]"	Protein of unknown function DUF569		Protein of unknown function (DUF569)
Quercus_contig_431	phosphoglucomutase, putative [Ricinus communis]	phosphomannomutase/phosphoglucomutase-like [Fragaria vesca subsp. vesca]	Phosphoglucomutase, putative; EC=5.4.2.8; [Ricinus communis (Castor bean).]"	Alpha-D-phosphohexomutase, alpha/beta/alpha domain I	Phosphoglucomutase/phosphomannomutase	Phosphoglucomutase/phosphomannomutase, alpha/beta/alpha domain I
Quercus_contig_432	malate dehydrogenase [Vitis vinifera]	malate dehydrogenase [Vitis vinifera]	Malic enzyme; [Vitis vinifera (Grape).]"		NADP+dependent malic enzyme	Malic enzyme, N-terminal domain
Quercus_contig_433	uncharacterized protein LOC100248460 [Vitis vinifera]	uncharacterized protein LOC101294738 [Fragaria vesca subsp. vesca]	Putative uncharacterized protein; [Vitis vinifera (Grape).]"
Quercus_contig_434	Glycine decarboxylase P-protein 1 [Theobroma cacao]	glycine dehydrogenase [decarboxylating], mitochondrial-like [Fragaria vesca subsp. vesca]	Precursor of carboxylase p-protein 1, glycine decarboxylase complex; EC=1.4.4.2; [Populus trichocarpa (Western balsam poplar) (Populus balsamifera]"		Glycine dehydrogenase (decarboxylating)	Beta-eliminating lyase
Quercus_contig_435	uncharacterized protein LOC100855285 [Vitis vinifera]	uncharacterized protein LOC101222422 [Cucumis sativus]	Predicted protein; [Populus trichocarpa (Western balsam poplar) (Populus balsamifera]"
Quercus_contig_436	aldehyde dehydrogenase family 3 member F1-like [Glycine max]	aldehyde dehydrogenase family 3 member F1-like [Cicer arietinum]	Aldehyde dehydrogenase; [Populus trichocarpa (Western balsam poplar) (Populus balsamifera]"	Aldehyde dehydrogenase, N-terminal	Aldehyde dehydrogenase	Aldehyde dehydrogenase family
Quercus_contig_437	hypothetical protein POPTR_0001s26630g [Populus trichocarpa]	aldehyde dehydrogenase family 3 member F1-like [Cicer arietinum]	Aldehyde dehydrogenase; [Populus trichocarpa (Western balsam poplar) (Populus balsamifera]"		Aldehyde dehydrogenase	Aldehyde dehydrogenase family
Quercus_contig_438	unnamed protein product [Vitis vinifera]	acyl-protein thioesterase 1-like isoform 1 [Fragaria vesca subsp. vesca]	Putative uncharacterized protein; [Vitis vinifera (Grape).]"		Lysophospholipase	Phospholipase/Carboxylesterase
Quercus_contig_439	unnamed protein product [Vitis vinifera]	hydroquinone glucosyltransferase-like [Fragaria vesca subsp. vesca]	Putative uncharacterized protein; [Vitis vinifera (Grape).]"		UDP-glucuronosyl and UDP-glucosyl transferase	UDP-glucoronosyl and UDP-glucosyl transferase
Quercus_contig_440	hypothetical protein VITISV_038393 [Vitis vinifera]	uncharacterized protein LOC101267948 [Solanum lycopersicum]	Putative uncharacterized protein; [Vitis vinifera (Grape).]"	Reverse transcriptase		Reverse transcriptase (RNA-dependent DNA polymerase)
Quercus_contig_441	Nucleoporin interacting component; Protein prenyltransferase [Medicago truncatula]	uncharacterized protein At2g41620-like [Cicer arietinum]	Nucleoporin interacting component; Protein prenyltransferase; [Medicago truncatula (Barrel medic) (Medicago tribuloides).]"	Nucleoporin interacting component Nup93/Nic96	Cullins	Nup93/Nic96
Quercus_contig_442	Uncharacterized protein TCM_014776 [Theobroma cacao]	uncharacterized protein LOC101244854 isoform 1 [Solanum lycopersicum]	Putative uncharacterized protein; [Vitis vinifera (Grape).]"	Flavinator of succinate dehydrogenase	Uncharacterized conserved protein	Protein of unknown function (DUF339)
Quercus_contig_443	Plant heme oxygenase family protein isoform 1 [Theobroma cacao]	heme oxygenase 1, chloroplastic-like [Fragaria vesca subsp. vesca]	Putative uncharacterized protein; [Ricinus communis (Castor bean).]"	Haem oxygenase-like	Heme oxygenase	Heme oxygenase
Quercus_contig_444	hypothetical protein CICLE_v10012640mg [Citrus clementina]	peroxiredoxin-2E, chloroplastic-like [Cucumis sativus]	Type II peroxiredoxin E; EC=1.11.1.15; [Vitis vinifera (Grape).]"
Quercus_contig_445	hypothetical protein PRUPE_ppa001776mg [Prunus persica]	pyrophosphate-energized vacuolar membrane proton pump 1-like [Fragaria vesca subsp. vesca]	Pyrophosphate-energized vacuolar membrane proton pump; [Gossypium hirsutum (Upland cotton) (Gossypium mexicanum).]"			Inorganic H+ pyrophosphatase
Quercus_contig_446	Auxin efflux facilitator isoform 2 [Theobroma cacao]	auxin efflux carrier component 3-like [Cucumis sativus]	PIN1-like auxin transport protein; [Populus tremula x Populus tremuloides.]"	Auxin efflux carrier, plant type		Membrane transport protein
Quercus_contig_447	unnamed protein product [Vitis vinifera]	ninja-family protein mc410-like isoform X3 [Cicer arietinum]	Putative uncharacterized protein; [Vitis vinifera (Grape).]"
Quercus_contig_448	Elongation factor P family protein [Theobroma cacao]	elongation factor P-like [Cucumis sativus]	Putative uncharacterized protein; [Vitis vinifera (Grape).]"	Translation elongation factor P/YeiP		Elongation factor P (EF-P) OB domain
Quercus_contig_449	solanesyl diphosphate synthase family protein [Populus trichocarpa]	solanesyl diphosphate synthase 2, chloroplastic-like [Fragaria vesca subsp. vesca]	Predicted protein; [Populus trichocarpa (Western balsam poplar) (Populus balsamifera]"
Quercus_contig_450	uncharacterized protein LOC100267434 [Vitis vinifera]	uncharacterized protein LOC101221005 [Cucumis sativus]	Predicted protein; Flags: Fragment; [Populus trichocarpa (Western balsam poplar) (Populus balsamifera]"	Protein of unknown function DUF3082		Protein of unknown function (DUF3082)
Quercus_contig_451	Vacuolar proton ATPase A3 isoform 1 [Theobroma cacao]	vacuolar proton ATPase a3-like [Solanum lycopersicum]	Predicted protein; [Populus trichocarpa (Western balsam poplar) (Populus balsamifera]"		Vacuolar H+ATPase V0 sector, subunit a	V-type ATPase 116kDa subunit family
Quercus_contig_452	vacuolar proton ATPase a3-like [Fragaria vesca subsp. vesca]	vacuolar proton ATPase a3-like [Fragaria vesca subsp. vesca]	Putative uncharacterized protein; [Vitis vinifera (Grape).]"	V-type ATPase, V0 complex, subunit 116kDa	Vacuolar H+ATPase V0 sector, subunit a	V-type ATPase 116kDa subunit family
Quercus_contig_453	D-cysteine desulfhydrase isoform 1 [Theobroma cacao]	putative 1-aminocyclopropane-1-carboxylate deaminase-like [Cucumis sativus]	Predicted protein; [Populus trichocarpa (Western balsam poplar) (Populus balsamifera]"	1-aminocyclopropane-1-carboxylate deaminase/D-cysteine desulfhydrase		Pyridoxal-phosphate dependent enzyme
Quercus_contig_454	unnamed protein product [Vitis vinifera]	BAG family molecular chaperone regulator 6-like [Cicer arietinum]	Putative uncharacterized protein; [Vitis vinifera (Grape).]"			BAG domain
Quercus_contig_455	IQ domain-containing family protein [Populus trichocarpa]	BAG family molecular chaperone regulator 6-like [Solanum lycopersicum]	Predicted protein; [Populus trichocarpa (Western balsam poplar) (Populus balsamifera]"
Quercus_contig_456	unknown [Lotus japonicus]	uncharacterized protein At2g37660, chloroplastic-like [Cicer arietinum]	Predicted protein; [Populus trichocarpa (Western balsam poplar) (Populus balsamifera]"
Quercus_contig_457	unnamed protein product [Solanum lycopersicum]	MAPKK [Solanum lycopersicum]	MAPKK; [Solanum lycopersicum (Tomato) (Lycopersicon esculentum).]"		Mitogen-activated protein kinase kinase (MAP2K)	Protein kinase domain
Quercus_contig_458	chlorophyll A/B binding protein [Jatropha curcas]	uncharacterized protein LOC100815789 [Glycine max]	Chlorophyll A/B binding protein; [Jatropha curcas.]"	Chlorophyll a/b binding protein domain		Chlorophyll A-B binding protein
Quercus_contig_459	uncharacterized protein LOC101204156 [Cucumis sativus]	uncharacterized protein LOC101204156 [Cucumis sativus]	AT5G57110 protein; [Arabidopsis thaliana (Mouse-ear cress).]"
Quercus_contig_460	uncharacterized protein LOC100248924 [Vitis vinifera]	uncharacterized protein LOC101204156 [Cucumis sativus]	Putative uncharacterized protein; [Vitis vinifera (Grape).]"	NAD(P)H-quinone oxidoreductase subunit O		Cyanobacterial and plant NDH-1 subunit O
Quercus_contig_461	UDP-glucose pyrophosphorylase [Elaeagnus umbellata]	UTP--glucose-1-phosphate uridylyltransferase-like [Cicer arietinum]	UTP-glucose 1 phosphate uridylyltransferase; EC=2.7.7.9; [Eucalyptus grandis (Flooded gum).]"	UTP--glucose-1-phosphate uridylyltransferase, subgroup	UDP-glucose pyrophosphorylase	UTP--glucose-1-phosphate uridylyltransferase
Quercus_contig_462	Photosynthetic electron transfer C [Theobroma cacao]	Rieske iron-sulphur protein precursor [Glycine max]	Cytochrome b6-f complex iron-sulfur subunit; EC=1.10.99.1; [Medicago truncatula (Barrel medic) (Medicago tribuloides).]"	Rieske iron-sulphur protein, C-terminal	Ubiquinol cytochrome c reductase, subunit RIP1	Rieske [2Fe-2S] domain
Quercus_contig_463	unnamed protein product [Vitis vinifera]	uncharacterized protein LOC101298403 [Fragaria vesca subsp. vesca]	Putative uncharacterized protein; [Vitis vinifera (Grape).]"		Inositol-1,4,5-triphosphate 5-phosphatase (synaptojanin), INP51/INP52/INP53 family
Quercus_contig_464
Quercus_contig_465	predicted protein [Populus trichocarpa]	probable carboxylesterase 1-like [Cicer arietinum]	Predicted protein; [Populus trichocarpa (Western balsam poplar) (Populus balsamifera]"
Quercus_contig_466	hypothetical protein PRUPE_ppa006710mg [Prunus persica]	uncharacterized protein LOC101313563 [Fragaria vesca subsp. vesca]	Putative uncharacterized protein; [Vitis vinifera (Grape).]"		Cytosolic sorting protein GGA2/TOM1	VHS domain
Quercus_contig_467	trafficking protein particle complex subunit 4-like [Cucumis sativus]	trafficking protein particle complex subunit 4-like [Cucumis sativus]	Putative uncharacterized protein; [Vitis vinifera (Grape).]"		Transport protein particle (TRAPP) complex subunit	Sybindin-like family
Quercus_contig_468	Uncharacterized protein isoform 1 [Theobroma cacao]	uncharacterized protein LOC101313920 [Fragaria vesca subsp. vesca]	Putative uncharacterized protein; [Glycine max (Soybean) (Glycine hispida).]"
Quercus_contig_469	unknown [Medicago truncatula]	hypersensitive-induced response protein 1-like [Cucumis sativus]	Putative uncharacterized protein; [Medicago truncatula (Barrel medic) (Medicago tribuloides).]"		Prohibitins and stomatins of the PID superfamily	SPFH domain / Band 7 family
Quercus_contig_470	hypothetical protein PRUPE_ppa007194mg [Prunus persica]	auxin-responsive protein IAA9-like isoform X1 [Cicer arietinum]	ARF domain class transcription factor; [Malus domestica (Apple) (Pyrus malus).]"	AUX/IAA protein		AUX/IAA family
Quercus_contig_471	uncharacterized protein LOC100242745 [Vitis vinifera]	uncharacterized protein LOC101204360 [Cucumis sativus]	Putative uncharacterized protein; [Vitis vinifera (Grape).]"		Translation initiation factor 5B (eIF-5B)	Elongation factor Tu GTP binding domain
Quercus_contig_472	unknown [Picea sitchensis]	ABC transporter F family member 4-like isoform 1 [Fragaria vesca subsp. vesca]	Putative uncharacterized protein; [Picea sitchensis (Sitka spruce) (Pinus sitchensis).]"		eIF2-interacting protein ABC50 (ABC superfamily)	ABC transporter
Quercus_contig_473	hypothetical protein CICLE_v10009771mg [Citrus clementina]	protein PEROXIN-4-like [Cicer arietinum]	Putative uncharacterized protein; [Vitis vinifera (Grape).]"		Ubiquitin-protein ligase	Ubiquitin-conjugating enzyme
Quercus_contig_474	unnamed protein product [Vitis vinifera]	carbon catabolite repressor protein 4 homolog 3-like [Fragaria vesca subsp. vesca]	Putative uncharacterized protein; [Vitis vinifera (Grape).]"	Endonuclease/exonuclease/phosphatase	Transcriptional effector CCR4-related protein	Endonuclease/Exonuclease/phosphatase family
Quercus_contig_475	Glucose-6-phosphate/phosphate translocator-related [Theobroma cacao]	triose phosphate/phosphate translocator, chloroplastic-like isoform X2 [Cicer arietinum]	Triose phosphate/phosphate translocator, chloroplast, putative; [Ricinus communis (Castor bean).]"	Triose phosphate/phosphoenolpyruvate translocator	Glucose-6-phosphate/phosphate and phosphoenolpyruvate/phosphate antiporter	EamA-like transporter family
Quercus_contig_476	hypothetical protein VITISV_015334 [Vitis vinifera]	amidase 1-like [Fragaria vesca subsp. vesca]	Putative uncharacterized protein; [Vitis vinifera (Grape).]"		Amidases	Amidase
Quercus_contig_477	hypothetical protein POPTR_1567s00200g, partial [Populus trichocarpa]	amidase 1-like [Fragaria vesca subsp. vesca]	Indole-3-acetamide hydrolase; Flags: Fragment; [Nicotiana tabacum (Common tobacco).]"	Amidase signature domain	Amidases	Amidase
Quercus_contig_478	Amidase 1 [Theobroma cacao]	amidase 1-like [Cicer arietinum]	Amidase family protein; [Populus trichocarpa (Western balsam poplar) (Populus balsamifera]"	Amidase	Amidases	Amidase
Quercus_contig_479	Phototropic-responsive NPH3 family protein [Theobroma cacao]	root phototropism protein 2-like [Solanum lycopersicum]	Putative uncharacterized protein; [Vitis vinifera (Grape).]"	BTB/POZ-like	Proteins containing BTB/POZ and Kelch domains, involved in regulatory/signal transduction processes	BTB/POZ domain
Quercus_contig_480		26S proteasome subunit RPN2A (ISS) [Ostreococcus tauri]	Predicted protein; Flags: Fragment; [Populus trichocarpa (Western balsam poplar) (Populus balsamifera]"
Quercus_contig_481
Quercus_contig_482	histidine kinase 2 [Betula pendula]	histidine kinase 2-like [Fragaria vesca subsp. vesca]	Histidine kinase 2; Flags: Fragment; [Betula pendula (European white birch) (Betula verrucosa).]"		Sensory transduction histidine kinase	CHASE domain
Quercus_contig_483	histidine kinase 2 [Betula pendula]	histidine kinase 2-like [Fragaria vesca subsp. vesca]	Histidine kinase 2; Flags: Fragment; [Betula pendula (European white birch) (Betula verrucosa).]"	CHASE	Sensory transduction histidine kinase	CHASE domain
Quercus_contig_484	unnamed protein product [Vitis vinifera]	uncharacterized protein LOC101204838 [Cucumis sativus]	Putative uncharacterized protein; [Vitis vinifera (Grape).]"			Polyketide cyclase / dehydrase and lipid transport
Quercus_contig_485	uncharacterized protein LOC101308396 [Fragaria vesca subsp. vesca]	uncharacterized protein LOC101308396 [Fragaria vesca subsp. vesca]	Predicted protein; [Populus trichocarpa (Western balsam poplar) (Populus balsamifera]"
Quercus_contig_486	Kinase, putative isoform 1 [Theobroma cacao]	probable serine/threonine-protein kinase WNK5-like [Fragaria vesca subsp. vesca]	Predicted protein; [Populus trichocarpa (Western balsam poplar) (Populus balsamifera]"		Serine/threonine protein kinase	Protein kinase domain
Quercus_contig_487	Vacuolar cation/proton exchanger 1a, putative [Ricinus communis]	vacuolar cation/proton exchanger 3-like isoform X1 [Cicer arietinum]	Vacuolar cation/proton exchanger 1a, putative; [Ricinus communis (Castor bean).]"		Ca2ﱿ antiporter VCX1 and related proteins	Sodium/calcium exchanger protein
Quercus_contig_488	protein TIC 55, chloroplastic-like [Cicer arietinum]	protein TIC 55, chloroplastic-like [Cicer arietinum]	Putative uncharacterized protein; [Vitis vinifera (Grape).]"			Rieske [2Fe-2S] domain
Quercus_contig_489	hypothetical protein PRUPE_ppa001884mg [Prunus persica]		Putative polyprotein; [Oryza sativa subsp. japonica (Rice).]"
Quercus_contig_490	hypothetical protein POPTRDRAFT_711610 [Populus trichocarpa]	photosystem I reaction center subunit IV A, chloroplastic-like [Cicer arietinum]	Putative uncharacterized protein; [Populus trichocarpa (Western balsam poplar) (Populus balsamifera]"			Photosystem I reaction centre subunit IV / PsaE
Quercus_contig_491	YELLOW STRIPE like 5 [Theobroma cacao]	probable metal-nicotianamine transporter YSL7-like [Cicer arietinum]	Oligopeptide transporter OPT family; Flags: Fragment; [Populus trichocarpa (Western balsam poplar) (Populus balsamifera]"			OPT oligopeptide transporter protein
Quercus_contig_492	unknown [Populus trichocarpa]	RING/U-box domain-containing protein [Arabidopsis thaliana]	Predicted protein; [Populus trichocarpa (Western balsam poplar) (Populus balsamifera]"	Zinc finger, RING-type	Predicted E3 ubiquitin ligase	Zinc finger, C3HC4 type (RING finger)
Quercus_contig_493	translationally-controlled tumor protein homolog isoform 1 [Vitis vinifera]	translationally-controlled tumor protein homolog [Cicer arietinum]	Putative uncharacterized protein; [Vitis vinifera (Grape).]"	Translationally controlled tumour protein	Microtubule-binding protein (translationally controlled tumor protein)	Translationally controlled tumour protein
Quercus_contig_494	Sulfoquinovosyldiacylglycerol 1 [Theobroma cacao]	UDP-sulfoquinovose synthase, chloroplastic-like [Cucumis sativus]	Putative uncharacterized protein; [Vitis vinifera (Grape).]"		UDP-glucose 4-epimerase/UDP-sulfoquinovose synthase	NAD dependent epimerase/dehydratase family
Quercus_contig_495	Sulfoquinovosyldiacylglycerol 1 [Theobroma cacao]	UDP-sulfoquinovose synthase, chloroplastic-like [Fragaria vesca subsp. vesca]	ull=UDP-sulfoquinovose synthase, chloroplastic; EC=3.13.1.1; AltName: SoSQD1; AltName: Sulfite:UDP-glucose sulfotransferase; AltName: Sulfolipid biosynthesis protein; Flags: Precursor; [Spinacia oleracea (Spinach).]"
Quercus_contig_496	hypothetical protein VITISV_012441 [Vitis vinifera]	uncharacterized protein LOC101291824 [Fragaria vesca subsp. vesca]	Putative uncharacterized protein; [Vitis vinifera (Grape).]"	Protein of unknown function DUF1118		Protein of unknown function (DUF1118)
Quercus_contig_497	Uncharacterized protein isoform 1 [Theobroma cacao]	uncharacterized protein LOC101301347 [Fragaria vesca subsp. vesca]	Predicted protein; [Populus trichocarpa (Western balsam poplar) (Populus balsamifera]"	Protein of unknown function DUF581		Protein of unknown function (DUF581)
Quercus_contig_498	cryptochrome 1.2 [Populus tremula]	cryptochrome-1-like [Glycine max]	Cryptochrome 1.2; [Populus tremula (European aspen).]"		Deoxyribodipyrimidine photolyase/cryptochrome	DNA photolyase
Quercus_contig_499	ferric-chelate reductase, putative [Ricinus communis]	ferric reduction oxidase 7, chloroplastic-like [Fragaria vesca subsp. vesca]	Ferric-chelate reductase, putative; EC=1.6.3.1; [Ricinus communis (Castor bean).]"		Ferric reductase, NADH/NADPH oxidase and related proteins	Ferric reductase NAD binding domain
Quercus_contig_500	hypothetical protein VITISV_032527 [Vitis vinifera]	ATP-dependent zinc metalloprotease FTSH 6, chloroplastic-like [Fragaria vesca subsp. vesca]	Putative uncharacterized protein; [Vitis vinifera (Grape).]"		AAA+type ATPase containing the peptidase M41 domain	ATPase family associated with various cellular activities (AAA)
Quercus_contig_501	4-hydroxy-3-methylbut-2-en-1-yl diphosphate synthase [Hevea brasiliensis]	4-hydroxy-3-methylbut-2-en-1-yl diphosphate synthase, chloroplastic-like [Fragaria vesca subsp. vesca]	4-hydroxy-3-methylbut-2-en-1-yl diphosphate synthase; EC=1.17.4.3; [Hevea brasiliensis (Para rubber tree) (Siphonia brasiliensis).]"			GcpE protein
Quercus_contig_502	translocon-associated protein subunit beta-like [Fragaria vesca subsp. vesca]	translocon-associated protein subunit beta-like [Fragaria vesca subsp. vesca]	Translocon-associated protein, beta subunit, putative; [Ricinus communis (Castor bean).]"	Translocon-associated protein subunit beta	Translocon-associated complex TRAP, beta subunit	Translocon-associated protein beta (TRAPB)
Quercus_contig_503	hypothetical protein PRUPE_ppa021014mg, partial [Prunus persica]	putative disease resistance protein RGA1-like [Solanum lycopersicum]	Cc-nbs-lrr resistance protein; [Populus trichocarpa (Western balsam poplar) (Populus balsamifera]"		Apoptotic ATPase	NB-ARC domain
Quercus_contig_504	hypothetical protein POPTR_0008s20920g [Populus trichocarpa]	uncharacterized protein LOC101221257 [Cucumis sativus]	Predicted protein; [Populus trichocarpa (Western balsam poplar) (Populus balsamifera]"	NAD(P)-binding domain
Quercus_contig_505	hexose transporter 1 [Hevea brasiliensis]	sugar transport protein 1-like [Cicer arietinum]	Hexose transporter 1; SubName: Putative hexose transporter protein; [Hevea brasiliensis (Para rubber tree) (Siphonia brasiliensis).]"	Sugar/inositol transporter	Predicted transporter (major facilitator superfamily)	Sugar (and other) transporter
Quercus_contig_506	vacuolar H+-translocating inorganic pyrophosphatase [Populus trichocarpa]	pyrophosphate-energized vacuolar membrane proton pump-like [Cicer arietinum]	Vacuolar H+-translocating inorganic pyrophosphatase; [Populus trichocarpa (Western balsam poplar) (Populus balsamifera]"	Pyrophosphate-energised proton pump		Inorganic H+ pyrophosphatase
Quercus_contig_507	probable cinnamyl alcohol dehydrogenase 1 [Vitis vinifera]	probable cinnamyl alcohol dehydrogenase-like [Fragaria vesca subsp. vesca]	Putative uncharacterized protein; [Vitis vinifera (Grape).]"	Polyketide synthase, enoylreductase	Alcohol dehydrogenase, class V	Zinc-binding dehydrogenase
Quercus_contig_508	beta-amylase 1, chloroplastic-like [Cucumis sativus]	beta-amylase 1, chloroplastic-like [Cucumis sativus]	Beta-amylase; EC=3.2.1.2; [Ricinus communis (Castor bean).]"			Glycosyl hydrolase family 14
Quercus_contig_509	uncharacterized protein LOC100803743 [Glycine max]	uncharacterized protein LOC100305951 [Glycine max]	Putative uncharacterized protein; [Vitis vinifera (Grape).]"
Quercus_contig_510	ferredoxin--NADP reductase, leaf isozyme, chloroplastic-like [Vitis vinifera]	ferredoxin--NADP reductase, leaf isozyme 2 [Arabidopsis thaliana]	Putative uncharacterized protein; [Vitis vinifera (Grape).]"	Flavoprotein pyridine nucleotide cytochrome reductase	NADP/FAD dependent oxidoreductase	Oxidoreductase NAD-binding domain
Quercus_contig_511
Quercus_contig_512	predicted protein [Populus trichocarpa]	uncharacterized protein LOC101209452 [Cucumis sativus]	Predicted protein; [Populus trichocarpa (Western balsam poplar) (Populus balsamifera]"
Quercus_contig_513	Extra-large G-protein 1, putative [Theobroma cacao]	uncharacterized protein LOC101206537 [Cucumis sativus]	Putative uncharacterized protein; [Vitis vinifera (Grape).]"	Guanine nucleotide binding protein (G-protein), alpha subunit	G-protein alpha subunit (small G protein superfamily)	G-protein alpha subunit
Quercus_contig_514	cullin-associated NEDD8-dissociated protein 1-like [Vitis vinifera]	cullin-associated NEDD8-dissociated protein 1-like [Cucumis sativus]	Putative uncharacterized protein; [Vitis vinifera (Grape).]"	Armadillo-like helical	TATA-binding protein-interacting protein	TATA-binding protein interacting (TIP20)
Quercus_contig_515	citrate synthase, mitochondrial-like [Cucumis sativus]	citrate synthase, mitochondrial-like [Cucumis sativus]	Citrate synthase; [Citrus junos (Yuzu) (Citrus ichangensis x Citrus reticulata var.]"		Citrate synthase	Citrate synthase
Quercus_contig_516	Guanylate-binding family protein isoform 1 [Theobroma cacao]	uncharacterized protein LOC101220489 [Cucumis sativus]	Predicted protein; [Populus trichocarpa (Western balsam poplar) (Populus balsamifera]"		Guanylate-binding protein	Guanylate-binding protein, N-terminal domain
Quercus_contig_517	hypothetical protein CICLE_v10005413mg [Citrus clementina]	3-ketodihydrosphingosine reductase-like [Fragaria vesca subsp. vesca]	Short-chain dehydrogenase, putative; EC=1.1.1.102; [Ricinus communis (Castor bean).]"	Glucose/ribitol dehydrogenase	Predicted 3-ketosphinganine reductase	short chain dehydrogenase
Quercus_contig_518	hypothetical protein EUTSA_v10020578mg [Eutrema salsugineum]	tyrosine--tRNA ligase-like [Fragaria vesca subsp. vesca]	Putative uncharacterized protein; [Vitis vinifera (Grape).]"	Rossmann-like alpha/beta/alpha sandwich fold	Tyrosyl-tRNA synthetase	tRNA synthetases class I (W and Y)
Quercus_contig_519	predicted protein [Populus trichocarpa]	uncharacterized protein At3g58460-like [Cicer arietinum]	Predicted protein; [Populus trichocarpa (Western balsam poplar) (Populus balsamifera]"	Ubiquitin-associated/translation elongation factor EF1B, N-terminal, eukaryote	Rhomboid family proteins	UBA/TS-N domain
Quercus_contig_520	Alanine--glyoxylate aminotransferase 2 isoform 1 [Theobroma cacao]	homeobox-leucine zipper protein ATHB-6-like [Fragaria vesca subsp. vesca]	Putative uncharacterized protein; [Vitis vinifera (Grape).]"		Transcription factor HEX, contains HOX and HALZ domains	Homeobox domain
Quercus_contig_521	E3 ubiquitin-protein ligase RHF1A [Vitis vinifera]	E3 ubiquitin-protein ligase RHF1A-like [Fragaria vesca subsp. vesca]	Putative uncharacterized protein; [Vitis vinifera (Grape).]"	Zinc finger, RING-type	E3 ubiquitin ligase	Zinc finger, C3HC4 type (RING finger)
Quercus_contig_522	2-phosphoglycolate phosphatase 1 [Theobroma cacao]	phosphoglycolate phosphatase-like [Cucumis sativus]	4-nitrophenylphosphatase, putative; EC=3.1.3.41; [Ricinus communis (Castor bean).]"		p-Nitrophenyl phosphatase
Quercus_contig_523	mannose-6-phosphate isomerase, putative [Ricinus communis]	mannose-6-phosphate isomerase 2-like [Solanum lycopersicum]	Mannose-6-phosphate isomerase, putative; EC=5.3.1.8; [Ricinus communis (Castor bean).]"
Quercus_contig_524	chloroplast drought-induced stress protein, 34 kD) [Solanum tuberosum]	plastid lipid associated protein CHRC [Solanum lycopersicum]	Name: Light-induced protein, chloroplastic; AltName: Drought-induced stress protein CDSP-34; Flags: Precursor; [Solanum tuberosum (Potato).]"
Quercus_contig_525	uncharacterized protein LOC100241773 isoform 2 [Vitis vinifera]	uncharacterized protein LOC101295784 [Fragaria vesca subsp. vesca]	Putative uncharacterized protein; [Vitis vinifera (Grape).]"		Uncharacterized conserved protein
Quercus_contig_526	Phosphoglucomutase [Medicago truncatula]	phosphoglucomutase, chloroplastic-like [Cicer arietinum]	Phosphoglucomutase, putative; EC=5.4.2.2; [Ricinus communis (Castor bean).]"	Alpha-D-phosphohexomutase superfamily	Phosphoglucomutase	Phosphoglucomutase/phosphomannomutase, C-terminal domain
Quercus_contig_527	DNAJ [Theobroma cacao]	dnaJ protein homolog [Cucumis sativus]	Putative uncharacterized protein; [Vitis vinifera (Grape).]"	DnaJ domain	Molecular chaperone (DnaJ superfamily)	DnaJ domain
Quercus_contig_528	LOW QUALITY PROTEIN: cleavage and polyadenylation specificity factor subunit 3-I-like [Cucumis sativus]	LOW QUALITY PROTEIN: cleavage and polyadenylation specificity factor subunit 3-I-like [Cucumis sativus]	Putative uncharacterized protein; [Vitis vinifera (Grape).]"	Beta-lactamase-like	mRNA cleavage and polyadenylation factor II complex, BRR5 (CPSF subunit)	Metallo-beta-lactamase superfamily
Quercus_contig_529		uncharacterized protein LOC101309831 [Fragaria vesca subsp. vesca]
Quercus_contig_530	nascent polypeptide-associated complex subunit alpha-like [Vitis vinifera]	nascent polypeptide-associated complex subunit alpha-like protein-like [Fragaria vesca subsp. vesca]	Putative uncharacterized protein; [Vitis vinifera (Grape).]"	Nascent polypeptide-associated complex subunit alpha	Transcription factor containing NAC and TS-N domains	UBA/TS-N domain
Quercus_contig_531	probable calcium-binding protein CML25-like [Cucumis sativus]	probable calcium-binding protein CML25-like [Cucumis sativus]	Polcalcin Jun o, putative; EC=1.3.1.74; [Ricinus communis (Castor bean).]"	EF-hand domain	Calmodulin and related proteins (EF-Hand superfamily)	EF hand
Quercus_contig_532	pentatricopeptide repeat-containing protein At2g31400, chloroplastic [Vitis vinifera]	pentatricopeptide repeat-containing protein At2g31400, chloroplastic-like [Cucumis sativus]	Putative uncharacterized protein; [Vitis vinifera (Grape).]"		Uncharacterized conserved protein	PPR repeat
Quercus_contig_533	hypothetical protein PRUPE_ppa001658mg [Prunus persica]	nudix hydrolase 3-like [Fragaria vesca subsp. vesca]	Putative uncharacterized protein; [Vitis vinifera (Grape).]"		Isopentenyl pyrophosphate:dimethylallyl pyrophosphate isomerase	NUDIX domain
Quercus_contig_534	uncharacterized protein LOC100263834 [Vitis vinifera]	uncharacterized protein [Arabidopsis thaliana]	Putative uncharacterized protein; [Vitis vinifera (Grape).]"
Quercus_contig_535	hypothetical protein PRUPE_ppa007209mg [Prunus persica]	uncharacterized protein LOC101306984 [Fragaria vesca subsp. vesca]	Putative uncharacterized protein; [Populus trichocarpa x Populus deltoides.]"		Peroxisomal membrane protein MPV17 and related proteins	Mpv17 / PMP22 family
Quercus_contig_536	photosystem I reaction center subunit psaK, chloroplastic [Vitis vinifera]	uncharacterized protein LOC100527056 [Glycine max]	Putative uncharacterized protein; [Vitis vinifera (Grape).]"	Photosystem I PsaG/PsaK, plant		Photosystem I psaG / psaK
Quercus_contig_537		uncharacterized protein LOC101259058 [Solanum lycopersicum]	Putative uncharacterized protein Sb03g036080; [Sorghum bicolor (Sorghum) (Sorghum vulgare).]"
Quercus_contig_538	Pentatricopeptide repeat (PPR) superfamily protein isoform 2 [Theobroma cacao]	uncharacterized protein LOC101312449 [Fragaria vesca subsp. vesca]	Putative uncharacterized protein; [Ricinus communis (Castor bean).]"
Quercus_contig_539	hypothetical protein PRUPE_ppa015548mg [Prunus persica]	probable serine/threonine-protein kinase roco5-like [Fragaria vesca subsp. vesca]	Protein kinase, putative; EC=2.7.10.2; [Ricinus communis (Castor bean).]"
Quercus_contig_540	glyceraldehyde-3-phosphate dehydrogenase [Eleutherococcus senticosus]	uncharacterized protein LOC100782924 [Glycine max]	Glyceraldehyde-3-phosphate dehydrogenase; EC=1.2.1.12; [Nicotiana tabacum (Common tobacco).]"	Glyceraldehyde/Erythrose phosphate dehydrogenase family	Glyceraldehyde 3-phosphate dehydrogenase	Glyceraldehyde 3-phosphate dehydrogenase, NAD binding domain
Quercus_contig_541	predicted protein [Populus trichocarpa]	uncharacterized protein LOC101206742 [Cucumis sativus]	Predicted protein; [Populus trichocarpa (Western balsam poplar) (Populus balsamifera]"			C2 domain
Quercus_contig_542	Sequence-specific DNA binding transcription factors isoform 2 [Theobroma cacao]	uncharacterized protein LOC101231641 [Cucumis sativus]	Putative uncharacterized protein; [Vitis vinifera (Grape).]"		Transcription factor GT-2 and related proteins, contains trihelix DNA-binding/SANT domain
Quercus_contig_543	Casein kinase II beta-3 subunit family protein [Populus trichocarpa]	putative casein kinase II subunit beta-4-like [Fragaria vesca subsp. vesca]	Predicted protein; [Populus trichocarpa (Western balsam poplar) (Populus balsamifera]"	Casein kinase II, regulatory subunit	Casein kinase II, beta subunit	Casein kinase II regulatory subunit
Quercus_contig_544	universal stress protein A-like protein isoform 1 [Vitis vinifera]	uncharacterized protein C167.05-like [Cucumis sativus]	Putative uncharacterized protein; [Vitis vinifera (Grape).]"			Universal stress protein family
Quercus_contig_545	phosphoglycerate kinase-like [Fragaria vesca subsp. vesca]	phosphoglycerate kinase-like [Fragaria vesca subsp. vesca]	Phosphoglycerate kinase; EC=2.7.2.3; [Populus trichocarpa (Western balsam poplar) (Populus balsamifera]"	Phosphoglycerate kinase	3-phosphoglycerate kinase	Phosphoglycerate kinase
Quercus_contig_546	unnamed protein product [Vitis vinifera]	valine--tRNA ligase-like [Cicer arietinum]	Putative uncharacterized protein; [Vitis vinifera (Grape).]"	Valine-tRNA ligase	Valyl-tRNA synthetase	tRNA synthetases class I (I, L, M and V)
Quercus_contig_547	Valyl-tRNA synthetase [Aegilops tauschii]	valine--tRNA ligase-like [Cucumis sativus]	Valyl-tRNA synthetase, putative; EC=6.1.1.9; [Ricinus communis (Castor bean).]"		Valyl-tRNA synthetase	tRNA synthetases class I (I, L, M and V)
Quercus_contig_548	ribosomal protein L18a [Castanea sativa]	60S ribosomal protein L18a-like [Cucumis sativus]	60S ribosomal protein L18a; [Castanea sativa (Sweet chestnut).]"	60S ribosomal protein L18a/ L20	60S ribosomal protein L18A	Ribosomal L18ae/LX protein domain
Quercus_contig_549	formamidase isoform 2 [Vitis vinifera]	formamidase-like isoform X1 [Cicer arietinum]	Putative uncharacterized protein; [Vitis vinifera (Grape).]"	Acetamidase/Formamidase		Acetamidase/Formamidase family
Quercus_contig_550	unnamed protein product [Vitis vinifera]	protein-tyrosine kinase 2-beta-like [Cucumis sativus]	Putative uncharacterized protein; [Vitis vinifera (Grape).]"		Tyrosine kinase specific for activated (GTP-bound) p21cdc42Hs	Protein kinase domain
Quercus_contig_551	LisH dimerization motif,WD40/YVTN repeat-like-containing domain isoform 1 [Theobroma cacao]	transcriptional corepressor LEUNIG-like [Fragaria vesca subsp. vesca]	Putative uncharacterized protein; [Vitis vinifera (Grape).]"		Thyroid hormone receptor-associated protein complex, subunit TRAP230	LisH
Quercus_contig_552	monodehydroascorbate reductase [Populus alba x Populus glandulosa]	monodehydroascorbate reductase [Vitis vinifera]	Predicted protein; [Populus trichocarpa (Western balsam poplar) (Populus balsamifera]"	FAD-dependent pyridine nucleotide-disulphide oxidoreductase	Monodehydroascorbate/ferredoxin reductase	Pyridine nucleotide-disulphide oxidoreductase
Quercus_contig_553	hypothetical protein CICLE_v10007810mg [Citrus clementina]	NADP-dependent malic enzyme-like [Cucumis sativus]	Malic enzyme; [Vitis vinifera (Grape).]"	Malic oxidoreductase	NADP+dependent malic enzyme	Malic enzyme, N-terminal domain
Quercus_contig_554	cleavage and polyadenylation specificity factor subunit 3-I-like [Cucumis sativus]	cleavage and polyadenylation specificity factor subunit 3-I-like [Cucumis sativus]	Cleavage and polyadenylation specificity factor 73 kDa subunit, putative; [Ricinus communis (Castor bean).]"	Beta-lactamase-like	mRNA cleavage and polyadenylation factor II complex, BRR5 (CPSF subunit)	Metallo-beta-lactamase superfamily
Quercus_contig_555	Ccr4-not transcription complex, putative isoform 1 [Theobroma cacao]	LOW QUALITY PROTEIN: CCR4-NOT transcription complex subunit 1-like [Cucumis sativus]	Ccr4-not transcription complex, putative; [Ricinus communis (Castor bean).]"	CCR4-Not complex, Not1 subunit, domain of unknown function DUF3819	Negative regulator of transcription	CCR4-Not complex component, Not1
Quercus_contig_556			Predicted protein; [Populus trichocarpa (Western balsam poplar) (Populus balsamifera]"
Quercus_contig_557	hypothetical protein PRUPE_ppa025722mg, partial [Prunus persica]	LOW QUALITY PROTEIN: pumilio homolog 1-like [Fragaria vesca subsp. vesca]
Quercus_contig_558	hypothetical protein PRUPE_ppa013059mg [Prunus persica]	light-regulated protein-like [Cucumis sativus]	Putative uncharacterized protein; [Vitis vinifera (Grape).]"	Light regulated Lir1		Light regulated protein Lir1
Quercus_contig_559	hypothetical protein CICLE_v10008279mg [Citrus clementina]	putative FBD-associated F-box protein At5g56700-like [Cucumis sativus]	Ubiquitin-protein ligase, putative; [Ricinus communis (Castor bean).]"	F-box domain		F-box domain
Quercus_contig_560	conserved hypothetical protein [Ricinus communis]	metallothionein-like protein type 3-like [Cicer arietinum]	Putative uncharacterized protein; [Ricinus communis (Castor bean).]"
Quercus_contig_561	nascent polypeptide-associated complex subunit alpha-like protein 2-like [Vitis vinifera]	nascent polypeptide-associated complex subunit alpha-like protein 2-like [Solanum lycopersicum]	Putative uncharacterized protein; [Vitis vinifera (Grape).]"	Nascent polypeptide-associated complex subunit alpha	Transcription factor containing NAC and TS-N domains	NAC domain
Quercus_contig_562	predicted protein [Populus trichocarpa]	polyadenylate-binding protein RBP47C-like [Fragaria vesca subsp. vesca]	Predicted protein; [Populus trichocarpa (Western balsam poplar) (Populus balsamifera]"		Apoptosis-promoting RNA-binding protein TIA-1/TIAR (RRM superfamily)	RNA recognition motif. (a.k.a. RRM, RBD, or RNP domain)
Quercus_contig_563	Fatty acyl-ACP thioesterases B isoform 2 [Theobroma cacao]	palmitoyl-acyl carrier protein thioesterase, chloroplastic-like [Cucumis sativus]	Chloroplast acyl-ACP thioesterase; SubName: Stearoyl acyl-ACP-thioesterase; EC=3.1.2.14; [Jatropha curcas.]"	Acyl-ACP-thioesterase, N-terminal		Acyl-ACP thioesterase
Quercus_contig_564	uncharacterized protein LOC101312845 [Fragaria vesca subsp. vesca]	uncharacterized protein LOC101312845 [Fragaria vesca subsp. vesca]	Putative uncharacterized protein; [Vitis vinifera (Grape).]"	3Fe-4S ferredoxin	Molecular chaperone (DnaJ superfamily)	DnaJ domain
Quercus_contig_565	hypothetical protein PRUPE_ppa005923mg [Prunus persica]	eukaryotic translation initiation factor 3 subunit E-like [Cicer arietinum]	Predicted protein; [Populus trichocarpa (Western balsam poplar) (Populus balsamifera]"	Proteasome component (PCI) domain	Translation initiation factor 3, subunit e (eIF-3e)	PCI domain
Quercus_contig_566	unknown [Populus trichocarpa]	glutamine synthetase leaf isozyme, chloroplastic-like [Cucumis sativus]	Glutamine synthetase; EC=6.3.1.2; [Populus trichocarpa (Western balsam poplar) (Populus balsamifera]"	Glutamine synthetase, beta-Grasp	Glutamine synthetase	Glutamine synthetase, catalytic domain
Quercus_contig_567	Heat shock protein 101 [Theobroma cacao]	heat shock protein 101 [Vitis vinifera]	Putative uncharacterized protein; [Vitis vinifera (Grape).]"		Chaperone HSP104 and related ATP-dependent Clp proteases	ATPase family associated with various cellular activities (AAA)
Quercus_contig_568	hypothetical protein PRUPE_ppa005477mg [Prunus persica]	blue-light photoreceptor PHR2-like [Fragaria vesca subsp. vesca]	DNA photolyase, putative; EC=4.1.99.3; [Ricinus communis (Castor bean).]"	Rossmann-like alpha/beta/alpha sandwich fold	Deoxyribodipyrimidine photolyase/cryptochrome	DNA photolyase
Quercus_contig_569	uncharacterized protein LOC100262487 [Vitis vinifera]	uncharacterized protein LOC101308259 [Fragaria vesca subsp. vesca]	Putative uncharacterized protein; [Vitis vinifera (Grape).]"		GYF domain containing proteins	GYF domain
Quercus_contig_570	hypothetical protein POPTR_0007s05420g [Populus trichocarpa]	mitochondrial substrate carrier family protein B-like [Cucumis sativus]	Predicted protein; [Populus trichocarpa (Western balsam poplar) (Populus balsamifera]"		Mitochondrial solute carrier protein	Mitochondrial carrier protein
Quercus_contig_571	unknown [Lotus japonicus]	uncharacterized protein LOC101208537 [Cucumis sativus]	Putative uncharacterized protein; [Ricinus communis (Castor bean).]"
Quercus_contig_572	cytochrome b6 [Didierea madagascariensis]	cytochrome b6 [Carica papaya]	Cytochrome b6; [Syzygium cumini (Java plum) (Eugenia cumini).]"		Cytochrome b	Cytochrome b(N-terminal)/b6/petB
Quercus_contig_573	hypothetical protein PRUPE_ppa009210mg [Prunus persica]	uncharacterized protein LOC101209377 [Cucumis sativus]	Putative uncharacterized protein; [Ricinus communis (Castor bean).]"	Domain of unknown function DUF4057
Quercus_contig_574	prenyl transferase-like isoform 1 [Glycine max]	solanesyl diphosphate synthase 2, chloroplastic-like [Cicer arietinum]	Putative uncharacterized protein; [Vitis vinifera (Grape).]"	Polyprenyl synthetase	Geranylgeranyl pyrophosphate synthase/Polyprenyl synthetase	Polyprenyl synthetase
Quercus_contig_575	U5 small nuclear ribonucleoprotein 40 kDa protein-like isoform 1 [Glycine max]	uncharacterized protein LOC100789793 [Glycine max]	Putative uncharacterized protein; [Glycine max (Soybean) (Glycine hispida).]"	WD40 repeat	U5 snRNP-specific protein-like factor and related proteins	WD domain, G-beta repeat
Quercus_contig_576	unknown [Glycine max]	U5 small nuclear ribonucleoprotein 40 kDa protein-like [Cucumis sativus]	Putative uncharacterized protein; Flags: Fragment; [Glycine max (Soybean) (Glycine hispida).]"
Quercus_contig_577	chloroplast PsbO4 precursor [Nicotiana benthamiana]	oxygen-evolving enhancer protein 1, chloroplastic-like [Fragaria vesca subsp. vesca]	Oxygen evolving complex 33 kDa photosystem II protein; [Nicotiana tabacum (Common tobacco).]"			Manganese-stabilising protein / photosystem II polypeptide
Quercus_contig_578	hypothetical protein PRUPE_ppa024044mg [Prunus persica]	pentatricopeptide repeat-containing protein At5g03800-like, partial [Fragaria vesca subsp. vesca]	Putative uncharacterized protein; [Vitis vinifera (Grape).]"	Pentatricopeptide repeat		PPR repeat
Quercus_contig_579	uncharacterized protein LOC100246609 [Vitis vinifera]	uncharacterized protein LOC101492821 [Cicer arietinum]	Putative uncharacterized protein; [Vitis vinifera (Grape).]"		Ubiquitin fusion-degradation protein	Ubiquitin fusion degradation protein UFD1
Quercus_contig_580	tRNA wybutosine-synthesizing protein 2/3/4-like [Vitis vinifera]	tRNA wybutosine-synthesizing protein 2/3/4-like [Cicer arietinum]	Putative uncharacterized protein; [Vitis vinifera (Grape).]"	Kelch repeat type 1	Kelch repeat-containing proteins	Kelch motif
Quercus_contig_581	ABC transporter I family member 11, chloroplastic-like [Fragaria vesca subsp. vesca]	ABC transporter I family member 11, chloroplastic-like [Fragaria vesca subsp. vesca]	Putative uncharacterized protein; [Vitis vinifera (Grape).]"	AAA+ ATPase domain	Multidrug/pheromone exporter, ABC superfamily	ABC transporter
Quercus_contig_582	predicted protein [Populus trichocarpa]	pentatricopeptide repeat-containing protein At1g66345, mitochondrial-like [Fragaria vesca subsp. vesca]	Predicted protein; [Populus trichocarpa (Western balsam poplar) (Populus balsamifera]"	Pentatricopeptide repeat
Quercus_contig_583	probable ATP synthase 24 kDa subunit, mitochondrial [Vitis vinifera]	probable ATP synthase 24 kDa subunit, mitochondrial-like [Cucumis sativus]	Putative uncharacterized protein; [Vitis vinifera (Grape).]"
Quercus_contig_584	uncharacterized protein LOC101257188 [Solanum lycopersicum]	uncharacterized protein LOC101257188 [Solanum lycopersicum]	Putative uncharacterized protein; [Ricinus communis (Castor bean).]"
Quercus_contig_585	NAD kinase [Nicotiana benthamiana]	NAD kinase 2, chloroplastic-like isoform X2 [Cicer arietinum]	NAD kinase; Flags: Fragment; [Nicotiana benthamiana.]"	Inorganic polyphosphate/ATP-NAD kinase, domain 1	Predicted sugar kinase	ATP-NAD kinase
Quercus_contig_586	maturase-related protein, partial (mitochondrion) [Glycine max]	maturase [Citrullus lanatus]	Maturase-related protein; Flags: Fragment; [Glycine max (Soybean) (Glycine hispida).]"		Mitochondrial mRNA maturase	Reverse transcriptase (RNA-dependent DNA polymerase)
Quercus_contig_587	hypothetical protein POPTR_0006s26040g [Populus trichocarpa]	uncharacterized protein LOC101208860 [Cucumis sativus]	Putative uncharacterized protein; [Vitis vinifera (Grape).]"		BAH domain proteins	BAH domain
Quercus_contig_588	ubiquitin carboxyl-terminal hydrolase 24-like [Fragaria vesca subsp. vesca]	ubiquitin carboxyl-terminal hydrolase 24-like [Fragaria vesca subsp. vesca]	Ubiquitin carboxyl-terminal hydrolase; EC=3.4.19.12; [Vitis vinifera (Grape).]"	Ubiquitin carboxyl-terminal hydrolases family 2	Ubiquitin-specific protease	Ubiquitin carboxyl-terminal hydrolase
Quercus_contig_589	hypothetical protein PRUPE_ppa005829mg [Prunus persica]	transcription factor bHLH63-like [Fragaria vesca subsp. vesca]	Putative uncharacterized protein; [Vitis vinifera (Grape).]"
Quercus_contig_590	hypothetical protein PRUPE_ppa007948mg [Prunus persica]	probable S-acyltransferase At3g51390-like [Fragaria vesca subsp. vesca]	Predicted protein; [Populus trichocarpa (Western balsam poplar) (Populus balsamifera]"
Quercus_contig_591	ubiquitin-conjugating family protein [Jatropha curcas]	ubiquitin-conjugating enzyme E2 variant 1C-like [Cucumis sativus]	Ubiquitin-conjugating family protein; [Jatropha curcas.]"		Ubiquitin-conjugating enzyme E2	Ubiquitin-conjugating enzyme
Quercus_contig_592		RNA-dependent RNA polymerase 2-like [Cucumis sativus]	RNA-dependent RNA polymerase 2; [Cucumis sativus (Cucumber).]"
Quercus_contig_593	hypothetical protein VITISV_002168 [Vitis vinifera]	peptidyl-prolyl cis-trans isomerase FKBP17-2, chloroplastic-like [Cucumis sativus]	Putative uncharacterized protein; [Vitis vinifera (Grape).]"		FKBP-type peptidyl-prolyl cis-trans isomerase	FKBP-type peptidyl-prolyl cis-trans isomerase
Quercus_contig_594	hypothetical protein PRUPE_ppa009295mg [Prunus persica]	29 kDa ribonucleoprotein, chloroplastic-like [Cucumis sativus]	Putative uncharacterized protein; [Vitis vinifera (Grape).]"		Nucleolar protein fibrillarin NOP77 (RRM superfamily)	RNA recognition motif. (a.k.a. RRM, RBD, or RNP domain)
Quercus_contig_595	endoribonuclease Dicer homolog 1-like [Vitis vinifera]	endoribonuclease Dicer homolog 1-like [Cucumis sativus]	Putative uncharacterized protein; [Vitis vinifera (Grape).]"		dsRNA-specific nuclease Dicer and related ribonucleases	Double-stranded RNA binding motif
Quercus_contig_596	hypothetical protein PRUPE_ppa007703mg [Prunus persica]	dnaJ homolog subfamily A member 3, mitochondrial-like [Fragaria vesca subsp. vesca]	Putative uncharacterized protein; [Vitis vinifera (Grape).]"		Molecular chaperone (DnaJ superfamily)	DnaJ C terminal region
Quercus_contig_597	NADH-ubiquinone oxidoreductase 11 kDa subunit [Theobroma cacao]	uncharacterized protein LOC101492001 isoform X1 [Cicer arietinum]	Predicted protein; [Populus trichocarpa (Western balsam poplar) (Populus balsamifera]"
Quercus_contig_598	hypothetical protein PRUPE_ppa008697mg [Prunus persica]	uncharacterized protein LOC101301029 [Fragaria vesca subsp. vesca]	Predicted protein; [Populus trichocarpa (Western balsam poplar) (Populus balsamifera]"			ACT domain
Quercus_contig_599	hypothetical protein VITISV_013098 [Vitis vinifera]	cAMP-regulated phosphoprotein 19-related protein [Arabidopsis thaliana]	Putative uncharacterized protein; [Vitis vinifera (Grape).]"	Endosulphine		cAMP-regulated phosphoprotein/endosulfine conserved region
Quercus_contig_600	hypothetical protein EUTSA_v10002040mg [Eutrema salsugineum]	LRR receptor-like serine/threonine-protein kinase GSO2-like isoform X1 [Setaria italica]	Putative uncharacterized protein B1043F11.18; SubName: Putative uncharacterized protein B1054C11.38; [Oryza sativa subsp. japonica (Rice).]"
Quercus_contig_601	predicted protein [Populus trichocarpa]	phytochrome-associated serine/threonine-protein phosphatase-like [Fragaria vesca subsp. vesca]	Serine/threonine-protein phosphatase; EC=3.1.3.16; [Populus trichocarpa (Western balsam poplar) (Populus balsamifera]"	Serine/threonine-specific protein phosphatase/bis(5-nucleosyl)-tetraphosphatase	Serine/threonine specific protein phosphatase involved in cell cycle control, PP2A-related	Calcineurin-like phosphoesterase
Quercus_contig_602	predicted protein [Populus trichocarpa]	heat shock cognate 70 kDa protein 2-like [Cicer arietinum]	Predicted protein; [Populus trichocarpa (Western balsam poplar) (Populus balsamifera]"	Glutamate dehydrogenase, NAD-specific		NAD-specific glutamate dehydrogenase
Quercus_contig_603	4-hydroxy-3-methylbut-2-enyl diphosphate reductase, chloroplastic-like [Fragaria vesca subsp. vesca]	4-hydroxy-3-methylbut-2-enyl diphosphate reductase, chloroplastic-like [Fragaria vesca subsp. vesca]	Putative uncharacterized protein; [Vitis vinifera (Grape).]"
Quercus_contig_604	9-cis-epoxycarotenoid dioxygenase [Castanea mollissima]	9,10[9',10']carotenoid cleavage dioxygenase [Vitis vinifera]	9-cis-epoxycarotenoid dioxygenase; [Castanea mollissima (Chinese chestnut).]"		Beta, beta-carotene 15,15'-dioxygenase and related enzymes	Retinal pigment epithelial membrane protein
Quercus_contig_605	electron transporter, putative [Ricinus communis]	uncharacterized protein LOC101215685 [Cucumis sativus]	Electron transporter, putative; [Ricinus communis (Castor bean).]"
Quercus_contig_606	uncharacterized protein LOC100785369 [Glycine max]	uncharacterized protein LOC101215685 [Cucumis sativus]	Putative uncharacterized protein; [Vitis vinifera (Grape).]"
Quercus_contig_607	unnamed protein product [Vitis vinifera]	calnexin homolog precursor [Glycine max]	Putative uncharacterized protein; [Vitis vinifera (Grape).]"	Calreticulin/calnexin	Calnexin	Calreticulin family
Quercus_contig_608	BRI1 suppressor 1 (BSU1)-like 1 [Theobroma cacao]	serine/threonine-protein phosphatase BSL1-like [Fragaria vesca subsp. vesca]	Serine/threonine-protein phosphatase; EC=3.1.3.16; [Vitis vinifera (Grape).]"		Serine/threonine specific protein phosphatase PP1, catalytic subunit	Calcineurin-like phosphoesterase
Quercus_contig_609	uncharacterized protein LOC100254110 [Vitis vinifera]	uncharacterized protein LOC101205427 [Cucumis sativus]	Putative uncharacterized protein; [Vitis vinifera (Grape).]"			Prefoldin subunit
Quercus_contig_610	2-dehydro-3-deoxyphosphooctonate aldolase 1-like [Fragaria vesca subsp. vesca]	2-dehydro-3-deoxyphosphooctonate aldolase 1-like [Fragaria vesca subsp. vesca]	ull=Kdo-8-phosphate synthase; EC=4.1.2.16; Flags: Fragment; [Pisum sativum (Garden pea).]"	Aldolase-type TIM barrel
Quercus_contig_611	NADP-dependent glyceraldehyde-3-phosphate dehydrogenase-like [Glycine max]	NADP-dependent glyceraldehyde-3-phosphate dehydrogenase-like [Solanum lycopersicum]	Predicted protein; [Populus trichocarpa (Western balsam poplar) (Populus balsamifera]"	Aldehyde dehydrogenase, N-terminal	Aldehyde dehydrogenase	Aldehyde dehydrogenase family
Quercus_contig_612	hypothetical protein VITISV_044328 [Vitis vinifera]	uncharacterized protein LOC101312742 [Fragaria vesca subsp. vesca]	Putative uncharacterized protein; [Vitis vinifera (Grape).]"	Carbohydrate binding module family 20		Starch binding domain
Quercus_contig_613	uncharacterized protein LOC100258452 [Vitis vinifera]	uncharacterized protein LOC101306968 [Fragaria vesca subsp. vesca]	Putative uncharacterized protein; [Vitis vinifera (Grape).]"	Protein of unknown function DUF2358		Uncharacterized conserved protein (DUF2358)
Quercus_contig_614	hypothetical protein CICLE_v10031524mg [Citrus clementina]	APO protein 3, mitochondrial-like [Cucumis sativus]	Putative uncharacterized protein; [Vitis vinifera (Grape).]"			Arabidopsis thaliana protein of unknown function (DUF794)
Quercus_contig_615	hypothetical protein PRUPE_ppa006172mg [Prunus persica]	APO protein 3, mitochondrial-like [Cucumis sativus]	Putative uncharacterized protein; [Vitis vinifera (Grape).]"	APO domain		Arabidopsis thaliana protein of unknown function (DUF794)
Quercus_contig_616	receptor-like protein kinase FERONIA-like [Vitis vinifera]	LOW QUALITY PROTEIN: receptor-like protein kinase FERONIA-like [Cucumis sativus]	Putative uncharacterized protein; [Vitis vinifera (Grape).]"	Serine/threonine- / dual specificity protein kinase, catalytic domain	Serine/threonine protein kinase	Protein kinase domain
Quercus_contig_617	GTPase Era-like [Vitis vinifera]	GTPase Era-like [Fragaria vesca subsp. vesca]	GTP-binding protein era, putative; [Ricinus communis (Castor bean).]"	GTP binding domain	Ras-like GTPase ERA	GTPase of unknown function
Quercus_contig_618
Quercus_contig_619	hypothetical protein PRUPE_ppa009295mg [Prunus persica]	29 kDa ribonucleoprotein A, chloroplastic-like [Fragaria vesca subsp. vesca]
Quercus_contig_620	unnamed protein product [Vitis vinifera]	chlorophyll a-b binding protein of LHCII type I, chloroplastic-like [Cucumis sativus]	Putative uncharacterized protein; [Camellia sinensis (Tea).]"
Quercus_contig_621	protein grpE [Vitis vinifera]	protein GrpE-like [Fragaria vesca subsp. vesca]	GrpE protein homolog; [Vitis vinifera (Grape).]"		Molecular chaperone of the GrpE family	GrpE
Quercus_contig_622	unknown [Medicago truncatula]	uncharacterized protein LOC100791076 [Glycine max]	mRNA, clone: RTFL01-02-I12; [Thellungiella halophila (Salt cress).]"	NAD(P)-binding domain
Quercus_contig_623	DWNN domain isoform 1 [Theobroma cacao]	uncharacterized LOC101222261 [Cucumis sativus]	Putative uncharacterized protein; [Vitis vinifera (Grape).]"		Predicted E3 ubiquitin ligase
Quercus_contig_624	Time for coffee, putative isoform 1 [Theobroma cacao]	protein TIME FOR COFFEE-like [Cucumis sativus]	Predicted protein; [Populus trichocarpa (Western balsam poplar) (Populus balsamifera]"		Transcription regulator XNP/ATRX, DEAD-box superfamily
Quercus_contig_625	chloroplast ribosomal protein L22 [Quercus rubra]		Chloroplast ribosomal protein L22; [Quercus rubra (Northern red oak) (Quercus borealis).]"
Quercus_contig_626	Uncharacterized protein TCM_018911 [Theobroma cacao]	uncharacterized protein LOC100527605 precursor [Glycine max]	Putative uncharacterized protein; [Vitis vinifera (Grape).]"
Quercus_contig_627	receptor-like protein kinase FERONIA-like [Fragaria vesca subsp. vesca]	receptor-like protein kinase FERONIA-like [Fragaria vesca subsp. vesca]	Putative uncharacterized protein; [Vitis vinifera (Grape).]"
Quercus_contig_628	receptor-like protein kinase FERONIA-like [Fragaria vesca subsp. vesca]	receptor-like protein kinase FERONIA-like [Fragaria vesca subsp. vesca]	Putative uncharacterized protein; [Vitis vinifera (Grape).]"
Quercus_contig_629	receptor-like protein kinase FERONIA-like [Fragaria vesca subsp. vesca]	receptor-like protein kinase FERONIA-like [Fragaria vesca subsp. vesca]	Putative uncharacterized protein; [Vitis vinifera (Grape).]"
Quercus_contig_630	unnamed protein product [Vitis vinifera]	cathepsin B-like [Cicer arietinum]	Putative uncharacterized protein; [Vitis vinifera (Grape).]"
Quercus_contig_631	hypothetical protein CICLE_v10020638mg [Citrus clementina]	uncharacterized protein LOC100816856 [Glycine max]	Ribosomal RNA assembly protein mis3, putative; [Ricinus communis (Castor bean).]"		rRNA processing protein
Quercus_contig_632	hypothetical protein PRUPE_ppa002996mg [Prunus persica]	pentatricopeptide repeat-containing protein At2g03880, mitochondrial-like [Cucumis sativus]	Putative uncharacterized protein; [Vitis vinifera (Grape).]"	Pentatricopeptide repeat		PPR repeat
Quercus_contig_633	protein MEI2-like 2-like [Vitis vinifera]	protein MEI2-like 2-like [Fragaria vesca subsp. vesca]	Putative uncharacterized protein; [Vitis vinifera (Grape).]"		Protein Mei2, essential for commitment to meiosis, and related proteins	RNA recognition motif. (a.k.a. RRM, RBD, or RNP domain)
Quercus_contig_634	BEL1-like homeodomain protein 6 isoform 1 [Theobroma cacao]	BEL1-like homeodomain protein 6-like [Fragaria vesca subsp. vesca]	Bel1 homeotic protein, putative; [Ricinus communis (Castor bean).]"		Transcription factor MEIS1 and related HOX domain proteins	Homeobox domain
Quercus_contig_635	Copper binding protein 9, putative [Theobroma cacao]	early nodulin-like protein 2-like [Solanum lycopersicum]	Copper binding protein 9; [Gossypium hirsutum (Upland cotton) (Gossypium mexicanum).]"
Quercus_contig_636	uncharacterized protein LOC100263653 [Vitis vinifera]	uncharacterized protein LOC101295849 [Fragaria vesca subsp. vesca]	Putative uncharacterized protein; [Vitis vinifera (Grape).]"
Quercus_contig_637	ribosomal protein L10a [Elaeis guineensis]	60S ribosomal protein L10a-1-like [Cucumis sativus]	Ribosomal protein; [Elaeis guineensis var. tenera (Oil palm).]"	Ribosomal protein L1	60S ribosomal protein L10A	Ribosomal protein L1p/L10e family
Quercus_contig_638	DEAD-box ATP-dependent RNA helicase 3, chloroplastic [Vitis vinifera]	DEAD-box ATP-dependent RNA helicase 3, chloroplastic-like [Fragaria vesca subsp. vesca]	Putative uncharacterized protein; [Vitis vinifera (Grape).]"	Helicase, superfamily 1/2, ATP-binding domain	ATP-dependent RNA helicase	DEAD/DEAH box helicase
Quercus_contig_639	hypothetical protein PRUPE_ppa006143mg [Prunus persica]	sucrose-phosphatase 1-like [Fragaria vesca subsp. vesca]	Sucrose phosphate phosphatase; EC=3.1.3.24; [Malus domestica (Apple) (Pyrus malus).]"	Sucrose-6-phosphate phosphohydrolase C-terminal		Sucrose-6F-phosphate phosphohydrolase
Quercus_contig_640	dihydrolipoamide dehydrogenase, putative [Ricinus communis]	dihydrolipoyl dehydrogenase 1, mitochondrial-like [Cucumis sativus]	Dihydrolipoyl dehydrogenase; EC=1.8.1.4; [Ricinus communis (Castor bean).]"		Dihydrolipoamide dehydrogenase	Pyridine nucleotide-disulphide oxidoreductase
Quercus_contig_641	hypothetical protein PRUPE_ppa007297mg [Prunus persica]	zinc finger CCCH domain-containing protein 20-like [Cicer arietinum]	Putative uncharacterized protein; [Vitis vinifera (Grape).]"		CCCH-type Zn-finger protein	Zinc finger C-x8-C-x5-C-x3-H type (and similar)
Quercus_contig_642	stromal 70 kDa heat shock-related protein, chloroplastic-like [Glycine max]	stromal 70 kDa heat shock-related protein, chloroplastic-like [Cucumis sativus]	Putative uncharacterized protein; [Vitis vinifera (Grape).]"	Heat shock protein 70 family	Molecular chaperones mortalin/PBP74/GRP75, HSP70 superfamily	Hsp70 protein
Quercus_contig_643	magnesium transporter MRS2-3-like isoform 2 [Vitis vinifera]	magnesium transporter MRS2-3-like [Cucumis sativus]	Putative uncharacterized protein; [Vitis vinifera (Grape).]"		Magnesium transporters: CorA family	CorA-like Mg2+ transporter protein
Quercus_contig_644	thioredoxin M-type, chloroplastic-like [Fragaria vesca subsp. vesca]	thioredoxin M-type, chloroplastic-like [Fragaria vesca subsp. vesca]	Putative uncharacterized protein; [Vitis vinifera (Grape).]"	Thioredoxin	Thioredoxin-like protein	Thioredoxin
Quercus_contig_645	hypothetical protein PRUPE_ppa027031mg [Prunus persica]	photosystem I reaction center subunit III, chloroplastic-like [Fragaria vesca subsp. vesca]
Quercus_contig_646	hypothetical protein CICLE_v10026093mg [Citrus clementina]	uncharacterized protein LOC101303916 [Fragaria vesca subsp. vesca]	Protein binding protein, putative; [Ricinus communis (Castor bean).]"
Quercus_contig_647	hypothetical protein CICLE_v10021324mg [Citrus clementina]	putative glucose-6-phosphate 1-epimerase-like [Cicer arietinum]	Aldose 1-epimerase, putative; [Ricinus communis (Castor bean).]"	Glucose-6-phosphate 1-epimerase	Uncharacterized enzymes related to aldose 1-epimerase	Aldose 1-epimerase
Quercus_contig_648	predicted protein [Populus trichocarpa]	heat shock cognate 70 kDa protein 2-like [Cicer arietinum]	Predicted protein; [Populus trichocarpa (Western balsam poplar) (Populus balsamifera]"	Heat shock protein 70 family	Molecular chaperones GRP78/BiP/KAR2, HSP70 superfamily	Hsp70 protein
Quercus_contig_649	hypothetical protein CICLE_v10012944mg [Citrus clementina]	regulator of ribonuclease-like protein 2-like [Cicer arietinum]	Predicted protein; [Populus trichocarpa (Western balsam poplar) (Populus balsamifera]"	Ribonuclease E inhibitor RraA/Dimethylmenaquinone methyltransferase		Demethylmenaquinone methyltransferase
Quercus_contig_650	histone H3 [Nicotiana tabacum]	histone H3.3-like [Cucumis sativus]	Putative uncharacterized protein; [Vitis vinifera (Grape).]"	Histone H3	Histones H3 and H4	Core histone H2A/H2B/H3/H4
Quercus_contig_651	Uncharacterized protein TCM_024889 [Theobroma cacao]	uncharacterized protein LOC101293701 [Fragaria vesca subsp. vesca]	Predicted protein; [Populus trichocarpa (Western balsam poplar) (Populus balsamifera]"
Quercus_contig_652	serine-pyruvate aminotransferase, putative [Ricinus communis]	serine--glyoxylate aminotransferase-like [Cucumis sativus]	Serine-pyruvate aminotransferase, putative; EC=2.6.1.45; [Ricinus communis (Castor bean).]"	Pyridoxal phosphate-dependent transferase, major region, subdomain 1	Alanine-glyoxylate aminotransferase AGT1	Aminotransferase class-V
Quercus_contig_653	photosystem I reaction center subunit III, chloroplastic-like [Cucumis sativus]	photosystem I reaction center subunit III, chloroplastic-like [Cucumis sativus]	Putative uncharacterized protein; [Populus trichocarpa (Western balsam poplar) (Populus balsamifera]"	Photosystem I PsaF, reaction centre subunit III		Photosystem I reaction centre subunit III
Quercus_contig_654	unnamed protein product [Vitis vinifera]	protein SRG1-like [Fragaria vesca subsp. vesca]	Putative uncharacterized protein; [Vitis vinifera (Grape).]"	Non-haem dioxygenase N-terminal domain	Iron/ascorbate family oxidoreductases
Quercus_contig_655	kinase-like protein [Corylus avellana]	probable receptor-like protein kinase At2g23200-like [Fragaria vesca subsp. vesca]	Kinase-like protein; Flags: Fragment; [Corylus avellana (European hazel) (Corylus maxima).]"	Serine-threonine/tyrosine-protein kinase catalytic domain	Serine/threonine protein kinase	Protein kinase domain
Quercus_contig_656	kinase-like protein [Corylus avellana]	probable receptor-like protein kinase At2g23200-like [Fragaria vesca subsp. vesca]	Kinase-like protein; Flags: Fragment; [Corylus avellana (European hazel) (Corylus maxima).]"	Serine-threonine/tyrosine-protein kinase catalytic domain	Serine/threonine protein kinase	Protein kinase domain
Quercus_contig_657	Kinase superfamily protein, putative isoform 2, partial [Theobroma cacao]	receptor-like protein kinase HERK 1-like isoform X1 [Cicer arietinum]	Predicted protein; Flags: Fragment; [Populus trichocarpa (Western balsam poplar) (Populus balsamifera]"		Serine/threonine protein kinase
Quercus_contig_658	td8ITL1 protein, partial [Triticum durum]	heat shock cognate 70 kDa protein-like isoform 2 [Cucumis sativus]	Hsp70 protein; Flags: Fragment; [Zea mays (Maize).]"		Molecular chaperones HSP70/HSC70, HSP70 superfamily	Hsp70 protein
Quercus_contig_659	uncharacterized protein LOC100794898 [Glycine max]	uncharacterized protein LOC101306604 [Fragaria vesca subsp. vesca]	Putative uncharacterized protein; [Vitis vinifera (Grape).]"	HAS subgroup	SNF2 family DNA-dependent ATPase	SNF2 family N-terminal domain
Quercus_contig_660	Potassium channel AKT2/3, putative [Ricinus communis]	potassium channel AKT2/3 [Arabidopsis thaliana]	Potassium channel AKT2/3, putative; [Ricinus communis (Castor bean).]"	Potassium channel, voltage-dependent, EAG/ELK/ERG	K+channel ERG and related proteins, contain PAS/PAC sensor domain	Ion transport protein
Quercus_contig_661	monoglyceride lipase-like [Fragaria vesca subsp. vesca]	monoglyceride lipase-like [Fragaria vesca subsp. vesca]	Predicted protein; [Populus trichocarpa (Western balsam poplar) (Populus balsamifera]"	Alpha/beta hydrolase fold-1	Lysophospholipase
Quercus_contig_662	conserved hypothetical protein [Ricinus communis]	uncharacterized protein LOC101225693 [Cucumis sativus]	Putative uncharacterized protein; [Ricinus communis (Castor bean).]"	Isopenicillin N synthase-like
Quercus_contig_663	protein TIC 40, chloroplastic-like [Cicer arietinum]	protein TIC 40, chloroplastic-like [Cicer arietinum]	Putative uncharacterized protein; [Vitis vinifera (Grape).]"	Heat shock chaperonin-binding	Hsp70-interacting protein Hip/Transient component of progesterone receptor complexes and an Hsp70-binding protein	Proteasome complex subunit Rpn13 ubiquitin receptor
Quercus_contig_664
Quercus_contig_665	hypothetical protein PRUPE_ppa010620mg [Prunus persica]	derlin-1-like [Cicer arietinum]	Predicted protein; [Populus trichocarpa (Western balsam poplar) (Populus balsamifera]"	Derlin	Predicted membrane protein	Der1-like family
Quercus_contig_666	Polyol/monosaccharide transporter 5 [Theobroma cacao]	polyol transporter 5-like [Fragaria vesca subsp. vesca]	Sugar transporter, putative; EC=1.3.1.74; [Ricinus communis (Castor bean).]"	Sugar/inositol transporter	Predicted transporter (major facilitator superfamily)	Sugar (and other) transporter
Quercus_contig_667	sugar transporter, putative [Ricinus communis]	polyol transporter 5-like [Fragaria vesca subsp. vesca]	Sugar transporter, putative; EC=1.3.1.74; [Ricinus communis (Castor bean).]"		Permease of the major facilitator superfamily	Sugar (and other) transporter
Quercus_contig_668	hypothetical protein PRUPE_ppa010035mg [Prunus persica]	chlorophyll a-b binding protein, chloroplastic-like isoform 1 [Solanum lycopersicum]	Putative uncharacterized protein; [Vitis vinifera (Grape).]"
Quercus_contig_669	conserved hypothetical protein [Ricinus communis]	transcription factor bHLH144-like [Fragaria vesca subsp. vesca]	Putative uncharacterized protein; [Ricinus communis (Castor bean).]"	Myc-type, basic helix-loop-helix (bHLH) domain
Quercus_contig_670
Quercus_contig_671	plasma intrinsic protein 2,2 [Juglans regia]	uncharacterized protein LOC100782155 [Glycine max]	Plasma intrinsic protein 2,2; [Juglans regia (English walnut).]"	Major intrinsic protein	Aquaporin (major intrinsic protein family)	Major intrinsic protein
Quercus_contig_672	catalase [Ziziphus jujuba]	catalase-like [Fragaria vesca subsp. vesca]	Catalase; EC=1.11.1.6; [Vitis vinifera (Grape).]"	Catalase, mono-functional, haem-containing	Catalase	Catalase
Quercus_contig_673	heat shock cognate protein [Solanum commersonii]	heat shock cognate 70 kDa protein 2-like [Cicer arietinum]	Heat shock cognate protein; [Solanum commersonii (Commerson's wild potato) (Commerson's]"		Molecular chaperones GRP78/BiP/KAR2, HSP70 superfamily	Hsp70 protein
Quercus_contig_674	50S ribosomal protein L6, chloroplastic-like [Cucumis sativus]	50S ribosomal protein L6, chloroplastic-like [Cucumis sativus]	Putative uncharacterized protein; [Zea mays (Maize).]"		Mitochondrial/chloroplast ribosomal protein L6	Ribosomal protein L6
Quercus_contig_675	hypothetical protein CICLE_v10028697mg [Citrus clementina]	F-box/kelch-repeat protein At3g06240-like [Solanum lycopersicum]	Putative uncharacterized protein; [Vitis vinifera (Grape).]"	F-box domain		F-box domain
Quercus_contig_676	homeobox protein knotted-1-like LET12-like isoform X1 [Cicer arietinum]	homeobox protein knotted-1-like LET12-like isoform X1 [Cicer arietinum]	Putative uncharacterized protein; [Vitis vinifera (Grape).]"	Homeobox domain		KNOX1 domain
Quercus_contig_677	peptide deformylase 1A, chloroplastic-like [Fragaria vesca subsp. vesca]	peptide deformylase 1A, chloroplastic-like [Fragaria vesca subsp. vesca]	Polypeptide deformylase, putative; EC=3.5.1.88; [Ricinus communis (Castor bean).]"		Peptide deformylase	Polypeptide deformylase
Quercus_contig_678
Quercus_contig_679	hypothetical protein CICLE_v10012766mg [Citrus clementina]	PRA1 family protein A1-like [Cucumis sativus]	Putative uncharacterized protein; [Vitis vinifera (Grape).]"		Prenylated rab acceptor 1	PRA1 family protein
Quercus_contig_680	acyl carrier protein [Casuarina glauca]	acyl carrier protein 1, chloroplastic-like [Fragaria vesca subsp. vesca]	ull=Acyl carrier protein 1, chloroplastic; Short=ACP 1; Flags: Precursor; [Casuarina glauca (Swamp oak).]"	Polyketide synthase, phosphopantetheine-binding domain	Acyl carrier protein/NADH-ubiquinone oxidoreductase, NDUFAB1/SDAP subunit	Phosphopantetheine attachment site
Quercus_contig_681			Putative uncharacterized protein; [Vitis vinifera (Grape).]"
Quercus_contig_682	P-loop containing nucleoside triphosphate hydrolases superfamily protein [Theobroma cacao]	LOW QUALITY PROTEIN: DEAD-box ATP-dependent RNA helicase 26-like [Cucumis sativus]	Dead box ATP-dependent RNA helicase, putative; [Ricinus communis (Castor bean).]"	Helicase, superfamily 1/2, ATP-binding domain	ATP-dependent RNA helicase pitchoune	DEAD/DEAH box helicase
Quercus_contig_683	photosystem I reaction center subunit V, chloroplastic-like [Fragaria vesca subsp. vesca]	photosystem I reaction center subunit V, chloroplastic-like [Fragaria vesca subsp. vesca]	Putative uncharacterized protein; [Glycine max (Soybean) (Glycine hispida).]"	Photosystem I PsaG/PsaK, plant		Photosystem I psaG / psaK
Quercus_contig_684	hypothetical protein PRUPE_ppa012567mg [Prunus persica]	photosystem I reaction center subunit V, chloroplastic-like [Fragaria vesca subsp. vesca]	Chloroplast photosystem I reaction center V; Flags: Fragment; [Camellia sinensis (Tea).]"
Quercus_contig_685	Photosystem II 5 kDa protein, chloroplast precursor, putative [Ricinus communis]	photosystem II 5 kDa protein, chloroplastic-like [Fragaria vesca subsp. vesca]	Photosystem II 5 kDa protein, chloroplast, putative; [Ricinus communis (Castor bean).]"
Quercus_contig_686	Photosystem II 5 kDa protein [Medicago truncatula]	uncharacterized protein LOC100527666 [Glycine max]	Predicted protein; [Populus trichocarpa (Western balsam poplar) (Populus balsamifera]"
Quercus_contig_687	hypothetical protein POPTR_0015s09330g [Populus trichocarpa]	galactinol--sucrose galactosyltransferase-like [Fragaria vesca subsp. vesca]	Putative uncharacterized protein; [Vitis vinifera (Grape).]"	Glycosyl hydrolases 36		Raffinose synthase or seed inhibition protein Sip1
Quercus_contig_688	hypothetical protein PRUPE_ppa004531mg [Prunus persica]	allantoinase-like [Fragaria vesca subsp. vesca]	Predicted protein; [Populus trichocarpa (Western balsam poplar) (Populus balsamifera]"	Amidohydrolase 1	Dihydroorotase and related enzymes	Amidohydrolase family
Quercus_contig_689	protein kinase (PK) [Fagus sylvatica]	serine/threonine-protein kinase HT1-like [Fragaria vesca subsp. vesca]	Protein kinase (PK); Flags: Fragment; [Fagus sylvatica (Beechnut).]"	Serine-threonine/tyrosine-protein kinase catalytic domain	Tyrosine kinase specific for activated (GTP-bound) p21cdc42Hs	Protein kinase domain
Quercus_contig_690	Kinesin like protein for actin based chloroplast movement 1 isoform 1 [Theobroma cacao]	geminivirus Rep-interacting motor protein-like [Fragaria vesca subsp. vesca]	Putative uncharacterized protein; [Arabidopsis lyrata subsp. lyrata (Lyre-leaved rock-cress).]"		Kinesin (KAR3 subfamily)	Kinesin motor domain
Quercus_contig_691	hypothetical protein PRUPE_ppa001729mg [Prunus persica]	acylamino-acid-releasing enzyme-like [Fragaria vesca subsp. vesca]	Putative uncharacterized protein; [Vitis vinifera (Grape).]"		Dipeptidyl aminopeptidase
Quercus_contig_692	hypothetical protein CICLE_v10031560mg [Citrus clementina]	uncharacterized protein LOC101488823 [Cicer arietinum]	Putative uncharacterized protein; Flags: Fragment; [Ricinus communis (Castor bean).]"		Serine/threonine protein phosphatase
Quercus_contig_693	glutathione reductase, cytosolic [Vitis vinifera]	glutathione reductase, cytosolic-like [Fragaria vesca subsp. vesca]	Putative uncharacterized protein; [Vitis vinifera (Grape).]"		Pyridine nucleotide-disulphide oxidoreductase	Pyridine nucleotide-disulphide oxidoreductase
Quercus_contig_694	chaperone protein ClpC, chloroplastic-like [Fragaria vesca subsp. vesca]	chaperone protein ClpC, chloroplastic-like [Fragaria vesca subsp. vesca]	Putative uncharacterized protein; [Vitis vinifera (Grape).]"		Chaperone HSP104 and related ATP-dependent Clp proteases	ATPase family associated with various cellular activities (AAA)
Quercus_contig_695	hypothetical protein PRUPE_ppa006917mg [Prunus persica]	bifunctional polymyxin resistance protein ArnA-like [Fragaria vesca subsp. vesca]	Putative uncharacterized protein; [Vitis vinifera (Grape).]"		dTDP-glucose 4-6-dehydratase/UDP-glucuronic acid decarboxylase	3-beta hydroxysteroid dehydrogenase/isomerase family
Quercus_contig_696	hypothetical protein PRUPE_ppa002522mg [Prunus persica]	telomere repeat-binding protein 5-like [Fragaria vesca subsp. vesca]	Predicted protein; [Populus trichocarpa (Western balsam poplar) (Populus balsamifera]"
Quercus_contig_697	predicted protein [Populus trichocarpa]	aspartate aminotransferase, chloroplastic-like [Cucumis sativus]	Aspartate aminotransferase; EC=2.6.1.1; [Populus trichocarpa (Western balsam poplar) (Populus balsamifera]"	Aspartate/other aminotransferase	Aspartate aminotransferase/Glutamic oxaloacetic transaminase AAT1/GOT2	Aminotransferase class I and II
Quercus_contig_698
Quercus_contig_699	uncharacterized protein LOC101753122, partial [Setaria italica]	uncharacterized protein LOC101753122, partial [Setaria italica]
Quercus_contig_700	ferredoxin-1, chloroplastic-like [Vitis vinifera]	uncharacterized protein LOC100305932 [Glycine max]	Putative uncharacterized protein; [Vitis vinifera (Grape).]"			2Fe-2S iron-sulfur cluster binding domain
Quercus_contig_701	Pyruvate kinase isozyme G, chloroplastic [Theobroma cacao]	pyruvate kinase isozyme G, chloroplastic-like [Cucumis sativus]	Pyruvate kinase; EC=2.7.1.40; [Vitis vinifera (Grape).]"	Pyruvate kinase	Pyruvate kinase	Pyruvate kinase, barrel domain
Quercus_contig_702	pyruvate kinase isozyme G, chloroplastic-like [Vitis vinifera]	pyruvate kinase isozyme G, chloroplastic-like [Fragaria vesca subsp. vesca]	Pyruvate kinase; EC=2.7.1.40; [Vitis vinifera (Grape).]"
Quercus_contig_703	pyruvate kinase isozyme G, chloroplastic-like [Vitis vinifera]	pyruvate kinase isozyme G, chloroplastic-like [Fragaria vesca subsp. vesca]	Pyruvate kinase; EC=2.7.1.40; [Vitis vinifera (Grape).]"
Quercus_contig_704	CDK5RAP3-like protein [Theobroma cacao]	CDK5RAP3-like protein-like [Fragaria vesca subsp. vesca]	Putative uncharacterized protein; [Ricinus communis (Castor bean).]"		CDK5 activator-binding protein	Protein of unknown function (DUF773)
Quercus_contig_705	Ribulose bisphosphate carboxylase small chain, chloroplast precursor, putative [Ricinus communis]	ribulose bisphosphate carboxylase small chain 1B [Arabidopsis thaliana]	Ribulose bisphosphate carboxylase small chain; EC=4.1.1.39; [Ricinus communis (Castor bean).]"
Quercus_contig_706	ATP-dependent zinc metalloprotease FTSH 2, chloroplastic-like [Vitis vinifera]	ATP-dependent zinc metalloprotease FTSH 2, chloroplastic-like [Cucumis sativus]	Putative uncharacterized protein; [Vitis vinifera (Grape).]"	AAA+ ATPase domain	AAA+type ATPase containing the peptidase M41 domain	ATPase family associated with various cellular activities (AAA)
Quercus_contig_707	hypothetical protein PRUPE_ppa002965mg [Prunus persica]	protein kinase G11A-like [Fragaria vesca subsp. vesca]	Putative uncharacterized protein; [Vitis vinifera (Grape).]"	Serine/threonine- / dual specificity protein kinase, catalytic domain	Putative serine/threonine protein kinase	Protein kinase domain
Quercus_contig_708	Magnesium transporter CorA-like family protein [Theobroma cacao]	zinc transport protein ZntB-like [Cicer arietinum]	Putative uncharacterized protein; [Ricinus communis (Castor bean).]"			CorA-like Mg2+ transporter protein
Quercus_contig_709	EID1-like F-box protein 2-like [Vitis vinifera]	EID1-like F-box protein 2-like [Cucumis sativus]	Putative uncharacterized protein; [Ricinus communis (Castor bean).]"		Predicted E3 ubiquitin ligase
Quercus_contig_710	hypothetical protein PRUPE_ppa011023mg [Prunus persica]	lactoylglutathione lyase-like isoform X1 [Cicer arietinum]	Putative uncharacterized protein; [Vitis vinifera (Grape).]"		Glyoxalase	Glyoxalase/Bleomycin resistance protein/Dioxygenase superfamily
Quercus_contig_711	ATP binding cassette protein 1 [Theobroma cacao]	UPF0051 protein ABCI8, chloroplastic-like [Cucumis sativus]	Predicted protein; [Populus trichocarpa (Western balsam poplar) (Populus balsamifera]"			Uncharacterized protein family (UPF0051)
Quercus_contig_712	Uncharacterized protein TCM_018498 [Theobroma cacao]	thyroid adenoma-associated protein homolog [Cicer arietinum]	Putative uncharacterized protein; [Vitis vinifera (Grape).]"	Domain of unknown function DUF2428, death-receptor-like	Cell cycle-associated protein	Putative death-receptor fusion protein (DUF2428)
Quercus_contig_713	telomere repeat-binding protein 5-like [Glycine max]	telomere repeat-binding protein 5-like [Cicer arietinum]	Putative uncharacterized protein; [Vitis vinifera (Grape).]"
Quercus_contig_714	Translocon at the outer envelope membrane of chloroplasts 159 [Theobroma cacao]	translocase of chloroplast 159 [Arabidopsis thaliana]	Protein translocase, putative; [Ricinus communis (Castor bean).]"	Chloroplast protein import component Toc86/159	Mitochondrial GTPase	GTPase of unknown function
Quercus_contig_715	isopentenyl pyrophosphate isomerase [Corylus avellana]	isopentenyl diphosphate isomerase [Solanum lycopersicum]	Isopentenyl pyrophosphate isomerase; [Corylus avellana (European hazel) (Corylus maxima).]"	Isopentenyl-diphosphate delta-isomerase, type 1	Isopentenyl pyrophosphate:dimethylallyl pyrophosphate isomerase	NUDIX domain
Quercus_contig_716	fructose-1,6-bisphosphatase, putative [Ricinus communis]	fructose-1,6-bisphosphatase, chloroplastic-like [Cucumis sativus]	Fructose-1,6-bisphosphatase, putative; EC=1.3.1.74; [Ricinus communis (Castor bean).]"	Fructose-1,6-bisphosphatase	Fructose-1,6-bisphosphatase	Fructose-1-6-bisphosphatase
Quercus_contig_717	unknown [Lotus japonicus]	fructose-1,6-bisphosphatase, chloroplastic-like [Cucumis sativus]	Putative uncharacterized protein; [Populus trichocarpa x Populus deltoides.]"	Fructose-1,6-bisphosphatase	Fructose-1,6-bisphosphatase	Fructose-1-6-bisphosphatase
Quercus_contig_718	Carbonic anhydrase 1 isoform 1 [Theobroma cacao]	carbonic anhydrase, chloroplastic-like isoform X1 [Cicer arietinum]	Carbonic anhydrase; EC=4.2.1.1; [Gossypium hirsutum (Upland cotton) (Gossypium mexicanum).]"
Quercus_contig_719	hypothetical protein CICLE_v10019689mg [Citrus clementina]	serine hydroxymethyltransferase, mitochondrial-like [Solanum lycopersicum]	Serine hydroxymethyltransferase; EC=2.1.2.1; [Vitis vinifera (Grape).]"	Serine hydroxymethyltransferase	Glycine/serine hydroxymethyltransferase	Serine hydroxymethyltransferase
Quercus_contig_720	dual specificity protein phosphatase 6-like [Vitis vinifera]	phosphoglucan phosphatase LSF2, chloroplastic-like [Fragaria vesca subsp. vesca]	Putative uncharacterized protein; [Vitis vinifera (Grape).]"	Dual specificity phosphatase, subgroup, catalytic domain	Dual specificity phosphatase	Dual specificity phosphatase, catalytic domain
Quercus_contig_721	hypothetical protein PRUPE_ppa007557mg [Prunus persica]	uncharacterized protein LOC101260304 [Solanum lycopersicum]	Predicted protein; [Populus trichocarpa (Western balsam poplar) (Populus balsamifera]"
Quercus_contig_722	xyloglucan galactosyltransferase KATAMARI1 [Vitis vinifera]	xyloglucan galactosyltransferase KATAMARI1 homolog [Solanum lycopersicum]	Putative uncharacterized protein; [Vitis vinifera (Grape).]"
Quercus_contig_723	hypothetical protein PRUPE_ppa010690mg [Prunus persica]	psbP-like protein 1, chloroplastic-like isoform X1 [Cicer arietinum]	Putative uncharacterized protein; [Vitis vinifera (Grape).]"	Mog1/PsbP, alpha/beta/alpha sandwich		PsbP
Quercus_contig_724	hypothetical protein VITISV_012749 [Vitis vinifera]	E3 ubiquitin-protein ligase SIS3-like isoform 2 [Cucumis sativus]	Putative uncharacterized protein; [Vitis vinifera (Grape).]"
Quercus_contig_725	putative inositol transporter [Vitis vinifera]	probable inositol transporter 2-like [Cucumis sativus]	Putative inositol transporter; [Vitis vinifera (Grape).]"		Predicted transporter (major facilitator superfamily)	Sugar (and other) transporter
Quercus_contig_726	uncharacterized protein LOC100248144 [Vitis vinifera]	uncharacterized protein LOC101309129 isoform 1 [Fragaria vesca subsp. vesca]	Putative uncharacterized protein; [Vitis vinifera (Grape).]"			Myb-like DNA-binding domain
Quercus_contig_727	1-aminocyclopropane-1-carboxylic acid oxidase [Betula luminifera]	aconitase 2, mitochondrial [Vitis vinifera]	1-aminocyclopropane-1-carboxylic acid oxidase; [Betula luminifera.]"	Oxoglutarate/iron-dependent dioxygenase	Iron/ascorbate family oxidoreductases	2OG-Fe(II) oxygenase superfamily
Quercus_contig_728	sugar transporter, putative [Ricinus communis]	Major facilitator superfamily protein [Arabidopsis thaliana]	Sugar transporter, putative; EC=1.3.1.74; [Ricinus communis (Castor bean).]"	Sugar/inositol transporter	Predicted transporter (major facilitator superfamily)	Sugar (and other) transporter
Quercus_contig_729	lrr receptor protein kinase, putative [Ricinus communis]	probable LRR receptor-like serine/threonine-protein kinase At2g16250-like [Fragaria vesca subsp. vesca]	Lrr receptor protein kinase, putative; EC=1.3.1.74; [Ricinus communis (Castor bean).]"	Leucine-rich repeat, typical subtype	Serine/threonine protein kinase	Protein kinase domain
Quercus_contig_730	Eukaryotic release factor 1-3 [Theobroma cacao]	eukaryotic peptide chain release factor subunit 1-3-like [Cucumis sativus]	Putative uncharacterized protein; [Vitis vinifera (Grape).]"	Peptide Chain Release Factor eRF1/aRF1, N-terminal	Peptide chain release factor 1 (eRF1)	eRF1 domain 1
Quercus_contig_731	protein translation factor SUI1 homolog 2-like [Cucumis sativus]	protein translation factor SUI1 homolog 2-like [Cucumis sativus]	Putative eukaryotic translation initiation factor SUI1; [Catharanthus roseus (Madagascar periwinkle) (Vinca rosea).]"	Translation initiation factor SUI1	Translation initiation factor 1 (eIF-1/SUI1)	Translation initiation factor SUI1
Quercus_contig_732	protein translation factor SUI1 homolog 2-like [Cucumis sativus]	protein translation factor SUI1 homolog 2-like [Cucumis sativus]	Putative eukaryotic translation initiation factor SUI1; [Catharanthus roseus (Madagascar periwinkle) (Vinca rosea).]"	Translation initiation factor SUI1	Translation initiation factor 1 (eIF-1/SUI1)	Translation initiation factor SUI1
Quercus_contig_733	protein translation factor SUI1 homolog 1-like [Cucumis sativus]	protein translation factor SUI1 homolog 1-like [Cucumis sativus]	Putative uncharacterized protein; [Medicago truncatula (Barrel medic) (Medicago tribuloides).]"
Quercus_contig_734	hypothetical protein POPTR_0019s08750g [Populus trichocarpa]	rhodanese-like domain-containing protein 7-like [Fragaria vesca subsp. vesca]	Putative uncharacterized protein; [Vitis vinifera (Grape).]"	Rhodanese-like domain		Rhodanese-like domain
Quercus_contig_735			Putative uncharacterized protein; [Arabidopsis thaliana (Mouse-ear cress).]"
Quercus_contig_736	hypothetical protein PRUPE_ppa001668mg [Prunus persica]	AT-rich interactive domain-containing protein 4-like [Fragaria vesca subsp. vesca]	Putative uncharacterized protein; [Vitis vinifera (Grape).]"			ARID/BRIGHT DNA binding domain
Quercus_contig_737	putative quinone-oxidoreductase homolog, chloroplastic-like [Fragaria vesca subsp. vesca]	putative quinone-oxidoreductase homolog, chloroplastic-like [Fragaria vesca subsp. vesca]	Predicted protein; [Populus trichocarpa (Western balsam poplar) (Populus balsamifera]"	Polyketide synthase, enoylreductase	Zinc-binding oxidoreductase	Zinc-binding dehydrogenase
Quercus_contig_738	unknown [Lotus japonicus]	putative quinone-oxidoreductase homolog, chloroplastic-like [Fragaria vesca subsp. vesca]	Putative uncharacterized protein; [Vitis vinifera (Grape).]"
Quercus_contig_739
Quercus_contig_740	Cysteine proteinases superfamily protein, putative [Theobroma cacao]	probable ubiquitin-like-specific protease 2B-like [Cucumis sativus]	Sentrin/sumo-specific protease, putative; [Ricinus communis (Castor bean).]"		Protease, Ulp1 family	Ulp1 protease family, C-terminal catalytic domain
Quercus_contig_741	ubiquitin-conjugating enzyme E2-17 kDa isoform 1 [Vitis vinifera]	ubiquitin-conjugating enzyme E2 28-like [Cicer arietinum]	Putative uncharacterized protein; [Vitis vinifera (Grape).]"		Ubiquitin-protein ligase	Ubiquitin-conjugating enzyme
Quercus_contig_742	probable alanyl-tRNA synthetase, chloroplastic [Vitis vinifera]	probable alanine--tRNA ligase, chloroplastic-like [Cucumis sativus]	Putative uncharacterized protein; [Vitis vinifera (Grape).]"		Alanyl-tRNA synthetase	tRNA synthetases class II (A)
Quercus_contig_743	unnamed protein product [Vitis vinifera]	uncharacterized protein LOC101308822 [Fragaria vesca subsp. vesca]	Putative uncharacterized protein; [Vitis vinifera (Grape).]"		Extracellular matrix glycoprotein Laminin subunit beta
Quercus_contig_744	predicted protein [Populus trichocarpa]	U-box domain-containing protein 4-like [Fragaria vesca subsp. vesca]	Predicted protein; [Populus trichocarpa (Western balsam poplar) (Populus balsamifera]"		Armadillo repeat protein VAC8 required for vacuole fusion, inheritance and cytosol-to-vacuole protein targeting	Armadillo/beta-catenin-like repeat
Quercus_contig_745	hypothetical protein POPTR_0009s08430g [Populus trichocarpa]	K(+) efflux antiporter 3, chloroplastic-like [Fragaria vesca subsp. vesca]	Glutathione-regulated potassium-efflux system protein kefB, putative; [Ricinus communis (Castor bean).]"	Cation/H+ exchanger	Predicted Kﱿantiporter	Sodium/hydrogen exchanger family
Quercus_contig_746	hypothetical protein PRUPE_ppa007813mg [Prunus persica]	triosephosphate isomerase, chloroplastic-like [Fragaria vesca subsp. vesca]	Triosephosphate isomerase; EC=5.3.1.1; [Vitis vinifera (Grape).]"	Triosephosphate isomerase
Quercus_contig_747	calcium-transporting ATPase 1, chloroplastic-like [Glycine max]	plasma membrane Ca2+-ATPase [Glycine max]	Plasma membrane Ca2+-ATPase; [Glycine max (Soybean) (Glycine hispida).]"	Cation-transporting P-type ATPase, N-terminal	Calcium transporting ATPase	Cation transporter/ATPase, N-terminus
Quercus_contig_748	cation-transporting atpase plant, putative [Ricinus communis]	autoinhibited Ca2+-ATPase 1 [Arabidopsis thaliana]	Cation-transporting atpase plant, putative; EC=3.6.3.8; [Ricinus communis (Castor bean).]"	Calcium-transporting P-type ATPase, N-terminal autoinhibitory domain	Calcium transporting ATPase	Ca2+-ATPase N terminal autoinhibitory domain
Quercus_contig_749	uncharacterized protein LOC100262932 [Vitis vinifera]	uncharacterized protein LOC101312281 [Fragaria vesca subsp. vesca]	Elongation factor Ts; [Vitis vinifera (Grape).]"	RNA-binding domain, S1	rRNA processing protein Rrp5	S1 RNA binding domain
Quercus_contig_750	putative ERD6-like transporter [Vitis vinifera]	sugar transporter ERD6-like 10-like [Fragaria vesca subsp. vesca]	Putative ERD6-like transporter; [Vitis vinifera (Grape).]"	General substrate transporter		Sugar (and other) transporter
Quercus_contig_751	predicted protein [Populus trichocarpa]	ADP-ribosylation factor 1-like [Fragaria vesca subsp. vesca]	Predicted protein; [Populus trichocarpa (Western balsam poplar) (Populus balsamifera]"	Small GTPase superfamily, ARF/SAR type	GTP-binding ADP-ribosylation factor Arf1	ADP-ribosylation factor family
Quercus_contig_752	copper transport protein ATOX1 [Hevea brasiliensis]	copper chaperone [Zea mays]	Copper transport protein ATOX1; [Hevea brasiliensis (Para rubber tree) (Siphonia brasiliensis).]"
Quercus_contig_753	Peptide transporter 2 isoform 1 [Theobroma cacao]	peptide transporter PTR2-like [Cucumis sativus]	Amino acid/peptide transporter; [Prunus dulcis (Almond) (Prunus amygdalus).]"	Proton-dependent oligopeptide transporter family	Hﺉ抂詞ꛘ symporter	POT family
Quercus_contig_754	SufE/NifU family protein isoform 2 [Theobroma cacao]	iron-sulfur cluster assembly protein 1-like [Cicer arietinum]	Nitrogen fixation protein nifu, putative; [Ricinus communis (Castor bean).]"		Iron binding protein involved in Fe-S cluster formation	NifU-like N terminal domain
Quercus_contig_755	hypothetical protein PRUPE_ppa006329mg [Prunus persica]	translation initiation factor eIF-2B subunit beta-like [Fragaria vesca subsp. vesca]	Putative uncharacterized protein; [Vitis vinifera (Grape).]"	Initiation factor 2B-related	Translation initiation factor 2B, beta subunit (eIF-2Bbeta/GCD7)	Initiation factor 2 subunit family
Quercus_contig_756	chloroplast protein 12 [Fagus crenata]	calvin cycle protein CP12-2, chloroplastic-like [Cucumis sativus]	Chloroplast protein 12; [Fagus crenata (Japanese beech).]"	Domain of unknown function CP12		CP12 domain
Quercus_contig_757	uncharacterized protein LOC101299426 [Fragaria vesca subsp. vesca]	uncharacterized protein LOC101299426 [Fragaria vesca subsp. vesca]	Putative uncharacterized protein; [Vitis vinifera (Grape).]"
Quercus_contig_758	hypothetical protein VITISV_028250 [Vitis vinifera]	crooked neck-like protein 1-like [Cucumis sativus]	Putative uncharacterized protein; [Vitis vinifera (Grape).]"	RNA-processing protein, HAT helix	Cell cycle control protein (crooked neck)	HAT (Half-A-TPR) repeat
Quercus_contig_759	hypothetical protein CICLE_v10020731mg [Citrus clementina]	31 kDa ribonucleoprotein, chloroplastic-like [Glycine max]	Ribonucleoprotein, chloroplast, putative; [Ricinus communis (Castor bean).]"
Quercus_contig_760	Hydroxyproline-rich glycoprotein family protein isoform 1 [Theobroma cacao]	protein CHUP1, chloroplastic-like [Fragaria vesca subsp. vesca]	Putative uncharacterized protein; [Vitis vinifera (Grape).]"		RhoA GTPase effector DIA/Diaphanous
Quercus_contig_761
Quercus_contig_762	6-phosphofructo-2-kinase/fructose-2,6-biphosphatase 3 [Vitis vinifera]	6-phosphofructo-2-kinase/fructose-2,6-bisphosphatase-like [Cucumis sativus]	Putative uncharacterized protein; [Vitis vinifera (Grape).]"	Carbohydrate binding module family 20	Fructose-6-phosphate 2-kinase/fructose-2,6-biphosphatase	Starch binding domain
Quercus_contig_763	predicted protein [Populus trichocarpa]	6-phosphofructo-2-kinase/fructose-2,6-bisphosphatase-like [Cucumis sativus]	Predicted protein; [Populus trichocarpa (Western balsam poplar) (Populus balsamifera]"		Fructose-6-phosphate 2-kinase/fructose-2,6-biphosphatase	6-phosphofructo-2-kinase
Quercus_contig_764	hypothetical protein CICLE_v10018516mg [Citrus clementina]	translocase of chloroplast 159, chloroplastic-like [Cucumis sativus]	Putative uncharacterized protein; [Vitis vinifera (Grape).]"	AIG1	Septin family protein (P-loop GTPase)	Protein of unknown function, DUF258
Quercus_contig_765	uncharacterized protein LOC100854865 [Vitis vinifera]	uncharacterized protein LOC101296846 [Fragaria vesca subsp. vesca]	Putative uncharacterized protein; [Vitis vinifera (Grape).]"
Quercus_contig_766	hypothetical protein POPTR_0008s01830g [Populus trichocarpa]	pentatricopeptide repeat-containing protein At5g04810, chloroplastic-like, partial [Cucumis sativus]	Predicted protein; [Populus trichocarpa (Western balsam poplar) (Populus balsamifera]"		Uncharacterized conserved protein	PPR repeat
Quercus_contig_767	hypothetical protein CICLE_v10003975mg [Citrus clementina]	uncharacterized protein LOC101759474 [Setaria italica]	Putative uncharacterized protein; [Oryza sativa subsp. indica (Rice).]"
Quercus_contig_768	protein pleiotropic regulatory locus 1-like [Vitis vinifera]	protein pleiotropic regulatory locus 1-like [Cucumis sativus]	Putative uncharacterized protein; [Vitis vinifera (Grape).]"	G-protein beta WD-40 repeat	Pleiotropic regulator 1	WD domain, G-beta repeat
Quercus_contig_769	hypothetical protein PRUPE_ppa009712mg [Prunus persica]	ZF-HD homeobox protein At4g24660-like [Cucumis sativus]	Putative uncharacterized protein; [Vitis vinifera (Grape).]"	ZF-HD homeobox protein, Cys/His-rich dimerisation domain		ZF-HD protein dimerisation region
Quercus_contig_770	hypothetical protein VITISV_011546 [Vitis vinifera]	putative ribonuclease H protein At1g65750-like [Cucumis sativus]	Putative uncharacterized protein; [Vitis vinifera (Grape).]"
Quercus_contig_771		uncharacterized protein LOC101218213 [Cucumis sativus]
Quercus_contig_772	hypothetical protein PRUPE_ppa002945mg [Prunus persica]	phosphomannomutase/phosphoglucomutase-like [Cucumis sativus]	Predicted protein; [Populus trichocarpa (Western balsam poplar) (Populus balsamifera]"	Alpha-D-phosphohexomutase superfamily	Phosphoglucomutase/phosphomannomutase	Phosphoglucomutase/phosphomannomutase, alpha/beta/alpha domain II
Quercus_contig_773	FtsH extracellular protease family isoform 1 [Theobroma cacao]	ATP-dependent zinc metalloprotease FTSH, chloroplastic-like [Cucumis sativus]	Precursor of protein cell division protease ftsh-like protein; [Populus trichocarpa (Western balsam poplar) (Populus balsamifera]"	AAA+ ATPase domain	AAA+type ATPase containing the peptidase M41 domain	ATPase family associated with various cellular activities (AAA)
Quercus_contig_774	uncharacterized protein LOC101305880 [Fragaria vesca subsp. vesca]	uncharacterized protein LOC101305880 [Fragaria vesca subsp. vesca]	Synaptotagmin, putative; [Ricinus communis (Castor bean).]"	Phosphoribosyltransferase C-terminal		Plant phosphoribosyltransferase C-terminal
Quercus_contig_775	uncharacterized protein LOC101305880 [Fragaria vesca subsp. vesca]	uncharacterized protein LOC101305880 [Fragaria vesca subsp. vesca]	Phosphoribosyltransferase; Flags: Fragment; [Glyptostrobus lineatus.]"	Phosphoribosyltransferase C-terminal		Plant phosphoribosyltransferase C-terminal
Quercus_contig_776	hypothetical protein PRUPE_ppa003271mg [Prunus persica]	ketol-acid reductoisomerase, chloroplastic-like [Fragaria vesca subsp. vesca]	Putative uncharacterized protein; [Vitis vinifera (Grape).]"			Acetohydroxy acid isomeroreductase, catalytic domain
Quercus_contig_777	predicted protein [Populus trichocarpa]	isocitrate dehydrogenase [NADP], chloroplastic-like [Cicer arietinum]	Isocitrate dehydrogenase [NADP]; EC=1.1.1.42; [Populus trichocarpa (Western balsam poplar) (Populus balsamifera]"	Isocitrate dehydrogenase NADP-dependent	NADP-dependent isocitrate dehydrogenase	Isocitrate/isopropylmalate dehydrogenase
Quercus_contig_778	N-acetyltransferase 9-like protein [Vitis vinifera]	N-acetyltransferase 9-like protein-like [Cucumis sativus]	Putative uncharacterized protein; [Vitis vinifera (Grape).]"
Quercus_contig_779	N-acetyltransferase 9-like protein-like [Fragaria vesca subsp. vesca]	N-acetyltransferase 9-like protein-like [Fragaria vesca subsp. vesca]	Putative uncharacterized protein; [Glycine max (Soybean) (Glycine hispida).]"
Quercus_contig_780	hypothetical protein POPTR_0014s16110g [Populus trichocarpa]	rho GDP-dissociation inhibitor 1-like [Solanum lycopersicum]	Predicted protein; [Populus trichocarpa (Western balsam poplar) (Populus balsamifera]"
Quercus_contig_781	rho GDP-dissociation inhibitor 1-like [Cucumis sativus]	rho GDP-dissociation inhibitor 1-like [Cucumis sativus]	Rho GDP-dissociation inhibitor, putative; [Ricinus communis (Castor bean).]"		Rho GDP-dissociation inhibitor	RHO protein GDP dissociation inhibitor
Quercus_contig_782	protein NRDE2 homolog [Fragaria vesca subsp. vesca]	protein NRDE2 homolog [Fragaria vesca subsp. vesca]	Predicted protein; [Populus trichocarpa (Western balsam poplar) (Populus balsamifera]"		Uncharacterized conserved protein	Protein of unknown function (DUF1740)
Quercus_contig_783	Magnesium-protoporphyrin IX monomethyl ester [oxidative] cyclase, chloroplast precursor, putative [Ricinus communis]	magnesium-protoporphyrin IX monomethyl ester [oxidative] cyclase, chloroplastic-like [Cucumis sativus]	Magnesium-protoporphyrin IX monomethyl ester [oxidative] cyclase, chloroplast, putative; EC=1.14.13.81; [Ricinus communis (Castor bean).]"	Rubrerythrin		Rubrerythrin
Quercus_contig_784	RING/U-box superfamily protein isoform 1 [Theobroma cacao]	uncharacterized protein LOC101310117 [Fragaria vesca subsp. vesca]	Putative uncharacterized protein; [Vitis vinifera (Grape).]"		Predicted E3 ubiquitin ligase
Quercus_contig_785	hypothetical protein PRUPE_ppa003147mg [Prunus persica]	nephrocystin-3-like [Cucumis sativus]	Kinesin light chain, putative; [Ricinus communis (Castor bean).]"		Kinesin light chain	Tetratricopeptide repeat
Quercus_contig_786	hypothetical protein PRUPE_ppa011912mg [Prunus persica]	magnesium-dependent phosphatase 1-like isoform 2 [Fragaria vesca subsp. vesca]	Magnesium-dependent phosphatase, putative; EC=3.1.3.48; [Ricinus communis (Castor bean).]"	Magnesium-dependent phosphatase-1, eukaryotic/arcaheal type	Magnesium-dependent phosphatase
Quercus_contig_787	unnamed protein product [Vitis vinifera]	probable cyclic nucleotide-gated ion channel 6-like [Cucumis sativus]	Putative uncharacterized protein; [Vitis vinifera (Grape).]"
Quercus_contig_788	hypothetical protein PRUPE_ppa009341mg [Prunus persica]	KH domain-containing protein At5g56140-like [Cucumis sativus]	Nucleic acid binding protein, putative; [Ricinus communis (Castor bean).]"
Quercus_contig_789	KH domain-containing protein At5g56140-like [Cucumis sativus]	KH domain-containing protein At5g56140-like [Cucumis sativus]	Nucleic acid binding protein, putative; [Ricinus communis (Castor bean).]"		RNA-binding protein Sam68 and related KH domain proteins
Quercus_contig_790		putative phosphatidylglycerol/phosphatidylinositol transfer protein DDB_G0282179-like, partial [Cucumis sativus]
Quercus_contig_791	50S ribosomal protein L29 [Camellia sinensis]	50S ribosomal protein L29, chloroplastic-like [Fragaria vesca subsp. vesca]	50S ribosomal protein L29; [Camellia sinensis (Tea).]"	Ribosomal protein L29	60S ribosomal protein L35	Ribosomal L29 protein
Quercus_contig_792	Malate dehydrogenase [Theobroma cacao]	malate dehydrogenase, chloroplastic-like isoform 1 [Solanum lycopersicum]	Predicted protein; [Populus trichocarpa (Western balsam poplar) (Populus balsamifera]"	Lactate dehydrogenase/glycoside hydrolase, family 4, C-terminal	NAD-dependent malate dehydrogenase	lactate/malate dehydrogenase, NAD binding domain
Quercus_contig_793	unnamed protein product [Vitis vinifera]	BTB/POZ and MATH domain-containing protein 2-like [Cicer arietinum]	Putative uncharacterized protein; [Vitis vinifera (Grape).]"	MATH	Speckle-type POZ protein SPOP and related proteins with TRAF, MATH and BTB/POZ domains	BTB/POZ domain
Quercus_contig_794	hypothetical protein PRUPE_ppa001031mg [Prunus persica]	probable ubiquitin-conjugating enzyme E2 24-like [Fragaria vesca subsp. vesca]	Putative uncharacterized protein; [Vitis vinifera (Grape).]"		Ubiquitin-conjugating enzyme
Quercus_contig_795	ADP-ribosylation factor [Medicago truncatula]	ADP-ribosylation factor 2-like [Cucumis sativus]	Putative uncharacterized protein; [Vitis vinifera (Grape).]"
Quercus_contig_796	unnamed protein product [Vitis vinifera]	ADP-ribosylation factor 2-like [Cucumis sativus]	Putative uncharacterized protein; [Vitis vinifera (Grape).]"		GTP-binding ADP-ribosylation factor Arf1	ADP-ribosylation factor family
Quercus_contig_797	hypothetical protein PRUPE_ppa015809mg [Prunus persica]	uncharacterized protein LOC100527643 precursor [Glycine max]	Selenoprotein t; [Cucumis melo subsp. melo.]"	Thioredoxin-like fold	Selenoprotein T	Rdx family
Quercus_contig_798	hypothetical protein PRUPE_ppa008522mg [Prunus persica]	uncharacterized protein LOC101315446 [Fragaria vesca subsp. vesca]	Putative uncharacterized protein; [Vitis vinifera (Grape).]"	Uncharacterised protein family UPF0136, Transmembrane	Predicted membrane protein	Transmembrane proteins 14C
Quercus_contig_799	pyridine nucleotide-disulfide oxidoreductase domain-containing protein 2-like [Cucumis sativus]	pyridine nucleotide-disulfide oxidoreductase domain-containing protein 2-like [Cucumis sativus]	Putative uncharacterized protein; [Vitis vinifera (Grape).]"	NAD(P)-binding domain	Phytoene desaturase	FAD binding domain
Quercus_contig_800	late elongated hypocotyl [Castanea sativa]	late elongated hypocotyl and circadian clock associated-1-like protein 1 [Glycine max]	Late elongated hypocotyl; [Castanea sativa (Sweet chestnut).]"
Quercus_contig_801	hypothetical protein PRUPE_ppa001221mg [Prunus persica]	E3 SUMO-protein ligase SIZ1-like [Fragaria vesca subsp. vesca]	Sumo ligase, putative; [Ricinus communis (Castor bean).]"	Zinc finger, PHD-type	Zn-finger transcription factor	SAP domain
Quercus_contig_802	unnamed protein product [Vitis vinifera]	uncharacterized protein LOC101310607 [Fragaria vesca subsp. vesca]	Putative uncharacterized protein; [Vitis vinifera (Grape).]"	Protein of unknown function DUF1295	Predicted steroid reductase	3-oxo-5-alpha-steroid 4-dehydrogenase
Quercus_contig_803	hypothetical protein PRUPE_ppa000107mg [Prunus persica]	uncharacterized protein LOC101300998 [Fragaria vesca subsp. vesca]	Predicted protein; [Populus trichocarpa (Western balsam poplar) (Populus balsamifera]"		Myosin class II heavy chain	KIP1-like protein
Quercus_contig_804	hypothetical protein PRUPE_ppa000219mg [Prunus persica]	uncharacterized protein LOC101205923 [Cucumis sativus]	Putative uncharacterized protein; [Ricinus communis (Castor bean).]"
Quercus_contig_805	hypothetical protein POPTR_0002s15720g [Populus trichocarpa]	uncharacterized protein LOC101205849 [Cucumis sativus]	Putative uncharacterized protein; [Arabidopsis lyrata subsp. lyrata (Lyre-leaved rock-cress).]"
Quercus_contig_806	hypothetical protein VITISV_006022 [Vitis vinifera]	uncharacterized protein LOC101304648 [Fragaria vesca subsp. vesca]	Putative uncharacterized protein; [Vitis vinifera (Grape).]"
Quercus_contig_807	hypothetical protein PRUPE_ppa001476mg [Prunus persica]	synaptotagmin-2-like [Fragaria vesca subsp. vesca]	Putative uncharacterized protein; [Vitis vinifera (Grape).]"
Quercus_contig_808	hypothetical protein PRUPE_ppa001476mg [Prunus persica]	synaptotagmin-2-like [Fragaria vesca subsp. vesca]	Putative uncharacterized protein; [Vitis vinifera (Grape).]"
Quercus_contig_809	hypothetical protein PRUPE_ppa000126mg [Prunus persica]	uncharacterized protein LOC101302495 [Fragaria vesca subsp. vesca]	Putative uncharacterized protein; [Vitis vinifera (Grape).]"		Nuclear receptor coregulator SMRT/SMRTER, contains Myb-like domains	Myb-like DNA-binding domain
Quercus_contig_810	predicted protein [Populus trichocarpa]	uncharacterized protein LOC101506186 [Cicer arietinum]	Predicted protein; [Populus trichocarpa (Western balsam poplar) (Populus balsamifera]"			Domain of unknown function (DUF3411)
Quercus_contig_811	hypothetical protein PRUPE_ppa002329mg [Prunus persica]	uncharacterized protein LOC101307570 [Fragaria vesca subsp. vesca]	Putative uncharacterized protein; [Ricinus communis (Castor bean).]"		Myosin class II heavy chain
Quercus_contig_812	AAA-type ATPase family protein isoform 1 [Theobroma cacao]	uncharacterized protein LOC101211144 [Cucumis sativus]	Putative uncharacterized protein; [Vitis vinifera (Grape).]"		AAA+type ATPase	ATPase family associated with various cellular activities (AAA)
Quercus_contig_813	Structural constituent of ribosome, putative [Theobroma cacao]	uncharacterized protein LOC101507820 [Cicer arietinum]	Putative uncharacterized protein; [Vitis vinifera (Grape).]"	Uncharacterised protein family UPF0114, plant		Uncharacterized protein family, UPF0114
Quercus_contig_814	ferredoxin-thioredoxin reductase catalytic chain, chloroplastic-like [Fragaria vesca subsp. vesca]	ferredoxin-thioredoxin reductase catalytic chain, chloroplastic-like [Fragaria vesca subsp. vesca]	Putative uncharacterized protein; [Vitis vinifera (Grape).]"	Ferredoxin thioredoxin reductase beta subunit, domain		Ferredoxin thioredoxin reductase catalytic beta chain
Quercus_contig_815	putative tRNA pseudouridine synthase Pus10-like [Vitis vinifera]	ubiquitin carboxyl-terminal hydrolase 10-like [Solanum lycopersicum]	Putative uncharacterized protein; [Vitis vinifera (Grape).]"
Quercus_contig_816	unnamed protein product [Vitis vinifera]	putative tRNA pseudouridine synthase Pus10-like isoform X1 [Cicer arietinum]	Putative uncharacterized protein; [Vitis vinifera (Grape).]"		Predicted pseudouridylate synthase
Quercus_contig_817	Pseudouridine synthase family protein, putative isoform 1 [Theobroma cacao]	putative tRNA pseudouridine synthase Pus10-like isoform X1 [Cicer arietinum]	Putative uncharacterized protein; [Ricinus communis (Castor bean).]"		Predicted pseudouridylate synthase
Quercus_contig_818	unnamed protein product [Eucalyptus grandis]	transcription factor HY5-like [Fragaria vesca subsp. vesca]	Transcription factor HY5, putative; [Ricinus communis (Castor bean).]"		Transcription factor XBP-1	bZIP transcription factor
Quercus_contig_819		uncharacterized protein LOC101299073 [Fragaria vesca subsp. vesca]
Quercus_contig_820	hypothetical protein CICLE_v10021192mg [Citrus clementina]	serine/threonine-protein phosphatase PP1-like [Fragaria vesca subsp. vesca]	Serine/threonine-protein phosphatase; EC=3.1.3.16; [Ricinus communis (Castor bean).]"	Serine/threonine-specific protein phosphatase/bis(5-nucleosyl)-tetraphosphatase	Serine/threonine specific protein phosphatase PP1, catalytic subunit	Calcineurin-like phosphoesterase
Quercus_contig_821	Photosystem II reaction center PsbP family protein isoform 1 [Theobroma cacao]	psbP domain-containing protein 3, chloroplastic-like [Fragaria vesca subsp. vesca]	Putative uncharacterized protein; [Vitis vinifera (Grape).]"			PsbP
Quercus_contig_822	heat shock protein 82 [Nicotiana tabacum]	heat shock protein 83-like isoform 2 [Solanum lycopersicum]	Heat shock protein 82; Flags: Fragment; [Nicotiana tabacum (Common tobacco).]"
Quercus_contig_823	heat shock protein 83-like isoform 2 [Solanum lycopersicum]	heat shock protein 83-like isoform 2 [Solanum lycopersicum]	Heat shock protein 83; [Ipomoea nil (Japanese morning glory) (Pharbitis nil).]"		Endoplasmic reticulum glucose-regulated protein (GRP94/endoplasmin), HSP90 family	Hsp90 protein
Quercus_contig_824	Heat shock protein 81-2 [Triticum urartu]	heat shock protein 83-like isoform 1 [Solanum lycopersicum]	Predicted protein; [Populus trichocarpa (Western balsam poplar) (Populus balsamifera]"
Quercus_contig_825	unnamed protein product [Prunus persica]	malate dehydrogenase, cytoplasmic-like [Cicer arietinum]	Malate dehydrogenase; EC=1.1.1.37; [Prunus persica (Peach) (Amygdalus persica).]"	Lactate dehydrogenase/glycoside hydrolase, family 4, C-terminal	Malate dehydrogenase	lactate/malate dehydrogenase, NAD binding domain
Quercus_contig_826	hypothetical protein PRUPE_ppa004930mg [Prunus persica]	U4/U6 small nuclear ribonucleoprotein Prp31-like isoform X1 [Cicer arietinum]	Putative uncharacterized protein; [Vitis vinifera (Grape).]"	NOSIC	mRNA splicing factor PRP31	Putative snoRNA binding domain
Quercus_contig_827	hypothetical protein POPTR_0002s25960g [Populus trichocarpa]	protein PHR1-LIKE 1-like [Fragaria vesca subsp. vesca]	Putative uncharacterized protein; [Vitis vinifera (Grape).]"			Myb-like DNA-binding domain
Quercus_contig_828	hypothetical protein ARALYDRAFT_347817 [Arabidopsis lyrata subsp. lyrata]	LRR receptor-like serine/threonine-protein kinase EFR [Arabidopsis thaliana]	Putative uncharacterized protein; [Arabidopsis lyrata subsp. lyrata (Lyre-leaved rock-cress).]"	Leucine-rich repeat	Cytoskeletal regulator Flightless-I (contains leucine-rich and gelsolin repeats)
Quercus_contig_829	RING/U-box domain-containing protein isoform 1 [Theobroma cacao]	E3 ubiquitin-protein ligase MARCH6-like [Fragaria vesca subsp. vesca]	Putative uncharacterized protein; [Vitis vinifera (Grape).]"		Protein involved in mRNA turnover and stability	Zinc finger, C3HC4 type (RING finger)
Quercus_contig_830	Divalent ion symporter isoform 4, partial [Theobroma cacao]	putative transporter arsB-like [Fragaria vesca subsp. vesca]	Arsenite transport protein, putative; [Ricinus communis (Castor bean).]"	Citrate transporter-like domain	Sodium sulfate symporter and related arsenite permeases	Citrate transporter
Quercus_contig_831			Putative uncharacterized protein; [Selaginella moellendorffii (Spikemoss).]"
Quercus_contig_832	Transducin/WD40 repeat-like superfamily protein [Theobroma cacao]	periodic tryptophan protein 1 homolog [Fragaria vesca subsp. vesca]	WD-repeat protein, putative; EC=2.3.1.48; [Ricinus communis (Castor bean).]"		WD40 repeat-containing protein	WD domain, G-beta repeat
Quercus_contig_833	Floral homeotic protein APETALA2, putative [Ricinus communis]	ethylene-responsive transcription factor RAP2-7-like [Cicer arietinum]	Floral homeotic protein APETALA2, putative; EC=1.3.1.74; [Ricinus communis (Castor bean).]"	AP2/ERF domain		AP2 domain
Quercus_contig_834	double-stranded RNA-binding protein 4-like [Vitis vinifera]	uncharacterized protein LOC101257125 [Solanum lycopersicum]	Putative uncharacterized protein; [Vitis vinifera (Grape).]"			Double-stranded RNA binding motif
Quercus_contig_835	uncharacterized protein LOC100246702 [Vitis vinifera]	uncharacterized protein LOC101244563 [Solanum lycopersicum]	Putative uncharacterized protein; [Vitis vinifera (Grape).]"			Putative glycosyl hydrolase of unknown function (DUF1680)
Quercus_contig_836	predicted protein [Populus trichocarpa]	uncharacterized protein LOC101513404 [Cicer arietinum]	Predicted protein; [Populus trichocarpa (Western balsam poplar) (Populus balsamifera]"
Quercus_contig_837	rRNA-processing protein FCF1 homolog [Vitis vinifera]	rRNA-processing protein FCF1 homolog [Setaria italica]	60S ribosomal protein L36; [Vitis vinifera (Grape).]"		Predicted nucleic-acid-binding protein, contains PIN domain	Fcf1
Quercus_contig_838	Cysteinyl-tRNA synthetase, class Ia family protein, ARATH isoform 1 [Theobroma cacao]	cysteine--tRNA ligase-like isoform X1 [Cicer arietinum]	Predicted protein; [Populus trichocarpa (Western balsam poplar) (Populus balsamifera]"
Quercus_contig_839	hypothetical protein PRUPE_ppa003593mg [Prunus persica]	cysteine--tRNA ligase-like [Cucumis sativus]	Predicted protein; [Populus trichocarpa (Western balsam poplar) (Populus balsamifera]"	Cysteinyl-tRNA synthetase/mycothiol ligase	Cysteinyl-tRNA synthetase	tRNA synthetases class I (I, L, M and V)
Quercus_contig_840	methionine sulfoxide reductase [Morus alba var. multicaulis]	peptide methionine sulfoxide reductase-like [Cicer arietinum]	Name: Peptide methionine sulfoxide reductase; EC=1.8.4.11; AltName: Fruit-ripening protein E4; AltName: Peptide-methionine (S)-S-oxide reductase; Short=Peptide Met(O) reductase; AltName: Protein-methionine-S-oxide reductase; [Fragaria ananassa (Strawberry).]"	Peptide methionine sulphoxide reductase MsrA	Peptide methionine sulfoxide reductase	Peptide methionine sulfoxide reductase
Quercus_contig_841	methionine sulfoxide reductase [Morus alba var. multicaulis]	peptide methionine sulfoxide reductase-like [Cucumis sativus]	Methionine sulfoxide reductase type; Flags: Fragment; [Populus trichocarpa (Western balsam poplar) (Populus balsamifera]"		Peptide methionine sulfoxide reductase	Peptide methionine sulfoxide reductase
Quercus_contig_842	malate dehydrogenase [NADP], chloroplastic [Vitis vinifera]	malate dehydrogenase [Solanum lycopersicum]	Putative uncharacterized protein; [Vitis vinifera (Grape).]"	Malate dehydrogenase, type 2	Malate dehydrogenase	lactate/malate dehydrogenase, NAD binding domain
Quercus_contig_843	uncharacterized protein LOC100801140 [Glycine max]	uncharacterized protein LOC101297519 [Fragaria vesca subsp. vesca]	Putative uncharacterized protein; [Populus trichocarpa (Western balsam poplar) (Populus balsamifera]"		Predicted dehydrogenase	NmrA-like family
Quercus_contig_844	hypothetical protein CICLE_v10000014mg [Citrus clementina]	mediator of RNA polymerase II transcription subunit 14-like [Cucumis sativus]	Putative uncharacterized protein; [Vitis vinifera (Grape).]"		Thyroid hormone receptor-associated coactivator complex component (TRAP170)	Mediator complex subunit MED14
Quercus_contig_845	superoxide dismutase [Fagus sylvatica]	superoxide dismutase [Cu-Zn] 4AP [Zea mays]	Superoxide dismutase; EC=1.15.1.1; Flags: Fragment; [Fagus sylvatica (Beechnut).]"		Cu2ﶙ superoxide dismutase SOD1	Copper/zinc superoxide dismutase (SODC)
Quercus_contig_846	Enhancer of polycomb-like transcription factor protein, putative isoform 1 [Theobroma cacao]	uncharacterized protein LOC101313578 [Fragaria vesca subsp. vesca]	Putative uncharacterized protein; [Ricinus communis (Castor bean).]"		Transcription regulator XNP/ATRX, DEAD-box superfamily	Enhancer of polycomb-like
Quercus_contig_847	hypothetical protein PRUPE_ppa013250mg [Prunus persica]	protein DYAD-like [Cucumis sativus]	Putative uncharacterized protein; Flags: Fragment; [Medicago truncatula (Barrel medic) (Medicago tribuloides).]"
Quercus_contig_848	hypothetical protein PRUPE_ppa013250mg [Prunus persica]	uncharacterized protein LOC100305889 [Glycine max]	Putative uncharacterized protein; [Glycine max (Soybean) (Glycine hispida).]"	Protein of unknown function DUF3148		Protein of unknown function (DUF3148)
Quercus_contig_849	hypothetical protein VITISV_011951 [Vitis vinifera]	probable LRR receptor-like serine/threonine-protein kinase At1g53420-like [Fragaria vesca subsp. vesca]	Putative uncharacterized protein; [Vitis vinifera (Grape).]"
Quercus_contig_850	uncharacterized protein LOC100794833 [Glycine max]	uncharacterized protein LOC101291800 [Fragaria vesca subsp. vesca]	Putative uncharacterized protein; [Vitis vinifera (Grape).]"
Quercus_contig_851	hypothetical protein PRUPE_ppa004202mg [Prunus persica]	probable bifunctional methylthioribulose-1-phosphate dehydratase/enolase-phosphatase E1 1-like isoform 2 [Fragaria vesca subsp. vesca]	Putative uncharacterized protein; [Vitis vinifera (Grape).]"	Class II aldolase/adducin N-terminal	Class II aldolase/adducin N-terminal domain protein	Class II Aldolase and Adducin N-terminal domain
Quercus_contig_852	RRNA intron-encoded homing endonuclease [Medicago truncatula]	uncharacterized protein LOC101508810 [Cicer arietinum]	Putative uncharacterized protein; [Vitis vinifera (Grape).]"
Quercus_contig_853	Tar1p [Medicago truncatula]	uncharacterized protein LOC101511867 [Cicer arietinum]	Putative uncharacterized protein; [Vitis vinifera (Grape).]"
Quercus_contig_854	serine/threonine-protein kinase HT1-like [Cucumis sativus]	serine/threonine-protein kinase HT1-like [Cucumis sativus]	Putative uncharacterized protein; [Vitis vinifera (Grape).]"		Tyrosine kinase specific for activated (GTP-bound) p21cdc42Hs	Protein kinase domain
Quercus_contig_855	hypothetical protein PRUPE_ppa012958mg [Prunus persica]	uncharacterized protein LOC101505225 [Cicer arietinum]	Putative uncharacterized protein; [Ricinus communis (Castor bean).]"			Pollen proteins Ole e I like
Quercus_contig_856	uncharacterized protein LOC100249003 [Vitis vinifera]	wiskott-Aldrich syndrome protein family member 1-like [Setaria italica]	Putative uncharacterized protein; [Vitis vinifera (Grape).]"
Quercus_contig_857	unnamed protein product [Vitis vinifera]	RNA-binding protein 39-like [Fragaria vesca subsp. vesca]	Putative uncharacterized protein; [Vitis vinifera (Grape).]"		Transcriptional coactivator CAPER (RRM superfamily)	RNA recognition motif. (a.k.a. RRM, RBD, or RNP domain)
Quercus_contig_858	S-adenosyl-L-methionine-dependent methyltransferases superfamily protein isoform 3 [Theobroma cacao]	LOW QUALITY PROTEIN: UPF0586 protein C9orf41 homolog [Cicer arietinum]	Putative uncharacterized protein; [Vitis vinifera (Grape).]"		Putative trehalase	N2227-like protein
Quercus_contig_859			Putative uncharacterized protein; [Vitis vinifera (Grape).]"
Quercus_contig_860	uncharacterized protein LOC101218093 [Cucumis sativus]	uncharacterized protein LOC101218093 [Cucumis sativus]	Predicted protein; [Populus trichocarpa (Western balsam poplar) (Populus balsamifera]"		DNA-binding cell division cycle control protein
Quercus_contig_861	hypothetical protein PRUPE_ppa008996mg [Prunus persica]	tetratricopeptide repeat domain-containing protein [Arabidopsis thaliana]	Putative uncharacterized protein; [Vitis vinifera (Grape).]"
Quercus_contig_862	uncharacterized protein LOC100257716 [Vitis vinifera]	uncharacterized protein LOC101506791 isoform X1 [Cicer arietinum]	Putative uncharacterized protein; [Vitis vinifera (Grape).]"
Quercus_contig_863	hypothetical protein PRUPE_ppa008996mg [Prunus persica]	uncharacterized protein LOC101506791 isoform X1 [Cicer arietinum]	Putative uncharacterized protein; [Vitis vinifera (Grape).]"
Quercus_contig_864	hypothetical protein VITISV_016662 [Vitis vinifera]	uncharacterized protein LOC101306123 [Fragaria vesca subsp. vesca]	Putative uncharacterized protein; [Vitis vinifera (Grape).]"
Quercus_contig_865	hypothetical protein PRUPE_ppa004888mg [Prunus persica]	uncharacterized protein LOC101306123 [Fragaria vesca subsp. vesca]	Predicted protein; [Populus trichocarpa (Western balsam poplar) (Populus balsamifera]"
Quercus_contig_866	hypothetical protein CICLE_v10031118mg [Citrus clementina]	uncharacterized protein LOC101211730 [Cucumis sativus]	Putative uncharacterized protein; [Vitis vinifera (Grape).]"
Quercus_contig_867	hypothetical protein CICLE_v10001820mg [Citrus clementina]	uncharacterized protein LOC101491022 [Cicer arietinum]	Predicted protein; [Populus trichocarpa (Western balsam poplar) (Populus balsamifera]"
Quercus_contig_868	uncharacterized protein LOC101491022 [Cicer arietinum]	uncharacterized protein LOC101491022 [Cicer arietinum]	Putative uncharacterized protein; [Vitis vinifera (Grape).]"
Quercus_contig_869	Chlororespiratory reduction 6 [Theobroma cacao]	uncharacterized protein LOC101296995 [Fragaria vesca subsp. vesca]	Putative uncharacterized protein; [Ricinus communis (Castor bean).]"	Protein of unknown function DUF1817		Domain of unknown function (DUF1817)
Quercus_contig_870	hypothetical protein PRUPE_ppa011378mg [Prunus persica]	transmembrane protein 205-like [Solanum lycopersicum]	Putative uncharacterized protein; [Vitis vinifera (Grape).]"		Uncharacterized conserved protein
Quercus_contig_871	hypothetical protein PRUPE_ppa017146mg [Prunus persica]	calcium-transporting ATPase 12, plasma membrane-type-like [Solanum lycopersicum]	Autoinhibited calcium ATPase; [Populus trichocarpa (Western balsam poplar) (Populus balsamifera]"
Quercus_contig_872	unnamed protein product [Vitis vinifera]	magnesium-chelatase subunit ChlI, chloroplastic-like [Setaria italica]	Putative uncharacterized protein; [Vitis vinifera (Grape).]"
Quercus_contig_873	2-oxoglutarate and Fe(II)-dependent oxygenase superfamily protein isoform 2 [Theobroma cacao]	1-aminocyclopropane-1-carboxylate oxidase homolog 1-like [Fragaria vesca subsp. vesca]
Quercus_contig_874	Agglutinin-like protein ALA1, putative isoform 2 [Theobroma cacao]	uncharacterized protein LOC101312766 [Fragaria vesca subsp. vesca]	Putative uncharacterized protein; [Ricinus communis (Castor bean).]"
Quercus_contig_875	Receptor like protein 27 [Theobroma cacao]	receptor-like protein 12-like [Solanum lycopersicum]	Putative uncharacterized protein; [Vitis vinifera (Grape).]"
Quercus_contig_876	Unknown protein [Oryza sativa Japonica Group]	CMV 1a interacting protein 1 [Zea mays]	Putative uncharacterized protein OSJNBa0095J15.6; SubName: Putative uncharacterized protein OSJNBb0022I16.1; [Oryza sativa subsp. japonica (Rice).]"
Quercus_contig_877	peptidyl-prolyl cis-trans isomerase CYP19-3-like [Vitis vinifera]	peptidyl-prolyl cis-trans isomerase CYP19-3-like [Cicer arietinum]	Peptidyl-prolyl cis-trans isomerase; EC=5.2.1.8; [Vitis vinifera (Grape).]"	Cyclophilin-like peptidyl-prolyl cis-trans isomerase domain	HSP90 co-chaperone CPR7/Cyclophilin	Cyclophilin type peptidyl-prolyl cis-trans isomerase/CLD
Quercus_contig_878	transcriptional corepressor SEUSS-like [Glycine max]	transcriptional corepressor SEUSS-like isoform X1 [Cicer arietinum]	Transcriptional corepressor SEUSS, putative; [Ricinus communis (Castor bean).]"		Thyroid hormone receptor-associated protein complex, subunit TRAP230
Quercus_contig_879	conserved hypothetical protein [Ricinus communis]	uncharacterized protein LOC101293906 [Fragaria vesca subsp. vesca]	Putative uncharacterized protein; [Ricinus communis (Castor bean).]"	GDP-fucose protein O-fucosyltransferase		GDP-fucose protein O-fucosyltransferase
Quercus_contig_880	predicted protein [Populus trichocarpa]	glycine--tRNA ligase 1, mitochondrial-like [Cucumis sativus]	Predicted protein; [Populus trichocarpa (Western balsam poplar) (Populus balsamifera]"	Glycyl-tRNA synthetase, alpha2 dimer	Glycyl-tRNA synthetase and related class II tRNA synthetase	tRNA synthetase class II core domain (G, H, P, S and T)
Quercus_contig_881	glutamate receptor 3 plant, putative [Ricinus communis]	glutamate receptor 3.2-like [Fragaria vesca subsp. vesca]	Glutamate receptor; [Ricinus communis (Castor bean).]"	Ionotropic glutamate receptor, plant	Glutamate-gated kainate-type ion channel receptor subunit GluR5 and related subunits	Ligand-gated ion channel
Quercus_contig_882	inner membrane protein PPF-1, chloroplastic isoform 1 [Vitis vinifera]	inner membrane protein PPF-1, chloroplastic-like [Solanum lycopersicum]	Putative uncharacterized protein; [Vitis vinifera (Grape).]"	Membrane insertase YidC/Oxa1, C-terminal	Inner membrane protein translocase involved in respiratory chain assembly	60Kd inner membrane protein
Quercus_contig_883	Agenet domain-containing protein / bromo-adjacent domain-containing protein, putative [Theobroma cacao]	uncharacterized protein LOC101506226 [Cicer arietinum]	DNA binding protein, putative; [Ricinus communis (Castor bean).]"	Bromo adjacent homology (BAH) domain		BAH domain
Quercus_contig_884	hypothetical protein PRUPE_ppa011181mg [Prunus persica]	uncharacterized protein LOC101309594 [Fragaria vesca subsp. vesca]	Putative uncharacterized protein; [Vitis vinifera (Grape).]"
Quercus_contig_885	probable pyridoxal biosynthesis protein PDX1-like [Vitis vinifera]	pyridoxal biosynthesis protein PDX1.3-like [Cicer arietinum]	Putative uncharacterized protein; [Vitis vinifera (Grape).]"	Aldolase-type TIM barrel	Stationary phase-induced protein, SOR/SNZ family	SOR/SNZ family
Quercus_contig_886	predicted protein [Populus trichocarpa]	uncharacterized protein LOC100785425 [Glycine max]	Predicted protein; [Populus trichocarpa (Western balsam poplar) (Populus balsamifera]"	Mitochondria fission 1 protein	Membrane protein involved in organellar division
Quercus_contig_887	LJRHL1-like 1 [Theobroma cacao]	transcription factor bHLH66-like [Fragaria vesca subsp. vesca]	Putative uncharacterized protein; [Vitis vinifera (Grape).]"			Helix-loop-helix DNA-binding domain
Quercus_contig_888
Quercus_contig_889	hypothetical protein POPTR_0012s11410g [Populus trichocarpa]	uncharacterized protein LOC101493781 [Cicer arietinum]	Predicted protein; [Populus trichocarpa (Western balsam poplar) (Populus balsamifera]"		Pterin carbinolamine dehydratase PCBD/dimerization cofactor of HNF1	Pterin 4 alpha carbinolamine dehydratase
Quercus_contig_890	hypothetical protein PRUPE_ppa002551mg [Prunus persica]	uncharacterized protein LOC101301983 [Fragaria vesca subsp. vesca]	Predicted protein; [Populus trichocarpa (Western balsam poplar) (Populus balsamifera]"	Nucleotide-binding, alpha-beta plait	Acinus (induces apoptotic chromatin condensation)
Quercus_contig_891	AFG1-like ATPase family protein [Theobroma cacao]	lactation elevated protein 1-like isoform X1 [Cicer arietinum]	Putative uncharacterized protein; [Vitis vinifera (Grape).]"		Predicted ATPase	AFG1-like ATPase
Quercus_contig_892	peptide transporter PTR5-like isoform X1 [Cicer arietinum]	peptide transporter PTR5-like isoform X1 [Cicer arietinum]	Putative uncharacterized protein; Flags: Fragment; [Medicago truncatula (Barrel medic) (Medicago tribuloides).]"	Proton-dependent oligopeptide transporter family	Hﺉ抂詞ꛘ symporter	Sugar (and other) transporter
Quercus_contig_893	hypothetical protein VITISV_033330 [Vitis vinifera]	malate dehydrogenase, glyoxysomal-like [Fragaria vesca subsp. vesca]	Malate dehydrogenase; EC=1.1.1.37; [Vitis vinifera (Grape).]"		NAD-dependent malate dehydrogenase	lactate/malate dehydrogenase, NAD binding domain
Quercus_contig_894	hypothetical protein PRUPE_ppa000968mg [Prunus persica]	linoleate 13S-lipoxygenase 2-1, chloroplastic-like [Fragaria vesca subsp. vesca]	Lipoxygenase; EC=1.13.11.12; [Populus trichocarpa (Western balsam poplar) (Populus balsamifera]"	Lipoxygenase, plant		Lipoxygenase
Quercus_contig_895	cysteine proteinase RD21a-like [Vitis vinifera]	cysteine proteinase RD21a-like [Cicer arietinum]	Putative uncharacterized protein; [Vitis vinifera (Grape).]"		Cysteine proteinase Cathepsin L	Papain family cysteine protease
Quercus_contig_896	unnamed protein product [Vitis vinifera]	ABC transporter D family member 2, chloroplastic-like [Fragaria vesca subsp. vesca]	Peroxisomal membrane ABC transporter family, PMP family; Flags: Fragment; [Populus trichocarpa (Western balsam poplar) (Populus balsamifera]"		Long-chain acyl-CoA transporter, ABC superfamily (involved in peroxisome organization and biogenesis)	Type II/IV secretion system protein
Quercus_contig_897	quinone oxidoreductase-like protein At1g23740, chloroplastic-like [Fragaria vesca subsp. vesca]	quinone oxidoreductase-like protein At1g23740, chloroplastic-like [Fragaria vesca subsp. vesca]	Putative uncharacterized protein; [Populus trichocarpa x Populus deltoides.]"	Alcohol dehydrogenase GroES-like	Alcohol dehydrogenase, class V	Alcohol dehydrogenase GroES-like domain
Quercus_contig_898	uncharacterized protein LOC101293376 [Fragaria vesca subsp. vesca]	uncharacterized protein LOC101293376 [Fragaria vesca subsp. vesca]	Putative uncharacterized protein; [Ricinus communis (Castor bean).]"	Protein of unknown function DUF616		Protein of unknown function (DUF616)
Quercus_contig_899	hypothetical protein PRUPE_ppa000105mg [Prunus persica]	uncharacterized protein LOC101314053 [Fragaria vesca subsp. vesca]	Putative uncharacterized protein; [Vitis vinifera (Grape).]"		Myosin class II heavy chain
Quercus_contig_900	hypothetical protein PRUPE_ppa005772mg [Prunus persica]	rab GDP dissociation inhibitor alpha-like [Solanum lycopersicum]	GDP dissociation inhibitor; [Nicotiana tabacum (Common tobacco).]"	GDP dissociation inhibitor	RAB proteins geranylgeranyltransferase component A (RAB escort protein)	GDP dissociation inhibitor
Quercus_contig_901	GDP dissociation inhibitor [Nicotiana tabacum]	rab GDP dissociation inhibitor alpha-like [Solanum lycopersicum]	GDP dissociation inhibitor; [Nicotiana tabacum (Common tobacco).]"		RAB proteins geranylgeranyltransferase component A (RAB escort protein)	GDP dissociation inhibitor
Quercus_contig_902	hypothetical protein PRUPE_ppa002686mg [Prunus persica]	soluble starch synthase 1, chloroplastic/amyloplastic-like isoform X1 [Cicer arietinum]	Predicted protein; [Populus trichocarpa (Western balsam poplar) (Populus balsamifera]"	Glycosyl transferase, family 1	N-acetylglucosaminyltransferase complex, subunit PIG-A/SPT14, required for phosphatidylinositol biosynthesis/Sulfolipid synthase	Glycosyl transferases group 1
Quercus_contig_903	Ubiquitin-conjugating enzyme 36 isoform 1 [Theobroma cacao]	uncharacterized protein LOC100805631 [Glycine max]	Putative uncharacterized protein; [Medicago truncatula (Barrel medic) (Medicago tribuloides).]"		Ubiquitin-protein ligase	Ubiquitin-conjugating enzyme
Quercus_contig_904	unnamed protein product [Oryza sativa]	ferredoxin--NADP reductase, leaf isozyme, chloroplastic-like [Cicer arietinum]	Putative uncharacterized protein; [Vitis vinifera (Grape).]"		NADP/FAD dependent oxidoreductase	Oxidoreductase NAD-binding domain
Quercus_contig_905	LOW QUALITY PROTEIN: ATP-dependent zinc metalloprotease FTSH 8, mitochondrial-like [Vitis vinifera]	ATP-dependent zinc metalloprotease FTSH 10, mitochondrial-like [Cucumis sativus]	Putative uncharacterized protein; [Vitis vinifera (Grape).]"
Quercus_contig_906	protein SRG1 [Vitis vinifera]	protein SRG1-like [Solanum lycopersicum]	Putative uncharacterized protein; [Vitis vinifera (Grape).]"	Isopenicillin N synthase	Iron/ascorbate family oxidoreductases	2OG-Fe(II) oxygenase superfamily
Quercus_contig_907			Predicted protein; [Physcomitrella patens subsp. patens (Moss).]"
Quercus_contig_908
Quercus_contig_909	hypothetical protein CICLE_v10021755mg [Citrus clementina]	uncharacterized protein LOC101491840 [Cicer arietinum]	Putative uncharacterized protein; [Vitis vinifera (Grape).]"
Quercus_contig_910	succinate dehydrogenase [Cucumis melo subsp. melo]	succinate dehydrogenase [ubiquinone] iron-sulfur subunit 2, mitochondrial-like [Cucumis sativus]	Succinate dehydrogenase; [Cucumis melo subsp. melo.]"	Succinate dehydrogenase/fumarate reductase iron-sulphur protein	Succinate dehydrogenase, Fe-S protein subunit
Quercus_contig_911	general transcription factor IIE subunit 1-like [Vitis vinifera]	general transcription factor IIE subunit 1-like [Cucumis sativus]	Putative uncharacterized protein; [Vitis vinifera (Grape).]"		Transcription initiation factor IIE, alpha subunit	TFIIE alpha subunit
Quercus_contig_912	LisH-SSDP-WD40 [Malus domestica]	transcriptional corepressor LEUNIG-like [Fragaria vesca subsp. vesca]	LisH-SSDP-WD40; [Malus domestica (Apple) (Pyrus malus).]"		WD40 repeat-containing protein	WD domain, G-beta repeat
Quercus_contig_913	LisH-SSDP-WD40 [Malus domestica]	transcriptional corepressor LEUNIG-like [Fragaria vesca subsp. vesca]	LisH-SSDP-WD40; [Malus domestica (Apple) (Pyrus malus).]"
Quercus_contig_914	ATP synthase f1, gamma subunit, putative [Ricinus communis]	ATP synthase subunit gamma, mitochondrial-like [Cucumis sativus]	ATP synthase gamma chain; [Ricinus communis (Castor bean).]"	ATPase, F1 complex, gamma subunit	F0F1-type ATP synthase, gamma subunit	ATP synthase
Quercus_contig_915	aconitase, putative [Ricinus communis]	aconitate hydratase 1-like [Fragaria vesca subsp. vesca]	Aconitase, putative; EC=4.2.1.3; [Ricinus communis (Castor bean).]"	Aconitase/3-isopropylmalate dehydratase large subunit, alpha/beta/alpha	RNA-binding translational regulator IRP (aconitase superfamily)	Aconitase family (aconitate hydratase)
Quercus_contig_916	aconitase, putative [Ricinus communis]	aconitate hydratase, cytoplasmic-like [Cucumis sativus]	Aconitase, putative; EC=4.2.1.3; [Ricinus communis (Castor bean).]"		RNA-binding translational regulator IRP (aconitase superfamily)	Aconitase family (aconitate hydratase)
Quercus_contig_917
Quercus_contig_918	Mitochondrial transcription termination factor family protein [Theobroma cacao]	uncharacterized protein LOC101493422 isoform X1 [Cicer arietinum]	Putative uncharacterized protein; [Vitis vinifera (Grape).]"	Mitochodrial transcription termination factor-related	Mitochondrial transcription termination factor, mTERF	mTERF
Quercus_contig_919	hypothetical protein PRUPE_ppa003374mg [Prunus persica]	probable nucleoredoxin 1-like [Fragaria vesca subsp. vesca]	Nucleoredoxin, putative; [Ricinus communis (Castor bean).]"	Thioredoxin-like fold	Thioredoxin, nucleoredoxin and related proteins	Thioredoxin
Quercus_contig_920	probable nucleoredoxin 1-like [Cicer arietinum]	probable nucleoredoxin 1-like [Cicer arietinum]	Putative uncharacterized protein; [Vitis vinifera (Grape).]"
Quercus_contig_921	Pentatricopeptide repeat (PPR-like) superfamily protein [Theobroma cacao]	pentatricopeptide repeat-containing protein At4g20740-like [Fragaria vesca subsp. vesca]	Predicted protein; [Populus trichocarpa (Western balsam poplar) (Populus balsamifera]"	Pentatricopeptide repeat		PPR repeat
Quercus_contig_922	trehalose-6-phosphate synthase, putative [Ricinus communis]	trehalose-phosphate phosphatase A-like [Fragaria vesca subsp. vesca]	Trehalose-6-phosphate synthase, putative; [Ricinus communis (Castor bean).]"	Trehalose-phosphatase	Trehalose-6-phosphate synthase component TPS1 and related subunits	Trehalose-phosphatase
Quercus_contig_923	hypothetical protein VITISV_039552 [Vitis vinifera]	trehalose-phosphate phosphatase A-like [Fragaria vesca subsp. vesca]	Putative uncharacterized protein; [Vitis vinifera (Grape).]"	HAD-like domain	Trehalose-6-phosphate synthase component TPS1 and related subunits	Trehalose-phosphatase
Quercus_contig_924	unnamed protein product [Vitis vinifera]	uncharacterized protein LOC101208672 [Cucumis sativus]	Putative uncharacterized protein; [Vitis vinifera (Grape).]"	ThiJ/PfpI	Putative transcriptional regulator DJ-1	DJ-1/PfpI family
Quercus_contig_925	COBW domain-containing protein 2-like isoform 1 [Vitis vinifera]	COBW domain-containing protein 1-like [Fragaria vesca subsp. vesca]	Putative uncharacterized protein; [Vitis vinifera (Grape).]"	Cobalamin (vitamin B12) biosynthesis CobW-like, C-terminal	Cobalamin synthesis protein	CobW/HypB/UreG, nucleotide-binding domain
Quercus_contig_926	Leucine-rich repeat transmembrane protein kinase protein, putative [Theobroma cacao]	putative leucine-rich repeat receptor-like protein kinase At2g19210-like [Cucumis sativus]	Predicted protein; Flags: Fragment; [Populus trichocarpa (Western balsam poplar) (Populus balsamifera]"		Serine/threonine protein kinase	Protein kinase domain
Quercus_contig_927	hypothetical protein PRUPE_ppa011504mg [Prunus persica]	uncharacterized protein LOC101304270 [Fragaria vesca subsp. vesca]	Putative uncharacterized protein; [Vitis vinifera (Grape).]"
Quercus_contig_928	predicted protein [Populus trichocarpa]	dehydrodolichyl diphosphate synthase 2-like [Fragaria vesca subsp. vesca]	Predicted protein; [Populus trichocarpa (Western balsam poplar) (Populus balsamifera]"	Decaprenyl diphosphate synthase-like	Cis-prenyltransferase	Putative undecaprenyl diphosphate synthase
Quercus_contig_929	hypothetical protein PRUPE_ppa016682mg [Prunus persica]	dehydrodolichyl diphosphate synthase 2-like [Fragaria vesca subsp. vesca]	Predicted protein; Flags: Fragment; [Populus trichocarpa (Western balsam poplar) (Populus balsamifera]"	Decaprenyl diphosphate synthase-like	Cis-prenyltransferase	Putative undecaprenyl diphosphate synthase
Quercus_contig_930	NAD(P)H dehydrogenase 18 [Theobroma cacao]	uncharacterized protein LOC101219293 [Cucumis sativus]	Putative uncharacterized protein; [Medicago truncatula (Barrel medic) (Medicago tribuloides).]"
Quercus_contig_931	Senescence-associated protein [Medicago truncatula]	senescence-associated protein [Chlorella variabilis]	Putative uncharacterized protein; [Arabidopsis thaliana (Mouse-ear cress).]"
Quercus_contig_932	probable ATP-dependent RNA helicase YTHDC2-like [Vitis vinifera]	probable ATP-dependent RNA helicase YTHDC2-like [Solanum lycopersicum]	Putative uncharacterized protein; [Vitis vinifera (Grape).]"	Single-stranded nucleic acid binding R3H	ATP-dependent RNA helicase A	DEAD/DEAH box helicase
Quercus_contig_933	predicted protein [Populus trichocarpa]	somatic embryogenesis receptor kinase 2-like [Fragaria vesca subsp. vesca]	Predicted protein; [Populus trichocarpa (Western balsam poplar) (Populus balsamifera]"	Leucine-rich repeat	Apoptotic ATPase	Leucine rich repeat N-terminal domain
Quercus_contig_934	uncharacterized protein LOC100245848 [Vitis vinifera]	uncharacterized protein LOC101304870 [Fragaria vesca subsp. vesca]	Putative uncharacterized protein; [Vitis vinifera (Grape).]"			Protein of unknown function (DUF3007)
Quercus_contig_935	S-adenosyl-L-methionine-dependent methyltransferases superfamily protein isoform 1 [Theobroma cacao]	probable pectin methyltransferase QUA2-like [Fragaria vesca subsp. vesca]	Putative uncharacterized protein; [Vitis vinifera (Grape).]"			Putative methyltransferase
Quercus_contig_936	unnamed protein product [Glycine max]	chlorophyll a-b binding protein P4, chloroplastic-like [Cucumis sativus]	Light-harvesting complex I protein Lhca4; [Populus trichocarpa (Western balsam poplar) (Populus balsamifera]"			Chlorophyll A-B binding protein
Quercus_contig_937	hypothetical protein VITISV_003619 [Vitis vinifera]	uncharacterized protein LOC101511229 [Cicer arietinum]	Putative uncharacterized protein; [Vitis vinifera (Grape).]"
Quercus_contig_938	leucyl-tRNA synthetase-like [Glycine max]	leucine--tRNA ligase-like [Fragaria vesca subsp. vesca]	Putative uncharacterized protein; [Vitis vinifera (Grape).]"		Leucyl-tRNA synthetase	tRNA synthetases class I (I, L, M and V)
Quercus_contig_939	hypothetical protein PRUPE_ppa007158mg [Prunus persica]	glucan endo-1,3-beta-glucosidase 14-like [Fragaria vesca subsp. vesca]	Beta-1,3-glucanase 1; [Ziziphus jujuba (Chinese jujube) (Ziziphus sativa).]"	Glycoside hydrolase, catalytic domain		Glycosyl hydrolases family 17
Quercus_contig_940	ycf49-like protein-like [Fragaria vesca subsp. vesca]	ycf49-like protein-like [Fragaria vesca subsp. vesca]	Putative uncharacterized protein; [Vitis vinifera (Grape).]"	Uncharacterised protein family Ycf49		Protein of unknown function (DUF2499)
Quercus_contig_941	hypothetical protein CICLE_v10011473mg [Citrus clementina]	GDP-mannose-dependent alpha-mannosyltransferase-like [Cucumis sativus]	Predicted protein; Flags: Fragment; [Populus trichocarpa (Western balsam poplar) (Populus balsamifera]"		N-acetylglucosaminyltransferase complex, subunit PIG-A/SPT14, required for phosphatidylinositol biosynthesis/Sulfolipid synthase	Glycosyl transferases group 1
Quercus_contig_942	eIF5A [Rosa chinensis]	eukaryotic translation initiation factor 5A-2-like [Cicer arietinum]	eIF5A; [Rosa chinensis (China rose).]"	Translation elongation factor IF5A	Translation initiation factor 5A (eIF-5A)	Eukaryotic elongation factor 5A hypusine, DNA-binding OB fold
Quercus_contig_943	eukaryotic translation initiation factor 5A isoform V [Hevea brasiliensis]	eukaryotic translation initiation factor 5A-2-like [Cicer arietinum]	Eukaryotic translation initiation factor 5A isoform V; Flags: Fragment; [Hevea brasiliensis (Para rubber tree) (Siphonia brasiliensis).]"	Ribosomal protein L2 domain 2	Translation initiation factor 5A (eIF-5A)	KOW motif
Quercus_contig_944	transcription factor, putative [Ricinus communis]	transcription factor TCP4-like [Fragaria vesca subsp. vesca]	Transcription factor, putative; [Ricinus communis (Castor bean).]"	Transcription factor, TCP		TCP family transcription factor
Quercus_contig_945	hypothetical protein VITISV_012292 [Vitis vinifera]	GPI ethanolamine phosphate transferase 2-like [Fragaria vesca subsp. vesca]	Putative uncharacterized protein; [Vitis vinifera (Grape).]"
Quercus_contig_946	unknown [Populus trichocarpa]	uncharacterized protein LOC100527451 [Glycine max]	Predicted protein; [Populus trichocarpa (Western balsam poplar) (Populus balsamifera]"	CHCH	NADH:ubiquinone oxidoreductase, NDUFA8/PGIV/19 kDa subunit	CHCH domain
Quercus_contig_947
Quercus_contig_948	hypothetical protein CICLE_v10028404mg [Citrus clementina]	probable glucuronoxylan glucuronosyltransferase IRX7-like [Cucumis sativus]	Predicted protein; [Populus trichocarpa (Western balsam poplar) (Populus balsamifera]"	Exostosin-like	Acetylglucosaminyltransferase EXT1/exostosin 1	Exostosin family
Quercus_contig_949		hypothetical protein COCSUDRAFT_67435 [Coccomyxa subellipsoidea C-169]
Quercus_contig_950	26S proteasome non-ATPase regulatory subunit 5-like [Vitis vinifera]	uncharacterized protein LOC101213054 [Cucumis sativus]	Putative uncharacterized protein; [Vitis vinifera (Grape).]"	Armadillo-like helical	26S proteasome regulatory complex, subunit PSMD5	Proteasome non-ATPase 26S subunit
Quercus_contig_951	hypothetical protein PRUPE_ppa001764mg [Prunus persica]	peptidyl-prolyl cis-trans isomerase-like 4-like [Fragaria vesca subsp. vesca]	Putative uncharacterized protein; [Vitis vinifera (Grape).]"		Predicted peptidyl prolyl cis-trans isomerase	RNA recognition motif. (a.k.a. RRM, RBD, or RNP domain)
Quercus_contig_952	Allene oxide cyclase 4 isoform 1 [Theobroma cacao]	allene oxide cyclase 4, chloroplastic-like [Fragaria vesca subsp. vesca]	Putative uncharacterized protein; [Vitis vinifera (Grape).]"	Allene oxide cyclase		Allene oxide cyclase
Quercus_contig_953	hypothetical protein CICLE_v10018683mg [Citrus clementina]	poly [ADP-ribose] polymerase 1-like [Fragaria vesca subsp. vesca]	Putative uncharacterized protein; [Vitis vinifera (Grape).]"		NAD ADP-ribosyltransferase Parp, required for poly-ADP ribosylation of nuclear proteins	BRCA1 C Terminus (BRCT) domain
Quercus_contig_954	40S ribosomal protein S8-like [Cicer arietinum]	40S ribosomal protein S8-like [Cicer arietinum]	40S ribosomal protein S8; [Glycine max (Soybean) (Glycine hispida).]"		40S ribosomal protein S8	Ribosomal protein S8e
Quercus_contig_955	Cu/Zn-superoxide dismutase copper chaperone precursor [Corylus heterophylla]	Cu/Zn-superoxide dismutase copper chaperone [Glycine max]	Cu/Zn-superoxide dismutase copper chaperone; [Corylus heterophylla.]"	Superoxide dismutase, copper/zinc binding domain	Copper chaperone for superoxide dismutase	Copper/zinc superoxide dismutase (SODC)
Quercus_contig_956	hypothetical protein PRUPE_ppa000967mg [Prunus persica]	ABC transporter A family member 7-like [Cucumis sativus]	Putative uncharacterized protein; [Vitis vinifera (Grape).]"
Quercus_contig_957	hydrolase family protein [Populus trichocarpa]	sigma factor SigB regulation protein RsbQ-like [Fragaria vesca subsp. vesca]	Putative uncharacterized protein; [Populus trichocarpa (Western balsam poplar) (Populus balsamifera]"		Predicted hydrolase/acyltransferase (alpha/beta hydrolase superfamily)	alpha/beta hydrolase fold
Quercus_contig_958	chlorophyll a/b binding protein-like protein [Torenia fournieri]	chlorophyll a-b binding protein of LHCII type I, chloroplastic-like [Cucumis sativus]	Chlorophyll a/b binding protein-like protein; Flags: Fragment; [Torenia fournieri.]"	Chlorophyll a/b binding protein domain		Chlorophyll A-B binding protein
Quercus_contig_959			Retrotransposon protein, putative, Ty3-gypsy subclass; [Oryza sativa subsp. japonica (Rice).]"
Quercus_contig_960	uncharacterized protein LOC101306572 [Fragaria vesca subsp. vesca]	uncharacterized protein LOC101306572 [Fragaria vesca subsp. vesca]	Putative uncharacterized protein; [Vitis vinifera (Grape).]"		HIV-1 Vpr-binding protein
Quercus_contig_961	purple acid phosphatase 22-like [Fragaria vesca subsp. vesca]	purple acid phosphatase 22-like [Fragaria vesca subsp. vesca]	F-box family protein; [Arabidopsis lyrata subsp. lyrata (Lyre-leaved rock-cress).]"
Quercus_contig_962	conserved hypothetical protein [Ricinus communis]	uncharacterized protein LOC101309286 [Fragaria vesca subsp. vesca]	Putative uncharacterized protein; [Ricinus communis (Castor bean).]"	Thioredoxin-like fold		Vitamin K epoxide reductase family
Quercus_contig_963	hypothetical protein CICLE_v10026274mg [Citrus clementina]	sigma factor SigB regulation protein RsbQ-like [Fragaria vesca subsp. vesca]	Putative uncharacterized protein; [Populus trichocarpa x Populus deltoides.]"		Soluble epoxide hydrolase	alpha/beta hydrolase fold
Quercus_contig_964	hypothetical protein PRUPE_ppa002105mg [Prunus persica]	protein VERNALIZATION INSENSITIVE 3-like [Cucumis sativus]	Putative uncharacterized protein; [Ricinus communis (Castor bean).]"	Immunoglobulin-like fold		Fibronectin type III domain
Quercus_contig_965	hypothetical protein CICLE_v10014240mg [Citrus clementina]	uncharacterized protein LOC101244563 [Solanum lycopersicum]	Putative uncharacterized protein; [Vitis vinifera (Grape).]"			Putative glycosyl hydrolase of unknown function (DUF1680)
Quercus_contig_966	hypothetical protein CICLE_v10031108mg [Citrus clementina]	uncharacterized protein LOC101290951 [Fragaria vesca subsp. vesca]	Putative uncharacterized protein; [Vitis vinifera (Grape).]"
Quercus_contig_967	RNA-binding protein with multiple splicing [Morella rubra]	uncharacterized protein LOC101301247 [Fragaria vesca subsp. vesca]	Nucleic acid binding protein, putative; [Ricinus communis (Castor bean).]"	RNA recognition motif domain	RNA binding protein (contains RRM repeats)	RNA recognition motif. (a.k.a. RRM, RBD, or RNP domain)
Quercus_contig_968	hypothetical protein CICLE_v10002178mg [Citrus clementina]	UPF0496 protein 4-like [Cucumis sativus]	Putative uncharacterized protein; [Vitis vinifera (Grape).]"
Quercus_contig_969	hypothetical protein PRUPE_ppa000294mg [Prunus persica]	uncharacterized protein LOC101305739 [Fragaria vesca subsp. vesca]	Putative uncharacterized protein; [Vitis vinifera (Grape).]"	Serine-threonine/tyrosine-protein kinase catalytic domain	Tyrosine kinase specific for activated (GTP-bound) p21cdc42Hs	Protein kinase domain
Quercus_contig_970	MATE efflux family protein 2, chloroplastic-like [Fragaria vesca subsp. vesca]	MATE efflux family protein 2, chloroplastic-like [Fragaria vesca subsp. vesca]	DNA-damage-inducible protein f, putative; [Ricinus communis (Castor bean).]"
Quercus_contig_971	DNA-damage-inducible protein f, putative [Ricinus communis]	MATE efflux family protein 2, chloroplastic-like [Fragaria vesca subsp. vesca]	DNA-damage-inducible protein f, putative; [Ricinus communis (Castor bean).]"	Multi antimicrobial extrusion protein	Uncharacterized membrane protein, predicted efflux pump	MatE
Quercus_contig_972	tuftelin-interacting protein 11-like [Cucumis sativus]	tuftelin-interacting protein 11-like [Cucumis sativus]	Predicted protein; [Populus trichocarpa (Western balsam poplar) (Populus balsamifera]"		Tuftelin-interacting protein TIP39, contains G-patch domain	GC-rich sequence DNA-binding factor-like protein
Quercus_contig_973	uncharacterized protein ycf45 [Vitis vinifera]	uncharacterized protein ycf45-like isoform X2 [Cicer arietinum]	Putative uncharacterized protein; [Vitis vinifera (Grape).]"			ATPase family associated with various cellular activities (AAA)
Quercus_contig_974	Pentatricopeptide repeat-containing protein, putative [Theobroma cacao]	pentatricopeptide repeat-containing protein At5g60960, mitochondrial-like [Fragaria vesca subsp. vesca]	Putative uncharacterized protein; [Vitis vinifera (Grape).]"	Pentatricopeptide repeat		PPR repeat
Quercus_contig_975	hypothetical protein PRUPE_ppa002417mg [Prunus persica]	probable rhamnose biosynthetic enzyme 1-like [Fragaria vesca subsp. vesca]	Rhamnose synthase; [Gossypium hirsutum (Upland cotton) (Gossypium mexicanum).]"	NAD-dependent epimerase/dehydratase	Putative NAD+dependent epimerases	NAD dependent epimerase/dehydratase family
Quercus_contig_976	Magnesium transporter isoform 1 [Theobroma cacao]	magnesium transporter MRS2-1-like [Fragaria vesca subsp. vesca]	Magnesium transporter; [Populus trichocarpa (Western balsam poplar) (Populus balsamifera]"		Magnesium transporters: CorA family	CorA-like Mg2+ transporter protein
Quercus_contig_977	ATPase family AAA domain-containing protein 2B-like [Vitis vinifera]	ATPase family AAA domain-containing protein At1g05910-like [Cicer arietinum]	ATP binding protein, putative; EC=3.6.4.3; [Ricinus communis (Castor bean).]"	Bromodomain	AAA+type ATPase containing the bromodomain	ATPase family associated with various cellular activities (AAA)
Quercus_contig_978	Protein YME1, putative [Ricinus communis]	ATP-dependent zinc metalloprotease FTSH 4, mitochondrial-like [Cucumis sativus]	Protein YME1, putative; EC=3.6.4.3; [Ricinus communis (Castor bean).]"		AAA+type ATPase containing the peptidase M41 domain	ATPase family associated with various cellular activities (AAA)
Quercus_contig_979	pre-mRNA-processing factor 39-like [Vitis vinifera]	pre-mRNA-processing factor 39-like [Cicer arietinum]	Putative uncharacterized protein; [Vitis vinifera (Grape).]"
Quercus_contig_980	unnamed protein product [Vitis vinifera]	pre-mRNA-processing factor 39-like [Cucumis sativus]	Putative uncharacterized protein; [Vitis vinifera (Grape).]"	RNA-processing protein, HAT helix	mRNA processing protein
Quercus_contig_981			Predicted protein; [Populus trichocarpa (Western balsam poplar) (Populus balsamifera]"
Quercus_contig_982	unknown [Lotus japonicus]	GDSL esterase/lipase 1-like [Solanum lycopersicum]
Quercus_contig_983	No lysine kinase 10 isoform 1 [Theobroma cacao]	serine/threonine-protein kinase WNK8-like [Fragaria vesca subsp. vesca]	Predicted protein; [Populus trichocarpa (Western balsam poplar) (Populus balsamifera]"		Serine/threonine protein kinase	Protein kinase domain
Quercus_contig_984	hypothetical protein PRUPE_ppa000031mg [Prunus persica]	uncharacterized protein LOC101514164 isoform X2 [Cicer arietinum]	Chromatin remodeling complex subunit; [Populus trichocarpa (Western balsam poplar) (Populus balsamifera]"	Helicase, C-terminal	Chromodomain-helicase DNA-binding protein	SNF2 family N-terminal domain
Quercus_contig_985	hypothetical protein PRUPE_ppa012096mg [Prunus persica]	HMG-Y-related protein A-like [Fragaria vesca subsp. vesca]	High mobility group family; [Populus trichocarpa (Western balsam poplar) (Populus balsamifera]"			linker histone H1 and H5 family
Quercus_contig_986	hypothetical protein PRUPE_ppa004083mg [Prunus persica]	cytochrome P450 78A3-like [Fragaria vesca subsp. vesca]	Putative uncharacterized protein; [Vitis vinifera (Grape).]"		Cytochrome P450 CYP2 subfamily	Cytochrome P450
Quercus_contig_987	unknown [Populus trichocarpa]	photosystem II 22 kDa protein, chloroplastic-like [Fragaria vesca subsp. vesca]	Putative uncharacterized protein; [Populus trichocarpa (Western balsam poplar) (Populus balsamifera]"			Chlorophyll A-B binding protein
Quercus_contig_988	predicted protein [Populus trichocarpa]	uncharacterized protein LOC101212862 [Cucumis sativus]	Predicted protein; [Populus trichocarpa (Western balsam poplar) (Populus balsamifera]"		Predicted E3 ubiquitin ligase
Quercus_contig_989	ubiquitin carboxyl-terminal hydrolase 23-like [Vitis vinifera]	ubiquitin carboxyl-terminal hydrolase 23-like [Fragaria vesca subsp. vesca]	Ubiquitin carboxyl-terminal hydrolase; EC=3.4.19.12; [Vitis vinifera (Grape).]"		Ubiquitin carboxyl-terminal hydrolase	Ubiquitin carboxyl-terminal hydrolase
Quercus_contig_990	hypothetical protein VITISV_028611 [Vitis vinifera]	zinc finger CCCH domain-containing protein 69-like [Fragaria vesca subsp. vesca]	Putative uncharacterized protein; [Vitis vinifera (Grape).]"	Zinc finger, CCCH-type	Predicted E3 ubiquitin ligase	Zinc finger C-x8-C-x5-C-x3-H type (and similar)
Quercus_contig_991	hypothetical protein PRUPE_ppa006435mg [Prunus persica]	zinc finger CCCH domain-containing protein 69-like [Cucumis sativus]	Makorin-1, putative; [Ricinus communis (Castor bean).]"	Zinc finger, C3HC4 RING-type	Predicted E3 ubiquitin ligase
Quercus_contig_992	hypothetical protein POPTR_0004s07400g [Populus trichocarpa]	putative phagocytic receptor 1b-like [Solanum lycopersicum]	Predicted protein; [Populus trichocarpa (Western balsam poplar) (Populus balsamifera]"	Nonaspanin (TM9SF)	Endosomal membrane proteins, EMP70	Endomembrane protein 70
Quercus_contig_993	Basic helix-loop-helix DNA-binding superfamily protein isoform 1 [Theobroma cacao]	transcription factor UNE10-like [Cicer arietinum]	Predicted protein; [Populus trichocarpa (Western balsam poplar) (Populus balsamifera]"
Quercus_contig_994	Basic helix-loop-helix DNA-binding superfamily protein isoform 1 [Theobroma cacao]	transcription factor UNE10-like [Cicer arietinum]	Putative uncharacterized protein; [Vitis vinifera (Grape).]"
Quercus_contig_995	hypothetical protein PRUPE_ppa002214mg [Prunus persica]	uncharacterized protein LOC101302396 [Fragaria vesca subsp. vesca]	RNA binding protein, putative; [Ricinus communis (Castor bean).]"		Heterogeneous nuclear ribonucleoprotein R (RRM superfamily)	RNA recognition motif. (a.k.a. RRM, RBD, or RNP domain)
Quercus_contig_996	hypothetical protein CICLE_v10028646mg [Citrus clementina]	protein SRG1-like [Cucumis sativus]	Putative uncharacterized protein; [Vitis vinifera (Grape).]"	Oxoglutarate/iron-dependent dioxygenase	Iron/ascorbate family oxidoreductases	2OG-Fe(II) oxygenase superfamily
Quercus_contig_997	unnamed protein product [Betula platyphylla]	beta-amyrin synthase-like [Fragaria vesca subsp. vesca]	ull=Beta-amyrin synthase; EC=5.4.99.39; [Betula platyphylla (Asian white birch).]"		Oxidosqualene-lanosterol cyclase and related proteins	Prenyltransferase and squalene oxidase repeat
Quercus_contig_998	POX family protein isoform 1 [Theobroma cacao]	homeobox protein BEL1 homolog [Fragaria vesca subsp. vesca]	Putative uncharacterized protein; [Vitis vinifera (Grape).]"		Transcription factor MEIS1 and related HOX domain proteins	Homeobox domain
Quercus_contig_999	40S ribosomal protein S9-2-like [Cucumis sativus]	40S ribosomal protein S9-2-like [Cucumis sativus]	40S ribosomal protein S9, putative; [Ricinus communis (Castor bean).]"		Ribosomal protein S4	Ribosomal protein S4/S9 N-terminal domain
Quercus_contig_1000	ATP synthase subunit alpha [Medicago truncatula]	hypothetical protein ZeamMp158 [Zea mays subsp. mays]	Putative uncharacterized protein orf111-b; [Zea mays (Maize).]"
Quercus_contig_1001	gapa [Arabidopsis lyrata subsp. lyrata]	glyceraldehyde-3-phosphate dehydrogenase A subunit [Arabidopsis thaliana]	Gapa; [Arabidopsis lyrata subsp. lyrata (Lyre-leaved rock-cress).]"	Glyceraldehyde/Erythrose phosphate dehydrogenase family	Glyceraldehyde 3-phosphate dehydrogenase	Glyceraldehyde 3-phosphate dehydrogenase, NAD binding domain
Quercus_contig_1002	Plant invertase/pectin methylesterase inhibitor superfamily [Theobroma cacao]	probable pectinesterase/pectinesterase inhibitor 6-like [Cicer arietinum]	Pectinesterase; EC=3.1.1.11; [Populus trichocarpa (Western balsam poplar) (Populus balsamifera]"	Pectinesterase inhibitor domain		Pectinesterase
Quercus_contig_1003	hypothetical protein POPTR_0005s12505g [Populus trichocarpa]	uncharacterized protein [Arabidopsis thaliana]	Predicted protein; [Populus trichocarpa (Western balsam poplar) (Populus balsamifera]"
Quercus_contig_1004	hypothetical protein CICLE_v10020161mg [Citrus clementina]	uncharacterized protein LOC101297968 [Fragaria vesca subsp. vesca]	Predicted protein; [Populus trichocarpa (Western balsam poplar) (Populus balsamifera]"	Rhodanese-like domain
Quercus_contig_1005	glucose-1-phosphate adenylyltransferase small subunit, chloroplastic-like isoform 1 [Glycine max]	glucose-1-phosphate adenylyltransferase small subunit, chloroplastic-like [Fragaria vesca subsp. vesca]	Glucose-1-phosphate adenylyltransferase; EC=2.7.7.27; [Perilla frutescens (Beefsteak mint) (Perilla ocymoides).]"	Nucleotidyl transferase	GDP-mannose pyrophosphorylase/mannose-1-phosphate guanylyltransferase	Nucleotidyl transferase
Quercus_contig_1006	unnamed protein product [Glycine max]	protein BRICK 1-like [Cicer arietinum]	BRICK1; [Medicago truncatula (Barrel medic) (Medicago tribuloides).]"
Quercus_contig_1007	putative caffeic acid O-methyltransferase [Betula pendula]	caffeic acid 3-O-methyltransferase-like [Fragaria vesca subsp. vesca]	Putative caffeic acid O-methyltransferase; [Betula pendula (European white birch) (Betula verrucosa).]"		Hydroxyindole-O-methyltransferase and related SAM-dependent methyltransferases	O-methyltransferase
Quercus_contig_1008	hypothetical protein PRUPE_ppa000358mg [Prunus persica]	uncharacterized protein LOC101292707 [Fragaria vesca subsp. vesca]	Putative E3 ubiquitin ligase; [Lotus japonicus.]"			Hemerythrin HHE cation binding domain
Quercus_contig_1009	leucine-rich repeat family protein [Populus trichocarpa]	probable leucine-rich repeat receptor-like protein kinase At5g49770-like [Solanum lycopersicum]	Serine/threonine-protein kinase PBS1, putative; EC=1.3.1.74; EC=2.7.11.25; [Ricinus communis (Castor bean).]"		Serine/threonine protein kinase
Quercus_contig_1010	F-box protein At2g32560-like isoform 2 [Cucumis sativus]	F-box protein At2g32560-like isoform 2 [Cucumis sativus]	F-box family protein; [Populus trichocarpa (Western balsam poplar) (Populus balsamifera]"
Quercus_contig_1011	hypothetical protein VITISV_034661 [Vitis vinifera]	F-box protein At2g32560-like [Cucumis sativus]	Putative uncharacterized protein; [Vitis vinifera (Grape).]"
Quercus_contig_1012	hypothetical protein PRUPE_ppa003785mg [Prunus persica]	probable apyrase 6-like isoform 1 [Fragaria vesca subsp. vesca]
Quercus_contig_1013	Apyrase-like protein, putative [Solanum demissum]	probable apyrase 6-like [Solanum lycopersicum]	Apyrase-like protein, putative; [Solanum demissum (Wild potato).]"	Nucleoside phosphatase GDA1/CD39	Nucleoside phosphatase	GDA1/CD39 (nucleoside phosphatase) family
Quercus_contig_1014	hypothetical protein POPTR_0015s08460g [Populus trichocarpa]	RING-H2 finger protein ATL48-like [Fragaria vesca subsp. vesca]	Putative uncharacterized protein; [Populus trichocarpa (Western balsam poplar) (Populus balsamifera]"	Hypoxia induced protein, domain	Uncharacterized protein, induced by hypoxia	Hypoxia induced protein conserved region
Quercus_contig_1015	uncharacterized protein LOC100811021 [Glycine max]	uncharacterized protein LOC101504548 [Cicer arietinum]	DNA binding protein, putative; [Ricinus communis (Castor bean).]"			Myb-like DNA-binding domain
Quercus_contig_1016	putative cold-inducible protein [Camellia sinensis]	early light-induced protein, chloroplastic-like [Cucumis sativus]	Putative cold-inducible protein; SubName: Putative light-inducible protein; [Camellia sinensis (Tea).]"
Quercus_contig_1017	putative cold-inducible protein [Camellia sinensis]	early light-induced protein, chloroplastic-like [Cucumis sativus]	Putative cold-inducible protein; SubName: Putative light-inducible protein; [Camellia sinensis (Tea).]"
Quercus_contig_1018	ubiquitin precursor - rice (fragment)	polyubiquitin-like [Setaria italica]	Putative uncharacterized protein; [Oryza sativa subsp. indica (Rice).]"		Ubiquitin/40S ribosomal protein S27a fusion	Ubiquitin family
Quercus_contig_1019	Heat shock cognate protein 70-1 isoform 1 [Theobroma cacao]	probable mediator of RNA polymerase II transcription subunit 37e-like [Cucumis sativus]	Heat shock protein, putative; EC=1.3.1.74; [Ricinus communis (Castor bean).]"	Heat shock protein 70 family	Molecular chaperones GRP78/BiP/KAR2, HSP70 superfamily	Hsp70 protein
Quercus_contig_1020	proteasome subunit beta type-4 isoform 1 [Vitis vinifera]	proteasome subunit beta type-4-like [Fragaria vesca subsp. vesca]	Proteasome subunit beta type; EC=3.4.25.1; [Vitis vinifera (Grape).]"		20S proteasome, regulatory subunit beta type PSMB4/PRE4	Proteasome subunit
Quercus_contig_1021	probable flavin-containing monooxygenase 1 isoform 2 [Vitis vinifera]	probable flavin-containing monooxygenase 1-like [Fragaria vesca subsp. vesca]	Predicted protein; Flags: Fragment; [Populus trichocarpa (Western balsam poplar) (Populus balsamifera]"
Quercus_contig_1022	hypothetical protein CICLE_v10000378mg [Citrus clementina]	acyltransferase-like protein At1g54570, chloroplastic-like [Solanum lycopersicum]	Predicted protein; [Populus trichocarpa (Western balsam poplar) (Populus balsamifera]"	Diacylglycerol acyltransferase	Acyl-CoA:diacylglycerol acyltransferase (DGAT)	Diacylglycerol acyltransferase
Quercus_contig_1023	hypothetical protein CICLE_v10010333mg, partial [Citrus clementina]	G-type lectin S-receptor-like serine/threonine-protein kinase At4g27290-like [Fragaria vesca subsp. vesca]	Predicted protein; [Populus trichocarpa (Western balsam poplar) (Populus balsamifera]"
Quercus_contig_1024	60S ribosomal protein L13a-4-like isoform 1 [Cucumis sativus]	60S ribosomal protein L13a-4-like isoform 1 [Cucumis sativus]	60S ribosomal protein L13a, putative; [Ricinus communis (Castor bean).]"	Ribosomal protein L13 domain	60S ribosomal protein L13a	Ribosomal protein L13
Quercus_contig_1025	nitrate reductase (NADH) [Betula pendula]	nitrate reductase [NADH]-like [Vitis vinifera]	ll=Nitrate reductase [NAD(P)H]; Short=NR; EC=1.7.1.2; [Betula pendula (European white birch) (Betula verrucosa).]"	NADH:cytochrome b5 reductase (CBR)	Sulfite oxidase, molybdopterin-binding component	Cytochrome b5-like Heme/Steroid binding domain
Quercus_contig_1026	short-chain dehydrogenase TIC 32, chloroplastic [Vitis vinifera]	uncharacterized protein LOC100796920 [Glycine max]	Putative uncharacterized protein; [Vitis vinifera (Grape).]"		Dehydrogenases with different specificities (related to short-chain alcohol dehydrogenases)	short chain dehydrogenase
Quercus_contig_1027	kinesin-3 [Vitis vinifera]	kinesin-3-like isoform X1 [Cicer arietinum]	Putative uncharacterized protein; [Vitis vinifera (Grape).]"		Kinesin (KAR3 subfamily)	Kinesin motor domain
Quercus_contig_1028	amino acid binding protein, putative [Ricinus communis]	uncharacterized protein LOC101309692 [Fragaria vesca subsp. vesca]	Amino acid binding protein, putative; [Ricinus communis (Castor bean).]"			ACT domain
Quercus_contig_1029	uncharacterized protein LOC101313448 [Fragaria vesca subsp. vesca]	uncharacterized protein LOC101313448 [Fragaria vesca subsp. vesca]	Putative uncharacterized protein; [Ricinus communis (Castor bean).]"
Quercus_contig_1030	hypothetical protein PRUPE_ppa000760mg [Prunus persica]	telomerase-binding protein EST1A-like isoform X1 [Cicer arietinum]	Smg-7, putative; [Ricinus communis (Castor bean).]"	Telomerase activating protein Est1	Nonsense-mediated mRNA decay protein	Telomerase activating protein Est1
Quercus_contig_1031	hypothetical protein PRUPE_ppa003712mg [Prunus persica]	probable polygalacturonase non-catalytic subunit JP650-like [Fragaria vesca subsp. vesca]	Putative uncharacterized protein; [Vitis vinifera (Grape).]"	BURP domain		BURP domain
Quercus_contig_1032	predicted protein [Populus trichocarpa]	uncharacterized protein LOC100305795 [Glycine max]	Predicted protein; [Populus trichocarpa (Western balsam poplar) (Populus balsamifera]"			Uncharacterised BCR, YbaB family COG0718
Quercus_contig_1033	uncharacterized protein LOC101296909 [Fragaria vesca subsp. vesca]	uncharacterized protein LOC101296909 [Fragaria vesca subsp. vesca]	Putative uncharacterized protein; [Vitis vinifera (Grape).]"
Quercus_contig_1034	hypothetical protein MTR_7g052220 [Medicago truncatula]	putative ribonuclease H protein At1g65750-like [Solanum lycopersicum]	Fructokinase; EC=2.7.1.4; [Solanum lycopersicum (Tomato) (Lycopersicon esculentum).]"
Quercus_contig_1035	probable allantoin permease-like [Fragaria vesca subsp. vesca]	probable allantoin permease-like [Fragaria vesca subsp. vesca]	Putative uncharacterized protein; [Vitis vinifera (Grape).]"	Permease, cytosine/purines, uracil, thiamine, allantoin	Uridine permease/thiamine transporter/allantoin transport	Permease for cytosine/purines, uracil, thiamine, allantoin
Quercus_contig_1036	protein phosphatase 2c, putative [Ricinus communis]	probable protein phosphatase 2C 27-like [Cucumis sativus]	Protein phosphatase 2c, putative; EC=3.1.3.16; [Ricinus communis (Castor bean).]"	Protein phosphatase 2C (PP2C)-like domain	Serine/threonine protein phosphatase	Protein phosphatase 2C
Quercus_contig_1037	rhodanese-like domain-containing protein 11, chloroplastic-like [Fragaria vesca subsp. vesca]	rhodanese-like domain-containing protein 11, chloroplastic-like [Fragaria vesca subsp. vesca]	Putative uncharacterized protein; [Vitis vinifera (Grape).]"	Rhodanese-like domain	Rhodanese-related sulfurtransferase	Rhodanese-like domain
Quercus_contig_1038	unnamed protein product [Vitis vinifera]	KH domain-containing protein At4g18375-like [Cucumis sativus]	Putative uncharacterized protein; [Vitis vinifera (Grape).]"	K Homology domain, type 1		KH domain
Quercus_contig_1039	hypothetical protein PRUPE_ppa002491mg [Prunus persica]	KH domain-containing protein At4g18375-like [Cucumis sativus]	Putative uncharacterized protein; [Vitis vinifera (Grape).]"	K Homology domain	PolyC-binding proteins alphaCP-1 and related KH domain proteins	KH domain
Quercus_contig_1040	hypothetical protein VITISV_037471 [Vitis vinifera]	uncharacterized membrane protein C2G11.09-like [Fragaria vesca subsp. vesca]	Putative uncharacterized protein; [Vitis vinifera (Grape).]"		Uncharacterized conserved protein
Quercus_contig_1041	cdk10/11, putative [Ricinus communis]	cyclin-dependent kinase G-2-like isoform X1 [Cicer arietinum]	Cdk10/11, putative; EC=2.7.11.23; [Ricinus communis (Castor bean).]"	Serine/threonine- / dual specificity protein kinase, catalytic domain	Protein kinase PITSLRE and related kinases	Protein kinase domain
Quercus_contig_1042	Multidrug resistance protein ABC transporter family [Theobroma cacao]	ABC transporter C family member 9-like [Fragaria vesca subsp. vesca]	Putative uncharacterized protein; [Vitis vinifera (Grape).]"		Multidrug resistance-associated protein/mitoxantrone resistance protein, ABC superfamily	ABC transporter
Quercus_contig_1043	hypothetical protein PRUPE_ppa000478mg [Prunus persica]	protein TOPLESS-like [Fragaria vesca subsp. vesca]	Putative uncharacterized protein; [Vitis vinifera (Grape).]"	WD40 repeat	WD40 repeat-containing protein	WD domain, G-beta repeat
Quercus_contig_1044	hypothetical protein PRUPE_ppa001199mg [Prunus persica]	isoamylase 2, chloroplastic-like [Fragaria vesca subsp. vesca]	Putative uncharacterized protein; [Vitis vinifera (Grape).]"		1,4-alpha-glucan branching enzyme/starch branching enzyme II	Alpha amylase, catalytic domain
Quercus_contig_1045		mitochondrial uncoupling protein 2-like [Cucumis sativus]
Quercus_contig_1046	unknown [Medicago truncatula]	stem-specific protein TSJT1-like isoform 2 [Fragaria vesca subsp. vesca]	Aluminum-induced protein; [Codonopsis lanceolata.]"	Domain of unknown function DUF3700	Asparagine synthase (glutamine-hydrolyzing)	Aluminium induced protein
Quercus_contig_1047	hypothetical protein CARUB_v10019510mg [Capsella rubella]	pleiotropic drug resistance 10 [Arabidopsis thaliana]	ATPDR10/PDR10; [Arabidopsis lyrata subsp. lyrata (Lyre-leaved rock-cress).]"
Quercus_contig_1048	DNA topoisomerase I alpha isoform 1 [Theobroma cacao]	DNA topoisomerase 1-like [Cucumis sativus]	DNA topoisomerase type I, putative; EC=1.3.1.74; [Ricinus communis (Castor bean).]"		DNA topoisomerase I	Eukaryotic DNA topoisomerase I, catalytic core
Quercus_contig_1049	hypothetical protein PRUPE_ppa005832mg [Prunus persica]	protoheme IX farnesyltransferase, mitochondrial-like [Cucumis sativus]	Putative uncharacterized protein; [Vitis vinifera (Grape).]"	UbiA prenyltransferase family	Heme A farnesyltransferase	UbiA prenyltransferase family
Quercus_contig_1050	protoheme IX farnesyltransferase, putative [Ricinus communis]	protoheme IX farnesyltransferase, mitochondrial-like [Cucumis sativus]	Protoheme IX farnesyltransferase, putative; [Ricinus communis (Castor bean).]"	UbiA prenyltransferase family	Heme A farnesyltransferase	UbiA prenyltransferase family
Quercus_contig_1051	predicted protein [Populus trichocarpa]	uncharacterized protein LOC100306079 [Glycine max]	Predicted protein; [Populus trichocarpa (Western balsam poplar) (Populus balsamifera]"	DnaJ domain	Molecular chaperone (DnaJ superfamily)	DnaJ domain
Quercus_contig_1052	eukaryotic initiation factor 4A-11 [Vitis vinifera]	eukaryotic initiation factor 4A-2-like [Solanum lycopersicum]	Putative uncharacterized protein; [Vitis vinifera (Grape).]"	Helicase, superfamily 1/2, ATP-binding domain	Translation initiation factor 4F, helicase subunit (eIF-4A) and related helicases	DEAD/DEAH box helicase
Quercus_contig_1053	hypothetical protein POPTR_0001s14410g [Populus trichocarpa]	uncharacterized protein sll0005-like [Solanum lycopersicum]	Protein ABC1, mitochondrial, putative; [Ricinus communis (Castor bean).]"		Predicted unusual protein kinase	Phosphotransferase enzyme family
Quercus_contig_1054	hypothetical protein PRUPE_ppa002107mg [Prunus persica]	uncharacterized protein LOC101300206 [Fragaria vesca subsp. vesca]	Protein binding protein, putative; [Ricinus communis (Castor bean).]"		Predicted E3 ubiquitin ligase	Zinc finger, C3HC4 type (RING finger)
Quercus_contig_1055	vacuolar ATP synthase subunit E, putative [Ricinus communis]	V-type proton ATPase subunit E-like [Cicer arietinum]	Vacuolar ATP synthase subunit E, putative; [Ricinus communis (Castor bean).]"		Vacuolar H+ATPase V1 sector, subunit E	ATP synthase (E/31 kDa) subunit
Quercus_contig_1056	Rhodanese/Cell cycle control phosphatase superfamily protein [Theobroma cacao]	uncharacterized protein LOC100305790 [Glycine max]	Predicted protein; Flags: Fragment; [Populus trichocarpa (Western balsam poplar) (Populus balsamifera]"		M-phase inducer phosphatase	Rhodanese-like domain
Quercus_contig_1057	hypothetical protein PRUPE_ppa008603mg [Prunus persica]	non-functional NADPH-dependent codeinone reductase 2-like [Fragaria vesca subsp. vesca]	Aldo/keto reductase; [Fragaria ananassa (Strawberry).]"	Aldo/keto reductase subgroup	Aldo/keto reductase family proteins	Aldo/keto reductase family
Quercus_contig_1058	Alpha/beta-Hydrolases superfamily protein [Theobroma cacao]	probable strigolactone esterase DAD2-like [Cicer arietinum]	Putative uncharacterized protein; [Vitis vinifera (Grape).]"		Predicted hydrolase/acyltransferase (alpha/beta hydrolase superfamily)	alpha/beta hydrolase fold
Quercus_contig_1059	conserved hypothetical protein [Ricinus communis]	uncharacterized protein [Arabidopsis thaliana]	Putative uncharacterized protein; [Ricinus communis (Castor bean).]"	Domain of unknown function DUF1995		Domain of unknown function (DUF1995)
Quercus_contig_1060	unnamed protein product [Vitis vinifera]	ankyrin repeat-containing protein [Arabidopsis thaliana]	Putative uncharacterized protein; [Vitis vinifera (Grape).]"	Ankyrin repeat	Ankyrin repeat protein
Quercus_contig_1061	NADH dehydrogenase [ubiquinone] iron-sulfur protein 1, mitochondrial-like [Cucumis sativus]	NADH dehydrogenase [ubiquinone] iron-sulfur protein 1, mitochondrial-like [Cucumis sativus]	Putative uncharacterized protein; [Vitis vinifera (Grape).]"		NADH-ubiquinone oxidoreductase, NDUFS1/75 kDa subunit	2Fe-2S iron-sulfur cluster binding domain
Quercus_contig_1062	AMSH-like ubiquitin thiolesterase 1 [Vitis vinifera]	AMSH-like ubiquitin thioesterase 1-like [Cicer arietinum]	Putative uncharacterized protein; [Vitis vinifera (Grape).]"
Quercus_contig_1063		uncharacterized protein LOC101504174 [Cicer arietinum]
Quercus_contig_1064	Photosystem II reaction center PSB29 protein [Theobroma cacao]	protein THYLAKOID FORMATION1, chloroplastic-like [Cicer arietinum]	Putative uncharacterized protein; [Glycine max (Soybean) (Glycine hispida).]"			Thylakoid formation protein
Quercus_contig_1065	subtilisin-like protease-like [Vitis vinifera]	subtilisin-like protease-like [Cicer arietinum]	Putative uncharacterized protein; [Vitis vinifera (Grape).]"	Peptidase S8, subtilisin-related
Quercus_contig_1066	mannosyl-oligosaccharide glucosidase isoform 1 [Vitis vinifera]	mannosyl-oligosaccharide glucosidase GCS1-like [Fragaria vesca subsp. vesca]	Putative uncharacterized protein; [Vitis vinifera (Grape).]"	Glycoside hydrolase, family 63	Glucosidase I	Mannosyl oligosaccharide glucosidase
Quercus_contig_1067	uncharacterized protein LOC100248159 [Vitis vinifera]	PH-interacting protein-like isoform X2 [Cicer arietinum]	Putative uncharacterized protein; [Vitis vinifera (Grape).]"		Uncharacterized conserved protein, contains WD40 repeat and BROMO domains	WD domain, G-beta repeat
Quercus_contig_1068	26S proteasome non-ATPase regulatory subunit 4-like [Glycine max]	uncharacterized protein LOC100803975 [Glycine max]	Putative uncharacterized protein; [Glycine max (Soybean) (Glycine hispida).]"		26S proteasome regulatory complex, subunit RPN10/PSMD4
Quercus_contig_1069	50S ribosomal protein L31, putative [Ricinus communis]	LOW QUALITY PROTEIN: 50S ribosomal protein L31, chloroplastic-like [Cucumis sativus]	50S ribosomal protein L31; [Ricinus communis (Castor bean).]"	Ribosomal protein L31		Ribosomal protein L31
Quercus_contig_1070	inactive poly [ADP-ribose] polymerase RCD1-like [Fragaria vesca subsp. vesca]	inactive poly [ADP-ribose] polymerase RCD1-like [Fragaria vesca subsp. vesca]	Putative uncharacterized protein; [Vitis vinifera (Grape).]"
Quercus_contig_1071	Prohibitin 3 isoform 1 [Theobroma cacao]	prohibitin-3, mitochondrial-like [Cicer arietinum]	Putative uncharacterized protein; [Medicago truncatula (Barrel medic) (Medicago tribuloides).]"		Prohibitin	SPFH domain / Band 7 family
Quercus_contig_1072	hypothetical protein PRUPE_ppa013536mg [Prunus persica]	30S ribosomal protein S31, chloroplastic-like [Fragaria vesca subsp. vesca]	Putative uncharacterized protein; [Vitis vinifera (Grape).]"
Quercus_contig_1073
Quercus_contig_1074
Quercus_contig_1075	Dynein light chain type 1 family protein [Theobroma cacao]	dynein light chain 2, cytoplasmic-like [Cicer arietinum]	Putative uncharacterized protein; [Vitis vinifera (Grape).]"	Dynein light chain, type 1/2	Dynein light chain type 1	Dynein light chain type 1
Quercus_contig_1076	hypothetical protein PRUPE_ppa000395mg [Prunus persica]	splicing factor 3B subunit 3-like [Cucumis sativus]	Putative uncharacterized protein; [Vitis vinifera (Grape).]"		Splicing factor 3b, subunit 3	CPSF A subunit region
Quercus_contig_1077	hypothetical protein CICLE_v10008855mg [Citrus clementina]	protein phosphatase 1 regulatory subunit pprA-like [Fragaria vesca subsp. vesca]	Predicted protein; [Populus trichocarpa (Western balsam poplar) (Populus balsamifera]"		Protein phosphatase 1, regulatory subunit, and related proteins
Quercus_contig_1078	protein KIAA0664 homolog [Vitis vinifera]	uncharacterized protein LOC101291853 [Fragaria vesca subsp. vesca]	Putative uncharacterized protein; [Vitis vinifera (Grape).]"	Tetratricopeptide repeat	Uncharacterized protein CLU1/cluA/TIF31 involved in mitochondrial morphology/distribution, also found associated with eIF-3
Quercus_contig_1079	Papain family cysteine protease [Theobroma cacao]	cysteine proteinase 15A-like [Fragaria vesca subsp. vesca]	Predicted protein; [Populus trichocarpa (Western balsam poplar) (Populus balsamifera]"	Peptidase C1A, papain C-terminal	Cysteine proteinase Cathepsin F	Papain family cysteine protease
Quercus_contig_1080	Transportin 1 isoform 1 [Theobroma cacao]	transportin-1-like [Cucumis sativus]	Putative uncharacterized protein; [Vitis vinifera (Grape).]"	Importin-beta, N-terminal domain	Nuclear transport receptor Karyopherin-beta2/Transportin (importin beta superfamily)	HEAT repeat
Quercus_contig_1081	actin, putative [Ricinus communis]	actin-7-like [Cucumis sativus]	Actin, putative; [Ricinus communis (Castor bean).]"	Actin-related protein	Actin and related proteins	Actin
Quercus_contig_1082	unnamed protein product [Nicotiana benthamiana]	GTP-binding nuclear protein Ran-3 [Arabidopsis thaliana]	Putative RAN2 small Ras GTP-binding nuclear protein; [Allium cepa (Onion).]"		GTPase Ran/TC4/GSP1 (nuclear protein transport pathway), small G protein superfamily	ADP-ribosylation factor family
Quercus_contig_1083	50S ribosomal protein L27-like [Solanum lycopersicum]	50S ribosomal protein L27-like [Solanum lycopersicum]	Putative uncharacterized protein; [Medicago truncatula (Barrel medic) (Medicago tribuloides).]"	Ribosomal protein L27	Mitochondrial ribosomal protein MRP7 (L2)	Ribosomal L27 protein
Quercus_contig_1084	psbP domain-containing protein 4, chloroplastic [Vitis vinifera]	psbP domain-containing protein 4, chloroplastic-like [Fragaria vesca subsp. vesca]	Putative uncharacterized protein; [Vitis vinifera (Grape).]"	Mog1/PsbP, alpha/beta/alpha sandwich		PsbP
Quercus_contig_1085	uncharacterized protein LOC100265091 [Vitis vinifera]	uncharacterized protein LOC101304100 [Fragaria vesca subsp. vesca]	Putative uncharacterized protein; [Vitis vinifera (Grape).]"	RNA-binding domain, S1	rRNA processing protein Rrp5	S1 RNA binding domain
Quercus_contig_1086	hypothetical protein POPTR_0011s15230g [Populus trichocarpa]	uncharacterized protein LOC101295292 [Fragaria vesca subsp. vesca]	Putative uncharacterized protein; [Vitis vinifera (Grape).]"	NAC domain		No apical meristem (NAM) protein
Quercus_contig_1087	hypothetical protein CICLE_v10019250mg [Citrus clementina]	mitochondrial Rho GTPase 1-like [Solanum lycopersicum]	Mitochondrial Rho GTPase; EC=3.6.5.-; [Vitis vinifera (Grape).]"	Small GTPase superfamily	Predicted Ras related/Rac-GTP binding protein	Ras family
Quercus_contig_1088		putative RNA-dependent RNA polymerase [Zea mays]	RNA dependent RNA polymerase family protein; [Solanum demissum (Wild potato).]"
Quercus_contig_1089	hypothetical protein CICLE_v10014737mg [Citrus clementina]	spore coat protein A-like isoform X1 [Cicer arietinum]	Spore coat protein, putative; EC=1.3.3.5; [Ricinus communis (Castor bean).]"	Cupredoxin	Multicopper oxidases	Multicopper oxidase
Quercus_contig_1090	hypothetical protein PRUPE_ppa000142mg [Prunus persica]	uncharacterized protein LOC101292892 [Fragaria vesca subsp. vesca]	80 kD MCM3-associated protein, putative; [Ricinus communis (Castor bean).]"
Quercus_contig_1091	Uncharacterized protein TCM_026870 [Theobroma cacao]	transmembrane protein 184B-like [Cucumis sativus]	Putative uncharacterized protein; [Ricinus communis (Castor bean).]"	Organic solute transporter Ost-alpha	Predicted seven transmembrane receptor - rhodopsin family	Domain of unknown function
Quercus_contig_1092	hypothetical protein CICLE_v10001734mg [Citrus clementina]	fructose-1,6-bisphosphatase, cytosolic-like [Solanum lycopersicum]	Putative uncharacterized protein; [Populus trichocarpa x Populus deltoides.]"		Fructose-1,6-bisphosphatase	Fructose-1-6-bisphosphatase
Quercus_contig_1093	Cytochrome P450 82A3, putative isoform 2 [Theobroma cacao]	cytochrome P450 82A3-like [Fragaria vesca subsp. vesca]	Cytochrome P450; [Populus trichocarpa (Western balsam poplar) (Populus balsamifera]"	Cytochrome P450, E-class, group I	Cytochrome P450 CYP2 subfamily	Cytochrome P450
Quercus_contig_1094	NAD(P)-binding Rossmann-fold superfamily protein [Theobroma cacao]	C-terminal binding protein AN-like [Cucumis sativus]	Putative uncharacterized protein; [Vitis vinifera (Grape).]"		Transcription factor CtBP	D-isomer specific 2-hydroxyacid dehydrogenase, NAD binding domain
Quercus_contig_1095	Uncharacterized protein TCM_004731 [Theobroma cacao]	pathogenesis-related protein STH-2-like [Cicer arietinum]	Putative uncharacterized protein; [Vitis vinifera (Grape).]"	Bet v I type allergen		Pathogenesis-related protein Bet v I family
Quercus_contig_1096	uncharacterized protein LOC100853221 [Vitis vinifera]	uncharacterized LOC101203623 [Cucumis sativus]	Putative uncharacterized protein; [Vitis vinifera (Grape).]"	Mitochodrial transcription termination factor-related	Mitochondrial transcription termination factor, mTERF	mTERF
Quercus_contig_1097	selenium-binding protein 2-like [Fragaria vesca subsp. vesca]	selenium-binding protein 2-like [Fragaria vesca subsp. vesca]	Putative uncharacterized protein; [Glycine max (Soybean) (Glycine hispida).]"	Selenium-binding protein	Selenium-binding protein	56kDa selenium binding protein (SBP56)
Quercus_contig_1098	hypothetical protein PRUPE_ppa013417mg [Prunus persica]	UPF0426 protein At1g28150, chloroplastic-like [Cicer arietinum]	Putative uncharacterized protein; [Glycine max (Soybean) (Glycine hispida).]"
Quercus_contig_1099	hypothetical protein PRUPE_ppa016728mg, partial [Prunus persica]	E3 ubiquitin-protein ligase PRT1-like [Fragaria vesca subsp. vesca]	Putative uncharacterized protein; [Vitis vinifera (Grape).]"	Zinc finger, RING/FYVE/PHD-type	Predicted E3 ubiquitin ligase
Quercus_contig_1100	unknown [Populus trichocarpa]	E3 ubiquitin-protein ligase PRT1-like [Cicer arietinum]	Putative uncharacterized protein; [Populus trichocarpa (Western balsam poplar) (Populus balsamifera]"		Predicted E3 ubiquitin ligase
Quercus_contig_1101	ATPUP16 [Arabidopsis lyrata subsp. lyrata]	uncharacterized protein LOC100804707 [Glycine max]	ATPUP16; [Arabidopsis lyrata subsp. lyrata (Lyre-leaved rock-cress).]"
Quercus_contig_1102	hypothetical protein PRUPE_ppa011214mg [Prunus persica]	nifU-like protein 1, chloroplastic-like [Fragaria vesca subsp. vesca]	Nitrogen fixation protein nifU, putative; [Ricinus communis (Castor bean).]"	NIF system FeS cluster assembly, NifU, C-terminal	NifU-like domain-containing proteins	NifU-like domain
Quercus_contig_1103	unknown [Glycine max]	uncharacterized protein LOC100815273 precursor [Glycine max]	Putative uncharacterized protein; [Glycine max (Soybean) (Glycine hispida).]"	Lipase, GDSL		GDSL-like Lipase/Acylhydrolase
Quercus_contig_1104	predicted protein [Populus trichocarpa]	uncharacterized protein LOC101291762 [Fragaria vesca subsp. vesca]	Predicted protein; [Populus trichocarpa (Western balsam poplar) (Populus balsamifera]"	AUX/IAA protein		AUX/IAA family
Quercus_contig_1105	endo-1,3-1,4-beta-d-glucanase, putative [Ricinus communis]		Endo-1,3-1,4-beta-d-glucanase, putative; EC=3.1.1.45; [Ricinus communis (Castor bean).]"		Predicted hydrolase related to dienelactone hydrolase	Dienelactone hydrolase family
Quercus_contig_1106	hypothetical protein PRUPE_ppa001840mg [Prunus persica]	homeobox-leucine zipper protein GLABRA 2-like [Fragaria vesca subsp. vesca]	Putative uncharacterized protein; [Vitis vinifera (Grape).]"		Transcription factor HEX, contains HOX and HALZ domains	Homeobox domain
Quercus_contig_1107					Inositol-1,4,5-triphosphate 5-phosphatase (synaptojanin), INP51/INP52/INP53 family
Quercus_contig_1108	pentatricopeptide repeat-containing protein At4g35850, mitochondrial [Vitis vinifera]	pentatricopeptide repeat-containing protein [Arabidopsis thaliana]	Putative uncharacterized protein; [Vitis vinifera (Grape).]"			PPR repeat
Quercus_contig_1109	glycine decarboxylase complex T, partial [Populus fremontii]	aminomethyltransferase [Arabidopsis thaliana]	Aminomethyltransferase; EC=2.1.2.10; [Ricinus communis (Castor bean).]"	GTP-binding protein TrmE/Glycine cleavage system T protein, domain 1	Aminomethyl transferase
Quercus_contig_1110	protein Iojap, chloroplastic-like [Cicer arietinum]	protein Iojap, chloroplastic-like [Cicer arietinum]	Putative uncharacterized protein; [Glycine max (Soybean) (Glycine hispida).]"	Oligomerisation domain	Uncharacterized conserved protein related to IojAP	Domain of unknown function DUF143
Quercus_contig_1111	putative plastid lipid-associated protein [Vitis hybrid cultivar]	LOC100284078 [Zea mays]	Putative plastid lipid-associated protein; Flags: Fragment; [Vitis hybrid cultivar.]"			PAP_fibrillin
Quercus_contig_1112	putative plastid lipid-associated protein [Vitis hybrid cultivar]	plastid lipid associated protein CHRC [Solanum lycopersicum]	Putative plastid lipid-associated protein; Flags: Fragment; [Vitis hybrid cultivar.]"	Plastid lipid-associated protein/fibrillin conserved domain		PAP_fibrillin
Quercus_contig_1113	transcription factor TCP4-like [Cucumis sativus]	transcription factor TCP4-like [Cucumis sativus]	Putative uncharacterized protein; [Ricinus communis (Castor bean).]"	Transcription factor, TCP		TCP family transcription factor
Quercus_contig_1114	hypothetical protein POPTR_0016s04240g [Populus trichocarpa]	calcium-transporting ATPase 4, plasma membrane-type-like [Cicer arietinum]	Autoinhibited calcium ATPase; [Populus trichocarpa (Western balsam poplar) (Populus balsamifera]"	Cation-transporting P-type ATPase	Calcium transporting ATPase	Cation transporting ATPase, C-terminus
Quercus_contig_1115	hypothetical protein POPTR_0016s14210g, partial [Populus trichocarpa]	probable serine/threonine-protein kinase WNK5-like [Fragaria vesca subsp. vesca]	Predicted protein; [Populus trichocarpa (Western balsam poplar) (Populus balsamifera]"
Quercus_contig_1116	unnamed protein product [Vitis vinifera]	uncharacterized protein LOC101205259 [Cucumis sativus]	Putative uncharacterized protein; [Vitis vinifera (Grape).]"	NAD(P)-binding domain	Predicted dehydrogenase	Complex I intermediate-associated protein 30 (CIA30)
Quercus_contig_1117	probable lactoylglutathione lyase, chloroplast-like isoform 2 [Vitis vinifera]	probable lactoylglutathione lyase, chloroplast-like isoform X1 [Cicer arietinum]	Putative uncharacterized protein; [Vitis vinifera (Grape).]"	Glyoxalase/fosfomycin resistance/dioxygenase domain	Predicted glyoxalase	Glyoxalase/Bleomycin resistance protein/Dioxygenase superfamily
Quercus_contig_1118	Auxin-induced protein 5NG4, putative [Ricinus communis]	WAT1-related protein At3g28050-like [Cicer arietinum]	Auxin-induced protein 5NG4, putative; [Ricinus communis (Castor bean).]"	Drug/metabolite transporter		EamA-like transporter family
Quercus_contig_1119	glycine decarboxylase complex T, partial [Populus trichocarpa]	aminomethyltransferase, mitochondrial-like [Cucumis sativus]	Aminomethyltransferase; EC=2.1.2.10; [Ricinus communis (Castor bean).]"		Aminomethyl transferase	Glycine cleavage T-protein C-terminal barrel domain
Quercus_contig_1120	hypothetical protein PRUPE_ppa006512mg [Prunus persica]	aminomethyltransferase, mitochondrial-like [Fragaria vesca subsp. vesca]	Aminomethyltransferase; EC=2.1.2.10; [Vitis vinifera (Grape).]"	Glycine cleavage system T protein	Aminomethyl transferase	Aminomethyltransferase folate-binding domain
Quercus_contig_1121	RNA binding protein, putative [Ricinus communis]	glycine-rich cell wall structural protein 1.8-like isoform X1 [Cicer arietinum]	RNA binding protein, putative; [Ricinus communis (Castor bean).]"	RNA recognition motif domain	Dosage compensation complex, subunit MLE	RNA recognition motif. (a.k.a. RRM, RBD, or RNP domain)
Quercus_contig_1122	hypothetical protein PRUPE_ppa009622mg [Prunus persica]	putative dual specificity protein phosphatase DSP8-like [Fragaria vesca subsp. vesca]	Putative uncharacterized protein; [Vitis vinifera (Grape).]"		Dual specificity phosphatase	Dual specificity phosphatase, catalytic domain
Quercus_contig_1123	hypothetical protein VITISV_001079 [Vitis vinifera]	putative dual specificity protein phosphatase DSP8-like [Setaria italica]	Putative uncharacterized protein; [Vitis vinifera (Grape).]"
Quercus_contig_1124	Alpha/beta-Hydrolases superfamily protein [Theobroma cacao]
Quercus_contig_1125	hypothetical protein CICLE_v10000541mg [Citrus clementina]	mitochondrial Rho GTPase 1-like [Cucumis sativus]	Mitochondrial Rho GTPase; EC=3.6.5.-; [Cucumis melo subsp. melo.]"		Predicted Ras related/Rac-GTP binding protein	Ras family
Quercus_contig_1126	ribonucleoprotein, chloroplast, putative [Ricinus communis]	30S ribosomal protein 2, chloroplastic-like [Fragaria vesca subsp. vesca]	Ribonucleoprotein, chloroplast, putative; [Ricinus communis (Castor bean).]"		Splicing factor 3b, subunit 4	RNA recognition motif. (a.k.a. RRM, RBD, or RNP domain)
Quercus_contig_1127	hypothetical protein PRUPE_ppa019160mg, partial [Prunus persica]	protein FAR-RED IMPAIRED RESPONSE 1-like [Cicer arietinum]	Cyclin-like F-box; FAR1; Zinc finger, SWIM-type; [Medicago truncatula (Barrel medic) (Medicago tribuloides).]"	MULE transposase domain		Transposase, Mutator family
Quercus_contig_1128	FGGY family of carbohydrate kinase isoform 1 [Theobroma cacao]	FGGY carbohydrate kinase domain-containing protein-like [Fragaria vesca subsp. vesca]	Putative uncharacterized protein; [Vitis vinifera (Grape).]"		Ribulose kinase and related carbohydrate kinases	FGGY family of carbohydrate kinases, C-terminal domain
Quercus_contig_1129	Multifunctional protein 2 [Theobroma cacao]	glyoxysomal fatty acid beta-oxidation multifunctional protein MFP-a-like [Fragaria vesca subsp. vesca]	Predicted protein; [Populus trichocarpa (Western balsam poplar) (Populus balsamifera]"	3-hydroxyacyl-CoA dehydrogenase, C-terminal	Hydroxyacyl-CoA dehydrogenase/enoyl-CoA hydratase	3-hydroxyacyl-CoA dehydrogenase, C-terminal domain
Quercus_contig_1130	predicted protein [Populus trichocarpa]	probable calcium-binding protein CML26-like [Solanum lycopersicum]	Predicted protein; [Populus trichocarpa (Western balsam poplar) (Populus balsamifera]"	EF-hand domain	Calmodulin and related proteins (EF-Hand superfamily)	EF hand
Quercus_contig_1131	Phytochrome B isoform 1 [Theobroma cacao]	phytochrome B-like [Cucumis sativus]	Phytochrome; [Vitis riparia (Frost grape) (Vitis vulpina).]"			Phytochrome region
Quercus_contig_1132	JHL03K20.4 [Jatropha curcas]	polyadenylate-binding protein 2-like [Solanum lycopersicum]	JHL03K20.4 protein; [Jatropha curcas.]"
Quercus_contig_1133	hypothetical protein VITISV_031859 [Vitis vinifera]	pentatricopeptide repeat-containing protein At3g51320-like [Cucumis sativus]	Putative uncharacterized protein; [Vitis vinifera (Grape).]"			PPR repeat
Quercus_contig_1134	uncharacterized protein LOC100819200 isoform 1 [Glycine max]	YTH domain family protein 2-like isoform X2 [Cicer arietinum]	Putative uncharacterized protein; [Vitis vinifera (Grape).]"	YTH domain	Uncharacterized high-glucose-regulated protein	YT521-B-like family
Quercus_contig_1135	protein TAR1-like [Brachypodium distachyon]	hypothetical protein COCSUDRAFT_37228 [Coccomyxa subellipsoidea C-169]	Putative uncharacterized protein; [Zea mays (Maize).]"
Quercus_contig_1136	unnamed protein product [Vitis vinifera]	uncharacterized protein LOC101495517 isoform X1 [Cicer arietinum]	Putative uncharacterized protein; [Vitis vinifera (Grape).]"			Protein of unknown function (DUF3685)
Quercus_contig_1137	endomembrane protein emp70, putative [Ricinus communis]	transmembrane 9 superfamily member 3-like [Fragaria vesca subsp. vesca]	Endomembrane protein emp70, putative; [Ricinus communis (Castor bean).]"		Endosomal membrane proteins, EMP70	Endomembrane protein 70
Quercus_contig_1138	hypothetical protein PRUPE_ppa003370mg [Prunus persica]	F-box/kelch-repeat protein At5g42350-like [Fragaria vesca subsp. vesca]	Putative uncharacterized protein; [Ricinus communis (Castor bean).]"	Kelch repeat type 1	Proteins containing BTB/POZ and Kelch domains, involved in regulatory/signal transduction processes	F-box domain
Quercus_contig_1139	predicted protein [Populus trichocarpa]	MATE efflux family protein 4, chloroplastic-like [Cucumis sativus]	Predicted protein; [Populus trichocarpa (Western balsam poplar) (Populus balsamifera]"
Quercus_contig_1140	MATE efflux family protein isoform 1 [Theobroma cacao]	MATE efflux family protein 4, chloroplastic-like [Cicer arietinum]	Predicted protein; [Populus trichocarpa (Western balsam poplar) (Populus balsamifera]"
Quercus_contig_1141	hypothetical protein CICLE_v10018706mg [Citrus clementina]	probable disease resistance protein At4g27220-like [Cucumis sativus]	Putative uncharacterized protein; [Vitis vinifera (Grape).]"
Quercus_contig_1142	hypothetical protein PRUPE_ppa003737mg [Prunus persica]	apoptosis inhibitor 5-like [Cucumis sativus]	Putative uncharacterized protein; [Vitis vinifera (Grape).]"		Apoptosis inhibitor 5/fibroblast growth factor 2-interacting factor 2, and related proteins	Apoptosis inhibitory protein 5 (API5)
Quercus_contig_1143	unnamed protein product [Vitis vinifera]	SEC12-like protein 2-like [Cucumis sativus]	Prolactin regulatory element-binding protein, putative; EC=1.3.1.74; [Ricinus communis (Castor bean).]"		Prolactin regulatory element-binding protein/Protein transport protein SEC12p	WD domain, G-beta repeat
Quercus_contig_1144	hypothetical protein PRUPE_ppa000192mg [Prunus persica]	ABC transporter C family member 10-like [Fragaria vesca subsp. vesca]	Multidrug resistance protein ABC transporter family; [Populus trichocarpa (Western balsam poplar) (Populus balsamifera]"	AAA+ ATPase domain	Multidrug resistance-associated protein/mitoxantrone resistance protein, ABC superfamily	ABC transporter
Quercus_contig_1145	ABC transporter C family member 10-like [Vitis vinifera]	ABC transporter C family member 10-like [Fragaria vesca subsp. vesca]	Putative uncharacterized protein; [Vitis vinifera (Grape).]"		Multidrug resistance-associated protein/mitoxantrone resistance protein, ABC superfamily	ABC transporter
Quercus_contig_1146	uncharacterized protein At5g50100, mitochondrial-like [Fragaria vesca subsp. vesca]	uncharacterized protein At5g50100, mitochondrial-like [Fragaria vesca subsp. vesca]	Putative uncharacterized protein; [Vitis vinifera (Grape).]"	Putative thiol-disulphide oxidoreductase DCC		Protein of unknown function, DUF393
Quercus_contig_1147	DNA binding protein, putative [Ricinus communis]	uncharacterized protein LOC101229627 [Cucumis sativus]	DNA binding protein, putative; [Ricinus communis (Castor bean).]"	Sterile alpha motif domain
Quercus_contig_1148	nucleolysin TIAR-like [Cucumis sativus]	nucleolysin TIAR-like [Cucumis sativus]	Predicted protein; [Populus trichocarpa (Western balsam poplar) (Populus balsamifera]"	RNA recognition motif domain	Apoptosis-promoting RNA-binding protein TIA-1/TIAR (RRM superfamily)	RNA recognition motif. (a.k.a. RRM, RBD, or RNP domain)
Quercus_contig_1149	unnamed protein product [Vitis vinifera]	uncharacterized protein LOC101253879 [Solanum lycopersicum]	Putative uncharacterized protein; [Vitis vinifera (Grape).]"		U3 small nucleolar ribonucleoprotein (snoRNP) subunit - Mpp10p	Mpp10 protein
Quercus_contig_1150	uncharacterized membrane protein C24H6.13-like [Glycine max]	uncharacterized membrane protein C24H6.13-like [Cicer arietinum]	Putative uncharacterized protein; [Ricinus communis (Castor bean).]"	Domain of unknown function DUF4463	Uncharacterized conserved protein
Quercus_contig_1151	hypothetical protein POPTR_0003s21900g [Populus trichocarpa]	G-type lectin S-receptor-like serine/threonine-protein kinase RLK1-like [Fragaria vesca subsp. vesca]	Predicted protein; [Populus trichocarpa (Western balsam poplar) (Populus balsamifera]"	Bulb-type lectin domain		D-mannose binding lectin
Quercus_contig_1152	predicted protein [Populus trichocarpa]	G-type lectin S-receptor-like serine/threonine-protein kinase RLK1-like [Fragaria vesca subsp. vesca]	Predicted protein; [Populus trichocarpa (Western balsam poplar) (Populus balsamifera]"	Bulb-type lectin domain		S-locus glycoprotein family
Quercus_contig_1153	hypothetical protein CICLE_v100324711mg, partial [Citrus clementina]	ferritin-3, chloroplastic [Glycine max]	ull=Ferritin-3, chloroplastic; EC=1.16.3.1; AltName: SFerH-3; Flags: Precursor; [Glycine max (Soybean) (Glycine hispida).]"
Quercus_contig_1154	allene oxide synthase, chloroplastic-like [Fragaria vesca subsp. vesca]	allene oxide synthase, chloroplastic-like [Fragaria vesca subsp. vesca]	Cytochrome P450 fatty acid hydroperoxide lyase; [Populus trichocarpa (Western balsam poplar) (Populus balsamifera]"	Cytochrome P450
Quercus_contig_1155	topless-related protein 4-like [Glycine max]	topless-related protein 4-like isoform X2 [Cicer arietinum]	Putative uncharacterized protein; [Vitis vinifera (Grape).]"	CTLH, C-terminal LisH motif	WD40 repeat-containing protein	WD domain, G-beta repeat
Quercus_contig_1156
Quercus_contig_1157	Transcription factor, putative isoform 1 [Theobroma cacao]	transcription factor bHLH145-like [Cucumis sativus]	Transcription factor, putative; [Ricinus communis (Castor bean).]"
Quercus_contig_1158	chlorophyll A/B binding protein, putative [Ricinus communis]	chlorophyll a-b binding protein CP24 10A, chloroplastic-like [Cucumis sativus]	Chlorophyll A/B binding protein, putative; [Ricinus communis (Castor bean).]"	Chlorophyll A-B binding protein		Chlorophyll A-B binding protein
Quercus_contig_1159	hypothetical protein PRUPE_ppa012332mg [Prunus persica]	peptidyl-prolyl cis-trans isomerase 1-like [Fragaria vesca subsp. vesca]	Peptidyl-prolyl cis-trans isomerase; EC=5.2.1.8; [Elaeis guineensis var. tenera (Oil palm).]"
Quercus_contig_1160	cyclophilin [Momordica charantia]	peptidyl-prolyl cis-trans isomerase 1-like [Fragaria vesca subsp. vesca]	Peptidyl-prolyl cis-trans isomerase; EC=5.2.1.8; [Momordica charantia (Bitter gourd) (Balsam pear).]"	Cyclophilin-like peptidyl-prolyl cis-trans isomerase domain	Cyclophilin type peptidyl-prolyl cis-trans isomerase	Cyclophilin type peptidyl-prolyl cis-trans isomerase/CLD
Quercus_contig_1161	putative disease resistance protein RGA4-like [Vitis vinifera]	putative disease resistance protein RGA4-like [Setaria italica]	Cc-nbs resistance protein; [Populus trichocarpa (Western balsam poplar) (Populus balsamifera]"
Quercus_contig_1162	Cc-nbs-lrr resistance protein, putative [Theobroma cacao]	putative disease resistance protein RGA3-like [Fragaria vesca subsp. vesca]	Cc-nbs resistance protein; [Populus trichocarpa (Western balsam poplar) (Populus balsamifera]"	Disease resistance protein	Apoptotic ATPase	NB-ARC domain
Quercus_contig_1163	hypothetical protein CICLE_v10015943mg [Citrus clementina]	uncharacterized protein LOC101211689 [Cucumis sativus]	Putative uncharacterized protein; [Vitis vinifera (Grape).]"	Protein of unknown function DUF3531		Protein of unknown function (DUF3531)
Quercus_contig_1164	conserved hypothetical protein [Ricinus communis]	PITH domain-containing protein At3g04780-like [Fragaria vesca subsp. vesca]	Putative uncharacterized protein; [Ricinus communis (Castor bean).]"	PITH domain	Thioredoxin-like protein	C-terminal proteasome-interacting domain of thioredoxin-like
Quercus_contig_1165	uncharacterized protein LOC101309916 [Fragaria vesca subsp. vesca]	uncharacterized protein LOC101309916 [Fragaria vesca subsp. vesca]	Hypothetical_protein; [Oryza brachyantha.]"	Histidine phosphatase superfamily, clade-1	Phosphoglycerate mutase	Phosphoglycerate mutase family
Quercus_contig_1166	Heat-shock protein [Medicago truncatula]	endoplasmin homolog [Cucumis sativus]	Heat shock protein, putative; [Ricinus communis (Castor bean).]"	Heat shock protein Hsp90, N-terminal	Endoplasmic reticulum glucose-regulated protein (GRP94/endoplasmin), HSP90 family	Hsp90 protein
Quercus_contig_1167	Alba DNA/RNA-binding protein [Theobroma cacao]	uncharacterized protein At2g34160-like [Cucumis sativus]	Putative uncharacterized protein; [Vitis vinifera (Grape).]"			Alba
Quercus_contig_1168	phototropin-1-like [Vitis vinifera]	phototropin-1 [Solanum lycopersicum]	Putative uncharacterized protein; [Vitis vinifera (Grape).]"		Putative serine/threonine protein kinase	Protein kinase domain
Quercus_contig_1169	Tetratricopeptide repeat-like superfamily protein, putative isoform 1 [Theobroma cacao]	uncharacterized protein LOC101492841 [Cicer arietinum]	Predicted protein; [Populus trichocarpa (Western balsam poplar) (Populus balsamifera]"	RNA-processing protein, HAT helix	rRNA processing protein Rrp5
Quercus_contig_1170	predicted protein [Populus trichocarpa]	metacaspase-5-like [Vitis vinifera]	Predicted protein; [Populus trichocarpa (Western balsam poplar) (Populus balsamifera]"		Metacaspase involved in regulation of apoptosis	Caspase domain
Quercus_contig_1171	hypothetical protein CICLE_v10016334mg [Citrus clementina]	14-3-3-like protein D-like [Fragaria vesca subsp. vesca]	Putative uncharacterized protein; [Picea sitchensis (Sitka spruce) (Pinus sitchensis).]"		Multifunctional chaperone (14-3-3 family)	14-3-3 protein
Quercus_contig_1172	ATP-dependent Clp protease proteolytic subunit [Theobroma cacao]	ATP-dependent Clp protease proteolytic subunit-related protein 1, chloroplastic-like [Fragaria vesca subsp. vesca]	ATP-dependent Clp protease proteolytic subunit; [Populus trichocarpa (Western balsam poplar) (Populus balsamifera]"	ClpP	ATP-dependent Clp protease, proteolytic subunit	Clp protease
Quercus_contig_1173	Phenazine biosynthesis PhzC/PhzF protein isoform 2 [Theobroma cacao]	uncharacterized isomerase BH0283-like [Cicer arietinum]	Putative uncharacterized protein; [Vitis vinifera (Grape).]"	Phenazine biosynthesis PhzF protein	Predicted PhzC/PhzF-type epimerase	Phenazine biosynthesis-like protein
Quercus_contig_1174		uncharacterized protein At4g38062-like [Cicer arietinum]
Quercus_contig_1175	predicted protein [Populus trichocarpa]	uncharacterized protein LOC100527827 [Glycine max]	Predicted protein; [Populus trichocarpa (Western balsam poplar) (Populus balsamifera]"		Copper chaperone	Heavy-metal-associated domain
Quercus_contig_1176	rubisco subunit binding-protein beta subunit, rubb, putative [Ricinus communis]	ruBisCO large subunit-binding protein subunit beta, chloroplastic-like [Cucumis sativus]	Rubisco subunit binding-protein beta subunit, rubb, putative; [Ricinus communis (Castor bean).]"		Mitochondrial chaperonin, Cpn60/Hsp60p	TCP-1/cpn60 chaperonin family
Quercus_contig_1177	hypothetical protein PRUPE_ppa022307mg [Prunus persica]	uncharacterized protein LOC100819144 [Glycine max]	Putative uncharacterized protein; [Vitis vinifera (Grape).]"	Transferase		Transferase family
Quercus_contig_1178	CBS / octicosapeptide/Phox/Bemp1 (PB1) domains-containing protein isoform 1 [Theobroma cacao]	LOW QUALITY PROTEIN: CBS domain-containing protein CBSCBSPB3-like [Fragaria vesca subsp. vesca]	Putative uncharacterized protein; [Vitis vinifera (Grape).]"	Phox/Bem1p	IMP dehydrogenase/GMP reductase	PB1 domain
Quercus_contig_1179	TPR1 [Medicago sativa]	heat shock protein STI-like [Cicer arietinum]	TPR1; [Medicago sativa (Alfalfa).]"	Tetratricopeptide repeat	Molecular co-chaperone STI1	Tetratricopeptide repeat
Quercus_contig_1180	maturase K [Quercus cerris]	maturase K [Quercus rubra]	ull=Maturase K; AltName: Intron maturase; [Quercus cerris (Turkey oak).]"	Domain X	Mitochondrial mRNA maturase	Type II intron maturase
Quercus_contig_1181	LOW QUALITY PROTEIN: cysteine synthase-like [Glycine max]	cysteine synthase-like isoform X1 [Cicer arietinum]	Cysteine synthase; EC=2.5.1.47; [Glycine soja (Wild soybean).]"
Quercus_contig_1182	eukaryotic translation initiation factor 3 subunit A [Vitis vinifera]	LOW QUALITY PROTEIN: eukaryotic translation initiation factor 3 subunit A-like [Cucumis sativus]	Putative uncharacterized protein; [Vitis vinifera (Grape).]"		Translation initiation factor 3, subunit a (eIF-3a)	PCI domain
Quercus_contig_1183	hypothetical protein CICLE_v10024878mg [Citrus clementina]	uncharacterized protein LOC101496555 isoform X1 [Cicer arietinum]	Putative uncharacterized protein; [Ricinus communis (Castor bean).]"	Calponin homology domain	Calponin
Quercus_contig_1184	unknown [Medicago truncatula]	reticulon-like protein B2-like [Cicer arietinum]	Putative uncharacterized protein; [Ricinus communis (Castor bean).]"	Reticulon	Reticulon	Reticulon
Quercus_contig_1185	hypothetical protein PRUPE_ppa005720mg [Prunus persica]	uncharacterized protein LOC101294037 [Fragaria vesca subsp. vesca]	Putative uncharacterized protein; [Ricinus communis (Castor bean).]"		Myosin class II heavy chain
Quercus_contig_1186	transcription factor, putative [Ricinus communis]	ZF-HD homeobox protein At4g24660-like [Fragaria vesca subsp. vesca]	Transcription factor, putative; [Ricinus communis (Castor bean).]"	ZF-HD homeobox protein, Cys/His-rich dimerisation domain		ZF-HD protein dimerisation region
Quercus_contig_1187	hypothetical protein PRUPE_ppa006698mg [Prunus persica]	uncharacterized protein LOC101314001 [Fragaria vesca subsp. vesca]	Putative uncharacterized protein; [Vitis vinifera (Grape).]"
Quercus_contig_1188	unknown protein DS12 from 2D-PAGE of leaf, chloroplastic-like [Fragaria vesca subsp. vesca]	unknown protein DS12 from 2D-PAGE of leaf, chloroplastic-like [Fragaria vesca subsp. vesca]	Amino acid binding protein, putative; [Ricinus communis (Castor bean).]"
Quercus_contig_1189	unknown [Populus trichocarpa]	60S ribosomal protein L34-like [Cucumis sativus]	Predicted protein; [Populus trichocarpa (Western balsam poplar) (Populus balsamifera]"	Ribosomal protein L34Ae	60s ribosomal protein L34	Ribosomal protein L34e
Quercus_contig_1190	cytochrome P450, putative [Ricinus communis]	cytochrome P450 97B2, chloroplastic [Glycine max]	Cytochrome P450, putative; EC=1.14.14.1; [Ricinus communis (Castor bean).]"
Quercus_contig_1191	Cytochrome P450 97B2 isoform 1 [Theobroma cacao]	cytochrome P450 97B2, chloroplastic [Glycine max]	Cytochrome P450, putative; EC=1.14.14.1; [Ricinus communis (Castor bean).]"	Cytochrome P450	Cytochrome P450 CYP4/CYP19/CYP26 subfamilies	Cytochrome P450
Quercus_contig_1192	BAH domain,TFIIS helical bundle-like domain isoform 4 [Theobroma cacao]	uncharacterized protein LOC101296103 [Fragaria vesca subsp. vesca]	Putative uncharacterized protein; [Vitis vinifera (Grape).]"		BAH domain proteins	TFIIS helical bundle-like domain
Quercus_contig_1193	auxin response factor 4-like [Vitis vinifera]	auxin response factor 4-like [Fragaria vesca subsp. vesca]	Putative uncharacterized protein; [Vitis vinifera (Grape).]"	B3 DNA binding domain		B3 DNA binding domain
Quercus_contig_1194	unnamed protein product [Vitis vinifera]	uncharacterized protein LOC101311076 [Fragaria vesca subsp. vesca]	Putative uncharacterized protein; [Vitis vinifera (Grape).]"		Splicing factor 3a, subunit 1
Quercus_contig_1195	phospholipase D delta-like [Cucumis sativus]	phospholipase D delta-like [Cucumis sativus]	Phospholipase D; EC=3.1.4.4; [Ricinus communis (Castor bean).]"		Phospholipase D1	Phospholipase D Active site motif
Quercus_contig_1196	putative mitogen-activated protein kinase MAPK [Prunus armeniaca]	mitogen-activated protein kinase 7-like [Fragaria vesca subsp. vesca]	Putative mitogen-activated protein kinase MAPK; [Prunus armeniaca (Apricot).]"	Serine/threonine- / dual specificity protein kinase, catalytic domain	Mitogen-activated protein kinase	Protein kinase domain
Quercus_contig_1197	unknown [Populus trichocarpa]	actin-depolymerizing factor 2-like [Cucumis sativus]	Putative uncharacterized protein; [Populus trichocarpa x Populus deltoides.]"	Actin-binding, cofilin/tropomyosin type	Actin depolymerizing factor	Cofilin/tropomyosin-type actin-binding protein
Quercus_contig_1198	hypothetical protein PRUPE_ppa007663mg [Prunus persica]	auxin-responsive protein IAA26-like [Fragaria vesca subsp. vesca]	Putative uncharacterized protein; [Vitis vinifera (Grape).]"	AUX/IAA protein		AUX/IAA family
Quercus_contig_1199	unnamed protein product [Vitis vinifera]	pentatricopeptide repeat-containing protein At5g15300-like [Fragaria vesca subsp. vesca]	Putative uncharacterized protein; [Vitis vinifera (Grape).]"	Tetratricopeptide-like helical
Quercus_contig_1200	hypothetical protein [Hypochaeris radicata]	uncharacterized protein [Arabidopsis thaliana]	Putative uncharacterized protein HrCDT3; [Hypochaeris radicata.]"			4F5 protein family
Quercus_contig_1201		probable metal-nicotianamine transporter YSL6-like [Setaria italica]
Quercus_contig_1202	hypothetical protein POPTR_0008s15450g [Populus trichocarpa]	uncharacterized N-acetyltransferase p20-like [Solanum lycopersicum]	Predicted protein; [Populus trichocarpa (Western balsam poplar) (Populus balsamifera]"	Acyl-CoA N-acyltransferase
Quercus_contig_1203	hypothetical protein CICLE_v10030570mg [Citrus clementina]	protein transport protein Sec31A-like, partial [Cucumis sativus]	Putative uncharacterized protein; [Vitis vinifera (Grape).]"	Steroid receptor RNA activator-protein/coat protein complex II, Sec31	Vesicle coat complex COPII, subunit SEC31
Quercus_contig_1204	conserved hypothetical protein [Ricinus communis]	cyclic nucleotide-gated ion channel 1-like [Fragaria vesca subsp. vesca]	Putative uncharacterized protein; [Ricinus communis (Castor bean).]"
Quercus_contig_1205	hypothetical protein CICLE_v10007328mg [Citrus clementina]	putative disease resistance protein RGA4-like [Cucumis sativus]	NBS-LRR resistance protein RGH2; [Manihot esculenta (Cassava) (Jatropha manihot).]"		Apoptotic ATPase	NB-ARC domain
Quercus_contig_1206	hypothetical protein CICLE_v10007328mg [Citrus clementina]	putative disease resistance protein RGA4-like [Cucumis sativus]	NBS-LRR resistance protein RGH1; [Manihot esculenta (Cassava) (Jatropha manihot).]"		Apoptotic ATPase	NB-ARC domain
Quercus_contig_1207	hypothetical protein CICLE_v10002020mg [Citrus clementina]	uncharacterized protein LOC101291651 [Fragaria vesca subsp. vesca]	Putative uncharacterized protein; [Vitis vinifera (Grape).]"	Mog1/PsbP, alpha/beta/alpha sandwich		PsbP
Quercus_contig_1208	Beta-glucosidase, GBA2 type family protein isoform 2 [Theobroma cacao]	non-lysosomal glucosylceramidase-like [Fragaria vesca subsp. vesca]	Non-lysosomal glucosylceramidase; Short=NLGase; EC=3.2.1.45; [Ricinus communis (Castor bean).]"	Beta-glucosidase, GBA2 type	Predicted bile acid beta-glucosidase	Protein of unknown function, DUF608
Quercus_contig_1209	flavine-containing monoxygenase [Populus trichocarpa]	uncharacterized protein LOC101309411 [Fragaria vesca]	Flavine-containing monoxygenase; [Populus trichocarpa (Western balsam poplar) (Populus balsamifera]"		Flavin-containing monooxygenase	Pyridine nucleotide-disulphide oxidoreductase
Quercus_contig_1210	hypothetical protein PRUPE_ppa001468mg [Prunus persica]	chloroplastic group IIA intron splicing facilitator CRS1, chloroplastic-like [Fragaria vesca subsp. vesca]	Predicted protein; [Populus trichocarpa (Western balsam poplar) (Populus balsamifera]"	RNA-binding, CRM domain	Poly(A)-specific exoribonuclease PARN	CRS1 / YhbY (CRM) domain
Quercus_contig_1211	phosphomethylpyrimidine synthase [Vitis vinifera]	phosphomethylpyrimidine synthase, chloroplastic-like [Fragaria vesca subsp. vesca]	Putative uncharacterized protein; [Vitis vinifera (Grape).]"
Quercus_contig_1212	ThiaminC isoform 4 [Theobroma cacao]	phosphomethylpyrimidine synthase, chloroplastic-like [Cucumis sativus]	Putative uncharacterized protein; [Populus trichocarpa x Populus deltoides.]"			ThiC family
Quercus_contig_1213	hypothetical protein PRUPE_ppa000051mg [Prunus persica]	uncharacterized protein LOC101310769 [Fragaria vesca subsp. vesca]	Putative uncharacterized protein; [Vitis vinifera (Grape).]"	C2 domain	Armadillo repeat protein VAC8 required for vacuole fusion, inheritance and cytosol-to-vacuole protein targeting	C2 domain
Quercus_contig_1214	DNA-directed RNA polymerase 3, chloroplastic-like [Fragaria vesca subsp. vesca]	DNA-directed RNA polymerase 3, chloroplastic-like [Fragaria vesca subsp. vesca]	DNA-directed RNA polymerase; EC=2.7.7.6; [Vitis vinifera (Grape).]"		Mitochondrial/chloroplast DNA-directed RNA polymerase RPO41, provides primers for DNA replication-initiation	DNA-dependent RNA polymerase
Quercus_contig_1215	DNA-directed RNA polymerase 3, chloroplastic-like [Fragaria vesca subsp. vesca]	DNA-directed RNA polymerase 3, chloroplastic-like [Fragaria vesca subsp. vesca]	Predicted protein; Flags: Fragment; [Populus trichocarpa (Western balsam poplar) (Populus balsamifera]"		Mitochondrial/chloroplast DNA-directed RNA polymerase RPO41, provides primers for DNA replication-initiation
Quercus_contig_1216	homeobox-leucine zipper protein ATHB-15-like isoform 1 [Vitis vinifera]	homeobox-leucine zipper protein ATHB-15-like [Cucumis sativus]	DNA binding protein, putative; [Ricinus communis (Castor bean).]"		Transcription factor HEX, contains HOX and HALZ domains	Homeobox domain
Quercus_contig_1217	Protease degS, putative isoform 1 [Theobroma cacao]	protease Do-like 5, chloroplastic-like, partial [Cicer arietinum]	Protease degS, putative; EC=1.3.1.74; [Ricinus communis (Castor bean).]"	Peptidase S1C	Serine protease	Trypsin
Quercus_contig_1218	unknown [Lotus japonicus]	protease Do-like 5, chloroplastic-like, partial [Cicer arietinum]	Protease degS, putative; EC=1.3.1.74; [Ricinus communis (Castor bean).]"		Serine protease
Quercus_contig_1219	uncharacterized protein LOC101218389 [Cucumis sativus]	uncharacterized protein LOC101218389 [Cucumis sativus]	Beta-fructofuranosidase, putative; [Ricinus communis (Castor bean).]"	Glycosyl hydrolase family 100		Plant neutral invertase
Quercus_contig_1220	gibberellin 3-beta-dioxygenase 4-like [Vitis vinifera]	gibberellin 3-beta-dioxygenase 4-like [Fragaria vesca subsp. vesca]	Putative uncharacterized protein; [Vitis vinifera (Grape).]"	Non-haem dioxygenase N-terminal domain	Iron/ascorbate family oxidoreductases	2OG-Fe(II) oxygenase superfamily
Quercus_contig_1221	hypothetical protein CICLE_v10012615mg [Citrus clementina]	PHD finger protein ALFIN-LIKE 1-like [Cicer arietinum]	Predicted protein; [Populus trichocarpa (Western balsam poplar) (Populus balsamifera]"	Zinc finger, PHD-type	Uncharacterized PHD Zn-finger protein	PHD-finger
Quercus_contig_1222	omega-6 fatty acid desaturase, chloroplastic-like [Vitis vinifera]	omega-6 fatty acid desaturase, chloroplastic-like [Cucumis sativus]	Chloroplast omega-6 fatty acid desaturase; [Arachis hypogaea (Peanut).]"	Fatty acid desaturase, type 1	Delta 6-fatty acid desaturase/delta-8 sphingolipid desaturase	Fatty acid desaturase
Quercus_contig_1223	ribosomal protein S11 (probable start codon at bp 67), partial [Arabidopsis thaliana]	40S ribosomal protein S11-like [Cicer arietinum]	Putative uncharacterized protein; [Medicago truncatula (Barrel medic) (Medicago tribuloides).]"	Ribosomal protein S17	40S ribosomal protein S11	Ribosomal protein S17
Quercus_contig_1224	hypothetical protein PRUPE_ppa007442mg [Prunus persica]	putative S-adenosyl-L-methionine-dependent methyltransferase MMAR_1068-like [Fragaria vesca subsp. vesca]	Predicted protein; [Populus trichocarpa (Western balsam poplar) (Populus balsamifera]"	S-adenosyl-L-methionine-dependent methyltransferase, putative	Carboxymethyl transferase	Leucine carboxyl methyltransferase
Quercus_contig_1225	gamma-tocopherol methyltransferase [Glycine max]	tocopherol O-methyltransferase, chloroplastic-like [Glycine max]	Gamma-tocopherol methyltransferase; [Glycine max (Soybean) (Glycine hispida).]"
Quercus_contig_1226	hypothetical protein PRUPE_ppa008913mg [Prunus persica]	nucleic acid binding protein1 [Zea mays]	Putative uncharacterized protein; [Vitis vinifera (Grape).]"		Splicing factor 3b, subunit 4	RNA recognition motif. (a.k.a. RRM, RBD, or RNP domain)
Quercus_contig_1227	ribonucleoprotein, chloroplast, putative [Ricinus communis]	31 kDa ribonucleoprotein, chloroplastic-like [Cicer arietinum]	Ribonucleoprotein, chloroplast, putative; [Ricinus communis (Castor bean).]"
Quercus_contig_1228	unknown [Populus trichocarpa x Populus deltoides]	probable histone H2B.1-like isoform 2 [Fragaria vesca subsp. vesca]	Histone H2B; [Populus trichocarpa x Populus deltoides.]"	Histone H2B	Histone H2B	Core histone H2A/H2B/H3/H4
Quercus_contig_1229
Quercus_contig_1230	hypothetical protein PRUPE_ppa007342mg [Prunus persica]	probable 2-oxoglutarate/Fe(II)-dependent dioxygenase-like [Fragaria vesca subsp. vesca]	Putative uncharacterized protein; [Vitis vinifera (Grape).]"	Non-haem dioxygenase N-terminal domain	Iron/ascorbate family oxidoreductases
Quercus_contig_1231	hypothetical protein PRUPE_ppa007342mg [Prunus persica]	probable 2-oxoglutarate/Fe(II)-dependent dioxygenase-like [Fragaria vesca subsp. vesca]	Putative uncharacterized protein; [Vitis vinifera (Grape).]"	Isopenicillin N synthase-like	Iron/ascorbate family oxidoreductases
Quercus_contig_1232	hypothetical protein CICLE_v10005336mg [Citrus clementina]	probable 2-oxoglutarate/Fe(II)-dependent dioxygenase-like [Cicer arietinum]	Leucoanthocyanidin dioxygenase, putative; EC=1.14.11.19; [Ricinus communis (Castor bean).]"	Isopenicillin N synthase-like	Iron/ascorbate family oxidoreductases	2OG-Fe(II) oxygenase superfamily
Quercus_contig_1233	unnamed protein product [Vitis vinifera]	LOW QUALITY PROTEIN: lysine--tRNA ligase-like [Cucumis sativus]	Lysyl-tRNA synthetase; EC=6.1.1.6; [Vitis vinifera (Grape).]"		Lysyl-tRNA synthetase (class II)	tRNA synthetases class II (D, K and N)
Quercus_contig_1234	uncharacterized protein LOC100267427 isoform 2 [Vitis vinifera]	uncharacterized protein LOC101494767 [Cicer arietinum]	Putative uncharacterized protein; [Vitis vinifera (Grape).]"
Quercus_contig_1235	hypothetical protein CICLE_v10000217mg [Citrus clementina]	probable LRR receptor-like serine/threonine-protein kinase At2g16250-like [Cucumis sativus]	Putative uncharacterized protein; [Vitis vinifera (Grape).]"
Quercus_contig_1236	cytosolic ascorbate peroxidase 1 [Gossypium hirsutum]	ascorbate peroxidase [Zea mays]	Cytosolic ascorbate peroxidase 1; [Gossypium hirsutum (Upland cotton) (Gossypium mexicanum).]"			Peroxidase
Quercus_contig_1237	hypothetical protein POPTR_0008s06270g [Populus trichocarpa]	UDP-glycosyltransferase 85A1-like [Cucumis sativus]	Putative uncharacterized protein; [Vitis vinifera (Grape).]"		UDP-glucuronosyl and UDP-glucosyl transferase	UDP-glucoronosyl and UDP-glucosyl transferase
Quercus_contig_1238	ATP-dependent transporter, putative [Ricinus communis]	ABC transporter F family member 4-like [Cucumis sativus]	ATP-dependent transporter, putative; EC=3.6.3.28; [Ricinus communis (Castor bean).]"		ATPase component of ABC transporters with duplicated ATPase domains/Translation elongation factor EF-3b
Quercus_contig_1239	Tumor suppressor candidate, putative [Ricinus communis]	polyubiquitin-like isoform 3 [Cucumis sativus]	Tumor suppressor candidate, putative; [Ricinus communis (Castor bean).]"	Oligosaccharyl transferase complex, subunit OST3/OST6	Oligosaccharyltransferase, gamma subunit	OST3 / OST6 family
Quercus_contig_1240	Regulatory protein RecX family protein, putative [Theobroma cacao]	uncharacterized protein LOC101300891 [Fragaria vesca subsp. vesca]	Putative uncharacterized protein; [Vitis vinifera (Grape).]"
Quercus_contig_1241	conserved hypothetical protein [Ricinus communis]	uncharacterized protein LOC101305177 [Fragaria vesca subsp. vesca]	Putative uncharacterized protein; [Ricinus communis (Castor bean).]"			Plant calmodulin-binding domain
Quercus_contig_1242	putative transaldolase [Oryza sativa Japonica Group]		Putative transaldolase; [Oryza sativa subsp. japonica (Rice).]"
Quercus_contig_1243	Multidrug resistance protein ABC transporter family isoform 1 [Theobroma cacao]	ABC transporter C family member 3-like [Cucumis sativus]	Multidrug resistance-associated protein 2, 6 (Mrp2, 6), abc-transoprter, putative; EC=1.3.1.74; [Ricinus communis (Castor bean).]"	AAA+ ATPase domain	Multidrug resistance-associated protein/mitoxantrone resistance protein, ABC superfamily	ABC transporter
Quercus_contig_1244	hypothetical protein CICLE_v10024586mg, partial [Citrus clementina]	probable LRR receptor-like serine/threonine-protein kinase At3g47570-like [Fragaria vesca subsp. vesca]	Predicted protein; [Populus trichocarpa (Western balsam poplar) (Populus balsamifera]"	Leucine-rich repeat, typical subtype	Cytoskeletal regulator Flightless-I (contains leucine-rich and gelsolin repeats)	Leucine rich repeat N-terminal domain
Quercus_contig_1245	hypothetical protein CICLE_v10010243mg, partial [Citrus clementina]	probable LRR receptor-like serine/threonine-protein kinase At3g47570-like [Cucumis sativus]	Putative uncharacterized protein; [Vitis vinifera (Grape).]"		Leucine-rich repeat protein
Quercus_contig_1246	Kinase superfamily protein isoform 2 [Theobroma cacao]	probable serine/threonine-protein kinase abkB-like [Fragaria vesca subsp. vesca]	Ubiquinone biosynthesis protein coq-8, putative; [Ricinus communis (Castor bean).]"	UbiB domain	Predicted unusual protein kinase	ABC1 family
Quercus_contig_1247	hypothetical protein OsJ_26185 [Oryza sativa Japonica Group]	UDP-glycosyltransferase 83A1-like [Cicer arietinum]	Putative uncharacterized protein; [Oryza sativa subsp. japonica (Rice).]"
Quercus_contig_1248	early light-induced protein [Glycine max]	early light-induced protein [Glycine max]	Early light-induced protein; [Glycine max (Soybean) (Glycine hispida).]"	Chlorophyll A-B binding protein		Chlorophyll A-B binding protein
Quercus_contig_1249	hypothetical protein PRUPE_ppa005791mg [Prunus persica]	polypyrimidine tract-binding protein homolog 2-like [Fragaria vesca subsp. vesca]	Polypyrimidine tract binding protein, putative; EC=1.3.1.74; [Ricinus communis (Castor bean).]"		Polypyrimidine tract-binding protein	RNA recognition motif. (a.k.a. RRM, RBD, or RNP domain)
Quercus_contig_1250	nucleolar GTP-binding protein 2-like [Vitis vinifera]	nucleolar GTP-binding protein 2-like [Cucumis sativus]	Putative uncharacterized protein; [Vitis vinifera (Grape).]"	GTP binding domain	Nucleolar GTPase	GTPase of unknown function
Quercus_contig_1251	endo-1,3;1,4-beta-D-glucanase-like [Cucumis sativus]		Predicted protein; [Populus trichocarpa (Western balsam poplar) (Populus balsamifera]"		Predicted hydrolase related to dienelactone hydrolase	Dienelactone hydrolase family
Quercus_contig_1252	hypothetical protein EUTSA_v10024953mg [Eutrema salsugineum]
Quercus_contig_1253	predicted protein [Populus trichocarpa]	uncharacterized protein LOC101202935 [Cucumis sativus]	Predicted protein; [Populus trichocarpa (Western balsam poplar) (Populus balsamifera]"
Quercus_contig_1254
Quercus_contig_1255
Quercus_contig_1256	enolase, putative [Ricinus communis]	enolase-like [Cicer arietinum]	Enolase; EC=4.2.1.11; [Ricinus communis (Castor bean).]"	Enolase	Enolase	Enolase, C-terminal TIM barrel domain
Quercus_contig_1257	RP non-ATPase subunit 8A [Theobroma cacao]	probable 26S proteasome non-ATPase regulatory subunit 7-like [Cucumis sativus]	Putative uncharacterized protein; [Vitis vinifera (Grape).]"	JAB/MPN domain	26S proteasome regulatory complex, subunit RPN8/PSMD7	Mov34/MPN/PAD-1 family
Quercus_contig_1258	heavy metal ATPase [Populus trichocarpa]	copper-transporting ATPase PAA1, chloroplastic-like, partial [Cucumis sativus]	Heavy metal ATPase; Flags: Fragment; [Populus trichocarpa (Western balsam poplar) (Populus balsamifera]"	Cation-transporting P-type ATPase	Cation transport ATPase	E1-E2 ATPase
Quercus_contig_1259	unnamed protein product [Vitis vinifera]	DNA topoisomerase 6 subunit B-like [Cucumis sativus]	Putative uncharacterized protein; [Vitis vinifera (Grape).]"			Topoisomerase VI B subunit, transducer
Quercus_contig_1260	1,4-alpha-glucan-branching enzyme 2-1, chloroplastic/amyloplastic-like isoform X1 [Cicer arietinum]	1,4-alpha-glucan-branching enzyme 2-1, chloroplastic/amyloplastic-like isoform X1 [Cicer arietinum]	Starch branching enzyme II; [Populus trichocarpa (Western balsam poplar) (Populus balsamifera]"		1,4-alpha-glucan branching enzyme/starch branching enzyme II	Alpha amylase, catalytic domain
Quercus_contig_1261	Uncharacterized protein isoform 1 [Theobroma cacao]	umecyanin-like [Fragaria vesca subsp. vesca]	Putative uncharacterized protein; [Vitis vinifera (Grape).]"	Plastocyanin-like		Plastocyanin-like domain
Quercus_contig_1262	extracellular calcium sensing receptor [Castanopsis chinensis]	E3 ubiquitin-protein ligase UPL6 [Arabidopsis thaliana]	Extracellular calcium sensing receptor; [Castanopsis chinensis (Chinese evergreen chinquapin) (Kweilin]"
Quercus_contig_1263	extracellular calcium sensing receptor [Castanopsis chinensis]	calcium sensing receptor, chloroplastic-like [Fragaria vesca subsp. vesca]	Extracellular calcium sensing receptor; [Castanopsis chinensis (Chinese evergreen chinquapin) (Kweilin]"
Quercus_contig_1264	RNA binding protein, putative [Ricinus communis]	RNA-binding protein 40-like isoform X1 [Cicer arietinum]	RNA binding protein, putative; [Ricinus communis (Castor bean).]"	RNA recognition motif domain	Spliceosomal protein snRNP-U1A/U2B	RNA recognition motif. (a.k.a. RRM, RBD, or RNP domain)
Quercus_contig_1265	GLU-ADT subunit B isoform 1 [Theobroma cacao]	glutamyl-tRNA(Gln) amidotransferase subunit B, chloroplastic/mitochondrial-like [Cucumis sativus]	ull=Glutamyl-tRNA(Gln) amidotransferase subunit B, chloroplastic/mitochondrial; Short=Glu-AdT subunit B; EC=6.3.5.-; Flags: Precursor; [Ricinus communis (Castor bean).]"	Asn/Gln amidotransferase	Glutamyl-tRNA amidotransferase subunit B	GatB domain
Quercus_contig_1266	ATP-dependent Clp protease proteolytic subunit-like, partial [Fragaria vesca subsp. vesca]	ATP-dependent Clp protease proteolytic subunit-like, partial [Fragaria vesca subsp. vesca]	ATP-dependent Clp protease proteolytic subunit; [Castanea mollissima (Chinese chestnut).]"
Quercus_contig_1267	hypothetical protein PRUPE_ppa003664mg [Prunus persica]	uncharacterized protein LOC101301082 [Fragaria vesca subsp. vesca]	Putative uncharacterized protein; [Picea sitchensis (Sitka spruce) (Pinus sitchensis).]"
Quercus_contig_1268	hypothetical protein POPTR_0003s08800g [Populus trichocarpa]	pentatricopeptide repeat-containing protein At5g46580, chloroplastic-like [Cucumis sativus]	Putative uncharacterized protein; [Vitis vinifera (Grape).]"	Smr protein/MutS2 C-terminal	Uncharacterized conserved protein	PPR repeat
Quercus_contig_1269	predicted protein [Populus trichocarpa]	uncharacterized protein LOC101259293 [Solanum lycopersicum]	Predicted protein; [Populus trichocarpa (Western balsam poplar) (Populus balsamifera]"
Quercus_contig_1270	50S ribosomal protein L1p, putative [Ricinus communis]	50S ribosomal protein L1, chloroplastic-like [Fragaria vesca subsp. vesca]	50S ribosomal protein L1p, putative; [Ricinus communis (Castor bean).]"
Quercus_contig_1271	NADH-plastoquinone oxidoreductase subunit K [Quercus rubra]	NADH-plastoquinone oxidoreductase subunit K [Quercus rubra]	NAD(P)H-quinone oxidoreductase subunit K, chloroplastic; EC=1.6.5.-; AltName: NAD(P)H dehydrogenase subunit K; AltName: NADH-plastoquinone oxidoreductase subunit K; [Liquidambar styraciflua (Amberboom) (Sweetgum tree).]"	NADH-ubiquinone oxidoreductase, 20 Kd subunit	NADH-ubiquinone oxidoreductase, NUFS7/PSST/20 kDa subunit	NADH ubiquinone oxidoreductase, 20 Kd subunit
Quercus_contig_1272	hypothetical protein POPTR_0003s12670g [Populus trichocarpa]	uncharacterized protein LOC101303512 [Fragaria vesca subsp. vesca]	Putative uncharacterized protein; [Vitis vinifera (Grape).]"
Quercus_contig_1273	auxin-responsive protein IAA27-like isoform 1 [Vitis vinifera]	auxin-responsive protein IAA27-like [Fragaria vesca subsp. vesca]	Predicted protein; [Populus trichocarpa (Western balsam poplar) (Populus balsamifera]"	AUX/IAA protein		AUX/IAA family
Quercus_contig_1274	auxin induced family protein [Elaeis guineensis]	auxin-responsive protein IAA30-like [Setaria italica]	Predicted protein; [Populus trichocarpa (Western balsam poplar) (Populus balsamifera]"	AUX/IAA protein		AUX/IAA family
Quercus_contig_1275	hypothetical protein VITISV_016425 [Vitis vinifera]	uncharacterized protein LOC100818224 [Glycine max]	Putative uncharacterized protein; [Vitis vinifera (Grape).]"	CAAX amino terminal protease		CAAX amino terminal protease family
Quercus_contig_1276	Uncharacterized protein TCM_012247 [Theobroma cacao]	uncharacterized protein LOC101507638 [Cicer arietinum]	Predicted protein; [Populus trichocarpa (Western balsam poplar) (Populus balsamifera]"
Quercus_contig_1277	hypothetical protein PRUPE_ppa000075mg [Prunus persica]	nuclear pore membrane glycoprotein 210-like [Fragaria vesca subsp. vesca]	RNA binding protein, putative; [Ricinus communis (Castor bean).]"	Bacterial Ig-like, group 2	Nuclear pore complex, gp210 component	Bacterial Ig-like domain (group 2)
Quercus_contig_1278	arginine/serine-rich splicing factor RSP31 family protein [Populus trichocarpa]	arginine/serine-rich-splicing factor RSP31-like [Fragaria vesca subsp. vesca]	Predicted protein; [Populus trichocarpa (Western balsam poplar) (Populus balsamifera]"
Quercus_contig_1279	unnamed protein product [Vitis vinifera]	arginine/serine-rich-splicing factor RSP31-like [Cucumis sativus]	Putative uncharacterized protein; [Vitis vinifera (Grape).]"	Nucleotide-binding, alpha-beta plait
Quercus_contig_1280	UDP-Glycosyltransferase superfamily protein isoform 1 [Theobroma cacao]	granule-bound starch synthase 1, chloroplastic/amyloplastic-like [Solanum lycopersicum]	Granule-bound starch synthase; [Nelumbo nucifera (Sacred lotus).]"	Glycosyl transferase, family 1	N-acetylglucosaminyltransferase complex, subunit PIG-A/SPT14, required for phosphatidylinositol biosynthesis/Sulfolipid synthase	Glycosyl transferases group 1
Quercus_contig_1281	hypothetical protein PRUPE_ppa000707mg [Prunus persica]	lysosomal alpha-mannosidase-like [Fragaria vesca subsp. vesca]	Putative uncharacterized protein; [Vitis vinifera (Grape).]"	Glycoside hydrolase, family 38, central domain	Glycosyl hydrolase, family 38 - alpha-mannosidase	Glycosyl hydrolases family 38 N-terminal domain
Quercus_contig_1282	hypothetical protein PRUPE_ppa001156mg [Prunus persica]	uncharacterized protein LOC101305569 [Fragaria vesca subsp. vesca]	Putative uncharacterized protein; [Vitis vinifera (Grape).]"		Chromatin assembly factor-I
Quercus_contig_1283		uncharacterized protein LOC101221844 [Cucumis sativus]
Quercus_contig_1284	predicted protein [Populus trichocarpa]	ribulose-1,5 bisphosphate carboxylase/oxygenase large subunit N-methyltransferase, chloroplastic-like [Fragaria vesca subsp. vesca]	Predicted protein; [Populus trichocarpa (Western balsam poplar) (Populus balsamifera]"		N-methyltransferase	SET domain
Quercus_contig_1285	hypothetical protein PRUPE_ppa007538mg [Prunus persica]	cathepsin B-like [Cucumis sativus]	Predicted protein; [Populus trichocarpa (Western balsam poplar) (Populus balsamifera]"		Cysteine proteinase Cathepsin L	Papain family cysteine protease
Quercus_contig_1286	eukaryotic translation initiation factor 3 subunit J-like [Glycine max]	translation initiation factor eIF3 subunit [Arabidopsis thaliana]	Predicted protein; [Populus trichocarpa (Western balsam poplar) (Populus balsamifera]"
Quercus_contig_1287	Eukaryotic translation initiation factor 3 subunit, putative [Ricinus communis]	eukaryotic translation initiation factor 3 subunit J-like isoform 2 [Fragaria vesca subsp. vesca]	Eukaryotic translation initiation factor 3 subunit, putative; [Ricinus communis (Castor bean).]"			Translation initiation factor eIF3 subunit
Quercus_contig_1288	RNA polymerase II C-terminal domain phosphatase-like 3, putative [Theobroma cacao]	RNA polymerase II C-terminal domain phosphatase-like 3-like [Fragaria vesca subsp. vesca]	Putative uncharacterized protein; [Vitis vinifera (Grape).]"	NLI interacting factor	TFIIF-interacting CTD phosphatases, including NLI-interacting factor	BRCA1 C Terminus (BRCT) domain
Quercus_contig_1289	hypothetical protein PRUPE_ppa001663mg [Prunus persica]	uncharacterized protein LOC101304265 [Fragaria vesca subsp. vesca]	Predicted protein; [Populus trichocarpa (Western balsam poplar) (Populus balsamifera]"	Bulb-type lectin domain		S-locus glycoprotein family
Quercus_contig_1290	hypothetical protein PRUPE_ppa007520mg [Prunus persica]	uncharacterized protein LOC101299422 [Fragaria vesca subsp. vesca]	Putative uncharacterized protein; [Vitis vinifera (Grape).]"	HAD-like domain	Predicted haloacid-halidohydrolase and related hydrolases	haloacid dehalogenase-like hydrolase
Quercus_contig_1291	MAP kinase 20 [Theobroma cacao]	mitogen-activated protein kinase 10-like [Fragaria vesca subsp. vesca]	Predicted protein; [Populus trichocarpa (Western balsam poplar) (Populus balsamifera]"	Serine/threonine- / dual specificity protein kinase, catalytic domain	Mitogen-activated protein kinase	Protein kinase domain
Quercus_contig_1292	receptor-like protein 12-like [Vitis vinifera]	receptor like protein 33 [Arabidopsis thaliana]	Putative uncharacterized protein; [Vitis vinifera (Grape).]"		Cytoskeletal regulator Flightless-I (contains leucine-rich and gelsolin repeats)
Quercus_contig_1293	myb family transcription factor [Castanea mollissima]	transcription factor AS1-like [Fragaria vesca subsp. vesca]	Myb family transcription factor; [Castanea mollissima (Chinese chestnut).]"		Transcription factor, Myb superfamily	Myb-like DNA-binding domain
Quercus_contig_1294		hypothetical protein CHLNCDRAFT_54787 [Chlorella variabilis]	Putative uncharacterized protein; [Chlorella variabilis (Green alga).]"
Quercus_contig_1295	hypothetical protein PRUPE_ppa003567mg [Prunus persica]	putative receptor protein kinase PERK1 [Glycine max]	Predicted protein; [Populus trichocarpa (Western balsam poplar) (Populus balsamifera]"	Serine/threonine- / dual specificity protein kinase, catalytic domain	Serine/threonine protein kinase	Protein kinase domain
Quercus_contig_1296	RNA-binding protein-related [Theobroma cacao]	uncharacterized protein LOC101293710 [Fragaria vesca subsp. vesca]	Putative uncharacterized protein; [Vitis vinifera (Grape).]"	Zinc finger, RanBP2-type
Quercus_contig_1297	phenylalanine ammonialyase [Betula platyphylla]	phenylalanine ammonia-lyase-like [Cucumis sativus]	Phenylalanine ammonia-lyase; EC=4.3.1.24; [Betula platyphylla (Asian white birch).]"	Aromatic amino acid lyase	Phenylalanine and histidine ammonia-lyase	Phenylalanine and histidine ammonia-lyase
Quercus_contig_1298	hypothetical protein PRUPE_ppa021703mg [Prunus persica]	TMV resistance protein N-like [Cicer arietinum]	Functional candidate resistance protein KR1; [Glycine max (Soybean) (Glycine hispida).]"	Leucine-rich repeat
Quercus_contig_1299	hypothetical protein PRUPE_ppa025692mg [Prunus persica]	TMV resistance protein N-like [Fragaria vesca subsp. vesca]	TIR-NBS-LRR-type disease resistance-like protein; [Pyrus x bretschneideri.]"
Quercus_contig_1300	SAC domain-containing protein 8 isoform 2 [Theobroma cacao]	phosphoinositide phosphatase SAC8-like isoform X4 [Cicer arietinum]	Suppressor of actin, putative; [Ricinus communis (Castor bean).]"	Synaptojanin, N-terminal	Putative phosphoinositide phosphatase	SacI homology domain
Quercus_contig_1301	uncharacterized protein LOC101308536 [Fragaria vesca subsp. vesca]	uncharacterized protein LOC101308536 [Fragaria vesca subsp. vesca]	Putative uncharacterized protein; [Vitis vinifera (Grape).]"
Quercus_contig_1302
Quercus_contig_1303	hypothetical protein CICLE_v10011044mg [Citrus clementina]	uncharacterized protein LOC101304393 [Fragaria vesca subsp. vesca]	Putative uncharacterized protein; [Vitis vinifera (Grape).]"
Quercus_contig_1304	hypothetical protein CICLE_v10011044mg [Citrus clementina]	uncharacterized protein LOC101304393 [Fragaria vesca subsp. vesca]	Putative uncharacterized protein; [Vitis vinifera (Grape).]"	PAP/25A-associated
Quercus_contig_1305	protein TRANSPARENT TESTA 12-like [Fragaria vesca subsp. vesca]	protein TRANSPARENT TESTA 12-like [Fragaria vesca subsp. vesca]	Putative uncharacterized protein; [Vitis vinifera (Grape).]"		Uncharacterized membrane protein, predicted efflux pump	MatE
Quercus_contig_1306	Oligopeptide transporter isoform 1 [Theobroma cacao]	oligopeptide transporter 3-like [Solanum lycopersicum]	Putative uncharacterized protein; [Vitis vinifera (Grape).]"	Tetrapeptide transporter, OPT1/isp4	Sexual differentiation process protein ISP4	OPT oligopeptide transporter protein
Quercus_contig_1307	hypothetical protein VITISV_012827 [Vitis vinifera]	transcriptional regulator ATRX homolog isoform X2 [Setaria italica]	Putative uncharacterized protein; [Vitis vinifera (Grape).]"
Quercus_contig_1308
Quercus_contig_1309	hypothetical protein POPTR_0005s15740g [Populus trichocarpa]	putative DNA repair protein RAD23-3-like isoform 1 [Solanum lycopersicum]	Predicted protein; Flags: Fragment; [Populus trichocarpa (Western balsam poplar) (Populus balsamifera]"		Nucleotide excision repair factor NEF2, RAD23 component	UBA/TS-N domain
Quercus_contig_1310	Sirtuin 2 [Theobroma cacao]	NAD-dependent protein deacetylase SRT2-like [Cicer arietinum]	Putative uncharacterized protein; [Vitis vinifera (Grape).]"		Sirtuin 4 and related class II sirtuins (SIR2 family)
Quercus_contig_1311	probable plastid-lipid-associated protein 12, chloroplastic [Vitis vinifera]	probable plastid-lipid-associated protein 12, chloroplastic-like [Cucumis sativus]	Putative uncharacterized protein; [Vitis vinifera (Grape).]"
Quercus_contig_1312	Ribulose-1 5-bisphosphate carboxylase/oxygenase activase [Medicago truncatula]	ribulose bisphosphate carboxylase/oxygenase activase 1, chloroplastic-like [Glycine max]	Rubisco activase 2; Flags: Fragment; [Arachis diogoi.]"
Quercus_contig_1313	uncharacterized protein LOC101295601 [Fragaria vesca subsp. vesca]	uncharacterized protein LOC101295601 [Fragaria vesca subsp. vesca]	Putative uncharacterized protein; [Glycine max (Soybean) (Glycine hispida).]"	NADH-ubiquinone oxidoreductase, 21kDa subunit, N-terminal		NADH-ubiquinone oxidoreductase 21 kDa subunit
Quercus_contig_1314	unnamed protein product [Vitis vinifera]	aminoacyl tRNA synthase complex-interacting multifunctional protein 1-like [Cucumis sativus]	Putative uncharacterized protein; [Vitis vinifera (Grape).]"	Nucleic acid-binding, OB-fold	tRNA-binding protein	Putative tRNA binding domain
Quercus_contig_1315	Uroporphyrinogen decarboxylase [Theobroma cacao]	uroporphyrinogen decarboxylase 1, chloroplastic-like [Fragaria vesca subsp. vesca]	Uroporphyrinogen decarboxylase; EC=4.1.1.37; Flags: Fragment; [Populus trichocarpa (Western balsam poplar) (Populus balsamifera]"	Uroporphyrinogen decarboxylase HemE	Uroporphyrinogen decarboxylase	Uroporphyrinogen decarboxylase (URO-D)
Quercus_contig_1316	hypothetical protein PRUPE_ppa002350mg [Prunus persica]	uncharacterized aarF domain-containing protein kinase At4g31390, chloroplastic-like [Cucumis sativus]	Putative uncharacterized protein; [Vitis vinifera (Grape).]"
Quercus_contig_1317	hypothetical protein PRUPE_ppa005662mg [Prunus persica]	lysine histidine transporter 1-like [Cicer arietinum]	Amino acid transporter, putative; [Ricinus communis (Castor bean).]"	Amino acid transporter, transmembrane	Amino acid transporters	Transmembrane amino acid transporter protein
Quercus_contig_1318	hypothetical protein VITISV_003846 [Vitis vinifera]	graves disease carrier protein-like [Cucumis sativus]	Putative uncharacterized protein; [Vitis vinifera (Grape).]"	Mitochondrial carrier protein	Mitochondrial solute carrier protein	Mitochondrial carrier protein
Quercus_contig_1319	unknown [Glycine max]	uncharacterized protein LOC100306544 [Glycine max]	Putative uncharacterized protein; [Glycine max (Soybean) (Glycine hispida).]"		Nuclear distribution protein NUDC	CS domain
Quercus_contig_1320	Nodulin-like / Major Facilitator Superfamily protein [Theobroma cacao]	uncharacterized protein LOC101313312 [Fragaria vesca subsp. vesca]	Putative uncharacterized protein; [Vitis vinifera (Grape).]"	Nodulin-like	Monocarboxylate transporter	Nodulin-like
Quercus_contig_1321	unnamed protein product [Vitis vinifera]	SKP1-like protein 21-like [Fragaria vesca subsp. vesca]	Putative uncharacterized protein; [Vitis vinifera (Grape).]"		SCF ubiquitin ligase, Skp1 component	Skp1 family, dimerisation domain
Quercus_contig_1322		protein NLP1-like isoform X1 [Setaria italica]
Quercus_contig_1323	hypothetical protein VOLCADRAFT_75665 [Volvox carteri f. nagariensis]	unnamed protein product [Ostreococcus tauri]	Putative uncharacterized protein; [Volvox carteri (Green alga).]"
Quercus_contig_1324	GRAS family transcription factor [Quercus suber]	protein SHORT-ROOT-like [Fragaria vesca subsp. vesca]	Putative uncharacterized protein; [Vitis vinifera (Grape).]"	Transcription factor GRAS		GRAS family transcription factor
Quercus_contig_1325	hypothetical protein PRUPE_ppa004905mg [Prunus persica]	WRKY transcription factor 1-like [Fragaria vesca subsp. vesca]	WRKY transcription factor, putative; [Ricinus communis (Castor bean).]"	DNA-binding WRKY		WRKY DNA -binding domain
Quercus_contig_1326	glucan endo-1,3-beta-glucosidase 13 [Vitis vinifera]	glucan endo-1,3-beta-glucosidase 13-like [Fragaria vesca subsp. vesca]	Putative uncharacterized protein; [Vitis vinifera (Grape).]"			Glycosyl hydrolases family 17
Quercus_contig_1327	Sec1/munc18-like (SM) proteins superfamily isoform 1 [Theobroma cacao]	SNARE-interacting protein KEULE-like [Cucumis sativus]	Predicted protein; [Populus trichocarpa (Western balsam poplar) (Populus balsamifera]"	Sec1-like protein	Vesicle trafficking protein Sec1	Sec1 family
Quercus_contig_1328	threonyl-tRNA synthetase-like [Vitis vinifera]	threonine--tRNA ligase-like isoform X2 [Cicer arietinum]	Putative uncharacterized protein; [Vitis vinifera (Grape).]"	Threonine-tRNA ligase, class IIa	Threonyl-tRNA synthetase	tRNA synthetase class II core domain (G, H, P, S and T)
Quercus_contig_1329	hypothetical protein CICLE_v10011000mg [Citrus clementina]	ATPase 11, plasma membrane-type-like [Cucumis sativus]	Plasma membrane H+-ATPase; EC=3.6.1.3; [Juglans regia (English walnut).]"		Plasma membrane H+transporting ATPase	E1-E2 ATPase
Quercus_contig_1330	ATP synthase [Castanea sativa]	ATP synthase CF1 beta subunit [Castanea mollissima]	ull=ATP synthase subunit beta, chloroplastic; EC=3.6.3.14; AltName: ATP synthase F1 sector subunit beta; AltName: F-ATPase subunit beta; [Castanea sativa (Sweet chestnut).]"	AAA+ ATPase domain	F0F1-type ATP synthase, beta subunit	ATP synthase alpha/beta family, nucleotide-binding domain
Quercus_contig_1331	1,2-dihydroxy-3-keto-5-methylthiopentene dioxygenase 1-like [Fragaria vesca subsp. vesca]	1,2-dihydroxy-3-keto-5-methylthiopentene dioxygenase 1-like [Fragaria vesca subsp. vesca]	Acireductone dioxygenase, putative; [Ricinus communis (Castor bean).]"	Acireductone dioxygenase ARD family	Uncharacterized conserved protein, contains double-stranded beta-helix domain	AraC-like ligand binding domain
Quercus_contig_1332	hypothetical protein PRUPE_ppa005606mg [Prunus persica]	uncharacterized protein YnbB-like [Cicer arietinum]	Putative uncharacterized protein; [Ricinus communis (Castor bean).]"	Pyridoxal phosphate-dependent transferase, major region, subdomain 1		Cys/Met metabolism PLP-dependent enzyme
Quercus_contig_1333	unknown [Populus trichocarpa]	ankyrin repeat-containing protein At2g01680-like [Cucumis sativus]	Putative uncharacterized protein; [Populus trichocarpa (Western balsam poplar) (Populus balsamifera]"
Quercus_contig_1334	hypothetical protein PRUPE_ppa009212mg [Prunus persica]	uncharacterized protein LOC100811916 [Glycine max]	Putative uncharacterized protein; [Glycine max (Soybean) (Glycine hispida).]"		Uncharacterized conserved protein	Protein of unknown function (DUF1649)
Quercus_contig_1335	hypothetical protein PRUPE_ppa011573mg [Prunus persica]	membrane steroid-binding protein 2-like [Fragaria vesca subsp. vesca]	Steroid binding protein, putative; EC=1.3.1.74; [Ricinus communis (Castor bean).]"	Cytochrome b5-like heme/steroid binding domain	Putative steroid membrane receptor Hpr6.6/25-Dx	Cytochrome b5-like Heme/Steroid binding domain
Quercus_contig_1336	predicted protein [Populus trichocarpa]	membrane steroid-binding protein 2-like [Fragaria vesca subsp. vesca]	Predicted protein; [Populus trichocarpa (Western balsam poplar) (Populus balsamifera]"
Quercus_contig_1337	Inorganic H pyrophosphatase family protein isoform 1 [Theobroma cacao]	pyrophosphate-energized vacuolar membrane proton pump 1-like [Fragaria vesca subsp. vesca]	Vacuolar H+-pyrophosphatase; EC=3.6.1.1; [Prunus persica (Peach) (Amygdalus persica).]"	Pyrophosphate-energised proton pump		Inorganic H+ pyrophosphatase
Quercus_contig_1338	Ascorbate peroxidase [Theobroma cacao]	L-ascorbate peroxidase 3, peroxisomal-like [Solanum lycopersicum]	Ascorbate peroxidase; SubName: Glyoxysomal ascorbate peroxidase; [Gossypium hirsutum (Upland cotton) (Gossypium mexicanum).]"	Plant ascorbate peroxidase		Peroxidase
Quercus_contig_1339	probable glucuronosyltransferase Os01g0926700-like [Vitis vinifera]	xylogalacturonan beta-1,3-xylosyltransferase-like, partial [Cicer arietinum]	Putative uncharacterized protein; [Vitis vinifera (Grape).]"	Exostosin-like	Acetylglucosaminyltransferase EXT1/exostosin 1	Exostosin family
Quercus_contig_1340	hypothetical protein PRUPE_ppa019338mg [Prunus persica]	zinc finger CCCH domain-containing protein 18-like [Fragaria vesca subsp. vesca]	RNA binding protein, putative; [Ricinus communis (Castor bean).]"		RNA-binding protein musashi/mRNA cleavage and polyadenylation factor I complex, subunit HRP1	RNA recognition motif. (a.k.a. RRM, RBD, or RNP domain)
Quercus_contig_1341	predicted protein [Populus trichocarpa]	flavoprotein WrbA-like [Fragaria vesca subsp. vesca]	Predicted protein; [Populus trichocarpa (Western balsam poplar) (Populus balsamifera]"	NADPH-dependent FMN reductase-like	1,4-benzoquinone reductase-like; Trp repressor binding protein-like/protoplast-secreted protein	Flavodoxin
Quercus_contig_1342	aldehyde dehydrogenase, putative [Ricinus communis]	aldehyde dehydrogenase family 2 member B4, mitochondrial-like [Cucumis sativus]	Aldehyde dehydrogenase, putative; EC=1.2.1.36; [Ricinus communis (Castor bean).]"	Aldehyde dehydrogenase, C-terminal	Aldehyde dehydrogenase	Aldehyde dehydrogenase family
Quercus_contig_1343	hypothetical protein CICLE_v10008147mg [Citrus clementina]	diacylglycerol kinase iota-like [Fragaria vesca subsp. vesca]	Putative uncharacterized protein; [Vitis vinifera (Grape).]"	Diacylglycerol kinase, plant	Diacylglycerol kinase	Diacylglycerol kinase accessory domain
Quercus_contig_1344	two-component response regulator-like PRR73-like [Vitis vinifera]	two-component response regulator-like APRR7-like isoform X1 [Cicer arietinum]	Sensory transduction histidine kinase, putative; [Ricinus communis (Castor bean).]"	CCT domain		CCT motif
Quercus_contig_1345	protein arginine N-methyltransferase 1.5-like isoform 2 [Vitis vinifera]	protein arginine N-methyltransferase 1.5-like [Fragaria vesca subsp. vesca]	Putative uncharacterized protein; [Vitis vinifera (Grape).]"		Protein kinase inhibitor	PRMT5 arginine-N-methyltransferase
Quercus_contig_1346	hypothetical protein CICLE_v10000440mg [Citrus clementina]	translation initiation factor IF-2-like, partial [Cucumis sativus]	Putative uncharacterized protein; [Oryza sativa subsp. indica (Rice).]"		Mitochondrial translation initiation factor 2 (IF-2; GTPase)	Translation-initiation factor 2
Quercus_contig_1347	mitochondrial translational initiation factor, putative [Ricinus communis]	translation initiation factor IF-2-like, partial [Cucumis sativus]	Mitochondrial translational initiation factor, putative; [Ricinus communis (Castor bean).]"	Translation initiation factor IF- 2, domain 3	Mitochondrial translation initiation factor 2 (IF-2; GTPase)	Elongation factor Tu domain 2
Quercus_contig_1348	phosphoribulose kinase, putative [Ricinus communis]	phosphoribulokinase, chloroplastic-like [Solanum lycopersicum]	Phosphoribulokinase; EC=2.7.1.19; [Ricinus communis (Castor bean).]"
Quercus_contig_1349	unknown [Populus trichocarpa]	photosystem I reaction center subunit N, chloroplastic-like [Cicer arietinum]	Predicted protein; [Populus trichocarpa (Western balsam poplar) (Populus balsamifera]"			Photosystem I reaction centre subunit N (PSAN or PSI-N)
Quercus_contig_1350	Uncharacterized protein TCM_015770 [Theobroma cacao]	uncharacterized protein LOC101245175 isoform 1 [Solanum lycopersicum]	Predicted protein; [Populus trichocarpa (Western balsam poplar) (Populus balsamifera]"
Quercus_contig_1351	Receptor like protein 34 [Theobroma cacao]	uncharacterized protein [Arabidopsis thaliana]	Putative uncharacterized protein; [Volvox carteri (Green alga).]"
Quercus_contig_1352	mitochondrial nicotinamide adenine dinucleotide transporter 1 isoform 1 [Vitis vinifera]	nicotinamide adenine dinucleotide transporter 1, chloroplastic-like [Cicer arietinum]	Putative uncharacterized protein; [Vitis vinifera (Grape).]"	Mitochondrial carrier protein	Mitochondrial FAD carrier protein	Mitochondrial carrier protein
Quercus_contig_1353	NADH dehydrogenase subunit 2 [Beta vulgaris subsp. vulgaris]	NADH dehydrogenase subunit 2 [Beta vulgaris subsp. maritima]	ubName: NADH dehydrogenase subunit 2; [Beta vulgaris subsp. vulgaris.]"	NADH:ubiquinone/plastoquinone oxidoreductase	NADH dehydrogenase subunits 2, 5, and related proteins	NADH-Ubiquinone/plastoquinone (complex I), various chains
Quercus_contig_1354	RecName: NADH-ubiquinone oxidoreductase chain 2; AltName: NADH dehydrogenase subunit 2	NADH dehydrogenase subunit 2 [Beta vulgaris subsp. maritima]	ull=NADH-ubiquinone oxidoreductase chain 2; EC=1.6.5.3; AltName: NADH dehydrogenase subunit 2; [Oenothera berteriana (Bertero's evening primrose) (Oenothera]"	NADH:ubiquinone/plastoquinone oxidoreductase	NADH dehydrogenase subunits 2, 5, and related proteins	NADH-Ubiquinone/plastoquinone (complex I), various chains
Quercus_contig_1355	phytoene synthase, chloroplastic [Vitis vinifera]	uncharacterized protein LOC100780932 [Glycine max]	Putative uncharacterized protein; [Vitis vinifera (Grape).]"	Squalene/phytoene synthase	Squalene synthetase	Squalene/phytoene synthase
Quercus_contig_1356	Threonine aldolase 1 isoform 6 [Theobroma cacao]	L-allo-threonine aldolase-like [Fragaria vesca subsp. vesca]	Putative uncharacterized protein; [Vitis vinifera (Grape).]"	Pyridoxal phosphate-dependent transferase, major region, subdomain 2	Threonine aldolase	Beta-eliminating lyase
Quercus_contig_1357	hypothetical protein CICLE_v10011373mg [Citrus clementina]	D-lactate dehydrogenase [cytochrome], mitochondrial-like isoform X2 [Cicer arietinum]	Putative uncharacterized protein; [Vitis vinifera (Grape).]"	FAD-linked oxidase, C-terminal	Proteins containing the FAD binding domain	FAD binding domain
Quercus_contig_1358	conserved hypothetical protein [Ricinus communis]	tetraspanin-3-like [Cicer arietinum]	Putative uncharacterized protein; [Ricinus communis (Castor bean).]"		Tetraspanin family integral membrane protein	Tetraspanin family
Quercus_contig_1359	hypothetical protein PRUPE_ppa004522mg [Prunus persica]	pentatricopeptide repeat-containing protein At2g36730-like [Cucumis sativus]	Cell division protein ftsH, putative; EC=3.6.4.3; [Ricinus communis (Castor bean).]"			PPR repeat
Quercus_contig_1360	alpha-tubulin [Prunus dulcis]	tubulin alpha chain-like [Cicer arietinum]	ll=Tubulin alpha chain; [Prunus dulcis (Almond) (Prunus amygdalus).]"		Alpha tubulin	Tubulin/FtsZ family, GTPase domain
Quercus_contig_1361	predicted protein [Micromonas sp. RCC299]	uncharacterized protein LOC101508810 [Cicer arietinum]	Putative uncharacterized protein; [Vitis vinifera (Grape).]"
Quercus_contig_1362	unnamed protein product [Vitis vinifera]	uncharacterized protein LOC101210473 [Cucumis sativus]	Putative uncharacterized protein; [Vitis vinifera (Grape).]"		Predicted RNA-binding protein	Hyaluronan / mRNA binding family
Quercus_contig_1363	abscisic acid insensitivity 1B [Populus balsamifera]	protein phosphatase 2C 16-like [Fragaria vesca subsp. vesca]	Abscisic acid insensitivity 1B; [Populus balsamifera (Balsam poplar).]"	Protein phosphatase 2C (PP2C)-like domain	Serine/threonine protein phosphatase	Protein phosphatase 2C
Quercus_contig_1364	hypothetical protein PRUPE_ppa013239mg [Prunus persica]	acyl carrier protein 2, mitochondrial-like [Cicer arietinum]	Acyl carrier protein; [Triadica sebifera (Chinese tallow tree) (Sapium sebiferum).]"	Acyl carrier protein-like	Acyl carrier protein/NADH-ubiquinone oxidoreductase, NDUFAB1/SDAP subunit	Phosphopantetheine attachment site
Quercus_contig_1365	50S ribosomal protein L35 isoform 2 [Theobroma cacao]	uncharacterized protein LOC100306481 [Glycine max]	50S ribosomal protein L35; [Populus trichocarpa (Western balsam poplar) (Populus balsamifera]"			Ribosomal protein L35
Quercus_contig_1366	hypothetical protein PRUPE_ppa012843mg [Prunus persica]	uncharacterized protein LOC100305559 [Glycine max]	50S ribosomal protein L35; [Glycine max (Soybean) (Glycine hispida).]"	Ribosomal protein L35, non-mitochondrial		Ribosomal protein L35
Quercus_contig_1367	uncharacterized protein LOC100255721 [Vitis vinifera]	uncharacterized protein LOC101299383 [Fragaria vesca subsp. vesca]	Putative uncharacterized protein; [Vitis vinifera (Grape).]"	Phox/Bem1p		PB1 domain
Quercus_contig_1368	hypothetical protein PRUPE_ppa005999mg [Prunus persica]	probable transcription factor PosF21-like [Fragaria vesca subsp. vesca]	Putative uncharacterized protein; [Vitis vinifera (Grape).]"		Thyroid hormone receptor-associated protein complex, subunit TRAP230	bZIP transcription factor
Quercus_contig_1369	putative MYB transcription factor [Rosa rugosa]	uncharacterized protein LOC101302357 [Fragaria vesca subsp. vesca]	Putative MYB transcription factor; [Rosa rugosa (Rugosa rose).]"	MYB-CC type transcription factor, LHEQLE-containing domain		Myb-like DNA-binding domain
Quercus_contig_1370	predicted protein [Populus trichocarpa]	uncharacterized protein LOC101217988 [Cucumis sativus]	Predicted protein; [Populus trichocarpa (Western balsam poplar) (Populus balsamifera]"	Domain of unknown function DUF4409		Arabidopsis proteins of unknown function
Quercus_contig_1371	Brassinosteroid signaling positive regulator family protein [Theobroma cacao]	protein BRASSINAZOLE-RESISTANT 1-like [Fragaria vesca subsp. vesca]	BRASSINAZOLE-RESISTANT 1 protein, putative; [Ricinus communis (Castor bean).]"	BZR1, transcriptional repressor	Vesicle coat complex COPII, subunit SEC31	Plant protein of unknown function (DUF822)
Quercus_contig_1372	Acyl-CoA binding protein 2 isoform 1 [Theobroma cacao]	acyl-CoA-binding domain-containing protein 2-like [Cucumis sativus]	Putative uncharacterized protein; [Vitis vinifera (Grape).]"	Acyl-CoA-binding protein, ACBP	Acyl-CoA-binding protein	Ankyrin repeat
Quercus_contig_1373	uncharacterized hydrolase YugF-like [Fragaria vesca subsp. vesca]	uncharacterized hydrolase YugF-like [Fragaria vesca subsp. vesca]	Predicted protein; Flags: Fragment; [Populus trichocarpa (Western balsam poplar) (Populus balsamifera]"		Predicted hydrolase/acyltransferase (alpha/beta hydrolase superfamily)
Quercus_contig_1374	hypothetical protein PRUPE_ppa018291mg [Prunus persica]	uncharacterized hydrolase YugF-like [Cicer arietinum]	Predicted protein; Flags: Fragment; [Populus trichocarpa (Western balsam poplar) (Populus balsamifera]"	Alpha/beta hydrolase fold-1	Predicted hydrolase/acyltransferase (alpha/beta hydrolase superfamily)	alpha/beta hydrolase fold
Quercus_contig_1375	predicted protein [Populus trichocarpa]	BAG family molecular chaperone regulator 6-like [Fragaria vesca subsp. vesca]	Predicted protein; [Populus trichocarpa (Western balsam poplar) (Populus balsamifera]"
Quercus_contig_1376
Quercus_contig_1377		C2H2 and C2HC zinc finger-containing protein [Arabidopsis thaliana]
Quercus_contig_1378	hypothetical protein PRUPE_ppa001735mg [Prunus persica]	uncharacterized protein LOC101203078 [Cucumis sativus]	Predicted protein; [Populus trichocarpa (Western balsam poplar) (Populus balsamifera]"	K Homology domain	K-homology type RNA binding proteins	KH domain
Quercus_contig_1379	uncharacterized protein LOC101309175 [Fragaria vesca subsp. vesca]	uncharacterized protein LOC101309175 [Fragaria vesca subsp. vesca]	Mal d 1-associated protein; [Malus domestica (Apple) (Pyrus malus).]"
Quercus_contig_1380	oligopeptidase A-like [Glycine max]	oligopeptidase A-like [Cicer arietinum]	Oligopeptidase A, putative; EC=3.4.24.70; [Ricinus communis (Castor bean).]"		Metalloendopeptidase family - saccharolysin & thimet oligopeptidase	Peptidase family M3
Quercus_contig_1381	oligopeptidase A-like [Glycine max]	oligopeptidase A-like [Cicer arietinum]	Oligopeptidase A; [Medicago truncatula (Barrel medic) (Medicago tribuloides).]"		Metalloendopeptidase family - saccharolysin & thimet oligopeptidase
Quercus_contig_1382	hypothetical protein PRUPE_ppa006975mg [Prunus persica]	protein phosphatase 2C 57-like [Fragaria vesca subsp. vesca]	Protein phosphatase, putative; EC=3.1.3.16; [Ricinus communis (Castor bean).]"	Protein phosphatase 2C (PP2C)-like domain	Serine/threonine protein phosphatase	Protein phosphatase 2C
Quercus_contig_1383	unknown [Populus trichocarpa]	methylthioribose kinase-like [Cicer arietinum]	Putative uncharacterized protein; [Populus trichocarpa (Western balsam poplar) (Populus balsamifera]"	Methylthioribose kinase		Phosphotransferase enzyme family
Quercus_contig_1384	hypothetical protein PRUPE_ppa009069mg [Prunus persica]	cytochrome c1-1, heme protein, mitochondrial-like [Fragaria vesca subsp. vesca]	Predicted protein; [Populus trichocarpa (Western balsam poplar) (Populus balsamifera]"		Cytochrome c1	Cytochrome C1 family
Quercus_contig_1385	hypothetical protein PRUPE_ppa004310mg [Prunus persica]	mannosyl-oligosaccharide 1,2-alpha-mannosidase MNS1-like isoform X2 [Cicer arietinum]	Putative uncharacterized protein; [Vitis vinifera (Grape).]"	Glycoside hydrolase, family 47	Mannosyl-oligosaccharide alpha-1,2-mannosidase and related glycosyl hydrolases	Glycosyl hydrolase family 47
Quercus_contig_1386	hypothetical protein CICLE_v10000043mg [Citrus clementina]	uncharacterized protein LOC101295723 [Fragaria vesca subsp. vesca]	Set domain protein, putative; EC=2.1.1.43; [Ricinus communis (Castor bean).]"	Post-SET domain	Histone H3 (Lys4) methyltransferase complex, subunit SET1 and related methyltransferases	SET domain
Quercus_contig_1387	hypothetical protein POPTR_0012s15110g [Populus trichocarpa]	putative disease resistance protein RGA1-like [Solanum lycopersicum]	Nbs-lrr resistance protein; [Populus trichocarpa (Western balsam poplar) (Populus balsamifera]"	Disease resistance protein	Apoptotic ATPase	NB-ARC domain
Quercus_contig_1388	uncharacterized membrane protein YLR241W-like [Glycine max]	uncharacterized membrane protein C2G11.09-like [Cucumis sativus]	Putative uncharacterized protein; [Ricinus communis (Castor bean).]"	Domain of unknown function DUF221	Uncharacterized conserved protein	Domain of unknown function DUF221
Quercus_contig_1389	predicted protein [Populus trichocarpa]	uncharacterized protein LOC101266359 [Solanum lycopersicum]	Predicted protein; [Populus trichocarpa (Western balsam poplar) (Populus balsamifera]"
Quercus_contig_1390	pentatricopeptide repeat-containing protein At5g21222 [Vitis vinifera]	pentatricopeptide repeat-containing protein At5g21222-like [Fragaria vesca subsp. vesca]	Putative uncharacterized protein; [Vitis vinifera (Grape).]"	Tetratricopeptide-like helical	Uncharacterized conserved protein	PPR repeat
Quercus_contig_1391	dnaJ homolog subfamily C member 2-like [Glycine max]
Quercus_contig_1392	hypothetical protein PRUPE_ppa009512mg [Prunus persica]	uncharacterized protein LOC101310677 [Fragaria vesca subsp. vesca]	Putative MYB transcription factor; [Rosa hybrid cultivar.]"			Myb-like DNA-binding domain
Quercus_contig_1393	vegetative incompatibility protein HET-E-1-like [Cucumis sativus]	vegetative incompatibility protein HET-E-1-like [Cucumis sativus]	Predicted protein; Flags: Fragment; [Populus trichocarpa (Western balsam poplar) (Populus balsamifera]"	G-protein beta WD-40 repeat	Angio-associated migratory cell protein (contains WD40 repeats)	WD domain, G-beta repeat
Quercus_contig_1394	G-type lectin S-receptor-like serine/threonine-protein kinase At1g11330-like [Vitis vinifera]	G-type lectin S-receptor-like serine/threonine-protein kinase At1g11330-like [Solanum lycopersicum]	Predicted protein; [Populus trichocarpa (Western balsam poplar) (Populus balsamifera]"	Bulb-type lectin domain		S-locus glycoprotein family
Quercus_contig_1395	hypothetical protein PRUPE_ppa009129mg [Prunus persica]	ATP-dependent Clp protease proteolytic subunit-related protein 4, chloroplastic-like [Fragaria vesca subsp. vesca]	ATP-dependent Clp protease proteolytic subunit; [Eriobotrya japonica.]"		ATP-dependent Clp protease, proteolytic subunit	Clp protease
Quercus_contig_1396	hypothetical protein CICLE_v10021724mg [Citrus clementina]	uncharacterized protein LOC101303472 [Fragaria vesca subsp. vesca]	Putative uncharacterized protein; [Vitis vinifera (Grape).]"	Domain of unknown function DUF4033
Quercus_contig_1397	hypothetical protein EUTSA_v10020031mg [Eutrema salsugineum]	uncharacterized protein LOC101213851 [Cucumis sativus]	DNA binding protein; [Cucumis melo subsp. melo.]"
Quercus_contig_1398
Quercus_contig_1399	PSI reaction center subunit III [Citrus sinensis]	photosystem I reaction center subunit IV A, chloroplastic-like [Fragaria vesca subsp. vesca]	PSI reaction center subunit III; Flags: Precursor; [Citrus sinensis (Sweet orange) (Citrus aurantium var. sinensis).]"
Quercus_contig_1400	hypothetical protein PRUPE_ppa000130mg [Prunus persica]	clathrin heavy chain 1-like [Fragaria vesca subsp. vesca]	Putative uncharacterized protein; [Vitis vinifera (Grape).]"		Vesicle coat protein clathrin, heavy chain	Region in Clathrin and VPS
Quercus_contig_1401
Quercus_contig_1402	Nuc-1 negative regulatory protein preg, putative [Ricinus communis]	cyclin-U1-1-like [Cicer arietinum]	Nuc-1 negative regulatory protein preg, putative; [Ricinus communis (Castor bean).]"	Cyclin PHO80-like	Cyclin	Cyclin
Quercus_contig_1403	hypothetical protein OsJ_16267 [Oryza sativa Japonica Group]	cyclin-U1-1-like [Fragaria vesca subsp. vesca]	Putative uncharacterized protein; [Oryza sativa subsp. japonica (Rice).]"
Quercus_contig_1404	Tetratricopeptide repeat (TPR)-like superfamily protein isoform 1 [Theobroma cacao]	pentatricopeptide repeat-containing protein At1g02150-like [Cucumis sativus]	Predicted protein; Flags: Fragment; [Populus trichocarpa (Western balsam poplar) (Populus balsamifera]"	Pentatricopeptide repeat	O-linked N-acetylglucosamine transferase OGT	PPR repeat
Quercus_contig_1405	UBX domain-containing protein 2-like isoform 2 [Vitis vinifera]	UBX domain-containing protein 7-like [Cicer arietinum]	Putative uncharacterized protein; [Vitis vinifera (Grape).]"	UAS	Predicted ubiquitin regulatory protein, contains UAS and UBX domains	UBX domain
Quercus_contig_1406	hypothetical protein PRUPE_ppa013836mg [Prunus persica]	uncharacterized protein LOC101503778 [Cicer arietinum]	Putative uncharacterized protein; [Vitis vinifera (Grape).]"
Quercus_contig_1407	hypothetical protein CICLE_v10032474mg [Citrus clementina]	peptidyl-prolyl cis-trans isomerase CYP20-2 [Arabidopsis thaliana]	Peptidyl-prolyl cis-trans isomerase; EC=5.2.1.8; [Vitis vinifera (Grape).]"
Quercus_contig_1408	pentatricopeptide repeat-containing protein At1g74630-like [Vitis vinifera]	pentatricopeptide repeat-containing protein At1g74630-like [Fragaria vesca subsp. vesca]	Putative uncharacterized protein; [Vitis vinifera (Grape).]"	Pentatricopeptide repeat		PPR repeat
Quercus_contig_1409	photosystem II CP47 chlorophyll apoprotein-like [Solanum lycopersicum]	photosystem II CP47 chlorophyll apoprotein-like [Solanum lycopersicum]	Photosystem II CP47 chlorophyll apoprotein; [Castanea mollissima (Chinese chestnut).]"	Photosystem II PsbB		Photosystem II protein
Quercus_contig_1410	unknown [Glycine max]	uncharacterized protein LOC100527463 [Glycine max]	Putative uncharacterized protein; [Glycine max (Soybean) (Glycine hispida).]"
Quercus_contig_1411	hypothetical protein PRUPE_ppa007841mg [Prunus persica]	chaperone protein dnaJ 10-like [Fragaria vesca subsp. vesca]	Chaperone protein dnaJ, putative; [Ricinus communis (Castor bean).]"	DnaJ domain	Molecular chaperone (DnaJ superfamily)
Quercus_contig_1412	glutathione S-transferase U17 isoform 1 [Vitis vinifera]	glutathione S-transferase U18-like [Fragaria vesca subsp. vesca]	Putative uncharacterized protein; [Vitis vinifera (Grape).]"	Glutathione S-transferase, C-terminal-like
Quercus_contig_1413	glutathione S-transferase U17-like, partial [Fragaria vesca subsp. vesca]	glutathione S-transferase U17-like, partial [Fragaria vesca subsp. vesca]	Predicted protein; SubName: Tau class glutathione transferase GSTU22; [Populus trichocarpa (Western balsam poplar) (Populus balsamifera]"	Thioredoxin-like fold	Glutathione S-transferase	Glutathione S-transferase, N-terminal domain
Quercus_contig_1414	hypothetical protein PRUPE_ppa006993mg [Prunus persica]	glycerate dehydrogenase-like [Fragaria vesca subsp. vesca]	Predicted protein; [Populus trichocarpa (Western balsam poplar) (Populus balsamifera]"	D-isomer specific 2-hydroxyacid dehydrogenase, NAD-binding	Glyoxylate/hydroxypyruvate reductase (D-isomer-specific 2-hydroxy acid dehydrogenase superfamily)	D-isomer specific 2-hydroxyacid dehydrogenase, catalytic domain
Quercus_contig_1415	Potassium channel AKT2/3, putative [Ricinus communis]	LOW QUALITY PROTEIN: potassium channel AKT2/3-like [Cicer arietinum]	Potassium channel AKT2/3, putative; [Ricinus communis (Castor bean).]"		K+channel ERG and related proteins, contain PAS/PAC sensor domain	Ion transport protein
Quercus_contig_1416	uncharacterized protein LOC101306219 [Fragaria vesca subsp. vesca]	uncharacterized protein LOC101306219 [Fragaria vesca subsp. vesca]	Predicted protein; [Populus trichocarpa (Western balsam poplar) (Populus balsamifera]"
Quercus_contig_1417	Glycosyltransferase, putative [Theobroma cacao]	UDP-glycosyltransferase 71D1-like [Cicer arietinum]	Predicted protein; [Populus trichocarpa (Western balsam poplar) (Populus balsamifera]"		UDP-glucuronosyl and UDP-glucosyl transferase	UDP-glucoronosyl and UDP-glucosyl transferase
Quercus_contig_1418	unnamed protein product [Vitis vinifera]	P17/29C-like protein DDB_G0287399-like [Cicer arietinum]	Putative uncharacterized protein; [Vitis vinifera (Grape).]"		TPR repeat-containing protein	Tetratricopeptide repeat
Quercus_contig_1419	uncharacterized protein LOC101207802 [Cucumis sativus]	uncharacterized protein LOC101207802 [Cucumis sativus]	Putative uncharacterized protein; [Vitis vinifera (Grape).]"
Quercus_contig_1420	Peptide transporter 2 isoform 1 [Theobroma cacao]	peptide transporter PTR2-like [Cucumis sativus]	Putative uncharacterized protein; [Vitis vinifera (Grape).]"		Hﺉ抂詞ꛘ symporter	POT family
Quercus_contig_1421	hypothetical protein PRUPE_ppa000322mg [Prunus persica]	trafficking protein particle complex subunit 8-like [Fragaria vesca subsp. vesca]	Putative uncharacterized protein; [Ricinus communis (Castor bean).]"	Tetratricopeptide-like helical	Protein with predicted involvement in meiosis (GSG1)
Quercus_contig_1422	hypothetical protein CICLE_v10031676mg [Citrus clementina]	uncharacterized protein LOC101308762 [Fragaria vesca subsp. vesca]	Putative uncharacterized protein; [Ricinus communis (Castor bean).]"
Quercus_contig_1423	hypothetical protein PRUPE_ppa004626mg [Prunus persica]	UDP-glucuronic acid decarboxylase 1-like [Cucumis sativus]	Predicted protein; [Populus trichocarpa (Western balsam poplar) (Populus balsamifera]"		dTDP-glucose 4-6-dehydratase/UDP-glucuronic acid decarboxylase	3-beta hydroxysteroid dehydrogenase/isomerase family
Quercus_contig_1424	arf gtpase-activating protein, putative [Ricinus communis]	probable ADP-ribosylation factor GTPase-activating protein AGD8-like [Fragaria vesca subsp. vesca]	Arf gtpase-activating protein, putative; [Ricinus communis (Castor bean).]"	Arf GTPase activating protein	Predicted GTPase-activating protein	Putative GTPase activating protein for Arf
Quercus_contig_1425	hypothetical protein PRUPE_ppa006812mg [Prunus persica]	uncharacterized protein LOC101303079 [Fragaria vesca subsp. vesca]	Putative uncharacterized protein; [Vitis vinifera (Grape).]"			Myb-like DNA-binding domain
Quercus_contig_1426	serine-threonine kinase receptor-associated protein-like [Glycine max]	serine-threonine kinase receptor-associated protein-like [Cucumis sativus]	Putative uncharacterized protein; [Glycine max (Soybean) (Glycine hispida).]"	WD40 repeat	Serine/threonine kinase receptor-associated protein	WD domain, G-beta repeat
Quercus_contig_1427	hypothetical protein POPTR_0019s10290g, partial [Populus trichocarpa]	putative disease resistance protein RGA4-like isoform X1 [Cicer arietinum]	Putative uncharacterized protein; [Ricinus communis (Castor bean).]"		Apoptotic ATPase
Quercus_contig_1428	Disease resistance protein RGA2, putative [Ricinus communis]	putative disease resistance protein RGA1-like [Fragaria vesca subsp. vesca]	Disease resistance protein RGA2, putative; EC=3.1.3.16; [Ricinus communis (Castor bean).]"		Apoptotic ATPase
Quercus_contig_1429	putative early light induced protein 2 [Camellia sinensis]	early light-induced protein [Glycine max]	Putative early light induced protein 2; [Camellia sinensis (Tea).]"			Chlorophyll A-B binding protein
Quercus_contig_1430	high mobility group protein [Cucumis sativus]	HMG1/2-like protein-like [Cucumis sativus]	High mobility group protein; [Cucumis sativus (Cucumber).]"		HMG-box transcription factor	HMG (high mobility group) box
Quercus_contig_1431	transcription factor [Lycoris longituba]		Transcription factor; Flags: Fragment; [Lycoris longituba.]"
Quercus_contig_1432	BRI1 suppressor 1 (BSU1)-like 2 isoform 1 [Theobroma cacao]	serine/threonine-protein phosphatase BSL3-like [Fragaria vesca subsp. vesca]	Serine/threonine-protein phosphatase; EC=3.1.3.16; [Vitis vinifera (Grape).]"	Serine/threonine-specific protein phosphatase/bis(5-nucleosyl)-tetraphosphatase	Serine/threonine specific protein phosphatase PP1, catalytic subunit	Calcineurin-like phosphoesterase
Quercus_contig_1433	putative cytochrome p450 [Arabidopsis thaliana]	cytochrome P450 71B10 [Arabidopsis thaliana]	Putative cytochrome p450; [Arabidopsis thaliana (Mouse-ear cress).]"
Quercus_contig_1434			Os03g0712600 protein; [Oryza sativa subsp. japonica (Rice).]"
Quercus_contig_1435	hypothetical protein POPTR_0018s09170g [Populus trichocarpa]	probable lactoylglutathione lyase, chloroplast-like [Fragaria vesca subsp. vesca]	Lactoylglutathione lyase, putative; EC=4.4.1.5; [Ricinus communis (Castor bean).]"	Glyoxalase I	Predicted glyoxalase	Glyoxalase/Bleomycin resistance protein/Dioxygenase superfamily
Quercus_contig_1436	aquaporin PIP2;3 [Quercus petraea]	aquaporin-like [Vitis vinifera]	Plasma membrane intrinsic protein 2-2; [Pyrus communis (Pear) (Pyrus domestica).]"		Aquaporin (major intrinsic protein family)	Major intrinsic protein
Quercus_contig_1437	SNF1-related protein kinase regulatory subunit beta-2-like [Vitis vinifera]	SNF1-related protein kinase regulatory subunit beta-2-like [Fragaria vesca subsp. vesca]	Putative uncharacterized protein; [Vitis vinifera (Grape).]"	5-AMP-activated protein kinase, beta subunit, interaction domain
Quercus_contig_1438	anoctamin-8-like [Glycine max]	anoctamin-like protein Os01g0706700-like [Fragaria vesca subsp. vesca]	Putative uncharacterized protein; [Vitis vinifera (Grape).]"	Anoctamin/TMEM 16	Protein required for meiotic chromosome segregation	Calcium-activated chloride channel
Quercus_contig_1439	hypothetical protein PRUPE_ppa001453mg [Prunus persica]	probable cadmium/zinc-transporting ATPase HMA1, chloroplastic-like [Cicer arietinum]	Heavy metal cation transport atpase, putative; EC=3.6.3.5; [Ricinus communis (Castor bean).]"	Cation-transporting P-type ATPase	Cation transport ATPase	E1-E2 ATPase
Quercus_contig_1440	(+)-neomenthol dehydrogenase [Glycine max]	(+)-neomenthol dehydrogenase-like [Cicer arietinum]	Putative uncharacterized protein; [Vitis vinifera (Grape).]"	NAD(P)-binding domain	Dehydrogenases with different specificities (related to short-chain alcohol dehydrogenases)
Quercus_contig_1441	predicted protein [Populus trichocarpa]	(+)-neomenthol dehydrogenase [Arabidopsis thaliana]	Predicted protein; [Populus trichocarpa (Western balsam poplar) (Populus balsamifera]"	Short-chain dehydrogenase/reductase SDR	Dehydrogenases with different specificities (related to short-chain alcohol dehydrogenases)
Quercus_contig_1442
Quercus_contig_1443	LOW QUALITY PROTEIN: cytochrome P450 78A11-like [Glycine max]	vacuolar-processing enzyme-like [Cicer arietinum]
Quercus_contig_1444	transcription cofactor, putative [Ricinus communis]	LOW QUALITY PROTEIN: histone acetyltransferase HAC1-like [Cucumis sativus]	Transcription cofactor, putative; [Ricinus communis (Castor bean).]"	Zinc finger, TAZ-type	Chromatin remodeling complex SWI/SNF, component SWI2 and related ATPases (DNA/RNA helicase superfamily)	TAZ zinc finger
Quercus_contig_1445	predicted protein [Populus trichocarpa]	uncharacterized protein LOC101494729 [Cicer arietinum]	Predicted protein; [Populus trichocarpa (Western balsam poplar) (Populus balsamifera]"	VQ		VQ motif
Quercus_contig_1446	Transducin/WD40 repeat-like superfamily protein, putative isoform 1 [Theobroma cacao]	enhancer of mRNA-decapping protein 4-like [Cicer arietinum]	Nucleotide binding protein, putative; [Ricinus communis (Castor bean).]"		Nuclear protein, contains WD40 repeats	WD domain, G-beta repeat
Quercus_contig_1447	hypothetical protein CICLE_v10009264mg [Citrus clementina]	uncharacterized protein LOC100791676 [Glycine max]	YGGT family protein; [Citrus unshiu (Satsuma mandarin) (Citrus nobilis var. unshiu).]"	Uncharacterised protein family Ycf19		YGGT family
Quercus_contig_1448	hypothetical protein PRUPE_ppa017743mg [Prunus persica]	uncharacterized protein LOC101298623 [Fragaria vesca subsp. vesca]	Putative uncharacterized protein; Flags: Fragment; [Vitis vinifera (Grape).]"	Domain of unknown function DUF4220
Quercus_contig_1449	catalase [Nicotiana plumbaginifolia]	catalase isozyme 3-like [Solanum lycopersicum]	Catalase isozyme 3; EC=1.11.1.6; [Nicotiana plumbaginifolia (Leadwort-leaved tobacco) (Tex-Mex tobacco).]"		Catalase	Catalase-related immune-responsive
Quercus_contig_1450	macrophage migration inhibitory factor homolog [Cucumis sativus]	macrophage migration inhibitory factor homolog [Cucumis sativus]	Predicted protein; [Populus trichocarpa (Western balsam poplar) (Populus balsamifera]"
Quercus_contig_1451	hypothetical protein PRUPE_ppa006467mg [Prunus persica]	uncharacterized protein LOC101313917 [Fragaria vesca subsp. vesca]	Predicted protein; Flags: Fragment; [Populus trichocarpa (Western balsam poplar) (Populus balsamifera]"			Domain of unknown function (DUF3598)
Quercus_contig_1452	hypothetical protein PRUPE_ppa026063mg, partial [Prunus persica]	E3 SUMO-protein ligase SIZ1-like [Fragaria vesca subsp. vesca]	Putative uncharacterized protein; [Vitis vinifera (Grape).]"	Zinc finger, RING/FYVE/PHD-type	Zn-finger transcription factor	MIZ/SP-RING zinc finger
Quercus_contig_1453	isoleucyl-tRNA synthetase, cytoplasmic-like [Glycine max]	isoleucine--tRNA ligase, cytoplasmic-like [Cicer arietinum]	Putative uncharacterized protein; [Vitis vinifera (Grape).]"		Isoleucyl-tRNA synthetase	tRNA synthetases class I (I, L, M and V)
Quercus_contig_1454	n-rich protein, putative [Ricinus communis]	B2 protein-like [Cicer arietinum]	N-rich protein, putative; [Ricinus communis (Castor bean).]"	Development/cell death domain		Development and cell death domain
Quercus_contig_1455	thioredoxin reductase 2-like [Vitis vinifera]	thioredoxin reductase 2-like [Cicer arietinum]	Thioredoxin reductase; EC=1.8.1.9; [Vitis vinifera (Grape).]"	Pyridine nucleotide-disulphide oxidoreductase, class-II	Thioredoxin reductase	Pyridine nucleotide-disulphide oxidoreductase
Quercus_contig_1456	unnamed protein product [Vitis vinifera]	60S ribosomal protein L44-like [Cucumis sativus]	Putative uncharacterized protein; [Vitis vinifera (Grape).]"
Quercus_contig_1457	Haloacid dehalogenase-like hydrolase family protein [Theobroma cacao]	LOW QUALITY PROTEIN: NHL repeat-containing protein 2-like [Fragaria vesca subsp. vesca]	Putative uncharacterized protein; [Vitis vinifera (Grape).]"	HAD hydrolase, subfamily IA	Predicted haloacid-halidohydrolase and related hydrolases	AhpC/TSA family
Quercus_contig_1458	S-adenosyl-L-methionine-dependent methyltransferases superfamily protein [Theobroma cacao]	uncharacterized protein LOC101291956 [Fragaria vesca subsp. vesca]	Methyltransferase, putative; [Ricinus communis (Castor bean).]"
Quercus_contig_1459	putative 5-enolpyruvylshikimate 3-phosphate synthase [Fagus sylvatica]	3-phosphoshikimate 1-carboxyvinyltransferase, chloroplastic-like [Fragaria vesca subsp. vesca]	3-phosphoshikimate 1-carboxyvinyltransferase; EC=2.5.1.19; [Fagus sylvatica (Beechnut).]"	3-phosphoshikimate 1-carboxyvinyltransferase	Pentafunctional AROM protein	EPSP synthase (3-phosphoshikimate 1-carboxyvinyltransferase)
Quercus_contig_1460	carbonic anhydrase, chloroplastic-like [Glycine max]	carbonic anhydrase, chloroplastic-like isoform 1 [Fragaria vesca subsp. vesca]	Carbonic anhydrase; EC=4.2.1.1; [Populus trichocarpa (Western balsam poplar) (Populus balsamifera]"	Carbonic anhydrase	Predicted carbonic anhydrase involved in protection against oxidative damage	Carbonic anhydrase
Quercus_contig_1461	70 kDa peptidyl-prolyl isomerase [Vitis vinifera]	peptidyl-prolyl cis-trans isomerase FKBP62-like [Cicer arietinum]	Putative uncharacterized protein; [Vitis vinifera (Grape).]"		FKBP-type peptidyl-prolyl cis-trans isomerase	FKBP-type peptidyl-prolyl cis-trans isomerase
Quercus_contig_1462	unnamed protein product [Betula platyphylla]	cycloartenol synthase-like [Fragaria vesca subsp. vesca]	ull=Cycloartenol synthase; EC=5.4.99.8; [Betula platyphylla (Asian white birch).]"		Oxidosqualene-lanosterol cyclase and related proteins	Prenyltransferase and squalene oxidase repeat
Quercus_contig_1463	Uncharacterized protein TCM_007264 [Theobroma cacao]	uncharacterized protein LOC101310175 [Fragaria vesca subsp. vesca]	Predicted protein; Flags: Fragment; [Populus trichocarpa (Western balsam poplar) (Populus balsamifera]"
Quercus_contig_1464	chloroplastic group IIA intron splicing facilitator CRS1, chloroplastic-like [Vitis vinifera]	chloroplastic group IIA intron splicing facilitator CRS1, chloroplastic-like [Fragaria vesca subsp. vesca]	Putative uncharacterized protein; [Vitis vinifera (Grape).]"		Poly(A)-specific exoribonuclease PARN	CRS1 / YhbY (CRM) domain
Quercus_contig_1465	unknown [Glycine max]	uncharacterized protein LOC100306446 [Glycine max]	Putative uncharacterized protein; [Glycine max (Soybean) (Glycine hispida).]"
Quercus_contig_1466	hypothetical protein PRUPE_ppa013339mg [Prunus persica]	CDGSH iron-sulfur domain-containing protein 2-like [Solanum lycopersicum]	Predicted protein; [Populus trichocarpa (Western balsam poplar) (Populus balsamifera]"		CDGSH-type Zn-finger containing protein
Quercus_contig_1467	FAD/NAD(P)-binding oxidoreductase family protein isoform 1 [Theobroma cacao]	ubiquinone biosynthesis monooxygenase COQ6-like [Fragaria vesca subsp. vesca]	Monoxygenase, putative; [Ricinus communis (Castor bean).]"	Aromatic-ring hydroxylase-like	Monooxygenase involved in coenzyme Q (ubiquinone) biosynthesis	FAD binding domain
Quercus_contig_1468	unknown [Lotus japonicus]	uncharacterized protein LOC100788480 [Glycine max]	Putative uncharacterized protein; [Glycine max (Soybean) (Glycine hispida).]"	Ribosomal biogenesis, methyltransferase, EMG1/NEP1	Protein required for 18S rRNA maturation and 40S ribosome biogenesis	EMG1/NEP1 methyltransferase
Quercus_contig_1469	Pyruvate orthophosphate dikinase isoform 1 [Theobroma cacao]	pyruvate, phosphate dikinase, chloroplastic-like [Cucumis sativus]	Name: Pyruvate, phosphate dikinase, chloroplastic; EC=2.7.9.1; AltName: Pyruvate, orthophosphate dikinase; Flags: Precursor; [Mesembryanthemum crystallinum (Common ice plant) (Cryophytum]"	Pyruvate phosphate dikinase, PEP/pyruvate-binding		PEP-utilising enzyme, mobile domain
Quercus_contig_1470	protein TIC110, chloroplastic-like [Cucumis sativus]	protein TIC110, chloroplastic-like [Cucumis sativus]	Putative uncharacterized protein; [Vitis vinifera (Grape).]"
Quercus_contig_1471	hypothetical protein PRUPE_ppa011599mg [Prunus persica]	tropinone reductase homolog At1g07440-like [Cicer arietinum]	Tropinone reductase, putative; EC=1.1.1.206; [Ricinus communis (Castor bean).]"	Glucose/ribitol dehydrogenase	Reductases with broad range of substrate specificities	short chain dehydrogenase
Quercus_contig_1472	51 kDa subunit of complex I [Theobroma cacao]	NADH dehydrogenase [ubiquinone] flavoprotein 1, mitochondrial-like isoform X1 [Cicer arietinum]	NADH-ubiquinone oxidoreductase flavoprotein, putative; EC=1.6.99.3; [Ricinus communis (Castor bean).]"		NADH:ubiquinone oxidoreductase, NDUFV1/51kDa subunit	Respiratory-chain NADH dehydrogenase 51 Kd subunit
Quercus_contig_1473	hypothetical protein [Phaseolus vulgaris]	uncharacterized protein LOC100527462 [Glycine max]	Putative uncharacterized protein; Flags: Fragment; [Glycine max (Soybean) (Glycine hispida).]"		HIV-1 Vpr-binding protein
Quercus_contig_1474	Leucine-rich repeat protein kinase family protein isoform 1 [Theobroma cacao]	probable leucine-rich repeat receptor-like protein kinase At5g49770-like precursor [Glycine max]	Leucine-rich repeat family protein / protein kinase family protein; [Glycine max (Soybean) (Glycine hispida).]"
[truncated: 64,061 more rows]
