# Supplementary material for: RNA-Seq Analysis of Quercus pubescens Leaves: De Novo Transcriptome Assembly, Annotation and Functional Markers Development
Source: PLoS One. 2014 Nov 13;9(11):e112487. doi: 10.1371/journal.pone.0112487 (PMC4231058; doi:10.1371/journal.pone.0112487)
Supplement: Table S3 — List of in silico SSR primer pairs derived from Q. pubescens transcriptome. Validated primer pairs are highlighted. (XLS) [file pone.0112487.s005.xls]

## Sheet: Quercus.fasta.results.txt
Contig ID	SSR nr.	SSR type	SSR	size	start	end	FORWARD PRIMER1 (5'-3')	Tm(ÔøΩC)	size	REVERSE PRIMER1 (5'-3')	Tm(ÔøΩC)	size	PRODUCT1 size (bp)	start (bp)	end (bp)	FORWARD PRIMER2 (5'-3')	Tm(ÔøΩC)	size	REVERSE PRIMER2 (5'-3')	Tm(ÔøΩC)	size	PRODUCT2 size (bp)	start (bp)	end (bp)	FORWARD PRIMER3 (5'-3')	Tm(ÔøΩC)	size	REVERSE PRIMER3 (5'-3')	Tm(ÔøΩC)	size	PRODUCT3 size (bp)	start (bp)	end (bp)
Quercus_contig_1	1	c	(TC)10actgtgtt(TC)6	40	2412	2451	GACATCGACATGGACGAAGA	59637	20	GGGATGAGTTGAAGGTGTCG	60510	20	247	2271	2517	TGGACGAAGAAGAACAGCAA	59566	20	GGGATGAGTTGAAGGTGTCG	60510	20	237	2281	2517	TCCACCAAGATTTGCCCTAA	60439	20	GGGATGAGTTGAAGGTGTCG	60510	20	137	2381	2517
Quercus_contig_22	1	c	(T)10ctttttttgcattttttttaattattattaattgaatctatatgaaggggtatgatttg(TTA)5	84	50	133	TGTACTTTACGCCCTCCTTTTT	59224	22	TTCCACGCTTCCTTCCTCTA	59948	20	193	16	208	TTGTACTTTACGCCCTCCTTTT	59224	22	TTCCACGCTTCCTTCCTCTA	59948	20	194	15	208	TTTGTACTTTACGCCCTCCTTT	59224	22	TTCCACGCTTCCTTCCTCTA	59948	20	195	14	208
Quercus_contig_44	1	c	(CCT)6agactcttccca(ACC)6	48	238	285	CTCACTCCCAAAACCCAAAA	59942	20	CATTTCACGCTGAGTTTGGA	59840	20	246	116	361	CCAAAACCAAACCCACAATC	60066	20	CATTTCACGCTGAGTTTGGA	59840	20	225	137	361	ACTCCCAAAACCCAAAAACC	60068	20	CATTTCACGCTGAGTTTGGA	59840	20	243	119	361
Quercus_contig_74	2	c	(TGA)5cgaaaacaacgacgcagaacaaggtggagccttctccccttccggtggtgccggatactactactcctacgactactact(ACG)8	119	471	589	ATCGATGATTCCCAACTCGT	59366	20	CGTTATGGTCATCTTCGGCT	60096	20	252	400	651	CAACTCGTCGGAGCTACACC	60854	20	GGCGACGTTATGGTCATCTT	59962	20	245	412	656	CAACTCGTCGGAGCTACACC	60854	20	ACGTTATGGTCATCTTCGGC	59962	20	241	412	652
Quercus_contig_124	3	c	(T)10a(T)13	24	962	985	TTTTTCGAGCTTGGTCAATTT	58865	21	CAAAAGCGATTGTAGCCTTG	58582	20	203	903	1105	TTTTTCGAGCTTGGTCAATTT	58865	21	AAAAGCGATTGTAGCCTTGTG	59415	21	202	903	1104	TTTTTCGAGCTTGGTCAATTT	58865	21	CAAAAGCGATTGTAGCCTTGT	59415	21	203	903	1105
Quercus_contig_124	4	c	(T)12gaaggatttgaaatctttttcaaataattaagattaganncccctttg(A)13	73	1124	1196	CACAAGGCTACAATCGCTTT	58054	20	TTAACTGTTTCGGATTCGCC	60074	20	140	1084	1223	ACACAAGGCTACAATCGCTTT	58920	21	TTAACTGTTTCGGATTCGCC	60074	20	141	1083	1223	AACACAAGGCTACAATCGCTTT	60189	22	TTAACTGTTTCGGATTCGCC	60074	20	142	1082	1223
Quercus_contig_185	2	c	(T)16gacgataaggtgaggagagggaagggtatggaggggtgggactaaatggtcggagatcggccgcagaaggcggcgcgtgagga(AG)6	111	2358	2468	AAAAACGAAGCCGGAAAAGT	60109	20	CCTCCAAAATTCACTGCCTC	59670	20	266	2289	2554	AAAACGAAGCCGGAAAAGTT	60109	20	CCTCCAAAATTCACTGCCTC	59670	20	265	2290	2554	ACACAACGAAAAACGAAGCC	60154	20	CCTCCAAAATTCACTGCCTC	59670	20	274	2281	2554
Quercus_contig_199	1	c	(CT)7ccctca(CT)6	32	46	77	CGCTTGGATTTCATTCATCC	60414	20	TGAAGATGGGTTTAGGGACG	59926	20	267	20	286	CCTCTTCGCTTGGATTTCAT	59269	20	TGAAGATGGGTTTAGGGACG	59926	20	273	14	286	TCCTCTTCGCTTGGATTTCA	60853	20	TGAAGATGGGTTTAGGGACG	59926	20	274	13	286
Quercus_contig_207	1	c	(TTC)7g(T)16	38	589	626	CACTTGCCAGCAACTATCCA	59864	20	ATATATGCCACGGCCAAATC	59649	20	245	409	653	TTTGCAGAATCACCACTTGC	59847	20	ATATATGCCACGGCCAAATC	59649	20	258	396	653	TTGCCAGCAACTATCCACCT	60657	20	ATATATGCCACGGCCAAATC	59649	20	242	412	653
Quercus_contig_299	1	c	(CT)8ggaaatctccaattcctttct(TC)9	55	45	99	TCATCACTCCCATTCTCTTCAA	59670	22	GACTCTGGAGGCGAGAGTTG	60135	20	185	20	204	TCCAAAATACTCATCACTCCCA	59429	22	GACTCTGGAGGCGAGAGTTG	60135	20	195	10	204	TCATCACTCCCATTCTCTTCAA	59670	22	CGTGGGAAGAAGACTCTGGA	60377	20	196	20	215
Quercus_contig_322	1	c	(ATT)5ttaaaaagacaagtttacaacatagaagtgataaggggaaatgttagagacacaaactaagtgc(T)10	89	2637	2725	ATCATGTGGCAAGCAATGTG	60549	20	AGTGATTCCAATGCAGACCC	59934	20	179	2592	2770	ATCATGTGGCAAGCAATGTG	60549	20	CGGCACCTTCTAGTGATTCC	59694	20	190	2592	2781	ATGTGGCAAGCAATGTGAAT	59005	20	CGGCACCTTCTAGTGATTCC	59694	20	187	2595	2781
Quercus_contig_323	1	c	(CA)7nnnnnnnnnnnnnnnnnn(AG)11	54	274	327	AGCAACCACCAAAACCAAAC	59875	20	ACAGCCTCGTTAGGCAAAGA	60015	20	237	205	441	AGCAACCACCAAAACCAAAC	59875	20	GAATCGGCTTGTCAATGGAT	59900	20	179	205	383	TGGTGCCTATGCTCTGTTTG	59864	20	GAATCGGCTTGTCAATGGAT	59900	20	246	138	383
Quercus_contig_325	1	c	(AAG)5agagagcagtggtagtggtcagaggcaaacacagccttgaagatataggtacagtcattctttctttgctt(TC)9	104	235	338	CATATGTCCACAAAGCCACG	59988	20	TCCCAAAAGAAAGGAAAGAAAA	59243	22	271	113	383	CACGTTGGTGTGGAGAGAGA	59864	20	TCCCAAAAGAAAGGAAAGAAAA	59243	22	255	129	383	CATATGTCCACAAAGCCACG	59988	20	TCCCAAAAGAAAGGAAAGAAA	57963	21	271	113	383
Quercus_contig_325	2	c	(CA)6aaacacacaag(GA)6	35	469	503	TTCACAGCAGAGGAACTCTGAA	60171	22	GCAAACACAGCCTTGAAGAT	57950	20	217	340	556	CTCTCACTTCACAGCAGAGGAA	59786	22	GCAAACACAGCCTTGAAGAT	57950	20	224	333	556	TCTCACTTCACAGCAGAGGAA	58737	21	GCAAACACAGCCTTGAAGAT	57950	20	223	334	556
Quercus_contig_374	1	c	(T)12aattattaccatttaatttaa(TC)19	71	135	205	TATTCCCACCTCACACCTCG	60913	20	GACGGTTTCAAGGACACGTT	60012	20	269	47	315	TATTCCCACCTCACACCTCG	60913	20	TTTCCTTGAACGTCGAATCC	60051	20	229	47	275	TGGCATTATCTTCTCCACCA	59075	20	TTTCCTTGAACGTCGAATCC	60051	20	261	15	275
Quercus_contig_374	2	c	(A)10tggtgaattttggcacatggtgttgggcttttgcaaatggtgaa(T)15	69	1819	1887	AGAAGAGCCCTTGGATGGAT	60037	20	ACAAGCACAATCAAGTCCCC	59973	20	213	1746	1958	ACAGTGCTGTTTGGAAGGCT	59914	20	ACAAGCACAATCAAGTCCCC	59973	20	258	1701	1958	AGAAGAGCCCTTGGATGGAT	60037	20	TACCACTCCACAGCCGTACA	60175	20	230	1746	1975
Quercus_contig_375	1	c	(TC)7ctgagctttctttctctctccaccttctttgcttcaccttagcacaga(AG)11	84	56	139	AAAATGAAAAAGAGAAACGCTTAGA	59109	25	CACACATAAATGGTGCTCGG	59988	20	164	16	179	AAATGAAAAAGAGAAACGCTTAGAA	59109	25	CACACATAAATGGTGCTCGG	59988	20	163	17	179	TGAAAAAGAGAAACGCTTAGAAGT	58063	24	CACACATAAATGGTGCTCGG	59988	20	160	20	179
Quercus_contig_392	2	c	(AT)8actgatt(A)10	33	757	789	GAACTGCTTCCGCTTCAAAC	60000	20	CCTCCACTTGGCAAGCATA	59808	19	244	568	811	ACATTGAACTGCTTCCGCTT	59882	20	CCTCCACTTGGCAAGCATA	59808	19	249	563	811	CTGCTTCCGCTTCAAACAAT	60386	20	CCTCCACTTGGCAAGCATA	59808	19	241	571	811
Quercus_contig_416	2	c	(T)24nnaacctcta(T)20	54	319	372	ACTCGCAATAACATCCCCAC	59820	20	GAAAGGGGTTGAAGGGAAAG	59912	20	278	162	439	ACTCGCAATAACATCCCCAC	59820	20	AGAAAGGGGTTGAAGGGAAA	59912	20	279	162	440	ACTCGCAATAACATCCCCAC	59820	20	AAGAAAGGGGTTGAAGGGAA	59912	20	280	162	441
Quercus_contig_423	1	c	(AC)6gcgcgaagccctgggcctcgcatgctcgcacg(CT)11	66	188	253	CATACACACACGCCTCGTTC	60183	20	GCGAGAGATGCTCCGTTATC	59946	20	168	137	304	CACACAATTCTCGTGCACCT	59751	20	GCGAGAGATGCTCCGTTATC	59946	20	278	27	304	CGTACACTCTTCCCTCGCAT	60277	20	GCGAGAGATGCTCCGTTATC	59946	20	226	79	304
Quercus_contig_457	4	c	(A)10gtcttaaatttttg(T)12	36	1559	1594	GCAGTTGTTAAGGCACCCAT	60000	20	ACCCCATCCCATCATTATCA	59831	20	260	1406	1665	GCAGTTGTTAAGGCACCCAT	60000	20	AAAATCAAACCCCATCCCAT	60245	20	268	1406	1673	GCAGTTGTTAAGGCACCCAT	60000	20	CCCCATCCCATCATTATCAA	60349	20	259	1406	1664
Quercus_contig_491	1	c	(AAT)6(AAG)10	48	127	174	CTTGTCTCCACACCAAGCAA	59873	20	GGGGATGGGATATGGACTTT	59843	20	273	102	374	ACCTTGTCTCCACACCAAGC	60159	20	GGGGATGGGATATGGACTTT	59843	20	275	100	374	TGTCTCCACACCAAGCAAAG	59873	20	TATGTGGGGATGGGATATGG	60230	20	276	104	379
Quercus_contig_517	1	c	(AT)8ggatgatcttctaaattaagctctcttgattgaaagaataagctctccatcatcaatgtcaaactcctacctct(TCC)7	111	258	368	GTGGGCTATGTCTCACACCA	59551	20	AGAGGATGAGGAGGAGAGGC	59913	20	255	137	391	TGTGGGCTATGTCTCACACC	59551	20	AGAGGATGAGGAGGAGAGGC	59913	20	256	136	391	CGTTGTTGTGTGGGCTATGT	59490	20	AGAGGATGAGGAGGAGAGGC	59913	20	264	128	391
Quercus_contig_520	3	c	(GA)12agggttcacgtggggtttggttggtgaaagatgatgcctatgggttctctcg(CT)7gagtaggagggaatatgattagatcgtaattgaagtctctgctgt(A)13	148	1699	1846	TGGGGTAGTGGTTGAAGGAG	59959	20	GGAAATTGCTTCCCAAGGAT	60265	20	279	1597	1875	CTGGGGTAGTGGTTGAAGGA	59959	20	GGAAATTGCTTCCCAAGGAT	60265	20	280	1596	1875	GAGAAAAGCAAAACGGTGGA	60227	20	GGAAATTGCTTCCCAAGGAT	60265	20	249	1627	1875
Quercus_contig_521	1	c	(CT)8aaaaaactcactcttctggggttcct(TTC)6	60	104	163	CGTTTTCTGCCCTTTCCTCT	60733	20	ATGCAGTTGAAACCAATGGA	58976	20	277	23	299	TTTCTGCCCTTTCCTCTCTTC	59948	21	ATGCAGTTGAAACCAATGGA	58976	20	274	26	299	TGCCCTTTCCTCTCTTCTCTC	60081	21	ATGCAGTTGAAACCAATGGA	58976	20	270	30	299
Quercus_contig_551	1	c	(A)12t(A)10taaaaaatcagaaagc(A)10tttcagagtctcaaataacacaaatggaaaagaataaaaatttaaagtgaaaagagaaaaagc(A)25	137	35	171	ACTCCTATCCACCAAGGGCT	59957	20	GGAACCAAAAGATACACAGAACAA	59454	24	254	9	262	ACTCCTATCCACCAAGGGCT	59957	20	TGGAACCAAAAGATACACAGAA	57278	22	255	9	263	ACTCCTATCCACCAAGGGCT	59957	20	TGGAACCAAAAGATACACAGAACA	60779	24	255	9	263
Quercus_contig_551	2	c	(CAG)6caacctcaacaaccacagcatcagcaacagcaacagcaacagcaacagcagcagcatatgcagatgcagcagctcctgttgcagaggcatgcccaa(CAG)5	129	720	848	ATTAAAGCAAGGGAGCAGCA	59982	20	GCTGCCATTAATAAGGTGGG	59433	20	276	683	958	ATTAAAGCAAGGGAGCAGCA	59982	20	CTGCCATTAATAAGGTGGGC	59433	20	275	683	957	AAGCACTCAGAGGTTGCTGC	60743	20	GCTGTTGCTGTTGCTGTTGT	60104	20	232	641	872
Quercus_contig_562	1	c	(A)11ccttcagattcagagacttttctctctctaaaatccaaaacttcca(T)15gggtagagtgagagtgagtgtaagatattacgatgcaatcgaataacggcggctctgattcaaagccacaagagaagctgaataataatagtaataat(CAA)8	194	129	322	CCCTAACCGTATCCGTACCC	60443	20	GATACTGCATCGCCACCC	60039	18	273	92	364	CCCTAACCGTATCCGTACCC	60443	20	GGATACTGCATCGCCACC	60039	18	274	92	365	AACCGTATCCGTACCCTTCA	59312	20	GATACTGCATCGCCACCC	60039	18	269	96	364
Quercus_contig_579	1	c	(T)12caacattgtttcgtagagagaaagttt(GA)9	57	106	162	GAACCCGAACTCAGAAACCA	60088	20	TTCTCCAGCTTCTCTCTCGC	59973	20	168	46	213	CCTTAACGAACCCGAACTCA	60103	20	TTCTCCAGCTTCTCTCTCGC	59973	20	175	39	213	GAACCCGAACTCAGAAACCA	60088	20	TCTCTCTCGCTCTCCTCAGC	60120	20	158	46	203
Quercus_contig_595	1	c	(A)39nn(A)20	61	101	161	CTTTGTGGCGCTCTCTCTCT	59891	20	CCCCCTCTTATACGTTGCTTT	59510	21	179	13	191	GGCGCTCTCTCTCTCAGGTA	59851	20	CCCCCTCTTATACGTTGCTTT	59510	21	173	19	191	CAGGAGCGAAAATACCCAGA	60206	20	CCCCCTCTTATACGTTGCTTT	59510	21	137	55	191
Quercus_contig_595	2	c	(TC)10actctctct(CA)6	41	424	464	TCCACCTCCTTCTCTCTGCT	59127	20	CCAAATTCCAAGCACAACAC	59024	20	276	379	654	TCCACCTCCTTCTCTCTGCT	59127	20	CAAATTCCAAGCACAACACAA	59618	21	275	379	653	TCCACCTCCTTCTCTCTGCT	59127	20	ATGCCAAATTCCAAGCACAA	61401	20	279	379	657
Quercus_contig_623	1	c	(CTG)6(CCG)5	33	2099	2131	CGTGACCGTGACTATGATCG	60136	20	CGCTAGCCTTTTGTTTACGC	60041	20	202	1956	2157	CGTGACCGTGACTATGATCG	60136	20	GAAGCTTATGCGGGAGAACA	60352	20	222	1956	2177	CGTGACCGTGACTATGATCG	60136	20	GGCTTCTGTTGAGGAGGACA	60386	20	273	1956	2228
Quercus_contig_624	1	c	(GA)15tgaggctttaagcacaaaaagcacaccaggtgagaaagagaaagcaaactctgcgtgagatagagat(AG)16	129	130	258	ATGTTGGCATTGGCTGATCT	60492	20	TCGCAAAAGCCAAGAAAAAC	60356	20	249	60	308	ATGTTGGCATTGGCTGATCT	60492	20	CTCGCAAAAGCCAAGAAAAA	60480	20	250	60	309	TGATCTCGAGCGGTTGATCT	60914	20	ACTCTCGCAAAAGCCAAGAA	60132	20	239	74	312
Quercus_contig_634	2	c	(A)10tcatagctcttttgaattatcatctttctttttatattttcctcaaagaacagttttttcttttctgggtcttctttattttaccttaactattagttc(TGT)6	127	495	621	AGTCTCACGTGGGGATTGAT	59384	20	CCGATCCCAAGACTTCTCAG	59797	20	266	421	686	GTGGGGATTGATGGAGAATC	59145	20	CCGATCCCAAGACTTCTCAG	59797	20	258	429	686	AGTCTCACGTGGGGATTGAT	59384	20	AACACTTTCCGATCCCAAGA	59526	20	274	421	694
Quercus_contig_636	1	c	(AG)11aagacgatgatgatgaagacgatgatgataatggaaaatggaaa(AC)8	82	1620	1701	AGAAGAGGAGCCACCACAGA	59986	20	AAGCAAAGCAAAAGCTCCAA	60131	20	223	1518	1740	AGAAGAGGAGCCACCACAGA	59986	20	AAAGCAAAGCAAAAGCTCCA	60131	20	224	1518	1741	GAGAAGAGGAGCCACCACAG	59986	20	AAGCAAAGCAAAAGCTCCAA	60131	20	224	1517	1740
Quercus_contig_641	1	c	(TA)10atgattctattttttggtgggttattagtactctttagggtc(CT)10	82	1288	1369	ATGGGTCTCGGAGCTTGTTA	59694	20	TTCTGCTTCGCCTTTCAGAG	60786	20	210	1214	1423	ATGGGTCTCGGAGCTTGTTA	59694	20	CTTCTGCTTCGCCTTTCAGA	60786	20	211	1214	1424	ATGGGTCTCGGAGCTTGTTA	59694	20	TCTCTCTCGCTTCTGCTTCG	61096	20	220	1214	1433
Quercus_contig_664	2	c	(AAC)8at(A)11	37	188	224	AAAGGGTTCCTCAAAAAGCC	59571	20	GTACGGGTACGGGTAAGGGT	59998	20	236	101	336	GGGTTCCTCAAAAAGCCACT	60476	20	GTACGGGTACGGGTAAGGGT	59998	20	233	104	336	AGGGTTCCTCAAAAAGCCAC	60476	20	GTACGGGTACGGGTAAGGGT	59998	20	234	103	336
Quercus_contig_709	1	c	(TC)6ttcattcggagtcccattttctgcgtttttgctttccttttcagttccggtgcctctgttgtgactgttttta(TCT)5	100	44	143	TGGAAGCAGAAATCATAACAAAAA	60006	24	AATGGCCACCGATTATGAAA	60153	20	255	3	257	TTTGGAAGCAGAAATCATAACAAA	60006	24	AATGGCCACCGATTATGAAA	60153	20	257	1	257	TTGGAAGCAGAAATCATAACAAAA	60006	24	AATGGCCACCGATTATGAAA	60153	20	256	2	257
Quercus_contig_736	2	c	(A)15gttctgattggaaacagaacacaagaatccaaacttgtnnnnnnnnnnnnnatatgtgaacaataattaaacaagtactaatagagaaaaggttg(T)12	122	2928	3049	CAGGTCAAACGTCAAATCTAGG	58765	22	GCCACCAAACTATGATGCAA	59548	20	249	2871	3119	CAGGTCAAACGTCAAATCTAGG	58765	22	CCAAGTCCGAATCTAATGGC	59528	20	267	2871	3137	AACTTCAGGTCAAACGTCAAATC	59556	23	GCCACCAAACTATGATGCAA	59548	20	254	2866	3119
Quercus_contig_752	2	c	(GT)6(GA)17	46	665	710	AAAACTTGGGCTCTTTGGGT	59976	20	CCCACCAAACAATACAAACG	58794	20	131	628	758	AAAACTTGGGCTCTTTGGGT	59976	20	CGTATCGCTTTCTTTCCTTCC	60210	21	113	628	740	AAAACTTGGGCTCTTTGGGT	59976	20	ACCCACCAAACAATACAAACG	59640	21	132	628	759
Quercus_contig_773	1	c	(TC)7taacgcaaaaacacggtttgtttgtgagtct(CA)7gagactctctcactctgtcgccaaatctt(A)13	101	78	178	CGAAAGCTACACCTCTTCCTC	58214	21	ATTCGCAACAGCCCATAACT	59597	20	279	35	313	CGAAAGCTACACCTCTTCCTC	58214	21	CCAACCTCCAGCTTGGTATC	59550	20	239	35	273	CGAAAGCTACACCTCTTCCTC	58214	21	GATTCGCAACAGCCCATAAC	60478	20	280	35	314
Quercus_contig_782	1	c	(TTC)7ttattcttagaattctttttgttatcgtcttggtcggattcaagaaactcatactcctttgatttaggttgcttctcttctgg(TTC)8	128	3410	3537	TGCTCTCTCTTTGGACCGTT	59989	20	CTCAGCAACTCGTCACTCCA	60178	20	267	3384	3650	TGCTCTCTCTTTGGACCGTT	59989	20	CCAGTCTCAGCAACTCGTCA	60178	20	272	3384	3655	TGCTCTCTCTTTGGACCGTT	59989	20	AGCAACTCGTCACTCCAACC	60307	20	264	3384	3647
Quercus_contig_785	1	c	(CT)8tgtatttatcattttctgtaccttgaaattcacaactttcacctttccactctttttctcttatcccaaattctcgatccaagggg(A)17	119	239	357	TCCCAAACACACCAAGTTGA	59976	20	TTTCGGGTGGAGTTTTAACG	59968	20	234	159	392	TCCCAAACACACCAAGTTGA	59976	20	GGAGTTTCGGGTGGAGTTTT	60340	20	238	159	396	TCCCAAACACACCAAGTTGA	59976	20	GGAGTTTCGGAGACGGAGAT	60596	20	268	159	426
Quercus_contig_846	1	c	(A)27g(A)21nn(A)23	74	72	145	TCGTGGAACCAAAAGAAACC	59948	20	CTGAAAAACCGATTCCTCGT	59170	20	271	26	296	GCTCTCGTCCGTCTCTTACG	60156	20	CTGAAAAACCGATTCCTCGT	59170	20	248	49	296	GCTCTCGTCCGTCTCTTACG	60156	20	CGACAAACATGTCGCTGAAA	60844	20	262	49	310
Quercus_contig_854	1	c	(AC)10aaaaag(A)11	37	56	92	AGCACTCACTGACTCTGCTCTG	59995	22	CACGAACAAACCCATCACTG	60001	20	122	14	135	CAGCACTCACTGACTCTGCTCT	59995	22	CACGAACAAACCCATCACTG	60001	20	123	13	135	CTCAGCACTCACTGACTCTGCT	59995	22	CACGAACAAACCCATCACTG	60001	20	125	11	135
Quercus_contig_879	1	c	(TC)7actgtaggagtgtttaaacttgaagtgaaggctaagggtcttaggatatttgtttgttggtactaagaaggaaagaaaga(AG)9	112	1649	1760	ACTTGCCTCAAGTCCACACC	60159	20	ACTCATTCTCACACCCCCAC	59817	20	170	1619	1788	CCTCAAGTCCACACCCATTT	59820	20	ACTCATTCTCACACCCCCAC	59817	20	165	1624	1788	CTTGATCATGTTCCCAAGCA	59648	20	ACTCATTCTCACACCCCCAC	59817	20	225	1564	1788
Quercus_contig_884	1	c	(A)41nn(A)28	71	158	228	CGTGCAAGACACTTCCAACA	60906	20	GCAGATTGCCCCTCGTATAA	60060	20	252	85	336	ATGGCGTGCAAGACACTTC	59853	19	GCAGATTGCCCCTCGTATAA	60060	20	256	81	336	AATGGCGTGCAAGACACTTC	61248	20	GCAGATTGCCCCTCGTATAA	60060	20	257	80	336
Quercus_contig_912	2	c	(GCT)9gttgttgctgttgctgctgttgagcatgcctctgcatcaagagctgctgcatttgcatctgttgatgctgctgaggtttctggttctgttgttgt(TGC)5	137	2601	2737	TTAGGAGCTGCGTTCCATCT	59978	20	GACTCAGTTGGCAAAGGCTC	59997	20	185	2576	2760	TTAGGAGCTGCGTTCCATCT	59978	20	GAGACTCAGTTGGCAAAGGC	59997	20	187	2576	2762	TTAGGAGCTGCGTTCCATCT	59978	20	CTTTTTGAATGGTGGTCCGT	59830	20	271	2576	2846
Quercus_contig_915	2	c	(AG)11atctagagaaagaaggttct(AG)6tagagcttgacgttgagacggttttgtttgtccta(AT)6	101	3997	4097	CTCACTAGCCATGGTGACGA	59855	20	TTCAGCATAGCCTCACCCTT	59836	20	242	3955	4196	CTCACTAGCCATGGTGACGA	59855	20	CCCTTCAACAACTGCAACAA	59734	20	268	3955	4222	TCTCACTAGCCATGGTGACG	59855	20	CCCTTCAACAACTGCAACAA	59734	20	269	3954	4222
Quercus_contig_924	1	c	(CT)9a(AT)8	35	1628	1662	TTCCACGTAGTCACCGCATA	60134	20	TGAAAACGTGGGTTGCAATA	59969	20	249	1455	1703	ATCTTCCACGTAGTCACCGC	60142	20	TGAAAACGTGGGTTGCAATA	59969	20	252	1452	1703	TCCACGTAGTCACCGCATAG	59740	20	TGAAAACGTGGGTTGCAATA	59969	20	248	1456	1703
Quercus_contig_932	1	c	(A)11ggaaaaagaatatgaagaagtagtagaaaagaaaagaagcctctgaaaacaaaacccaaagagtcgtgtctctatcatcaactcttgc(CTTCT)5	124	56	179	AGAAGAAGGAAACCCCCAAA	59912	20	TCTTCTTGTTCCTGGCCATC	60195	20	264	19	282	AAGCAGAAGAAGGAAACCCC	59691	20	TCTCTGGTGACCTTTTTGGG	60081	20	225	15	239	AAGAAGGAAACCCCCAAAAA	59787	20	TCTTCTTGTTCCTGGCCATC	60195	20	262	21	282
Quercus_contig_1039	1	c	(T)11gctttgctttgtccctttgttctctgtttgtttcttgggaaaatgagattttttttcaaaccctagaaaatggaagaagagaagagact(AG)6	112	1859	1970	GGTTTGTTCTTTTCACCCGA	59948	20	TCTAAGAGGATCGACAGCACAG	59639	22	260	1790	2049	GGTTTGTTCTTTTCACCCGA	59948	20	TCTAAGAGGATCGACAGCACA	58610	21	260	1790	2049	GGTTTGTTCTTTTCACCCGA	59948	20	AAGAGGATCGACAGCACAGT	57444	20	257	1790	2046
Quercus_contig_1048	1	c	(A)11g(A)11	23	153	175	TTCAAGCAATAATGTTGCCG	59702	20	CCCTATCCCCCTTCCTAAAA	59262	20	219	116	334	TTCAAGCAATAATGTTGCCG	59702	20	TTGAACCGATCCTCAGTTGG	61034	20	249	116	364	TTCAAGCAATAATGTTGCCG	59702	20	CCCCTATCCCCCTTCCTAA	60089	19	220	116	335
Quercus_contig_1068	1	c	(AG)6ttttaagagtacttttgattt(GA)9	51	1217	1267	GATTGGGCTTGAAATCTGGA	60014	20	CACCATGGTTGCGAGATTG	61103	19	198	1092	1289	CGTCAGATTGGGCTTGAAAT	60074	20	CACCATGGTTGCGAGATTG	61103	19	203	1087	1289	GTCGATGCAGATCATTGTGG	60080	20	CACCATGGTTGCGAGATTG	61103	19	142	1148	1289
Quercus_contig_1094	1	c	(AG)10aacc(A)22	46	183	228	GCCGAATAACCCAGAAAACA	59938	20	CCTGCCCATGAGGTTTGTAT	59813	20	172	120	291	GCCGAATAACCCAGAAAACA	59938	20	TTAGCAGCTATGGGGGAAGA	59801	20	249	120	368	TCATACGAGGCCGAATAACC	59923	20	CCTGCCCATGAGGTTTGTAT	59813	20	181	111	291
Quercus_contig_1116	2	c	(T)13nnnnnnnnnnnnnnnnnnnnnnnnnnnnnn(T)11	54	185	238	ATCCATCTTCCACTGTTGGC	59934	20	GGCATTCATGGTGTTGCTAA	59548	20	247	81	327	CCATCTTCCACTGTTGGCTT	60111	20	GGCATTCATGGTGTTGCTAA	59548	20	245	83	327	TTCCACTGTTGGCTTCCTCT	59844	20	GGCATTCATGGTGTTGCTAA	59548	20	240	88	327
Quercus_contig_1117	1	c	(AC)10tgtttatgaacgcaacgcgagtacgcaaccccaccgtttttattctct(TA)6ccctccaataaaaatt(A)12g(A)11gaaaggtactaataataaacaaaacgaaggccttatctgactgactctcagacga(CT)7nn(AC)10	211	85	295	CCAACTCCGACTCCAACTCT	59300	20	TGTGTTTGTGGAAATTTCTGTATG	58965	24	280	61	340	TCCAACTCCGACTCCAACTC	60238	20	TGTTTGTGGAAATTTCTGTATGA	57241	23	279	60	338	TCCAACTCCGACTCCAACTC	60238	20	TGTTTGTGGAAATTTCTGTATGAC	58102	24	279	60	338
Quercus_contig_1122	3	c	(TAA)6ttttcttttttttc(T)11	43	1673	1715	CAACGCTCCTCACAATCTCA	59984	20	ACAAAATCCCTCCGACTCCT	59935	20	217	1546	1762	CAACGCTCCTCACAATCTCA	59984	20	AGAAAGCAGTCCCCCAAGTT	60110	20	262	1546	1807	CACCGCCACTACCACTTTCT	60171	20	ACAAAATCCCTCCGACTCCT	59935	20	119	1644	1762
Quercus_contig_1185	1	c	(TC)9tgggttttgtggaggctgtgaa(TG)6	52	304	355	AGGTGAAACACCAAAAACGC	60015	20	TCAAAGCAGAGGAATCAGGG	60331	20	250	272	521	GGTGAAACACCAAAAACGCT	60015	20	TCAAAGCAGAGGAATCAGGG	60331	20	249	273	521	GGTGAAACACCAAAAACGCT	60015	20	TTCTCGTCTTCACTGTCCGA	59545	20	205	273	477
Quercus_contig_1204	1	c	(ATC)8tgaattcctccaccatcccttcagttttgggcattgctcaatccacagagaagataaggatgggaagaatggtgttttt(GAA)8	127	603	729	GGAAACGGGGGCATATAAGT	60041	20	TGTTAGTAACGTGTTGGGTGC	58618	21	252	504	755	GGAAACGGGGGCATATAAGT	60041	20	TGTTAGTAACGTGTTGGGTGCT	59602	22	252	504	755	GGAAACGGGGGCATATAAGT	60041	20	GTGTTAGTAACGTGTTGGGTGC	59470	22	253	504	756
Quercus_contig_1216	1	c	(CAA)6cat(CAA)5	36	94	129	ACACACAGTGGAGTGCGAAG	59940	20	TGGTAAATGGGAAATGGGAA	59988	20	226	19	244	ACAGTGGAGTGCGAAGACCT	59907	20	TGGTAAATGGGAAATGGGAA	59988	20	222	23	244	ACGAACCAATGAAAACCCAC	59694	20	TGGTAAATGGGAAATGGGAA	59988	20	188	57	244
Quercus_contig_1221	1	c	(T)10attttttatttcctgaattttaaaggtaggaaaagtatttacttgatgaattggaattgcagagaaagagcacggagagggatcga(AG)10	116	1046	1161	CTCTACGGTTCGAGGACTGG	59861	20	ACCCACCTCTCTGTGTTTCG	60151	20	255	971	1225	CCTCTACGGTTCGAGGACTG	59861	20	ACCCACCTCTCTGTGTTTCG	60151	20	256	970	1225	TCGGAGATCTAAAACGGTGC	60214	20	ACCCACCTCTCTGTGTTTCG	60151	20	209	1017	1225
Quercus_contig_1225	2	c	(CT)6t(TC)11	35	328	362	CAACTTCCTCGTAACTGGGG	59587	20	CCACTTTTCTTTCCCAACCA	59942	20	236	183	418	CGTGGTTGTGGTGGTAGTCA	60477	20	CCACTTTTCTTTCCCAACCA	59942	20	128	291	418	AACTTCCTCGTAACTGGGGC	60496	20	CCACTTTTCTTTCCCAACCA	59942	20	235	184	418
Quercus_contig_1266	1	c	(T)10atttttg(T)14	31	173	203	AGAAGACTATGCCTTCGCCA	59978	20	CGGAAATGCCCTTTATCTCA	60031	20	169	93	261	GGCGCCAATGAATTTTGTAT	59801	20	CGGAAATGCCCTTTATCTCA	60031	20	201	61	261	AGAAGACTATGCCTTCGCCA	59978	20	GCTGCAATAGGCTTCCGATA	60331	20	202	93	294
Quercus_contig_1282	1	c	(T)11gggtttggttcttttttttacaagcgaagaaattgtgaacttgaaaagata(AG)17	96	3332	3427	CCGAAACCTCAAGAACCAGA	60224	20	TGAGGTACGAGGATTATTTACCG	59424	23	213	3244	3456	CGACCAAACCCTAGCTCAAA	60241	20	TGAGGTACGAGGATTATTTACCG	59424	23	274	3183	3456	TTAACACGTCCCGAAACCTC	59971	20	GGTACGAGGATTATTTACCGTGC	60925	23	220	3234	3453
Quercus_contig_1286	1	c	(AG)8tagagattagagatatagagagaccgattgaagagagaa(AG)10	75	338	412	TCCACATCTTCATCATCCCA	59850	20	GAAGATGAACCTACAACAGCACA	59299	23	277	194	470	ACCCTAAAGGAGCAGAGGGA	60204	20	GAAGATGAACCTACAACAGCACA	59299	23	161	310	470	TCCACATCTTCATCATCCCA	59850	20	TGAACCTACAACAGCACAAGTCA	60766	23	272	194	465
Quercus_contig_1287	1	c	(CT)11ttctctcttcaatcggtctctctctatctctattctcta(CT)8	77	115	191	TAATTAGGGCGGGCTAAAGG	60402	20	GTTCTTCCCCTAGGTTTGGG	59799	20	246	9	254	TAATTAGGGCGGGCTAAAGG	60402	20	ACCCTAAAGGAGCAGAGGGA	60204	20	209	9	217	TAATTAGGGCGGGCTAAAGG	60402	20	AACCCTAAAGGAGCAGAGGG	59707	20	210	9	218
Quercus_contig_1291	1	c	(CT)6ttctctctctgattttgtcggtgttatctaga(TC)8	60	33	92	CTGGTACTGCTTGCCTCTCC	60012	20	TGCACTCTCTGCTCAGCAAT	59887	20	245	8	252	CTGGTACTGCTTGCCTCTCC	60012	20	TCCAACCCAACACAAACAAA	59834	20	272	8	279	CTGGTACTGCTTGCCTCTCC	60012	20	TAACAAGCGGCAACAACAAC	59776	20	174	8	181
Quercus_contig_1296	3	c	(TA)10tgtttt(TG)12	50	1572	1621	ACCCCATTGTCACTTCCAAA	60210	20	ACCAGATCCATGACTTTCGG	59927	20	278	1396	1673	ACCCCATTGTCACTTCCAAA	60210	20	GACTTTCGGGGGTTGATTTT	60166	20	267	1396	1662	AGCGGTTACTTGTGCTCACC	60321	20	ACCAGATCCATGACTTTCGG	59927	20	235	1439	1673
Quercus_contig_1301	1	c	(TC)15tgtgtttgtggctttcgaag(CT)7	64	30	93	CCTGAACCTTTCCTCTCTCTG	58119	21	GAAATGCCCCTTCAACAGAA	60051	20	230	6	235	CCTGAACCTTTCCTCTCTCTG	58119	21	CCCCTTCAACAGAACTTCCA	60081	20	224	6	229	ACCTGAACCTTTCCTCTCTCTG	58995	22	GAAATGCCCCTTCAACAGAA	60051	20	231	5	235
Quercus_contig_1304	2	c	(T)10cccttaagcgt(A)16	37	380	416	GTCGGTGAATTCCGAAGGTA	59933	20	GTTCGAAGACGAAGACGAGG	59989	20	174	357	530	GTCGGTGAATTCCGAAGGTA	59933	20	GGTTCGAAGACGAAGACGAG	59989	20	175	357	531	GTCGGTGAATTCCGAAGGTA	59933	20	AGTGGGCTGAACCTGAGCTA	60012	20	255	357	611
Quercus_contig_1324	1	c	(A)12tt(A)11	25	28	52	CACAAACTACAACCCATGCAC	58963	21	GGAATATTCTTGGCGTGGAA	59901	20	198	0	197	CACAAACTACAACCCATGCACT	59958	22	GGAATATTCTTGGCGTGGAA	59901	20	198	0	197	CACAAACTACAACCCATGCAC	58963	21	GCGGTGCGTACCTTCTTTAC	59775	20	130	0	129
Quercus_contig_1330	2	c	(T)11nnnnnnnnnnnnnnnnnnnnnnnnnnnn(T)11	50	2629	2678	CGAATTCGAACCGGAACTCT	61502	20	CCATGAAAAGCAAAGCATGA	59809	20	213	2516	2728	CGAATTCGAACCGGAACTC	60588	19	CCATGAAAAGCAAAGCATGA	59809	20	213	2516	2728	CGAATTCGAACCGGAACTCT	61502	20	GGAGTTCGTCCATGAAAAGC	59676	20	222	2516	2737
Quercus_contig_1362	1	c	(AG)6gttggggtttggggtttgtgtgagatttggggttaggacaaaaaccctagcttaacaactccttcgtcatcggagaatatagatctatgaga(GT)11ctgtgagagtgt(GA)9	156	1402	1557	TCGTCACCCAACAAATCAAA	59941	20	TCTTTCTCACTCTTGCGGCT	60277	20	271	1315	1585	ATCAAAGGGATTCATGGTCG	59750	20	TCTTTCTCACTCTTGCGGCT	60277	20	257	1329	1585	TCGTCACCCAACAAATCAAA	59941	20	TTCTTTCTCACTCTTGCGGC	60657	20	272	1315	1586
Quercus_contig_1369	2	c	(T)19gtc(AG)8taaagataatacagtagtgtctctgtgtctgtgactgtgagagcgagagg(GA)6	100	1179	1278	CCAAACCCACTCGTCTTCTC	59697	20	GACATCGCTGTCCAACCTCT	60269	20	266	1101	1366	CCAAACCCACTCGTCTTCTC	59697	20	AGACATCGCTGTCCAACCTC	60269	20	267	1101	1367	CCAAACCCACTCGTCTTCTC	59697	20	AGACCCAACAAGACATCGCT	59727	20	277	1101	1377
Quercus_contig_1371	2	c	(AG)16caagagagagttttgggtggtggggttgccggaaaatgacgtcagatggggcgacgtcagcgacggtgacacggaggaagccgtcgtg(GA)7	134	157	290	AGGCAAAGCCTATTCCTCGT	60228	20	GCCGCTATAGCTCTCCTCCT	60103	20	268	62	329	AGGCAAAGCCTATTCCTCGT	60228	20	TCTTCGCCGCTATAGCTCTC	59851	20	273	62	334	GCAAAGCCTATTCCTCGTGA	60352	20	AGCAAATATCTTCGCCGCTA	59971	20	279	64	342
Quercus_contig_1387	1	c	(GAA)5gatgatgatgtcgatcccttctcgtcgtctatcttc(TTG)7	72	1192	1263	CCATTCTTCCCACTCTTCCA	60042	20	CGTAGAGCATTTGCCTCCTT	59476	20	250	1127	1376	CCCACTCTTCCATTTCCTCA	60042	20	CGTAGAGCATTTGCCTCCTT	59476	20	242	1135	1376	TCTCATTGGTCCTCCAATCC	59862	20	CGTAGAGCATTTGCCTCCTT	59476	20	274	1103	1376
Quercus_contig_1388	1	c	(A)12cccccgaaactcgaggaaggtgaaccacacctaacagaaccaaagaaaaaccgttgttaagaattgttgtactacgtttttgttgttattt(TTG)6	121	2797	2917	GCTTCGACTCCACAGAAACC	59851	20	CTGTACTCCACCGCCATTTT	59993	20	260	2724	2983	GCTTCGACTCCACAGAAACC	59851	20	AACAACTGTACTCCACCGCC	60035	20	265	2724	2988	GCTTCGACTCCACAGAAACC	59851	20	TACTCCACCGCCATTTTCTC	60074	20	257	2724	2980
Quercus_contig_1416	2	c	(AG)8aagctaaagagtaaagaataaagttg(GA)9	60	928	987	GAGGAGGCGTTGAGTCTCTG	60135	20	AGTCCAAGTATCAATGGGCG	59955	20	174	845	1018	TCGAAGACAGGTTGCTGAAA	59566	20	AGTCCAAGTATCAATGGGCG	59955	20	262	757	1018	GAGGAGGCGTTGAGTCTCTG	60135	20	TGGGTTGAACCAGTCCAAGT	60399	20	185	845	1029
Quercus_contig_1432	2	c	(CT)13gtgaaggacctcaaggaaataaacgggacacagaaaatctcaaaaagactaacaagcacatcaaagtgagaaaaaaatacca(CT)13	134	3973	4106	CCTCGATTCTTCAGTCCGAG	59943	20	AAGCGAGCGATTGGTAGAGA	60118	20	277	3866	4142	CCTCGATTCTTCAGTCCGAG	59943	20	AGCGAGCGATTGGTAGAGAG	59740	20	276	3866	4141	CCTCGATTCTTCAGTCCGAG	59943	20	AAAGCGAGCGATTGGTAGAG	59615	20	278	3866	4143
Quercus_contig_1445	1	c	(TGA)5tt(GTG)5	32	664	695	TTATTACGTGGCGAGAACCC	59960	20	TCAGACACCACCTCAACCAA	60129	20	236	496	731	TTATTACGTGGCGAGAACCC	59960	20	GCTCACAGGCTCATCAGACA	60146	20	249	496	744	TTATTACGTGGCGAGAACCC	59960	20	GCTCATCAGACACCACCTCA	59827	20	241	496	736
Quercus_contig_1446	1	c	(A)13gcaagctctcatcttttaacaccctccaccc(CT)8	60	99	158	TCCTCATCAGCCTCATCAAA	59322	20	TTGGGAAAGATGGAGAGGTG	60042	20	223	71	293	ATCAGCCTCATCAAAAGCCA	60744	20	TTGGGAAAGATGGAGAGGTG	60042	20	218	76	293	CATCAGCCTCATCAAAAGCC	60744	20	TTGGGAAAGATGGAGAGGTG	60042	20	219	75	293
Quercus_contig_1477	1	c	(CTC)7caactccc(CCT)5ccgccgccgatgcgacgccgtttgcgtttccgtttccgacggacggagcttggggctgctttcttcggtccatggaagcttccattga(AG)8	148	1358	1505	TAGCTCTCCGGCTTGTGATT	59978	20	GAAATCCCCCAAAACCCTAA	59992	20	233	1307	1539	CTCTCCGGCTTGTGATTCTC	59950	20	GAAATCCCCCAAAACCCTAA	59992	20	230	1310	1539	GCTGAAGAGCAGAGGGCTAA	59859	20	GAAATCCCCCAAAACCCTAA	59992	20	279	1261	1539
Quercus_contig_1501	1	c	(TC)9gctcttcgctcttcgctctgta(TG)6	52	2376	2427	CAACCGCTATAGCAAGCACA	60037	20	TCACAACGCATTGACTCACA	59868	20	153	2305	2457	TGATGTGATGACTCCCCAGA	60046	20	TACGCCTTTTTGCTAGGCAT	59875	20	267	2230	2496	TGATGTGATGACTCCCCAGA	60046	20	TCACAACGCATTGACTCACA	59868	20	228	2230	2457
Quercus_contig_1512	1	c	(A)20nnnnnnnnnnnnnnnnnnnnnnnnnn(A)14	60	124	183	TTAACACCGTCCAGGGAAAA	60336	20	TATGCTTCAACGTGCCAGAG	60011	20	252	5	256	TTTAACACCGTCCAGGGAAA	60336	20	TATGCTTCAACGTGCCAGAG	60011	20	253	4	256	TTTTAACACCGTCCAGGGAA	60336	20	TATGCTTCAACGTGCCAGAG	60011	20	254	3	256
Quercus_contig_1556	1	c	(A)11tttacagatctat(GA)7	38	1927	1964	ACCTCCCATAGTCTCTCCCC	59372	20	ACCTCCGATTCTCTCACCCT	60073	20	254	1884	2137	TTCGTTAGCATCGTCCACAG	59864	20	CCTCCGATTCTCTCACCCTT	60586	20	280	1857	2136	GTCCACAGCTCCATCACCTC	60689	20	ACCTCCGATTCTCTCACCCT	60073	20	269	1869	2137
Quercus_contig_1558	1	c	(AG)6(TG)8	28	110	137	ATTAAGCGTCGGTGACTCGT	59763	20	TCCCCCATATCTCCCTCTCT	59851	20	170	40	209	AATTAAGCGTCGGTGACTCG	60270	20	TCCCCCATATCTCCCTCTCT	59851	20	171	39	209	ATTAAGCGTCGGTGACTCGT	59763	20	CCCTCCATATCAACCGACAC	60195	20	203	40	242
Quercus_contig_1570	1	c	(GA)6aagagaa(AG)6	31	2655	2685	CACGTTCCAGAAAGAAACCC	59569	20	TTCTCTCCTCAATCCCTCTTTTT	59729	23	198	2530	2727	CCACGTTCCAGAAAGAAACC	59569	20	TTCTCTCCTCAATCCCTCTTTTT	59729	23	199	2529	2727	GGATCTTCGAAACCACGTTC	59532	20	TTCTCTCCTCAATCCCTCTTTTT	59729	23	211	2517	2727
Quercus_contig_1572	1	c	(TC)6cctcaaaatnnaaagatccaaataaggagagagagggagagaga(G)11	67	2022	2088	ATCGTAGTCGTCCATTTCCG	59955	20	CCCGTTTATTCTCCTCCTCA	59122	20	222	1933	2154	CATTTCCGAGATGGAGCAAT	60036	20	CCTTCCTATTTGAGCTTCGC	59067	20	189	1945	2133	ATTTCCGAGATGGAGCAATG	60036	20	CCTTCCTATTTGAGCTTCGC	59067	20	188	1946	2133
Quercus_contig_1572	2	c	(GGA)5aaaaaatttat(A)15	41	2199	2239	GAGAGAGGGAGAGAGAGGGG	59489	20	CGGAGGACATGCTCATTTTT	60074	20	226	2061	2286	GAGAGAGGGAGAGAGAGGGG	59489	20	TCCGTTTGCATTTGAGACAC	59697	20	274	2061	2334	TGAGGAGGAGAATAAACGGG	59122	20	CGGAGGACATGCTCATTTTT	60074	20	152	2135	2286
Quercus_contig_1580	1	c	(A)30nnaaag(A)25	61	395	455	TGGACCAGACCCAAAACATT	60210	20	TCAGAAACAAGAACCCAGGC	60232	20	279	244	522	TTGGACCAGACCCAAAACAT	60210	20	TCAGAAACAAGAACCCAGGC	60232	20	280	243	522	GTGCTCTTCATGGGAAAAGG	59670	20	AAAGGAAGAAAGCAGGGGAG	59821	20	266	372	637
Quercus_contig_1581	1	c	(T)11cttcttcttctaacttaacaaaataaaccaaaatacccagacacc(CAA)6	74	1577	1650	GCGAGCAACCTCTTCTGACT	59751	20	ACCACTAGCCTAGCCTTGCC	60782	20	273	1486	1758	GCGAGCAACCTCTTCTGACT	59751	20	CCACTAGCCTAGCCTTGCC	59985	19	272	1486	1757	GCGAGCAACCTCTTCTGACT	59751	20	CACTAGCCTAGCCTTGCCTTT	60048	21	271	1486	1756
Quercus_contig_1588	1	c	(AT)6tacatccagaagaacaactgcgcatatgcgacaattaatttgatacaaaatacatttgagaaaagaaataaaaaggcagaataaaattaaacaaaaaca(AT)6	123	241	363	CCTATTCTATGGCTGCTGGC	59829	20	GCTTGATGCTCATGTTCTGC	59558	20	229	206	434	CCTATTCTATGGCTGCTGGC	59829	20	CGCTTGATGCTCATGTTCTG	60562	20	230	206	435	CCTATTCTATGGCTGCTGGC	59829	20	ATCCGCTTGATGCTCATGTT	60634	20	233	206	438
Quercus_contig_1591	1	c	(A)10gtttcagagctatagagg(GA)15	58	67	124	GATCCCTCCTCTTCATTCCC	59835	20	GTCGACGCTACCTTGGAGAG	60012	20	253	33	285	CCTCCTCTTCATTCCCCATT	60264	20	GTCGACGCTACCTTGGAGAG	60012	20	249	37	285	GATCCCTCCTCTTCATTCCC	59835	20	GTGGAGTCACCTGCACTGAA	59872	20	120	33	152
Quercus_contig_1628	1	c	(AC)10aaacgcagagaataata(AG)14	65	191	255	GGGAAACTCGGATCAAACAA	59910	20	AAGGGTGAGGAGTGCTGAGA	59986	20	264	71	334	GGGAAACTCGGATCAAACAA	59910	20	ATCAATCCCATTGCTGCTTC	60043	20	209	71	279	GGGAAACTCGGATCAAACAA	59910	20	AAAAGGGTGAGGAGTGCTGA	59844	20	266	71	336
Quercus_contig_1635	1	c	(AG)8acaggttagatagatagggtttaattagggtttccaatttgtggaagccacatggcctccactgcacagtccctccgcttctccgccggcgctgct(GCC)7	133	94	226	AGCAAACCGTACACAACAGC	58854	20	CTGAGGGCGTCTAAGCTGC	61232	19	263	13	275	AGCAAACCGTACACAACAGC	58854	20	TGAGGGCGTCTAAGCTGC	60249	18	262	13	274	AACAGCAAACCGTACACAACA	59158	21	CTGAGGGCGTCTAAGCTGC	61232	19	266	10	275
Quercus_contig_1652	1	c	(TA)8tttaaaatcttatatatagttaaattatatccctactctgatatattttgttgtaacatattgcattggaggcctgt(TA)6	105	1726	1830	CAAATGGTTGTGGAGCACAC	60008	20	TTGACGAGGCTCAAACTGTG	60025	20	263	1603	1865	CACAAATGGTTGTGGAGCAC	60008	20	TTGACGAGGCTCAAACTGTG	60025	20	265	1601	1865	AATGGTTGTGGAGCACACCT	60431	20	TTGACGAGGCTCAAACTGTG	60025	20	261	1605	1865
Quercus_contig_1702	1	c	(TCA)6acagcaccaccac(CAA)6	49	219	267	TCAAACAATGGAGCCCTTTC	60051	20	TTGACGCGCTTGAAGTAGTG	60195	20	261	133	393	TCAAACAATGGAGCCCTTTC	60051	20	CAGGGTTTCTCTTGCTGGAA	60366	20	228	133	360	AAAACCAAATCCCCAGAACC	60032	20	TTCTCTTGCTGGAACTTGGC	60517	20	277	78	354
Quercus_contig_1798	1	c	(AAC)5atggtcgaagaagattcagagctcaaacgcacaacaatggtcgccgacgagaccaac(AAG)5	87	84	170	CCTCTTCCTTTGGAGATTGG	58713	20	TCCTCCGCTGAATTCTTGTT	59813	20	159	49	207	CCTCTTCCTTTGGAGATTGGA	60555	21	TCCTCCGCTGAATTCTTGTT	59813	20	159	49	207	TCCTCTTCCTTTGGAGATTGG	60555	21	TCCTCCGCTGAATTCTTGTT	59813	20	160	48	207
Quercus_contig_1806	1	c	(GA)7cacagagacagagagcc(AG)10	51	1420	1470	GGGATTTGGGTTTGGTTTCT	60032	20	CGCCTCCTTTTTAAACCCAT	60305	20	161	1359	1519	CTGTTGTTGTGGCTGCTGTT	59946	20	CGCCTCCTTTTTAAACCCAT	60305	20	269	1251	1519	GGGTTTGGTTTCTCTCTCCC	59912	20	CGCCTCCTTTTTAAACCCAT	60305	20	154	1366	1519
Quercus_contig_1819	1	c	(A)15cataatgtttataaa(AAT)6	48	3187	3234	GGCTAAGATGATGACTGCTCC	58903	21	TGGATCTTGAAAGAAATTCGC	59287	21	280	3070	3349	GGCTAAGATGATGACTGCTCC	58903	21	GGATCTTGAAAGAAATTCGCA	59287	21	279	3070	3348	AGGCTAAGATGATGACTGCTCC	59876	22	GGATCTTGAAAGAAATTCGCA	59287	21	280	3069	3348
Quercus_contig_1826	1	c	(AAC)6aataataacagcaatagtaacgggaaaat(CAA)6	65	437	501	TCTCGATTTTCTCGATCGCT	60059	20	TCGAGCTGAAACGGAGTCTT	60134	20	206	352	557	TCTCGATTTTCTCGATCGCT	60059	20	CGAGCTGAAACGGAGTCTTC	60134	20	205	352	556	TCTCGATTTTCTCGATCGCT	60059	20	TTCGAGCTGAAACGGAGTCT	60134	20	207	352	558
Quercus_contig_1835	1	c	(GAC)5gannttc(AG)8ccagtgaagagagaaacaccaactatttatatactaaaataatggtag(A)10tctaccattaccaatacggtaaaaaaataaaaataaagaaaatgaagc(AG)7	158	3204	3361	CTGATAGGCTTATCGCCACC	59691	20	GTCTCGGACTCTTTGCGTTC	59997	20	272	3167	3438	CTGATAGGCTTATCGCCACC	59691	20	TCTCGGACTCTTTGCGTTCT	60134	20	271	3167	3437	ATAGGCTTATCGCCACCCAT	60682	20	GTCTCGGACTCTTTGCGTTC	59997	20	269	3170	3438
Quercus_contig_1854	1	c	(GTT)6ggttgattatattgatttatcggaagatggat(AG)10	70	818	887	GACTTGCCGACGATATCCAT	59923	20	GAAAGTCGCAACAAGTCCAA	58900	20	260	654	913	AAGGAGGTGGAGGAGAAGGA	60186	20	AGAAAGTCGCAACAAGTCCAA	59906	21	129	786	914	AAGGAGGTGGAGGAGAAGGA	60186	20	AAGAAAGTCGCAACAAGTCCA	59906	21	130	786	915
Quercus_contig_1871	1	c	(TGG)7tttagcggcgaatttcaagagagcgtctctttcaagagtatcgagttcttccgcactcaagtcccactcccactcttcatcatccaaactcatttt(TC)8	133	1971	2103	GAAGAGTGCGGTTGTTGTGA	59880	20	CCGAAGGAATGAGAGAGTGTC	58880	21	234	1935	2168	TTGAAATGTGAAGAGTGCGG	59840	20	CCGAAGGAATGAGAGAGTGTC	58880	21	243	1926	2168	GAAGAGTGCGGTTGTTGTGA	59880	20	GAACCGAAGGAATGAGAGAGTG	60247	22	237	1935	2171
Quercus_contig_1916	1	c	(T)10gc(T)16	28	285	312	CCTAATCCAAAAGCCAAGCA	60202	20	GCATTTCGCTAGGGAGTGTC	59843	20	174	207	380	ATAGACCCCAAAACGACACG	59853	20	CCAGTCTGGAGGAGGAAACA	60229	20	191	262	452	AAAGCCAAGCAAACGAACAT	59752	20	GCATTTCGCTAGGGAGTGTC	59843	20	165	216	380
Quercus_contig_1932	2	c	(T)22nnnnnnnnnnnnnnnnctattatc(T)16	62	1977	2038	TCAAGCAGCGTCTGTGTTTT	59640	20	CCGACCTCAAAAACCTTGAA	60081	20	210	1953	2162	TTCAAGCAGCGTCTGTGTTT	59640	20	CCGACCTCAAAAACCTTGAA	60081	20	211	1952	2162	TTGATTCAAGCAGCGTCTGT	59596	20	CCGACCTCAAAAACCTTGAA	60081	20	215	1948	2162
Quercus_contig_1971	1	c	(A)11cttatttacctgtcaaaaannnnnnnn(A)18	56	192	247	GCCTTTATGGTTGGGCTACA	59960	20	TTGGGTGCGTTACAAATCAA	59969	20	203	157	359	GCCTTTATGGTTGGGCTACA	59960	20	AAGCATGAGGAGCTTGGCTA	60118	20	153	157	309	GCCTTTATGGTTGGGCTACA	59960	20	AGCTTGGCTAGTCCTCGTGA	60156	20	143	157	299
Quercus_contig_1981	2	c	(A)10tgcttgaattaacagagactgtggatctcgaagctgattcaggggattcaaagccaatcgaagatatgtagaagcaaaattttatatcaaatataacc(A)12gctacgtataaccc(A)10	144	3658	3801	TCTCGAGGGAATTAGGGTCC	60401	20	TTCGTTGTTTTCTGGCCAAT	60481	20	278	3579	3856	CCGGAGTGATTGTCTCAGTG	59257	20	TTCGTTGTTTTCTGGCCAAT	60481	20	257	3600	3856	GCCGGAGTGATTGTCTCAGT	60269	20	TTCATTTCGTTGTTTTCTGGC	60103	21	263	3599	3861
Quercus_contig_1984	1	c	(T)12ctcttcaaacttaacacag(CTT)9	58	123	180	GAAAATATGTGGCGACGGTT	59829	20	CAATTTGCAGAGGCACAAAG	59464	20	146	59	204	GAAAATATGTGGCGACGGTT	59829	20	ACAATTTGCAGAGGCACAAA	59322	20	147	59	205	TGTCAATTCACAAGAGCGGA	60390	20	CAATTTGCAGAGGCACAAAG	59464	20	200	5	204
Quercus_contig_1994	1	c	(ACC)8(ACA)5	39	463	501	GCTTCTCCAACAACCGTCAT	60119	20	AACCAGCTTGTGATTGCCTT	59740	20	216	359	574	ATCGTTGCAGAAGACCAACC	60119	20	AACCAGCTTGTGATTGCCTT	59740	20	165	410	574	GCTTCTCCAACAACCGTCAT	60119	20	GCTCCAACCAGCTTGTGATT	60263	20	221	359	579
Quercus_contig_2008	1	c	(GA)7t(AG)7aagaaaaaagagagttttgtgagtgagtttttagttgttttgatttttggagggggtagtgtttt(AG)12	118	379	496	AAAGCAGGCTGGTAGAGGCT	60537	20	CTGGCGCGATATTTGAACTT	60230	20	280	309	588	AAAGCAGGCTGGTAGAGGC	59588	19	CTGGCGCGATATTTGAACTT	60230	20	280	309	588	GACAGTAGGACCGCCGATAA	60096	20	CAGAGGGTCCTCAACTTCTCA	59435	21	268	267	534
Quercus_contig_2043	1	c	(A)16t(GA)6	29	942	970	CTCCGGTCCACTGATGTTTT	59966	20	GTTTCCCTCCATTGGTTCAA	59767	20	275	799	1073	CTCCGGTCCACTGATGTTTT	59966	20	TTTCCCTCCATTGGTTCAAA	60280	20	274	799	1072	GTTGTTGCGGCGTAGAAAAT	60138	20	GTTTCCCTCCATTGGTTCAA	59767	20	247	827	1073
Quercus_contig_2072	1	c	(AG)9tagctgagactgagagtgaactgtgagtaaagtcttggtggctggtgtgagagagag(A)11	86	123	208	GGCGGTTCTGTTTTTGTTGT	60015	20	CGCTACCGCAGGTGATTATT	60117	20	178	75	252	GGCGGTTCTGTTTTTGTTGT	60015	20	AAACTCCACCCACGTTTGTC	59867	20	248	75	322	GGCGGTTCTGTTTTTGTTGT	60015	20	CCCTGTCCTTTGAATCGCTA	60206	20	193	75	267
Quercus_contig_2096	1	c	(TCT)7ctttcttcactctccaaccccacttctcaattcctcttttttattatttccgtcctgttagttggggacttaattac(CT)12ttttta(T)11attttatttttttc(AT)6	165	26	190	CGGGTTTGCAGTAAATTGAT	57635	20	GATAGCCGCAATTGCAAAAC	60597	20	241	0	240	CGGGTTTGCAGTAAATTGATA	57731	21	GGCGGCACATAATTTCTGAT	59929	20	274	0	273	CGGGTTTGCAGTAAATTGATAC	58567	22	GGCGGCACATAATTTCTGAT	59929	20	274	0	273
Quercus_contig_2170	1	c	(TA)6gcttttccatgtacatgatcatc(AT)9	53	175	227	GGGAGTGGTGAGCCTCTGTA	60261	20	TCTTTGCCTAAAATGTGCCA	59301	20	142	134	275	GGGAGTGGTGAGCCTCTGTA	60261	20	TGGTTTCCCAAGTGTCTTCA	59109	20	252	134	385	GGGAGTGGTGAGCCTCTGTA	60261	20	TTGCCTAAAATGTGCCAAGG	60989	20	139	134	272
Quercus_contig_2172	1	c	(A)10cgccaaggaccttctacaacattgcaatatgttagtgaattgtatttaaaccatagttttatcagtcccttaacctggcattatgctt(GA)10	118	169	286	ACCACCCAAGGCATGTCTAC	59851	20	TTTAGCTTGGGGTTGAGCTG	60378	20	254	139	392	ACCACCCAAGGCATGTCTAC	59851	20	TGAGAAGCTTTAGCTTGGGG	59587	20	262	139	400	ATGTTTTCCCATTTGCAAGC	59945	20	AGCCTCCATGTATAGCAGCC	59321	20	221	92	312
Quercus_contig_2182	1	c	(GAT)7ga(GGT)5	38	622	659	CTGATACAAACAAGCGCGAA	60014	20	ACATATACGGTCCTCCACCG	59694	20	277	431	707	TGATACAAACAAGCGCGAAG	60014	20	ACATATACGGTCCTCCACCG	59694	20	276	432	707	TACAAACAAGCGCGAAGAGA	59752	20	ACCGCACATATACGGTCCTC	59843	20	278	435	712
Quercus_contig_2244	1	c	(CT)8tcctttatttgtgttcttcaatatctttcaaaatagaaccccccaaaaacaaaaaacaaaaaagc(A)16cnn(AAT)20	160	239	398	AACAAAACGAATCCCATCCA	60170	20	ACGTCGTTTCTTCCACCACT	59622	20	275	148	422	TTCCAAACAAAACGAATCCC	59778	20	ACGTCGTTTCTTCCACCACT	59622	20	280	143	422	CCAAACAAAACGAATCCCAT	59662	20	ACGTCGTTTCTTCCACCACT	59622	20	278	145	422
Quercus_contig_2252	1	c	(GGA)5ggcggtggaggatggagaggaactgtagcggtcgaagaagcgaggtg(CGT)5ttaagtcgatcagtggtggtagtggattcatttccatttagagtgtgtgtgt(GA)8	145	3900	4044	AGCATGTAGTCGAGGCGTTT	59904	20	GGTTTTAGGACTTTGGGGGA	60159	20	272	3828	4099	ATGTAGTCGAGGCGTTTGGT	59621	20	GGTTTTAGGACTTTGGGGGA	60159	20	269	3831	4099	GAGCATGTAGTCGAGGCGTT	60428	20	GGTTTTAGGACTTTGGGGGA	60159	20	273	3827	4099
Quercus_contig_2299	1	c	(TC)8tgtctctctcttggcagatctatcttcaatccaaacaagtcttctcatttctctttttctgttcttctttctctctctaaaac(CT)8	115	55	169	GATCTGCCAAGAGAGAAACCA	59420	21	AAGAGGCCATTTTCCAGTCA	59670	20	271	7	277	GATCTGCCAAGAGAGAAACCA	59420	21	TGAAGAGGCCATTTTCCAGT	59670	20	273	7	279	TCTGCCAAGAGAGAAACCAG	58158	20	GCCTTGATATGAAGAGGCCA	60177	20	280	9	288
Quercus_contig_2308	1	c	(AG)8atagaaagtctgagatggagaaagctatcaacaggcaacgtgttctgctggaacaccttcgaccttcctcttcttcttcttttgtttacggcaccga(TTC)6	131	138	268	TCCTCCGTTTCTTGTTTTGG	60081	20	ATGGTACGCAGCACTATCCC	59985	20	255	65	319	CGTTTCTTGTTTTGGCGTCT	60284	20	ATGGTACGCAGCACTATCCC	59985	20	250	70	319	CCCTCCTCCGTTTCTTGTTT	60467	20	ATGGTACGCAGCACTATCCC	59985	20	258	62	319
Quercus_contig_2337	1	c	(T)15cccccactctgcttcccaaaaccctagaggt(AG)13	72	853	924	ATCCTCGGGAGTGGAGAACT	60073	20	TGAACACCGAAACCCATAAA	58866	20	270	701	970	TTTCCTCGTCCCATTGATTC	59871	20	TGAACACCGAAACCCATAAA	58866	20	221	750	970	ATCCTCGGGAGTGGAGAACT	60073	20	GTGAACACCGAAACCCATAAA	59716	21	271	701	971
Quercus_contig_2355	1	c	(GA)8nnnnnnnnnnnnnnnnn(GA)14	61	2310	2370	TGTTTCAACAACTGGGTTGC	59591	20	TGGGAAGAGAACAAGGGAAA	59641	20	278	2205	2482	TGTTTCAACAACTGGGTTGC	59591	20	TGGAGAGCTTCAAGGGAATC	59361	20	199	2205	2403	TGTTTCAACAACTGGGTTGC	59591	20	CTGGGAAGAGAACAAGGGAA	59255	20	279	2205	2483
Quercus_contig_2384	2	c	(T)11(GA)8	27	366	392	GCTCTGCTTTCATTTCGGAC	59962	20	AGGAGGACTCCACCACCTTT	59968	20	266	266	531	GCTCTGCTTTCATTTCGGAC	59962	20	AAAGGAGGACTCCACCACCT	59968	20	268	266	533	CACTGCTTCAAGTGCTCTGC	59929	20	AGGAGGACTCCACCACCTTT	59968	20	279	253	531
Quercus_contig_2392	1	c	(TTAT)5tctttgattaatattgtgagttgaaatttg(GA)9gcgagcaggaagtagcgggtaaggtgcggaanncatttcctacataaatttcaagttcaatatatagcctctacatttagtaagaaacaacaaaacaca(AG)16	199	718	916	GGTAACGGAAGACCTTAGGCA	60489	21	GGGTTTCTGCTCTTTTACACAA	58427	22	280	673	952	GGTAACGGAAGACCTTAGGCA	60489	21	GGGTTTCTGCTCTTTTACACA	57021	21	280	673	952	GGTAACGGAAGACCTTAGGCA	60489	21	GGGTTTCTGCTCTTTTACACAAT	58750	23	280	673	952
Quercus_contig_2395	1	c	(AT)9actcttgtatttccctaaatgctttggttccggaatggaacatctgaataaactaccatgcttgcatgacaatca(AT)10	113	793	905	CTGCGCTCGTGTTTCAATAA	60014	20	AAAAACACTAATAGCAAAGCACTG	57075	24	190	745	934	CTGCGCTCGTGTTTCAATAA	60014	20	AAAAACACTAATAGCAAAGCACTGTT	59006	26	190	745	934	ATTGGAGACAGGGGTTGTTG	59820	20	AAAAACACTAATAGCAAAGCACTG	57075	24	275	660	934
Quercus_contig_2400	1	c	(T)10cttttttcagatcagctctgctattattggcttattgctactataatcttcgtgga(T)12	78	1287	1364	TTTTGCCCTTCCAATTCTTG	60046	20	TAATCCTCGGACACCGACAC	60924	20	165	1242	1406	TTTTGCCCTTCCAATTCTTG	60046	20	TTCGAAATGATTCCTCTCCC	59055	20	213	1242	1454	GGTTTTAGCGAGGAGGGAAC	60074	20	TAATCCTCGGACACCGACAC	60924	20	220	1187	1406
Quercus_contig_2419	1	c	(T)10c(T)11	22	46	67	CGCCCACATAAACCTTTGTC	60365	20	CGGAGAGGGGGTGTTCTTAT	60319	20	122	7	128	GCCCACATAAACCTTTGTCC	59292	20	CGGAGAGGGGGTGTTCTTAT	60319	20	121	8	128	CAGAGAGCGCCCACATAAAC	60796	20	CGGAGAGGGGGTGTTCTTAT	60319	20	129	0	128
Quercus_contig_2423	1	c	(T)11attattaagctttaagtttt(AG)6	43	2399	2441	TCTCGGAATGCACATTTCAC	59654	20	AACATGGCTGAAGCTCCCTA	59836	20	206	2272	2477	TCTCGGAATGCACATTTCAC	59654	20	CATGGCTGAAGCTCCCTATC	59797	20	204	2272	2475	AGGGTTTCCAATCCTTCTCG	60434	20	AACATGGCTGAAGCTCCCTA	59836	20	221	2257	2477
Quercus_contig_2434	2	c	(A)16tttctctttaatttctagtaaattttaggtgggtttttaatttttctaa(T)10	75	338	412	GCCAGGTGTTTTCAGAATCG	60636	20	TGGTTTCAAACACAAACCAGA	59058	21	280	296	575	AGGATTTTCGAAAGCCAGGT	60074	20	AAAAATTAACCCTCCAAGCTGA	59163	22	158	283	440	GCCAGGTGTTTTCAGAATCG	60636	20	TGGTTTCAAACACAAACCAGAA	60411	22	280	296	575
Quercus_contig_2443	2	c	(GA)7a(AG)13	41	217	257	TCTCTCTCTCTCGCGCTCTC	60269	20	CGGACCTTTCTTCACTCCAA	60224	20	256	49	304	TCTCTCTCTCTCTCGCGCTC	60269	20	CGGACCTTTCTTCACTCCAA	60224	20	258	47	304	TCTCTCTCTCTCGCGCTCTC	60269	20	ACGGACCTTTCTTCACTCCA	59697	20	257	49	305
Quercus_contig_2494	1	c	(T)11cctgtgaaagcat(GA)12	48	140	187	CGTGTGATAATCTTTTGGTAAACA	58188	24	TTGAGTGACATACGAGTGCAAA	59391	22	267	19	285	ACGTGTGATAATCTTTTGGTAAACA	58957	25	TTGAGTGACATACGAGTGCAAA	59391	22	268	18	285	CATCAAGTCCTGATAGTCAAATACA	57422	25	TGCTCAAGCCTATAGCAGGAA	60124	21	278	55	332
Quercus_contig_2503	1	c	(T)13c(T)11	25	690	714	CCACACATCCACACCTGAAC	59846	20	CTCGTTGAAGCTCCAGAACC	59989	20	191	633	823	ATAATCCATAGACGCCACCG	59807	20	CTCGTTGAAGCTCCAGAACC	59989	20	233	591	823	CCACACATCCACACCTGAAC	59846	20	TATACCCCAATTTGTCCCCA	59872	20	262	633	894
Quercus_contig_2515	1	c	(AAG)5aaaaagcgaggtgggagcaagaagaagatgacgccagagcaaacactggcgttcaagtctgtgagtgaatgggtgttcctggatcacccttcttcg(TCT)5	126	418	543	GGGAGATGGTCACGTCCTTA	59927	20	AAGAAAGGAAGCAGCAGCAG	59898	20	238	341	578	TCCAATTGCAGCAACCATAA	60073	20	AAGAAAGGAAGCAGCAGCAG	59898	20	210	369	578	TTCCAATTGCAGCAACCATA	60073	20	AAGAAAGGAAGCAGCAGCAG	59898	20	211	368	578
Quercus_contig_2520	1	c	(T)10gtgtgtgtgagagagagatagagagtgaggtttcgaagaaag(A)10	62	3422	3483	CCGTCAATTTCACACCATTG	59816	20	CCAAGTCCAAGACACAACCA	59565	20	273	3320	3592	TGAAAACCCTAAAACCCCAA	59288	20	CCAAGTCCAAGACACAACCA	59565	20	255	3338	3592	TTGAAAACCCTAAAACCCCA	59288	20	CCAAGTCCAAGACACAACCA	59565	20	256	3337	3592
Quercus_contig_2521	1	c	(TC)7tttctcctacattacatggatggtagcccacagagacacccaaccctttctaacacaagc(T)17	91	40	130	GCCTCCACTTTTAACTTTGACC	59177	22	TCCTCAAATGTGTGGAGAGAGA	59844	22	157	11	167	CCTCCACTTTTAACTTTGACCC	59043	22	TCCTCAAATGTGTGGAGAGAGA	59844	22	156	12	167	AGCCTCCACTTTTAACTTTGACC	60050	23	TCCTCAAATGTGTGGAGAGAGA	59844	22	158	10	167
Quercus_contig_2526	1	c	(CTG)8ttgttgttgctgcagttgtcgttgttgctgttgtggctgctgttgctgtact(TGC)6	94	2215	2308	ATTTGGGATCTGGTTAGGGG	60011	20	CCAATTGCAACAGTCACCTG	60152	20	277	2157	2433	ATTTGGGATCTGGTTAGGGG	60011	20	GGCAGATGCAACATCAAGAA	59805	20	188	2157	2344	ATTTGGGATCTGGTTAGGGG	60011	20	AGCAGCATCTGCAGCAATTA	59741	20	242	2157	2398
Quercus_contig_2540	1	c	(AG)7aaagagagaagggttagagaggcaagaggcaatagcgaagacctaaccctaaccctctctctcttgattgaagaaaggagg(GAA)11	128	46	173	TCAATTCAAACTTTGTGAACATCA	59536	24	TGGACCAGTAGTAGGACCCA	58001	20	198	9	206	TCAATTCAAACTTTGTGAACATCAT	59806	25	TGGACCAGTAGTAGGACCCA	58001	20	198	9	206	CAATTCAAACTTTGTGAACATCA	57733	23	TGGACCAGTAGTAGGACCCA	58001	20	197	10	206
Quercus_contig_2560	1	c	(AC)6(TC)13	38	2812	2849	ATTTTGAGTAGGCCGCAGAA	59845	20	AAAGCAAAGGTGATCAAATCG	59215	21	220	2655	2874	ATTTTGAGTAGGCCGCAGAA	59845	20	GCGGAACTGATTAAAGCAAA	58044	20	232	2655	2886	ATTTTGAGTAGGCCGCAGAA	59845	20	GCGGAACTGATTAAAGCAAAG	59023	21	232	2655	2886
Quercus_contig_2578	2	c	(T)11a(T)12	24	783	806	AGAGAGGGGCATACAAGCAA	59836	20	CGGGTATCATTGAGTTGGCT	59955	20	206	676	881	AGAGAGGGGCATACAAGCAA	59836	20	ATCATTGAGTTGGCTTTGGC	60081	20	201	676	876	GAGAGGGGCATACAAGCAAA	60214	20	ATCATTGAGTTGGCTTTGGC	60081	20	200	677	876
Quercus_contig_2596	1	c	(TC)9(A)17(CT)9	53	74	126	AACTGCAAAAAGTGCCAACC	60154	20	AAGGCCTTTTCTGAAGCACA	59993	20	232	16	247	CACCACCCACACACACTCAT	60343	20	AAGGCCTTTTCTGAAGCACA	59993	20	209	39	247	CACCACCCACACACACTCAT	60343	20	AGCTCCACGCAAGGTCTTTA	60015	20	263	39	301
Quercus_contig_2613	1	c	(TC)7tacctcc(T)13	34	121	154	CAACCAAAGCAACCCTCATT	59971	20	CACGTGCGAGACATCTTTGT	59905	20	225	62	286	AAAAGTCCATGCCAAATTGC	59945	20	CACGTGCGAGACATCTTTGT	59905	20	276	11	286	CAACCAAAGCAACCCTCATT	59971	20	ACGCAAAGGCTGAAATGAAT	59713	20	170	62	231
Quercus_contig_2617	2	c	(AG)7aaactttgatgaaattgaagaatgaaagataagatttttagatacgtgatttttgcagaaagct(AAG)9	105	1724	1828	GCGATTACTCGAGGGTTTGA	60214	20	ACACCACGTCTTTCTACCGC	60179	20	248	1642	1889	CACAGCGATTACTCGAGGGT	60277	20	ACACCACGTCTTTCTACCGC	60179	20	252	1638	1889	GCGATTACTCGAGGGTTTGA	60214	20	CACCACGTCTTTCTACCGCT	60312	20	247	1642	1888
Quercus_contig_2626	1	c	(A)12cacatataaataaattttcaaacactgttaaaaaaagaaaaagaaa(AAG)5	73	149	221	AGTTGGGACAATTGCCACTC	59973	20	CTTTGTTTGGACGGAAATGG	60336	20	259	29	287	TTGCCACTCACAACTCCAAA	60278	20	TTTGTTTGGACGGAAATGGT	60206	20	247	40	286	AGTTGGGACAATTGCCACTC	59973	20	GCTTTGTTTGGACGGAAATG	60481	20	260	29	288
Quercus_contig_2629	1	c	(T)11gggtgggtttgggttcttgaagaggnn(T)25	63	1251	1313	TTGGAACTAGGGGTGACCTG	59959	20	TTACACACGGCATAAACCCA	59849	20	274	1170	1443	TTGGAACTAGGGGTGACCTG	59959	20	TACACACGGCATAAACCCAG	59464	20	273	1170	1442	TGGAACTAGGGGTGACCTGA	60501	20	TTACACACGGCATAAACCCA	59849	20	273	1171	1443
Quercus_contig_2638	1	c	(AGA)7agtagagagcggcagtgtgtgtaattgaagaaaatcttcca(T)14	76	1685	1760	CTGCCTTGAAACTCTGCATTT	59508	21	CGCTATCCTCTTCTGTTCTGTTC	59556	23	280	1549	1828	TGCCTTGAAACTCTGCATTT	58502	20	CGCTATCCTCTTCTGTTCTGTTC	59556	23	279	1550	1828	CTGCCTTGAAACTCTGCATT	58104	20	CGCTATCCTCTTCTGTTCTGTTC	59556	23	280	1549	1828
Quercus_contig_2683	2	c	(T)10accgacattcccgattactaatcagtaaaaacctctatc(A)10	59	1848	1906	TTCTACGGATTTTGGCTTGG	60067	20	TTTAGCGGAAGAAGGAATGC	59433	20	152	1778	1929	TTCTACGGATTTTGGCTTGG	60067	20	TTCGCTTTATTCTCCTTGCC	59433	20	181	1778	1958	GCCAAAATCCATTCTACGGA	59901	20	TTCGCTTTATTCTCCTTGCC	59433	20	192	1767	1958
Quercus_contig_2683	7	c	(A)16tagagtaaggttttattagtatagaaaaaattttcatgatatctgatcaatagaa(AT)6	83	6657	6739	AGGTTTTGATCCCATTTGTCA	59278	21	TCGCTCCATTAAATCCCATC	59862	20	252	6541	6792	GGTTTTGATCCCATTTGTCA	58243	20	TCGCTCCATTAAATCCCATC	59862	20	251	6542	6792	AGGTTTTGATCCCATTTGTCA	59278	21	AAATCCCATCCCTCTTTTGC	60265	20	242	6541	6782
Quercus_contig_2683	9	c	(C)10(T)10	20	8350	8369	ATTCGCGAGTGGGATTATCA	60435	20	AAGAACGGCCTTTTGGTTCT	60110	20	274	8234	8507	CCATTATCGGCTTCGGATTA	59886	20	TCTTTCTTTCGTCGAAGGCT	59195	20	274	8165	8438	CAAATAATTCGCGAGTGGGA	60961	20	AAGAACGGCCTTTTGGTTCT	60110	20	280	8228	8507
Quercus_contig_2698	1	c	(TC)9tgtttctctcgctcgctcg(CT)6	49	46	94	GCCCTAACTAAAACCCCAACA	60223	21	AGAACAGAAGGATTTGCGGA	59813	20	183	4	186	GCCCTAACTAAAACCCCAACA	60223	21	GAAGGATTTGCGGAAACAGA	60192	20	177	4	180	GCCCTAACTAAAACCCCAACA	60223	21	GCGGAAACAGAGGTGAAAAA	60227	20	168	4	171
Quercus_contig_2719	1	c	(CA)14agtctgagctctctctctcgctccctctctctactccatttgttactataaatactaacttacacgttcattgctcaaaacagttccacagt(GA)13	146	66	211	CGCCACGTAGTCGTTCACT	59913	19	TGCTTGTTGCTCACTTCCTC	59165	20	271	1	271	CGCCACGTAGTCGTTCACT	59913	19	GCTTGTTGCTCACTTCCTCA	59165	20	270	1	270	CGCCACGTAGTCGTTCACT	59913	19	TTGCTCACTTCCTCAACACC	58854	20	265	1	265
Quercus_contig_2721	1	c	(TC)6taagcgttttctctcactagatccctctgcgaagcnnnnnnnnnnnnnnnnnnnnn(CT)7	82	94	175	TCTTCACCACTCCCCATTTC	59903	20	CCCATTTCTGGTTCTGGCTA	60066	20	156	52	207	TCTTCACCACTCCCCATTTC	59903	20	GGTGGTCTTACCAGCAGCAT	60142	20	247	52	298	TCTTCACCACTCCCCATTTC	59903	20	ATGGTGGTCTTACCAGCAGC	60142	20	249	52	300
Quercus_contig_2741	1	c	(GAA)6caactgcaacagtatttcggaaagagatctgaaactaagaaac(AGA)7	82	524	605	CTCAAGGTCAAGGATGGTGG	60501	20	CATCGGGAACTTCTTCCAAA	60044	20	253	451	703	TGCCAAGAAACTCAAGGTCA	59415	20	CATCGGGAACTTCTTCCAAA	60044	20	263	441	703	AAGGTCAAGGATGGTGGAAA	59381	20	CATCGGGAACTTCTTCCAAA	60044	20	250	454	703
Quercus_contig_2762	1	c	(T)13ggcaactcagttccctagtaagtttagcttgcaacatctattgaacttaagaatgaaagaatgtactgctataattcctatccagg(A)10	109	157	265	AAGGCAATCAAACATATTAGGCA	59884	23	GGGCATGCAGTTTTGTTCTT	60118	20	276	76	351	CAAATCCAATTGGGAAAAGG	59246	20	CGTAGTTATTGCTGGCCAAGAT	60508	22	261	46	306	CCAAATCCAATTGGGAAAAG	59246	20	CGTAGTTATTGCTGGCCAAGAT	60508	22	262	45	306
Quercus_contig_2784	1	c	(AG)8actatatatataaacacagggaa(AG)8aaagagagagagggagggagagagtgattgatgtaaacgaggggaaaga(AG)9	122	3641	3762	ATACGACCACCAGCAGATCC	59957	20	CCCCCAAAAATCAAATCCAT	60725	20	257	3529	3785	CTTCAAGCTGGAGGCCATAC	59836	20	CCCCCAAAAATCAAATCCAT	60725	20	273	3513	3785	GCATTTGAATCCGAATCTTCA	60031	21	CGCTTTCTTCAGCGATCAAT	60490	20	270	3551	3820
Quercus_contig_2811	4	c	(T)10ccttttgatcaatttttatttat(AG)7	47	5631	5677	CCCTCATCGCTACTGCTAGG	59993	20	GCCTCCATCTCCTTACCCTC	60037	20	268	5455	5722	TGATGGCTCTGATGATTGGA	60161	20	GCCTCCATCTCCTTACCCTC	60037	20	201	5522	5722	TCCTCTTTCTCTCGCTCTGG	59820	20	GCCTCCATCTCCTTACCCTC	60037	20	127	5596	5722
Quercus_contig_2820	2	c	(AT)13ctgttctacttacacc(A)27	69	632	700	CTACCCATTTTCCCAGCCTT	60312	20	GTTTGTGTGTGGTTTGCTGG	60049	20	249	579	827	CTACCCATTTTCCCAGCCTT	60312	20	TTGGGTTTGATTTCTCTGCC	60051	20	210	579	788	CTACCCATTTTCCCAGCCTT	60312	20	TTTGCTGGAGTTTGATGTGC	59847	20	237	579	815
Quercus_contig_2820	4	c	(CT)6tttgatctgtgactctctcattggttgggttttg(T)10cattttttatctttttaaatgtggctttatcttatctgatcagtgactctctttttctatttttgtctttttaaacgtgactttatcttc(T)11	157	1318	1474	TTATGAAGGCTGAAGGAGGC	59410	20	CACCAAATACCAACACACCG	59734	20	258	1250	1507	GCCTGATCCACATTTCGGTA	60864	20	CACCAAATACCAACACACCG	59734	20	216	1292	1507	TATGAAGGCTGAAGGAGGCT	59031	20	CACCAAATACCAACACACCG	59734	20	257	1251	1507
Quercus_contig_2832	1	c	(GA)8gttcgttttgttttgttgtgcttgttgtttgtgtgtaattgcgtgttagag(A)10	77	737	813	GCGAGATCTGAAAATGGTGG	60603	20	ACCGCTACAAACCTCAAACG	60168	20	223	660	882	GGCGAGATCTGAAAATGGTG	60603	20	ACCGCTACAAACCTCAAACG	60168	20	224	659	882	GCGAGATCTGAAAATGGTGG	60603	20	ATAAAATCCGCAGCCTCTCA	59807	20	185	660	844
Quercus_contig_2856	1	c	(A)10g(A)10tgcatactgctatggtatgcatgtg(A)30	76	186	261	CAGGGAGGCATTTCCCTATT	60278	20	TGCTTGTTAGGTCCATGCAA	60257	20	264	120	383	TATAGCAGGGAGGCATTTCC	59138	20	TGCTTGTTAGGTCCATGCAA	60257	20	269	115	383	CAGGGAGGCATTTCCCTATT	60278	20	AGGGCGAAGAAGCTTGATAA	59067	20	244	120	363
Quercus_contig_2885	2	c	(AG)7attttttttggctttggtatctgtg(T)18ctttttcttttgtttggattggctaatgaattagggttttgggaagtatttaattttgagttt(GA)6	132	240	371	TCGAAGTCGAAGCTGAGGAC	60678	20	GACTCCTCCCTCCACTCACA	60243	20	207	200	406	TCGAAGTCGAAGCTGAGGAC	60678	20	TGACTCCTCCCTCCACTCAC	60243	20	208	200	407	TCGAAGTCGAAGCTGAGGAC	60678	20	GTGACTCCTCCCTCCACTCA	60243	20	209	200	408
Quercus_contig_2908	1	c	(GA)15atataa(T)24	60	239	298	AATCGGGAAGCTAAAGGGAA	60034	20	AAAACGTTCAGCCCTCTCCT	60247	20	211	155	365	AATCGGGAAGCTAAAGGGAA	60034	20	AAACGTTCAGCCCTCTCCTT	60247	20	210	155	364	AAATCGGGAAGCTAAAGGGA	60034	20	AAAACGTTCAGCCCTCTCCT	60247	20	212	154	365
Quercus_contig_2908	2	c	(TCT)5ttgcttcttcgtcttcctattcc(T)10	48	1070	1117	AATACCATGCTGCTATCGCC	60088	20	TAGAATGTACGCTGGGCTCC	60235	20	126	1015	1140	AATACCATGCTGCTATCGCC	60088	20	GGTCAGAGGCACACAAAACA	59726	20	254	1015	1268	AATACCATGCTGCTATCGCC	60088	20	TGGTCAGAGGCACACAAAAC	59726	20	255	1015	1269
Quercus_contig_2935	2	c	(CT)8gattctagggtttcgaatactctatcactgtgtctaatgaatctgtaaggaaaggtttgtttagtttcttaca(T)12ggctgagtgtgcaatgaatctctcactctcactcaca(CTT)8	162	192	353	TCTCCACCTGAATCCCAGAC	60048	20	GCGGAGTGAAGTAGTGGAGG	59867	20	258	130	387	TCTCCACCTGAATCCCAGAC	60048	20	GGAGGCGGAGTGAAGTAGTG	59867	20	262	130	391	TCTCCACCTGAATCCCAGAC	60048	20	GGCGGAGTGAAGTAGTGGAG	59867	20	259	130	388
Quercus_contig_2936	1	c	(A)15ggtttcgaaacatcttcgtttttctcttcagcctcacaa(CT)16	86	188	273	TTCCTCCACTGTAACCCGTC	59966	20	CGATCTCTCTCTGCGATGTG	59682	20	235	62	296	TTTTCCTCCACTGTAACCCG	59964	20	CGATCTCTCTCTGCGATGTG	59682	20	237	60	296	TCACCAAAACTCCAAGGTCC	59943	20	CGATCTCTCTCTGCGATGTG	59682	20	168	129	296
Quercus_contig_2949	5	c	(A)15ccgattcagtagattcaaagatcttcaacgaagctctccaatagcagaaaacg(A)14tctcagctttcgtctctctctcagagcttctcactctgcgttgccttctcttctctt(TC)14	167	5477	5643	TCATCACAAGAAACCGACCA	60088	20	GATGAGATGCGAGCACAAAA	59955	20	271	5403	5673	GGAAAATGGTTTCTCCGTCA	59910	20	GATGAGATGCGAGCACAAAA	59955	20	242	5432	5673	TCATCACAAGAAACCGACCA	60088	20	TGAGATGCGAGCACAAAAAG	60134	20	269	5403	5671
Quercus_contig_2961	1	c	(A)13tttcgaagcccc(CT)8(A)10	51	103	153	TTAGCCCCACAAGTCCAAAC	59971	20	GACGTCATCGTCCTCTGGAT	60080	20	236	69	304	CTTAGCCCCACAAGTCCAAA	60103	20	GACGTCATCGTCCTCTGGAT	60080	20	237	68	304	TTAGCCCCACAAGTCCAAAC	59971	20	GGAGAAGCGGAGTTGATGAC	59810	20	253	69	321
Quercus_contig_2984	1	c	(TA)8(T)15	31	914	944	TGAGAGCAAAGAAGGTCCGT	59989	20	GGCTGTCTGAACTTTGATACCC	60004	22	254	719	972	GAAATTGGGAGTGGGTGAGA	59903	20	GGCTGTCTGAACTTTGATACCC	60004	22	207	766	972	CTGAGAGCAAAGAAGGTCCG	60126	20	GGCTGTCTGAACTTTGATACCC	60004	22	255	718	972
Quercus_contig_3004	1	c	(A)27nn(A)31	60	1709	1768	TGCCTGACTTGAGGCTTCTT	60134	20	TGGGTAGTGGGGTCCATAAA	60044	20	237	1565	1801	TTGCCTGACTTGAGGCTTCT	60134	20	TGGGTAGTGGGGTCCATAAA	60044	20	238	1564	1801	TGCCTGACTTGAGGCTTCTT	60134	20	GGAGTGAATTGTTTGGTGGG	60210	20	253	1565	1817
Quercus_contig_3032	1	c	(GA)10agagagagaaagcaaaacaaaacaaaacaaactcagccgaattcctcttcgtttccaaagcttccg(T)10	96	49	144	TACCACAGCACAGAATTGGC	59722	20	ACCCATACAAAAACCTTGCG	59861	20	246	4	249	TACCACAGCACAGAATTGGC	59722	20	ATCCAGCTACCAAACCCTGA	59550	20	172	4	175	TACCACAGCACAGAATTGGC	59722	20	TCCAGCTACCAAACCCTGAA	60626	20	171	4	174
Quercus_contig_3038	1	c	(GGA)7gcctggggtgtggggtccgtgtccgtgagtgataagtgactccaaattactatttcctttttccctctgaa(CT)11	114	73	186	TGGTCAGACTCAGAACAACACA	59358	22	TGCTTTGATTGCTTCACAGG	59988	20	236	10	245	GAGAGAGGTGGTCAGACTCAGAA	60044	23	TGCTTTGATTGCTTCACAGG	59988	20	244	2	245	TGGTCAGACTCAGAACAACACA	59358	22	GCCGAATTCCAGAGCTAAAA	59433	20	272	10	281
Quercus_contig_3047	1	c	(CT)8tcttctctccacatgtaaagtcattttgcctcacagaaacacaaccaccaaaat(AC)8	86	135	220	CGTCCACCACCATCTTTTCT	59966	20	TCATCATCATCAAAACCAAAATC	58798	23	256	10	265	CAAAACCCCCACAAAGAGAA	59942	20	TCATCATCATCAAAACCAAAATC	58798	23	197	69	265	TTCAAAACCCCCACAAAGAG	59942	20	TCATCATCATCAAAACCAAAATC	58798	23	199	67	265
Quercus_contig_3062	1	c	(CGC)5cagctgaaagtactgacctattattataaaaagcagtctgctgagacgacaggctgagcgacaaacc(CTG)5	97	2356	2452	AAATCTTCACCACTCGTCGG	60111	20	ACAACTTGTGGGGTCCATTG	60668	20	235	2324	2558	CGACACTGAGGACGGAGAAT	60261	20	ACAACTTGTGGGGTCCATTG	60668	20	269	2290	2558	AAATCTTCACCACTCGTCGG	60111	20	AACTTGTGGGGTCCATTGAT	59116	20	233	2324	2556
Quercus_contig_3067	2	c	(A)20ctttttctctgttgactttttcccatttttcgacgaatcggatggctcagcttcattggactctgttcccctcctcctcg(CTC)5	115	330	444	AACCCTCATCACACTCCGTC	59969	20	AATTTTTCCCCACACATCCA	60029	20	264	280	543	AACCCTCATCACACTCCGTC	59969	20	CAATTTTTCCCCACACATCC	60029	20	265	280	544	CATTGCAACCCTCATCACAC	59967	20	AATTTTTCCCCACACATCCA	60029	20	270	274	543
Quercus_contig_3082	4	c	(TA)7(T)10	24	2073	2096	TGCAAAACAATGTGTCACCA	59563	20	CACTGGCACTGCTCTCATGT	60055	20	244	2043	2286	TGCAAAACAATGTGTCACCA	59563	20	TAAAGGGGCTGTGATTCAGG	60066	20	275	2043	2317	TGCAAAACAATGTGTCACCA	59563	20	GTGATTCAGGCTCCATGACA	59637	20	265	2043	2307
Quercus_contig_3102	1	c	(AT)9acttcataaaggttnnnnnnnnnnnnnnnnnncaacactgaccata(AT)6	76	186	261	TAAGATCGCACATGCACACC	60697	20	GAAAGGGCTTGACCATCAAA	60051	20	245	126	370	TAAGATCGCACATGCACACC	60697	20	AGGGCTTGACCATCAAAGTG	60111	20	242	126	367	TAAGATCGCACATGCACACC	60697	20	TGACCATCAAAGTGGAGCAG	59831	20	236	126	361
Quercus_contig_3109	1	c	(CT)11aaaactcactctacatattcgccagctttacttaatccttgtacttctacttttatctctca(CT)6	96	44	139	CATAAATTTCTTGGCCTCGC	59682	20	TTGCATTAATTGCCATTGGA	59898	20	237	5	241	TAAATTTCTTGGCCTCGCAT	59682	20	TTGCATTAATTGCCATTGGA	59898	20	235	7	241	ATAAATTTCTTGGCCTCGCA	59682	20	TTGCATTAATTGCCATTGGA	59898	20	236	6	241
Quercus_contig_3119	1	c	(GA)13agactatgagatttctgtcgctaaatcaacatttcaaaatggggctgactacaacatcaagactatatagcttgtgcagccaaaataat(GA)17	149	91	239	GCCAAGTTTAAGTCACATACCCA	60282	23	TACATAAGAGGGTTGGGGCA	60323	20	237	35	271	TGCCAAGTTTAAGTCACATACCC	60282	23	TACATAAGAGGGTTGGGGCA	60323	20	238	34	271	TGATTTGCCAAGTTTAAGTCACA	59677	23	TACATAAGAGGGTTGGGGCA	60323	20	243	29	271
Quercus_contig_3132	1	c	(TC)11tgcacaagtgctctctcaaatactgatttcccaaaccctagattcccagaaactccaaaaaatccccaatttcacaaccac(CT)8	119	114	232	GTTCTGACCACCACCCAAAC	60261	20	AGCAAAGCGAACACACACAC	59953	20	213	74	286	GTTCTGACCACCACCCAAAC	60261	20	GCAAAGCGAACACACACACT	59953	20	212	74	285	CAAACCCTCTCCTCACCCTT	60480	20	AGCAAAGCGAACACACACAC	59953	20	198	89	286
Quercus_contig_3150	1	c	(TGT)5tgctgttgttgctggtggtgctgttgctgttgctgttgctggtggtgctgttgctgttgatgatgatgg(TGT)6	102	1660	1761	TCTTTAGCCTTGCCTTCCAA	59953	20	CATGTTGCAGAACCAGCAGT	59905	20	263	1531	1793	CCTCTCCTAAGCCAATGCTG	59971	20	CAGAGGAGCATGTTGCAGAA	60136	20	170	1632	1801	TCTTTAGCCTTGCCTTCCAA	59953	20	CAGAGGAGCATGTTGCAGAA	60136	20	271	1531	1801
Quercus_contig_3159	1	c	(TC)8tgtgattcttcgttttttcattatctagggtttcgatt(TTC)6	72	214	285	CTAAAATCCTACGCACCCCA	59953	20	CCCATGGTTTGCTTTGTTCT	59971	20	272	72	343	CCAAAACACGTGTCTCTCCA	59720	20	CCCATGGTTTGCTTTGTTCT	59971	20	210	134	343	TAAAATCCTACGCACCCCAA	60315	20	CCCATGGTTTGCTTTGTTCT	59971	20	271	73	343
Quercus_contig_3180	2	c	(ATT)5atataccatccatagagatagagagcgagagagaggggttgtgaggaatcgaacgtggagagagaaatggtgaagaatcta(AG)15	126	2977	3102	CCAACCATAAGGACTTTCGC	59569	20	GAAGCCTACGGTCACTCACG	60854	20	276	2853	3128	CCAACCATAAGGACTTTCGC	59569	20	ACGAAGCCTACGGTCACTCA	60854	20	278	2853	3130	CCAACCATAAGGACTTTCGC	59569	20	CACGAAGCCTACGGTCACTC	60854	20	279	2853	3131
Quercus_contig_3191	1	c	(CT)9caaagcttcagaaaggacacaaaaaagtattacattttgtgtcatataaaa(TC)14cagtctggcagaattcagaacagtaaaaagaacaaggaatagccattagaggatatctaatcataggaaagaaaaaagaagagtaacaaaagag(A)10	201	101	301	AATTGTTCATTTCATTTCGTTTC	57263	23	TTCAAGCTGTGTAAGAACATTCA	57643	23	257	75	331	AATTGTTCATTTCATTTCGTTTC	57263	23	GTTCAAGCTGTGTAAGAACATTCA	58500	24	258	75	332	AATTGTTCATTTCATTTCGTTTC	57263	23	TCTTGTTCAAGCTGTGTAAGAACAT	59420	25	262	75	336
Quercus_contig_3204	2	c	(CCT)7ccacccccactattcccaaacccattcacattcccactaggcctcaccacaccctcattagct(CCA)5	99	2103	2201	CATCAGTTGTCCACCAATGC	59967	20	ACATGGTGGTGTTGGTGTTG	60178	20	179	2046	2224	TGCATCAGTTGTCCACCAAT	59967	20	ACATGGTGGTGTTGGTGTTG	60178	20	181	2044	2224	AATGCAAATCCCCAACAAAC	59668	20	GAATATTGGTGGTGGGCAAC	60059	20	191	2061	2251
Quercus_contig_3214	1	c	(AG)9gcaaacaaagtcatggaaaagagagggaaagttacagaaagtacaaagagataggtagagagt(GA)7	95	179	273	ATCTACTTCCACTCCCGCCT	60096	20	ATCTGGTTCCTCTCTGGGGT	59929	20	257	87	343	ATCTACTTCCACTCCCGCCT	60096	20	TCCGATCTGGTTCCTCTCTG	60340	20	261	87	347	AATCTACTTCCACTCCCGCC	60464	20	ATCTGGTTCCTCTCTGGGGT	59929	20	258	86	343
Quercus_contig_3221	1	c	(AG)6ggggggaaaggaagggttttgattctgagtctaagagcgagtttgggg(T)13	73	2628	2700	AGTAACCCCGACATTGCTTG	59993	20	CCCTTCTTTCGATTTAGGGC	60034	20	254	2478	2731	CCTGGGAAGTAGATCAGCGA	60353	20	CCCTTCTTTCGATTTAGGGC	60034	20	130	2602	2731	GTAACCCCGACATTGCTTGA	60894	20	CCCTTCTTTCGATTTAGGGC	60034	20	253	2479	2731
Quercus_contig_3230	1	c	(GA)6gcctattagaaacg(A)14	40	1001	1040	CCGGACCTCCATGAATCTAC	59361	20	ACCAAAGCAAAGCCAAAGTG	60284	20	247	954	1200	CCGGACCTCCATGAATCTAC	59361	20	ACTGCCAATTTCCCAAACAA	60344	20	217	954	1170	CCGGACCTCCATGAATCTAC	59361	20	AACTGCCAATTTCCCAAACA	60344	20	218	954	1171
Quercus_contig_3250	1	c	(AAT)6cacaataataacat(CAA)5	47	121	167	TTTGGTGACACAAAGGACCA	59976	20	AGACAATGGCGATACCTTGG	59955	20	255	46	300	TTTGGTGACACAAAGGACCA	59976	20	AAGACATCGTTTGGACCTCG	60111	20	193	46	238	TCCCCCATGTTTCAATTCTC	59727	20	AGACAATGGCGATACCTTGG	59955	20	221	80	300
Quercus_contig_3260	1	c	(T)15ctgcaaaaggcctggttttctttttcagatctcacaacgcca(TC)10	77	130	206	GCAACAACCCATCACTCCTT	59973	20	TTGTTGCTGTTGGTGGTGAT	60008	20	248	10	257	CCAATCCCCCACTTCTTCTT	60298	20	GTGATGGGTTGTTGCTGTTG	60008	20	180	86	265	CTTCCAATCCCCCACTTCTT	60298	20	GTGATGGGTTGTTGCTGTTG	60008	20	183	83	265
Quercus_contig_3279	1	c	(CA)6a(CT)8tcacattaaaaaagcaataagcaacacaataaaacat(AG)7	80	59	138	GGAACTGTGATCCTCTCCGA	60199	20	TGAAATTGAATTCGGGGACT	59363	20	164	2	165	GGAACTGTGATCCTCTCCGA	60199	20	TCTCAGCAGCAGCTGGAAAT	61228	20	256	2	257	GGAACTGTGATCCTCTCCGA	60199	20	TTGAAATTGAATTCGGGGACT	60658	21	165	2	166
Quercus_contig_3292	1	c	(TC)9tgacattaacgcaaacacatagcgagcaacaatggagtcctctgcaaccatgtccttgaaatctccccctcttc(CTT)11	125	121	245	CGGCTCTGCTTTCATTTCTC	60096	20	TGTGAGCGAAAGAGAGGGAT	59950	20	232	73	304	CGGCTCTGCTTTCATTTCTC	60096	20	GGATTTGGGTTTTGGGTTTT	59903	20	216	73	288	CGGCTCTGCTTTCATTTCTC	60096	20	CTTGTGAGCGAAAGAGAGGG	60126	20	234	73	306
Quercus_contig_3336	2	c	(AG)9gc(AG)6	32	4831	4862	AACAAAGAGGCAAGGCAAAA	59861	20	AGCAGGGGGTTCATTGAGAT	60853	20	235	4669	4903	GGCAAAAGGATCCACAGAGA	60195	20	AGCAGGGGGTTCATTGAGAT	60853	20	222	4682	4903	AAGAGGCAAGGCAAAAGGAT	60208	20	AGCAGGGGGTTCATTGAGAT	60853	20	231	4673	4903
Quercus_contig_3352	1	c	(T)12aagattttagttcaccaacttgattccc(A)14	54	249	302	GGCAGAACTGCAATTTCCTC	59820	20	CCTCTTCACCTCCATCGAAA	60187	20	264	101	364	GGCAGAACTGCAATTTCCTC	59820	20	TCTTCACCTCCATCGAAAGG	60187	20	262	101	362	CACCCTGAAGAAGAAGCAGC	60134	20	CCTCCATCGAAAGGAGAGAA	59356	20	276	81	356
Quercus_contig_3378	1	c	(GA)11gtagcggtggttgtg(GTT)5	52	104	155	AGCGAAGAGGGAAAGAGAGG	60088	20	CACGGAGAAGGAAAGAGTCG	59982	20	201	26	226	AGCGAAGAGGGAAAGAGAGG	60088	20	AGCGAAGAGGGAAAGAGAGG	60088	20	242	26	267	TTTCTAGGGTTTGCGGAAGA	59817	20	CACGGAGAAGGAAAGAGTCG	59982	20	220	7	226
Quercus_contig_3383	1	c	(TCT)7cctacaagagtttcttcttcgtcttcttcctcttctttttctcctttatcatttgcaaagcaacctcagaatgagg(ACA)6ttaacaacaacaactacaacctttgtgaatgtgagtcattctcttcgcatatagcagaggacggagattctatagtgtcggtgtttgag(GAA)9	231	156	386	ACCCTTCGCCAACCCATT	62615	18	CTTGTCTGACTCTCACACTCTTCTT	58415	25	280	135	414	ACCCTTCGCCAACCCATT	62615	18	TTGTCTGACTCTCACACTCTTCTT	57395	24	279	135	413	AACCCTTCGCCAACCCAT	62615	18	TTGTCTGACTCTCACACTCTTCTT	57395	24	280	134	413
Quercus_contig_3428	1	c	(TAT)5tagt(TAA)5	34	1890	1923	GCCAATGACGATGACAGATG	60080	20	TCACCTCAATTGCCTCCTTC	60195	20	259	1718	1976	GAAATTCGGCGATCAACAGT	60081	20	TCACCTCAATTGCCTCCTTC	60195	20	158	1819	1976	CCAATGACGATGACAGATGG	59918	20	TCACCTCAATTGCCTCCTTC	60195	20	258	1719	1976
Quercus_contig_3449	1	c	(CTCA)5aagtgctataaaatctcttagggtttcg(T)13	61	93	153	CAAGAGGCTGTACGGACACA	59897	20	AAGGCAGCCATTCTCTGATG	60362	20	243	8	250	CAAGAGGCTGTACGGACACA	59897	20	GAAGGCAGCCATTCTCTGAT	59390	20	244	8	251	CAGCGAGACAGCCTCTCTTT	59891	20	GAAGGCAGCCATTCTCTGAT	59390	20	226	26	251
Quercus_contig_3453	1	c	(A)14tatcacgttctgtttttcttttcttctctttatatccgttataacgattataataatacaatagcattgattctcaaatcttcgactctcta(TC)8(AC)6	134	117	250	CATTTCATTTCTCCAACCAACA	59839	22	CTCGGGGAGGTAAAATCCAT	60145	20	243	73	315	CATTTCATTTCTCCAACCAACA	59839	22	GGGAGGTAAAATCCATGCCT	60152	20	239	73	311	CATTTCATTTCTCCAACCAACA	59839	22	CGAACTCGGGGAGGTAAAAT	60312	20	247	73	319
Quercus_contig_3466	1	c	(C)23nn(C)12(A)21	58	536	593	CGTGTACTGGCAGACCCTTT	60171	20	CACCTAGAGTGGAAACCCCA	59959	20	216	504	719	CTCGTGTACTGGCAGACCCT	60321	20	CACCTAGAGTGGAAACCCCA	59959	20	218	502	719	TCGTGTACTGGCAGACCCTT	60711	20	CACCTAGAGTGGAAACCCCA	59959	20	217	503	719
Quercus_contig_3468	1	c	(AAC)8caaaac(A)13	43	346	388	CCAACCACCAACACTCTCCT	60002	20	ATTGCCGACATCAGATCCAT	60312	20	272	193	464	ACCAACCACCAACACTCTCC	59859	20	ATTGCCGACATCAGATCCAT	60312	20	273	192	464	CGGATTCCGGTGACACTATC	60340	20	ATTGCCGACATCAGATCCAT	60312	20	149	316	464
Quercus_contig_3490	3	c	(GA)9ctggtgtgcttgctgc(GA)6	46	3385	3430	CTCCAATTTCGAGTCCAAGC	59813	20	GCCTTTCTTACCAACACGGA	60110	20	270	3258	3527	GCTCCAATTTCGAGTCCAAG	59813	20	GCCTTTCTTACCAACACGGA	60110	20	271	3257	3527	CTCCAATTTCGAGTCCAAGC	59813	20	GCACAGGAGTTGTCTCCCTC	59841	20	238	3258	3495
Quercus_contig_3529	1	c	(GT)8(GA)8	32	1500	1531	AGAATTGCTTCTGCACCGAC	60406	20	GTGCCGTTTCAGAGTTGTCA	59880	20	261	1330	1590	TGGGGGAGTATTGGAGAAGA	59478	20	GTGCCGTTTCAGAGTTGTCA	59880	20	203	1388	1590	AGAATTGCTTCTGCACCGAC	60406	20	GTCACCGTATGCCAGCTCTT	60285	20	234	1330	1563
Quercus_contig_3550	2	c	(AC)8at(AG)6	30	158	187	GAAAAACCACCAAACGGCTA	59975	20	GCGAAGTTAACCCCAACAAA	59975	20	148	85	232	GAAAAACCACCAAACGGCTA	59975	20	TTAACCCCAACAAAACCCAA	60060	20	142	85	226	GAAAAACCACCAAACGGCTA	59975	20	CAACAAAACCCAACGACCTT	59869	20	135	85	219
Quercus_contig_3563	2	c	(C)10(A)39nnnnnnnnnnnnnnnnnnnnnnnnnngaagagaaggtaatatggcagacctgcaggtgaggaagaa(AG)10g(GA)6	148	2595	2742	GGAGAATTAGCCACTTGAACCA	60483	22	GGGCAACTCACAGATCTTCC	59661	20	234	2551	2784	AAGGAGAATTAGCCACTTGAACC	60018	23	GGGCAACTCACAGATCTTCC	59661	20	236	2549	2784	GGAGAATTAGCCACTTGAACC	57798	21	GGGCAACTCACAGATCTTCC	59661	20	234	2551	2784
Quercus_contig_3606	1	c	(ACG)8acaacaaactcggacgaaatcgaa(AAC)5	63	449	511	CGGGTTCCGGGTTTAATATC	60381	20	CGTTCCGCGTATTGGTAACT	60018	20	168	400	567	ATGGTACATGAATCGGGTCC	59488	20	CGTTCCGCGTATTGGTAACT	60018	20	199	369	567	CGGGTTCCGGGTTTAATATC	60381	20	CAAGCCACCGTTAAAGTCGT	60168	20	222	400	621
Quercus_contig_3645	1	c	(CT)6cacttggagaatcggcttcttaaactctgaactctgagagaaagagaaaacgagaaatgatttgatttgtgtgtgtgagtgtttgggtgtt(TA)6	115	3050	3164	TAAATCGGAGAGAGCCTCCA	59910	20	GTCACCAAAGACCCCTCAAA	59943	20	216	2993	3208	TAAATCGGAGAGAGCCTCCA	59910	20	GAGTCACCAAAGACCCCTCA	60088	20	218	2993	3210	TAAATCGGAGAGAGCCTCCA	59910	20	CCTCTCTCTCCCGCTTCTTT	60088	20	262	2993	3254
Quercus_contig_3669	1	c	(TC)6ta(CT)10	34	106	139	GTCGACTTTTCTCTGGTCGC	59997	20	CTGTGGTGGTGTCCTTGATG	59997	20	193	54	246	ACACACCAGTCTCCACCTCC	60006	20	CTGTGGTGGTGTCCTTGATG	59997	20	171	76	246	ACACACCAGTCTCCACCTCC	60006	20	TGTCTTTCTTTTGCTGGGCT	59993	20	265	76	340
Quercus_contig_3669	2	c	(GCA)5(GAT)5	30	1680	1709	GTCATGATGCATCCAACAGC	60088	20	AAGGAGCTCCGAATGGATTT	60039	20	184	1569	1752	CGATGCAATCAGAAGAAGCA	60096	20	AAGGAGCTCCGAATGGATTT	60039	20	251	1502	1752	CAGCCTTTATGACGATGCAA	59833	20	AAGGAGCTCCGAATGGATTT	60039	20	263	1490	1752
Quercus_contig_3686	1	c	(AG)7gattggtcaacaaaatccaatcctttcttcaa(TC)9	64	96	159	ACCTTTCCAAGAACACCGAA	59569	20	GCCGTAGCTGAAGTAGGTGG	59898	20	279	9	287	ACCTTTCCAAGAACACCGAA	59569	20	TTTTCTTTTCTCGCTCGCTC	59845	20	227	9	235	ACCTTTCCAAGAACACCGAA	59569	20	TTTTTCTTTTCTCGCTCGCT	59361	20	228	9	236
Quercus_contig_3713	1	c	(T)10ctcatttttttttcctcttccaccaaaagatagagagagaaactctgagagagaaagagagac(AG)8	89	145	233	CTTTTGTGGTTGCCTCCATT	59971	20	ATCGTTTTGGAGATCGGTTG	59933	20	213	71	283	CTTTTGTGGTTGCCTCCATT	59971	20	ACGAATCGTTTTGGAGATCG	60074	20	217	71	287	TTTCTTTTGTGGTTGCCTCC	60088	20	ATCGTTTTGGAGATCGGTTG	59933	20	216	68	283
Quercus_contig_3830	1	c	(A)13gtctttcatgtcttgannnnnnnnnnnnnntttatttgcataaat(A)14	72	135	206	TTCAAGTGCCAATTAACTTCTCAT	59227	24	GGTCTTACATTTTGCGGGAA	59938	20	216	54	269	TCAAGTGCCAATTAACTTCTCAT	57952	23	GGTCTTACATTTTGCGGGAA	59938	20	215	55	269	ATTCAAGTGCCAATTAACTTCTCAT	59496	25	GGTCTTACATTTTGCGGGAA	59938	20	217	53	269
Quercus_contig_3833	1	c	(TC)11ttttggtgggcttctcttctttgatctaaacggg(T)27nnnnnnnnnnnnnnnnnnnnnnnnnnnnnnnnnn(T)34	151	59	209	CAGCCAATCATCCATGTCC	59866	19	AATCGAACCGTACACCGAAA	60365	20	260	4	263	AGCCAATCATCCATGTCCA	59866	19	AATCGAACCGTACACCGAAA	60365	20	259	5	263	CAGCCAATCATCCATGTCC	59866	19	AAATCGAACCGTACACCGAA	60365	20	261	4	264
Quercus_contig_3843	1	c	(GA)6gggagagagatgtgtcgaattgttgaatgacagaaaaagcgagcgttcgaatcccc(CT)6	80	773	852	CACAGCTGCCATGATTCCTA	59823	20	CTTCACAGCTGCCATGATTC	59399	20	206	685	890	GCCTCCTCGGTTGTAGAATG	59694	20	CTTCACAGCTGCCATGATTC	59399	20	254	637	890	AACTTCGAAACCCAAAAGGG	60324	20	CTTCACAGCTGCCATGATTC	59399	20	187	704	890
Quercus_contig_3845	1	c	(CT)8gtctctatacttttttttactctttcttgttttctgctaataacaacaaaaacaaaaaaaaacccttc(T)11	95	79	173	ACATCTCCTCGCGTGTTTCT	59874	20	AAACAAAACCAGGTTGTCGG	59869	20	189	34	222	ACATCTCCTCGCGTGTTTCT	59874	20	TCTGCGGGTCTTAGAGTGGT	59867	20	271	34	304	CGCGTGTTTCTCTGTCTCTG	59770	20	CATCAAAGAATTCTGCGGGT	60074	20	273	43	315
Quercus_contig_3845	2	c	(CAACAG)5caacaacaactg(CAA)6ctg(CAA)12ctg(CAA)7ctacaactacagcagcagcagcaacaacaa(CAG)8(CAA)7	198	3081	3278	AGCAGCAGCAGCAACAACTA	59958	20	ACCTCTGGAACTGGGGATG	59905	19	267	3057	3323	ATCGTCATCATCAGCAGCAG	59975	20	CTCTGGAACTGGGGATGCT	60207	19	277	3045	3321	AGCAGCAGCAGCAACAACTA	59958	20	CTCTGGAACTGGGGATGCT	60207	19	265	3057	3321
Quercus_contig_3858	1	c	(T)40ccaatt(TG)11	68	2685	2752	AAGCCAAGTGAAGGTGTTTGA	59766	21	CTAGGCTCTAGCCGATGTGG	59993	20	245	2634	2878	AAGCCAAGTGAAGGTGTTTGA	59766	21	TACCCCATTTTGCCCTATGA	60146	20	162	2634	2795	AAGCCAAGTGAAGGTGTTTGA	59766	21	GCTACCCCATTTTGCCCTAT	60171	20	164	2634	2797
Quercus_contig_3874	1	c	(TAT)8tggtactagttgc(AGT)7	58	1342	1399	GCTCCGTCCAGCTTTCTCTA	59717	20	TCTGTAAACCCAAACCCAGC	59971	20	220	1260	1479	ACTCGGATCATCCAACAACG	60924	20	TCTGTAAACCCAAACCCAGC	59971	20	165	1315	1479	TTATCGTGCTCTTGCTCCGT	60934	20	TCTGTAAACCCAAACCCAGC	59971	20	233	1247	1479
Quercus_contig_3885	2	c	(A)15ctcaatctctttcgctttgtgttttctttgctttttctctgtggctctctgtttttgtgttttctgtgtgta(AG)8	103	1988	2090	GAGAATGGTTCGGGATTTGA	59871	20	CCGTACAAAACTCCCCAAAA	59833	20	256	1955	2210	AAAACAAACAAAACGCCACC	59883	20	AATCCAACCCACTCCTTCCT	59795	20	279	1849	2127	TGGTTCGGGATTTGATTTGT	60170	20	CCGTACAAAACTCCCCAAAA	59833	20	251	1960	2210
Quercus_contig_3925	1	c	(T)11c(T)10	22	39	60	AAAATTAGTGCTACATCCATTCTATTG	58334	27	ACTCGTTCCAGAGTGTTGGG	60151	20	176	9	184	AAATTAGTGCTACATCCATTCTATTG	57180	26	ACTCGTTCCAGAGTGTTGGG	60151	20	175	10	184	TTTGTATAAAAATTAGTGCTACATCCA	57628	27	ACTCGTTCCAGAGTGTTGGG	60151	20	184	1	184
Quercus_contig_3929	1	c	(A)12ttcaacggcaagctcaaaaatcaat(TC)9	55	48	102	TTCATAAGCTTAAAAGTAAAACCCAAA	59880	27	GTGAAGGGCTTGGAAATGAA	60051	20	192	18	209	TCATAAGCTTAAAAGTAAAACCCAAA	58861	26	GTGAAGGGCTTGGAAATGAA	60051	20	191	19	209	TTCATAAGCTTAAAAGTAAAACCCAA	58861	26	GTGAAGGGCTTGGAAATGAA	60051	20	192	18	209
Quercus_contig_3935	1	c	(ACA)9(GCA)5	42	171	212	CTCATTTCCATCTCCCCTCA	60003	20	CTCCACGGGTCCAAACTAGA	60103	20	200	106	305	AAATACCTCAACCCACAGCG	59993	20	CTCCACGGGTCCAAACTAGA	60103	20	165	141	305	ATCCCTCATTTCCATCTCCC	60096	20	CTCCACGGGTCCAAACTAGA	60103	20	204	102	305
Quercus_contig_3951	1	c	(TC)6attgcttaataattacccccctcatttcaaaccctttctcttaacccttttctctatcagatc(CT)13	101	62	162	CCTTGACGATCTCTACGAAGC	59091	21	CATTCTCTGATTCCCCCTCA	60003	20	182	28	209	CCTTGACGATCTCTACGAAGC	59091	21	ATGCGATATCGAAGCCATTC	60030	20	197	28	224	CCTTGACGATCTCTACGAAGC	59091	21	AGCTTCCCGGAAATTGAGAT	60039	20	158	28	185
Quercus_contig_3982	1	c	(T)13a(ATT)5	29	181	209	TAGACAGACCAAGGCCATCC	60073	20	ACCGTTAAAGTGCACCCAAG	60030	20	221	95	315	TAGACAGACCAAGGCCATCC	60073	20	CCAAGGCGTAGGTGAAAAAG	59741	20	206	95	300	ACAGACCAAGGCCATCCTTA	59550	20	ACCGTTAAAGTGCACCCAAG	60030	20	218	98	315
Quercus_contig_3998	2	c	(AG)6atggaaaacttgatacttttgtctgagggtggggttgggaagccggggagagcaggcttgccttacaaacggatccttccgattga(T)16	114	4269	4382	GCGAATTAAGGCGTCTTCTG	59982	20	TTTCCATAAGCTGCATTGGC	61105	20	262	4169	4430	GCGAATTAAGGCGTCTTCTG	59982	20	TTCCATAAGCTGCATTGGC	59784	19	261	4169	4429	CGAATTAAGGCGTCTTCTGG	59839	20	TTTCCATAAGCTGCATTGGC	61105	20	261	4170	4430
Quercus_contig_4011	1	c	(CA)7(TA)9	32	2123	2154	TTTTGATAGCAAGCCCGACT	59845	20	TCGAGGATTGGATATCAATGTG	59784	22	134	2073	2206	TTTTGATAGCAAGCCCGACT	59845	20	TGTAGGACCTCTGGGAGATG	57649	20	108	2073	2180	TTTGATAGCAAGCCCGACTC	60352	20	TCGAGGATTGGATATCAATGTG	59784	22	133	2074	2206
Quercus_contig_4012	1	c	(CT)11ccttcaggctttgctttg(GA)11	62	1208	1269	CTCGCTCTCTCCCTATGTGG	59966	20	CTCGCTCTCTCCCTATGTGG	59966	20	123	1177	1299	TAGCCCAACCACCCATATTC	59645	20	CTCGCTCTCTCCCTATGTGG	59966	20	161	1139	1299	GCCCAACCACCCATATTCTA	59645	20	CTCGCTCTCTCCCTATGTGG	59966	20	159	1141	1299
Quercus_contig_4013	1	c	(A)11nnnnn(A)10	26	274	299	TCGATAATTTTCACCGCCTC	60038	20	TGGTGGGCTTAAAAGTTTGTG	60018	21	250	110	359	CCCCATAGGACACTCTTCCA	59920	20	TGGTGGGCTTAAAAGTTTGTG	60018	21	162	198	359	TACAGAAACCACCCTGTCCC	59820	20	TGGTGGGCTTAAAAGTTTGTG	60018	21	179	181	359
Quercus_contig_4018	1	c	(AG)8aaagagaggagagagagcctcttcttagccaccatttaagaccatacacatgcgtgcttaataagccatttcactcccataaaaaag(A)10	113	88	200	CACTCTCAGGCCTCAGTTCC	59986	20	TCCTTGTGAGTGGCATGTGT	60162	20	259	30	288	CACTCTCAGGCCTCAGTTCC	59986	20	TGTCCTTGTGAGTGGCATGT	60162	20	261	30	290	CACTCTCAGGCCTCAGTTCC	59986	20	GTCCTTGTGAGTGGCATGTG	60162	20	260	30	289
Quercus_contig_4086	1	c	(TC)6tgtttcttcttctgcaa(CTT)5ctactattaccttcacaa(CT)17	96	1237	1332	GACTTGGCCTGGATCTGGTA	60073	20	AAACCAGAAAAACAAAAATCACG	59461	23	236	1123	1358	GAATCTGCGAATTTGACGGT	60081	20	AAACCAGAAAAACAAAAATCACG	59461	23	256	1103	1358	TAATTGCCCCCTGACATCAT	60155	20	AAACCAGAAAAACAAAAATCACG	59461	23	172	1187	1358
Quercus_contig_4103	2	c	(GA)6agaaatagaatggtgtgtaatggaaaggaattgagaggagattg(AT)10	76	1779	1854	GCGTTTTTGTCAGATGGGTT	59978	20	GGAGCTTTGACCCTTCTCCT	59817	20	214	1717	1930	GCGTTTTTGTCAGATGGGTT	59978	20	AGGAGCTTTGACCCTTCTCC	59817	20	215	1717	1931	TTGTCAGATGGGTTTGTGGA	59935	20	GGAGCTTTGACCCTTCTCCT	59817	20	208	1723	1930
Quercus_contig_4122	1	c	(TTC)6ttnnnnnnnnnnnnnnnnnnnnnnnnnnnnnnnnnnnnnnnnnnnnnnnnnnnnnnnnnnnnnnnnnnnnnnn(A)10tttcccaaaaaaat(TAA)5	130	1952	2081	GCGAAAACATTTACCCCTGA	59938	20	TCCCTCTCGATTTTCACACC	60050	20	247	1886	2132	GAAATGCCCCTCCAAGAAAT	60265	20	TCCCTCTCGATTTTCACACC	60050	20	207	1926	2132	AAATGCCCCTCCAAGAAATC	60265	20	TCCCTCTCGATTTTCACACC	60050	20	206	1927	2132
Quercus_contig_4133	1	c	(A)23gggaaaannnnn(A)31	66	219	284	AACCCAAAACTCCAAAACCC	60068	20	GGCAATTAAGTGGGGTGGTA	59685	20	189	141	329	AACCCAAAACTCCAAAACCC	60068	20	GGGGTTTCATGCATACAGGT	59676	20	240	141	380	AACCCAAAACTCCAAAACCC	60068	20	AAACCCTAGGATCCGCTCTC	59674	20	278	141	418
Quercus_contig_4133	2	c	(AG)10aatgcgtgtttttt(TG)6	46	3960	4005	CCATTTCCGAATCAAAGGAA	59872	20	GCTGTCTCTCTCCGCAAAAC	60142	20	177	3855	4031	TCCATTTCCGAATCAAAGGA	60384	20	GCTGTCTCTCTCCGCAAAAC	60142	20	178	3854	4031	CCATTTCCGAATCAAAGGAA	59872	20	AATTTGCTGTCTCTCTCCGC	59579	20	182	3855	4036
Quercus_contig_4137	3	c	(TGA)6cgacgatgatgacaac(GAT)5	49	851	899	TTTGCAGAAAAAGGGTCCTG	60220	20	GCTCCTCTCTCTCACAACCG	60135	20	205	733	937	TTTGCAGAAAAAGGGTCCTG	60220	20	TCCGTCTTCGACCTGATTTT	59670	20	230	733	962	TGGAAGAGGAATTGATGCGT	60603	20	GCTCCTCTCTCTCACAACCG	60135	20	263	675	937
Quercus_contig_4142	1	c	(CT)6cactccttacagtttttctttgcaactccttaacacacaacattcaaac(AG)9	79	81	159	GCTCACGCTAGTCTTTCTTTCTTT	59763	24	CTGATATCATTTGCCATGCG	60058	20	260	49	308	AAAGCTCACGCTAGTCTTTCTTTC	59763	24	CTGATATCATTTGCCATGCG	60058	20	263	46	308	GCTCACGCTAGTCTTTCTTTCTTT	59763	24	ATTTGCCATGCGTTATCTCC	59929	20	252	49	300
Quercus_contig_4158	1	c	(A)16ccctgtgtctacatatgaacagctagctaagctctcnn(A)20	74	263	336	AACAATAATCGGGCCAAAAA	59300	20	GTGTTGAGAAGCGAAAAGGC	60000	20	265	215	479	AACAATAATCGGGCCAAAAA	59300	20	TGTTGAGAAGCGAAAAGGCT	60132	20	264	215	478	AACAATAATCGGGCCAAAAA	59300	20	GGTGTTGAGAAGCGAAAAGG	59853	20	266	215	480
Quercus_contig_4228	1	c	(T)12ccttaagaaatgatcctacaaatacttgaacccccttttaccttttccgtttggctctc(A)13	84	883	966	GAATCGCATGTCCTTCTCGT	60226	20	ACGCCCATGTTCTACTCAAT	57139	20	166	858	1023	AGAATCGCATGTCCTTCTCG	60362	20	ACGCCCATGTTCTACTCAAT	57139	20	167	857	1023	GAATCGCATGTCCTTCTCGT	60226	20	CGCCCATGTTCTACTCAATAA	57795	21	165	858	1022
Quercus_contig_4250	1	c	(AG)10attcagaatggcaaacacaaa(TAC)5	56	56	111	GGCAACAGAAGAGGTGGTCA	61259	20	ACATCGAGTCCCAGAAGCTG	60408	20	266	1	266	GGCAACAGAAGAGGTGGTCA	61259	20	CACTTGGAGGAACGACCTTG	60680	20	135	1	135	GGCAACAGAAGAGGTGGTCA	61259	20	CACGCAGAGGTGAAGCTACC	60996	20	169	1	169
Quercus_contig_4287	1	c	(TC)7c(CT)8	31	1253	1283	GCCTGCCACATATTCCTTGT	59962	20	GACGAACCCATAAAAACCCA	59662	20	217	1214	1430	GCCTGCCACATATTCCTTGT	59962	20	GGGGAGAGAGATTTGTGTCG	59655	20	167	1214	1380	AGCCTGCCACATATTCCTTG	60096	20	GACGAACCCATAAAAACCCA	59662	20	218	1213	1430
Quercus_contig_4295	1	c	(GA)11gcgagagacgcaaactagttataaaaagataagacttttatttagat(AG)7	83	132	214	CCTTCATTTCTCATTCCCCA	59864	20	TAACTAACTTGTTCGGCGGC	60264	20	239	84	322	CCTTCATTTCTCATTCCCCA	59864	20	AGAATTCCGGCTTCTTTTCC	59666	20	261	84	344	CCTTCATTTCTCATTCCCCA	59864	20	AGGGTAACAAAGCCCTCTCC	59576	20	168	84	251
Quercus_contig_4296	1	c	(A)29nnnnnnnnnnnnnnnnnnnnnnnnnnnnnnnnnnnnnnnnnnnnnnnnnnnnnnnnnnnnnnnnnnnnnnn(A)19	119	91	209	TCTGATGACAACCTGAACTTCTC	58443	23	GGAGAAAATCAGAGGGAGCC	60154	20	218	43	260	TCTGATGACAACCTGAACTTCTCT	59433	24	GGAGAAAATCAGAGGGAGCC	60154	20	218	43	260	TCTGATGACAACCTGAACTTCTCT	59433	24	TTCGGAGAAAATCAGAGGGA	59744	20	221	43	263
Quercus_contig_4296	2	c	(A)12ctatgtttataatttttcccccaaaaatggccatattttctttcttttcttttttatctctttaacctc(T)29nn(T)23	135	326	460	GGCTCCCTCTGATTTTCTCC	60154	20	AACGGTGAAGATGACGGAAC	59973	20	275	241	515	TCCCTCTGATTTTCTCCGAA	59744	20	AACGGTGAAGATGACGGAAC	59973	20	272	244	515	CTCCCTCTGATTTTCTCCGA	59356	20	AACGGTGAAGATGACGGAAC	59973	20	273	243	515
Quercus_contig_4298	1	c	(T)12gttttcaaaaatcagaacatacagacagatccgtagtgttgtgggtttgagagagagccaaaggctgtgaattcttcgcccattcaagacgccattct(TC)7	124	1079	1202	CAGCTCGTTCCTCTTGTGTG	59616	20	GGGGATGTGACTGAGAAGGA	60048	20	246	1003	1248	CAGCTCGTTCCTCTTGTGTG	59616	20	GAAAAGGGGGATGTGACTGA	59903	20	252	1003	1254	CCAGCTCGTTCCTCTTGTGT	60444	20	GGGGATGTGACTGAGAAGGA	60048	20	247	1002	1248
Quercus_contig_4310	2	c	(AG)6aaagagagtgggaattttcaatttttgagacctagaagtgtaatt(AG)13	83	3529	3611	TAGATTCTCCATCGCGCTTT	59945	20	CAAATTTATCATTTGGCGGG	60144	20	169	3481	3649	AGATTCTCCATCGCGCTTTA	59945	20	CAAATTTATCATTTGGCGGG	60144	20	168	3482	3649	AGATTCTCCATCGCGCTTTA	59945	20	CCAAATTTATCATTTGGCGG	60144	20	169	3482	3650
Quercus_contig_4315	1	c	(AAG)6agc(GA)7	35	118	152	GTCGCTCTCAGAGAATGCCT	59709	20	CTCAACCTGGAACAAATGGC	60495	20	204	10	213	CAAGTCAGATCGCACACTCAA	60040	21	TGGGAGTGGATTTCTTTTCG	60044	20	237	71	307	TCTCTCACAAGTCAGATCGCA	59717	21	TGGGAGTGGATTTCTTTTCG	60044	20	244	64	307
Quercus_contig_4317	1	c	(TGT)8cggg(GGT)6	46	1043	1088	CTTCTCGAATACCCCACCAA	59926	20	TCCCAGGAAACAAACAAACC	59807	20	255	870	1124	AAGCTGTTGCTGGGGTAGTG	60312	20	GAGCTCTTCTTCATGGACGG	59950	20	190	1006	1195	AAGCTGTTGCTGGGGTAGTG	60312	20	GGAGCTCTTCTTCATGGACG	59950	20	191	1006	1196
Quercus_contig_4317	3	c	(TTG)5tttattattgtaagagtgacacgtggagggaggtgagtggtgggaattggaggggttgtgtgtaaaccagaagagagtgtt(GA)11	118	1490	1607	TGGTTGAGGAGGAAGTGGTC	60088	20	TCGAGCTTCAAACACCAAAA	59439	20	280	1359	1638	GAAACCTTTGTTGGATCGGA	59910	20	TCGAGCTTCAAACACCAAAA	59439	20	227	1412	1638	GAAACCTTTGTTGGATCGGA	59910	20	TTCGAGCTTCAAACACCAAA	59439	20	228	1412	1639
Quercus_contig_4333	1	c	(TC)9tacaaatccaacaaagcaaaagcaaaccctagatttccttttc(T)10cttttcagagaaac(A)13	98	2561	2658	AATTGTCCTCAGCCAGATGC	60226	20	TGAAATTTTTGGTGCGTTGT	59062	20	278	2486	2763	AATTGTCCTCAGCCAGATGC	60226	20	TGTGAAATTTTTGGTGCGTT	59062	20	280	2486	2765	AATTGTCCTCAGCCAGATGC	60226	20	GTGAAATTTTTGGTGCGTTG	59062	20	279	2486	2764
Quercus_contig_4334	1	c	(AG)17aaatct(TTC)6gattcaaattcagaccc(AG)11	97	2920	3016	TTCGCTGTGACAACTTGGAG	60025	20	CCCAACGGAGTTCTCATTTT	59028	20	277	2778	3054	TTCGCTGTGACAACTTGGAG	60025	20	CCAACGGAGTTCTCATTTTCA	60096	21	276	2778	3053	GTTTCCGTTTGCGTTTGAGT	60154	20	CCCAACGGAGTTCTCATTTT	59028	20	220	2835	3054
Quercus_contig_4386	1	c	(A)10cccaacaaaaactaactgaa(T)16	46	83	128	GGGGTTTTTGTCCTTTCCTT	59303	20	CAACGATCTCCGCTTCAAAT	60214	20	275	45	319	AAGGGGTTTTTGTCCTTTCC	59303	20	CAACGATCTCCGCTTCAAAT	60214	20	277	43	319	AGGGGTTTTTGTCCTTTCCT	58941	20	CAACGATCTCCGCTTCAAAT	60214	20	276	44	319
Quercus_contig_4388	2	c	(AG)8aaaacccgaaaaccctttggattttcaatattgttgttgagagagaggctgatgagagaagagctcgaagacgaagaagagctttgag(A)10	114	144	257	CTTGTTCGGACAAAACCCAT	59830	20	GCTGAAGCTTCTGAGCCATT	59723	20	236	68	303	TTGTTCGGACAAAACCCATT	60206	20	GCTGAAGCTTCTGAGCCATT	59723	20	235	69	303	CTTGTTCGGACAAAACCCAT	59830	20	AAGCTGAAGCTTCTGAGCCA	60419	20	238	68	305
Quercus_contig_4406	2	c	(GCG)5gtggtggtgccgttagagttcttgtggcgcttagagtc(GTG)7	74	875	948	AGTGTCCTCCTCACCCACAC	60006	20	CTCCAAAAGCCAGAACCAAA	60220	20	183	792	974	AGCTTCTTGGACCCCAAAAT	59940	20	CTCCAAAAGCCAGAACCAAA	60220	20	237	738	974	ACCCACACCCACAATCTCAT	60096	20	CTCCAAAAGCCAGAACCAAA	60220	20	171	804	974
Quercus_contig_4406	3	c	(TC)13tatctcaaacctattctgttatctattctatgat(CTC)8cccctcctcctccttcttcttcttctcctctcaacttattattcaagaaa(CT)11	156	1131	1286	CCCCGAGAGAGGACTGAGAT	60748	20	AGCACCGTCCCCTTTAAGTT	59998	20	279	1055	1333	CCCCGAGAGAGGACTGAGAT	60748	20	GCACCGTCCCCTTTAAGTTT	60352	20	278	1055	1332	ACCCCGAGAGAGGACTGAGA	61344	20	AGCACCGTCCCCTTTAAGTT	59998	20	280	1054	1333
Quercus_contig_4466	1	c	(A)12(CAC)7	33	50	82	GCAGGCTTAAAAAGTGTGGC	59889	20	TTGCTTCCGGTTTTCAGTTT	59724	20	185	0	184	GCAGGCTTAAAAAGTGTGGC	59889	20	CTTGCTTCCGGTTTTCAGTT	59355	20	186	0	185	GCAGGCTTAAAAAGTGTGGC	59889	20	GCTTCCGGTTTTCAGTTTGT	59218	20	183	0	182
Quercus_contig_4516	1	c	(CCA)5tct(CCA)7	39	1137	1175	CATGCTGTTGTTGTCGCTCT	60056	20	TATGGAGGTGGAGAAGTGGG	59920	20	181	1044	1224	CATGCTGTTGTTGTCGCTCT	60056	20	TGGGTATGGAGGTGGAGAAG	59920	20	185	1044	1228	CATGCTGTTGTTGTCGCTCT	60056	20	CTGGGTATGGAGGTGGAGAA	59920	20	186	1044	1229
Quercus_contig_4529	1	c	(TGCTGG)5ttctgccgctgccgctgccg(CTGCCA)6	86	1045	1130	AAACTATGTCACGCTTGGGG	59993	20	GCCTTGTTGCTTCTTCATCC	59820	20	252	974	1225	AAACTATGTCACGCTTGGGG	59993	20	GGCCTTGTTGCTTCTTCATC	59820	20	253	974	1226	GGGGATCTTCCTGACATTGA	59862	20	TCCGGGAGTTTCAGCTCTTA	59948	20	267	991	1257
Quercus_contig_4530	1	c	(A)21tcagaatgcaagactagtaggagagagttgagttgaggagggtgtggtgaaaacagtgacaaaagtt(GA)9	106	39	144	GCCATTTCCTCAGTTGAAAA	57793	20	ACGTTGTTGGGTGAAAGAGG	60005	20	197	0	196	GCCATTTCCTCAGTTGAAAA	57793	20	TGAAAACGTTGTTGGGTGAA	59981	20	202	0	201	GCCATTTCCTCAGTTGAAAA	57793	20	TTGAAAACGTTGTTGGGTGA	59981	20	203	0	202
Quercus_contig_4534	3	c	(AT)11agtagataaatggatagatatgaaaggggaatgatatctttcttacatgagagacagacagtcac(AG)11	109	2795	2903	TCTCTCTTATGCTTGCAGCTTTT	59826	23	CTGATTGCCCACATCACATC	59925	20	257	2728	2984	TCTCTCTTATGCTTGCAGCTTTT	59826	23	TCTGATTGCCCACATCACAT	59925	20	258	2728	2985	TTCTCTCTTATGCTTGCAGCTTT	59826	23	CTGATTGCCCACATCACATC	59925	20	258	2727	2984
Quercus_contig_4540	2	c	(A)23cagtgtacgagttgctgagaaaattgaattccaagaaaatcaaatcaagt(A)11	84	211	294	TCACCGCAAAGCTCTCTTTT	60132	20	CTCAAGCGACGAGAACACTG	59770	20	199	142	340	TCACCGCAAAGCTCTCTTTT	60132	20	GCTCAAGCGACGAGAACACT	60743	20	200	142	341	AGATCACCGCAAAGCTCTCT	59191	20	CTCAAGCGACGAGAACACTG	59770	20	202	139	340
Quercus_contig_4554	2	c	(T)14gtttgtttggagatggaatagtaaactctagttctgtagagaagagtctgattggaatgaatggaagagaaagtgagagaaaaagttgggaagttgaa(T)17	129	448	576	TTTTTGTTCAATTCAGCCCC	59916	20	TGTCAACGACCTTCAACTTCA	59324	21	271	332	602	TTTTTGTTCAATTCAGCCCC	59916	20	TGATCTGTCAACGACCTTCAA	59278	21	276	332	607	TTCAGCCCCCTGTTGAGTAG	60246	20	TGTCAACGACCTTCAACTTCA	59324	21	260	343	602
Quercus_contig_4557	1	c	(AT)10g(TA)6	33	220	252	GCTTTGCAAATTACATGAACCA	60006	22	TGTCTGCTTATAGCCTGCCC	60374	20	189	121	309	GCTTTGCAAATTACATGAACCA	60006	22	TCTGCTTATAGCCTGCCCTG	60502	20	187	121	307	GCTTTGCAAATTACATGAACCA	60006	22	GGCCTTTTTCTGTGTCTGCT	59478	20	201	121	321
Quercus_contig_4578	2	c	(AT)6agagagagagaa(AG)10aagcgcggggcttctgatatttgagggcagagagagaaagagagacaagacagaaagacagataaagac(AG)13	139	2657	2795	CCCAAGACCAGAAAAACCAA	59942	20	CTTTGTCCTTCATTTTGAATTTG	57863	23	216	2609	2824	GTGGTGGGTCTTGGAGAGAA	60088	20	CTTTGTCCTTCATTTTGAATTTG	57863	23	266	2559	2824	GCAAAAACCCAAGACCAGAA	60088	20	CTTTGTCCTTCATTTTGAATTTG	57863	23	223	2602	2824
Quercus_contig_4592	1	c	(AG)10ggaggaaa(TG)7	42	4366	4407	ATCAACAACCCCAACACCAT	59950	20	ATACCCATCAACAACCCCAA	59910	20	209	4244	4452	ATACCCATCAACAACCCCAA	59910	20	ATACCCATCAACAACCCCAA	59910	20	215	4238	4452	ACACCATTTTCCATCCCAGA	60173	20	ATACCCATCAACAACCCCAA	59910	20	196	4257	4452
Quercus_contig_4626	2	c	(A)18caaaaatattttgttttgtggaaggaaatagcagaggaaagatccggaagggaaaaggg(CT)6	89	140	228	TGGCGTATTGGAAAAGGAAA	60427	20	AGAGACAGAGAGAGGCGCAC	59890	20	265	117	381	TTGGCGTATTGGAAAAGGAA	60427	20	AGAGACAGAGAGAGGCGCAC	59890	20	266	116	381	TTTGGCGTATTGGAAAAGGA	60427	20	AGAGACAGAGAGAGGCGCAC	59890	20	267	115	381
Quercus_contig_4626	4	c	(T)10ctttttc(T)10	27	4795	4821	GGCCCATATGAATACCAACG	60038	20	AGAACTGCAGGGTTTGGATG	60111	20	246	4672	4917	AAATCCTTCTGCAATGTGGG	59933	20	AGAACTGCAGGGTTTGGATG	60111	20	202	4716	4917	GCAATGTGGGAAGGAGAAGA	60195	20	AGAACTGCAGGGTTTGGATG	60111	20	192	4726	4917
Quercus_contig_4644	2	c	(A)10ttgttatttgc(T)12aattaaatagtatttgcgagt(TA)9	72	1424	1495	GCTTGTGGTTGTGTGGTTTG	60049	20	TTTGTAGCTAAACCAGTCCAATAAA	58452	25	270	1260	1529	GCTTGTGGTTGTGTGGTTTG	60049	20	TTGTAGCTAAACCAGTCCAATAAA	57235	24	269	1260	1528	GCTTGTGGTTGTGTGGTTTG	60049	20	TTTGTAGCTAAACCAGTCCAATAA	57235	24	270	1260	1529
Quercus_contig_4684	1	c	(A)11tttgtatgagaaatagaaatcgaag(CT)6	48	1714	1761	TAGGAGGAAGCAAAGCGTGT	60015	20	GCTTCAAACACCAAAATCAAAA	59143	22	241	1578	1818	CTGATGTTTGACGACCCCTT	59966	20	GCTTCAAACACCAAAATCAAAA	59143	22	200	1619	1818	CCTAAGCTCAACCAGTTCCG	59869	20	GCTTCAAACACCAAAATCAAAA	59143	22	166	1653	1818
Quercus_contig_4704	1	c	(GA)6nnnnnnnnnnnnnnnnnnnnnnnnnnnnnnnnnnnnnn(AG)8	66	1677	1742	ATGATCCTTTTGCATGGCTC	60043	20	CTCTGGCTTTGCTTTGGTTC	59993	20	247	1572	1818	ATGATCCTTTTGCATGGCTC	60043	20	TCTCTGGCTTTGCTTTGGTT	59993	20	248	1572	1819	GATCCTTTTGCATGGCTCTC	59780	20	CTCTGGCTTTGCTTTGGTTC	59993	20	245	1574	1818
Quercus_contig_4711	1	c	(CT)14gcttattgttgttgtggtgcgtgttactacattttcctacgaatcaggtttttcctttacatgcttgtcaattcctctctc(A)10	119	39	157	AAACAAAATTTCCTTCAAATTCTCA	59470	25	TCGGAGAAAGAAGAAAACGAA	59074	21	190	5	194	AAACAAAATTTCCTTCAAATTCTCA	59470	25	CGGAGAAAGAAGAAAACGAAGA	59994	22	189	5	193	AAACAAAATTTCCTTCAAATTCTCA	59470	25	TCGGAGAAAGAAGAAAACGAAG	59994	22	190	5	194
Quercus_contig_4741	1	c	(T)21nnagagttgcaatg(T)11	46	330	375	TTTCGTGCTTGTTTCCTTCA	59439	20	CCTGTCACCTTGAGGTTGCT	60298	20	221	272	492	TTTCGTGCTTGTTTCCTTCA	59439	20	TCGGTTGTCCTCTCTTCTGG	60377	20	263	272	534	TTTCGTGCTTGTTTCCTTCA	59439	20	GGTTGTCCTCTCTTCTGGCA	60386	20	261	272	532
Quercus_contig_4750	1	c	(A)10tatatgttattaaacgtgagtaaaggctagagaattttaatgggcagagaggaaagggaatagaatctgtgtataacaataagctctgt(GA)9	117	1912	2028	AACGAAATCTGGGAAAGCCT	60074	20	ACCAACCCAACCAAACTTGA	60246	20	220	1877	2096	ATCTGGGAAAGCCTTTTCGT	60074	20	ACCAACCCAACCAAACTTGA	60246	20	214	1883	2096	GAGAAAAACCACTTCCGCTG	59853	20	ACCAACCCAACCAAACTTGA	60246	20	244	1853	2096
Quercus_contig_4757	1	c	(AGA)6aacagccggtggcgctaccaagcaacgctccaataaactcacggaggaggaggagtctccttccaccactgccgacgacgac(GAA)8	124	1408	1531	ATCAAGCTTGCCTTTCTCCA	59955	20	ACTTGTTCGCAGTAGGAGGG	59353	20	244	1329	1572	ATCAAGCTTGCCTTTCTCCA	59955	20	GTTCGCAGTAGGAGGGGAGT	60649	20	240	1329	1568	CCCTTTCATAACCGGACTCA	59926	20	ACTTGTTCGCAGTAGGAGGG	59353	20	196	1377	1572
Quercus_contig_4757	2	c	(T)16ggtctctctctaagaagggggagtgtgttagcgagagagg(GA)8tgtgaagatgttaaggggggttttgatgtaggtgcgaaactcacacagtcacactaat(AG)6	142	1746	1887	CCGCGTGAGACATTTCTTTT	60249	20	AATTTCTTGAGGAGAGGCCC	59651	20	273	1679	1951	ACCGCGTGAGACATTTCTTT	59740	20	AATTTCTTGAGGAGAGGCCC	59651	20	274	1678	1951	CCGCGTGAGACATTTCTTTT	60249	20	CCCGAGTCAACTCCCCTAAC	60872	20	256	1679	1934
Quercus_contig_4764	1	c	(GA)6actctcagatctaaaagtaagat(TA)6gatatatggtgttggatcaaaatcttttgattaccttcctatc(A)11	101	1685	1785	AGGAAGGAAAGGAAAACGGA	60046	20	TTTCCACAGTTCTGAGCCCT	59844	20	243	1621	1863	GGAAGGAAAGGAAAACGGAG	60046	20	TTTCCACAGTTCTGAGCCCT	59844	20	242	1622	1863	AGCGAAGGAGAGGGAAAGAG	60088	20	TTTCCACAGTTCTGAGCCCT	59844	20	274	1590	1863
Quercus_contig_4768	1	c	(AAC)5aaggaaaaccaaaccaataccaacac(CGA)5	56	282	337	TTTCGAAACCTCCCAACAAC	59948	20	GCTGACCTCACCTCTTCCTG	59986	20	272	175	446	GAAACCTCCCAACAACCTCA	59943	20	GCTGACCTCACCTCTTCCTG	59986	20	268	179	446	TTTCGAAACCTCCCAACAAC	59948	20	TCCAGAGGGTCAATTTCGTC	60050	20	233	175	407
Quercus_contig_4778	1	c	(TCA)5tcttccttctcctctttca(TCT)7aataccccccaaaatcaaaaccaaaaccaaaacccaaag(A)18	112	148	259	TTTCACTGCTCATCACCACC	59682	20	ACTCATGGAAGTTTGGGTGA	57971	20	223	123	345	GAAGGACAACCACAAAACGC	60538	20	ACTCATGGAAGTTTGGGTGA	57971	20	264	82	345	GACAACCACAAAACGCAGATT	60030	21	ACTCATGGAAGTTTGGGTGA	57971	20	260	86	345
Quercus_contig_4813	2	c	(GA)8ggggttctgggtttcgttgtaattggaagctgaactgaacaactcagagaaacagacagaagagatagaagagac(AG)6	103	3185	3287	GCCCCCAAAACCAGATAAAT	60020	20	AGCTGATCTTGCCATTTGCT	59985	20	240	3095	3334	TCCTCCAACTCTCGCTTCAT	59950	20	AGCTGATCTTGCCATTTGCT	59985	20	276	3059	3334	GCCCCCAAAACCAGATAAAT	60020	20	GGGTTCTGGGTTTCGTTGTA	59830	20	266	3095	3360
Quercus_contig_4852	1	c	(AG)6gtaagtgtgatttgttttgggagcaaattttgaggttgttgtttggctggtttcagtttcaatttcagtttc(AG)7	98	1241	1338	CACCTAAGTGCTGGCTTTCC	59875	20	TTTATAAATCCCAGCTACCAAGTTT	58686	25	223	1148	1370	CACCTAAGTGCTGGCTTTCC	59875	20	TTATAAATCCCAGCTACCAAGTTT	57525	24	222	1148	1369	CACCTAAGTGCTGGCTTTCC	59875	20	TTTATAAATCCCAGCTACCAAGTT	57525	24	223	1148	1370
Quercus_contig_4877	1	c	(CT)6a(TC)8	29	2511	2539	ATTCCCAGGAAGACGAGGAT	59896	20	GACCCAGAGTTCCTGTGAGC	59841	20	158	2479	2636	ATTCCCAGGAAGACGAGGAT	59896	20	CTCTCTCACACACACGCACA	59624	20	117	2479	2595	ATTCCCAGGAAGACGAGGAT	59896	20	GAGCCTCTCTCACACACACG	59603	20	121	2479	2599
Quercus_contig_4879	2	c	(AG)6tagtagtaattgaaggttgtgtgt(GA)11	58	248	305	ACCTCTCCGGACCTCATTTT	59935	20	CCAGCTCTTGAAGCTGGTTT	59615	20	269	110	378	GACCTCATTTTCCGGCACTA	60074	20	CCAGCTCTTGAAGCTGGTTT	59615	20	260	119	378	ACCTCTCCGGACCTCATTTT	59935	20	TTCTTCTGCTCCTCTCCCCT	60468	20	238	110	347
Quercus_contig_4887	1	c	(AG)9ata(GT)6	33	3129	3161	TTGCTGGATAAAAGTGTGCG	59872	20	CCAAGACTCCCAACTCACTCTC	60288	22	137	3050	3186	CGTATGTTGGTTTTGCTGGA	59585	20	CCAAGACTCCCAACTCACTCTC	60288	22	149	3038	3186	TTGCTGGATAAAAGTGTGCG	59872	20	CCAAGACTCCCAACTCACTC	57251	20	137	3050	3186
Quercus_contig_4931	2	c	(TC)7atttctctttttctctggtttcaaactctctcgaacctcccaaagccatcaatttgtcgctcgatctttctcttccaaaaacacc(A)26	125	164	288	CAAACACAGCTCCTTATGCC	58379	20	GAGGAGGAAGAGAGGTTTGGA	59803	21	216	102	317	ACAAACACAGCTCCTTATGCC	59256	21	GAGGAGGAAGAGAGGTTTGGA	59803	21	217	101	317	CAACAACACAAACACAGCTCC	59249	21	GAGGAGGAAGAGAGGTTTGGA	59803	21	224	94	317
Quercus_contig_4940	1	c	(T)10(A)10	20	174	193	CCTATTCCAGCGGTTTTCAA	60067	20	TGGAAAATAGGAATTGTGGTTCA	60563	23	154	136	289	CCTATTCCAGCGGTTTTCAA	60067	20	TTGGAAAATAGGAATTGTGGTTC	59260	23	155	136	290	ACCCTATTCCAGCGGTTTTC	60320	20	TGGAAAATAGGAATTGTGGTTCA	60563	23	156	134	289
Quercus_contig_4941	1	c	(AGA)5agttgaatttgaagattcagggttctcgactgctcaaatctcagcctcgtgctg(CTT)6	87	383	469	AGGGCAAAGTGAATTTGGTG	59971	20	CCGGATCAGCAAGAAGTGAT	60218	20	270	325	594	AGGGCAAAGTGAATTTGGTG	59971	20	TCATCTTGATCAATGCCAGC	59763	20	238	325	562	GGGCAAAGTGAATTTGGTGT	59836	20	CCGGATCAGCAAGAAGTGAT	60218	20	269	326	594
Quercus_contig_4961	1	c	(TA)7nnnnnnnnnnnnnnnnnnnnnnnnnnnnnnnnnnnnnnnnnnnnnnnn(AG)6	74	146	219	CACCCGCCATATTCACTCTT	59955	20	TGCAAAATGCAAATCCAAAA	60052	20	197	67	263	CACCCGCCATATTCACTCTT	59955	20	CAAAACCAGGGCCTTCAGTA	60103	20	182	67	248	CACCCGCCATATTCACTCTT	59955	20	AATGCAAATCCAAAACCAGG	59801	20	192	67	258
Quercus_contig_4973	1	c	(TC)7acagctcaggtacatttt(TC)17	66	36	101	TCATTTTACTCTTTATTTCCTTCCTC	57722	26	GCAAGCATAATCTTACAGATCCA	58422	23	280	4	283	TCTCATTTTACTCTTTATTTCCTTCC	57722	26	GCATAATCTTACAGATCCACCAAA	59420	24	278	2	279	TCATTTTACTCTTTATTTCCTTCCTC	57722	26	GCATAATCTTACAGATCCACCAAA	59420	24	276	4	279
Quercus_contig_4995	1	c	(A)11cacctccc(CT)7	33	129	161	AACCTGTTCCTCTTTCCCGT	59972	20	GCAGAGCCGTAATCTCCTTG	59978	20	109	94	202	GTTCCTCTTTCCCGTCTTCC	60052	20	GCAGAGCCGTAATCTCCTTG	59978	20	104	99	202	AACCTGTTCCTCTTTCCCGT	59972	20	GGTAATATGGAGCAGAGCCG	59691	20	120	94	213
Quercus_contig_5026	1	c	(T)10cttttttc(T)12	30	267	296	ACATTCCCCGAGAGTGAAAA	59526	20	CTTTGGTCTTTCTGCCTTGC	59993	20	207	237	443	AACATTCCCCGAGAGTGAAA	59526	20	CTTTGGTCTTTCTGCCTTGC	59993	20	208	236	443	AACATTCCCCGAGAGTGAAA	59526	20	GCCTTGCCATTATCTCCAAA	60038	20	195	236	430
Quercus_contig_5044	1	c	(CA)9ctgcctctactctctgctc(CT)7ca(CT)8cact(CA)8	89	74	162	TTCCTTCCCTCTACAAGCCA	59807	20	GAAGAGCTTTTGACATCGGC	59962	20	228	32	259	TTCCTTCCCTCTACAAGCCA	59807	20	GGATAGCGTGATAGGACCCA	59917	20	208	32	239	CCTTCCCTCTACAAGCCACA	60246	20	GAAGAGCTTTTGACATCGGC	59962	20	226	34	259
Quercus_contig_5055	1	c	(TC)10atggtctcagatcattgcccctaattttacaaccctgcaatctagggtttcattccgaaaatccttcaaattttcacaaaattttttaa(T)10	119	125	243	CGCAAACACAAAACATTTCA	58229	20	CGGAATTGACCAAACCCTAA	59795	20	247	60	306	ACGCAAACACAAAACATTTCA	59122	21	CGGAATTGACCAAACCCTAA	59795	20	248	59	306	CGTCACTCAAAAGTTAACGCA	59024	21	CGGAATTGACCAAACCCTAA	59795	20	264	43	306
Quercus_contig_5069	1	c	(CT)8nnnnnnnnnnnnnnnnnnnnnnnnnnnnnnnnnnnnnnnnnnnnnnnnnnnnnnnnnnnnnnnnnnnnnnnnnnnnnnnnnnnnnnnnnnnnnnn(CT)8	127	111	237	TATCGCAATATTTCTGGCCC	59892	20	ATGACGAAAAGGGTGTTTGC	59978	20	271	70	340	TATCGCAATATTTCTGGCCC	59892	20	CGAAATGACGAAAAGGGTGT	59971	20	275	70	344	TATCGCAATATTTCTGGCCC	59892	20	ACGAAATGACGAAAAGGGTG	59971	20	276	70	345
Quercus_contig_5078	1	c	(T)36nn(T)25	63	247	309	TGTTGTGGGCTGATTGGTTA	59964	20	AGCAGCTTCAAAGCCTCAAT	59222	20	211	180	390	TGGGCTGATTGGTTATTGGT	60192	20	AGCAGCTTCAAAGCCTCAAT	59222	20	206	185	390	GTGGGCTGATTGGTTATTGG	60192	20	AGCAGCTTCAAAGCCTCAAT	59222	20	207	184	390
Quercus_contig_5100	1	c	(A)13gcttaatcctaattttaatcacatatctcgaaaaccatggccattatttcctcagaattcag(A)10	85	140	224	AAACATTCCCAGCAAGCATC	60081	20	TTCCTCTTGCCATCGAGAAT	59773	20	225	90	314	CAGCAAGCATCAAGCAAAAA	60133	20	TTCCTCTTGCCATCGAGAAT	59773	20	216	99	314	AAACATTCCCAGCAAGCATC	60081	20	GTTCCTCTTGCCATCGAGAA	60340	20	226	90	315
Quercus_contig_5115	1	c	(TC)7tgtctccgcggtaaaactcaaaaccaagcgct(TC)8	62	93	154	CCAGTGTGCCTGATTAGCTG	59465	20	CGGCTGAGATCTAGGCTTTG	60110	20	187	0	186	CAGTGTGCCTGATTAGCTGG	59465	20	CGGCTGAGATCTAGGCTTTG	60110	20	186	1	186	TAGCTGGAGCGTATATTGCG	59101	20	CGGCTGAGATCTAGGCTTTG	60110	20	173	14	186
Quercus_contig_5117	1	c	(TC)6tattcccccctaactacgttcatctctgtcttctctctctgtctgtgtgtctctcgctctg(TC)9	91	133	223	CAAATCCACAGCTGGAGACA	59831	20	GCGTGGAATCTTGATCTGGT	60081	20	246	63	308	CAAATCCACAGCTGGAGACA	59831	20	CAATGGAGAGCTGAGGAAGC	60096	20	264	63	326	CACCTTGAGGCTTCAGTTCC	59844	20	GCTAAATCGGAGAGTCGCAG	60118	20	253	26	278
Quercus_contig_5134	2	c	(AG)7acagagagagcaataaaaagcaaaaggttctctcggctagtgttctgttctgtgcaacaca(CT)13	101	1912	2012	TGCTTCTCTGCTCTGCTCTG	59751	20	AACACTCGGACACACACACAA	60104	21	276	1761	2036	TGCTTCTCTGCTCTGCTCTG	59751	20	CAACACTCGGACACACACAC	58534	20	277	1761	2037	TGCTTCTCTGCTCTGCTCTG	59751	20	AACACTCGGACACACACACA	58534	20	276	1761	2036
Quercus_contig_5173	1	c	(CTT)5tcttctttcttcttcttcc(T)19cttttgtgtgtttttgagtttttgaattgaattcc(T)10	98	3553	3650	GGAGTTGTTAGCTCCAAGGC	58936	20	CAAAGAAAAGAAACAACCCATCA	60362	23	161	3524	3684	GGAGTTGTTAGCTCCAAGGC	58936	20	GAACAAAGAAAAGAAACAACCCA	59548	23	164	3524	3687	CAAGCATGCGGTGAAGAGAT	61348	20	CAAAGAAAAGAAACAACCCATCA	60362	23	201	3484	3684
Quercus_contig_5179	1	c	(T)12ctccttacagttgtagtactaaaaatttactggctggtggttctacttcaggggaaggcagaacccaaccaactcagtacccagatatcagacccgcaac(TA)10	132	4647	4778	CGATGTTCAGAAATGTCGGC	61588	20	GTGCAGCGTGAAGCAATAAA	60021	20	268	4536	4803	CGATGTTCAGAAATGTCGGC	61588	20	TTATTTGTGCAGCGTGAAGC	60021	20	274	4536	4809	CCGTGACACAAACTTAAGCC	58283	20	TGGTGGTCCTGTCCTGTGTA	59997	20	278	4555	4832
Quercus_contig_5184	1	c	(AG)10aatcgatatccaacgcctttctttcacactctcatctctcccagaaacctcccctagggtttctcattctctgctctctg(CT)6	112	151	262	CGGCTTACCTTTCGTACAGC	59904	20	GGCTAGCGACTTGGTGAAAC	59882	20	220	95	314	CGGCTTACCTTTCGTACAGC	59904	20	GCTAGCGACTTGGTGAAACC	59882	20	219	95	313	CGGCTTACCTTTCGTACAGC	59904	20	TAGCGACTTGGTGAAACCCT	59734	20	217	95	311
Quercus_contig_5186	1	c	(A)11gaaaag(A)10	27	29	55	TGAAACGATAACTGAAAAGCAAA	58969	23	TGGTTGGGATCTGGATGAAT	60135	20	188	0	187	TGAAACGATAACTGAAAAGCAAA	58969	23	GATGGATGAAGTGGGTTTGG	60173	20	205	0	204	TGAAACGATAACTGAAAAGCAAA	58969	23	GTTTGGTTGGGATCTGGATG	60173	20	191	0	190
Quercus_contig_5207	1	c	(TG)8t(TG)11	39	2275	2313	AGGGAAGGAGAGAGTTTGGG	59671	20	TCCCATTCACCTTCGTCTTC	60050	20	146	2197	2342	GGAATCCAAAAGGGAAGGAG	59875	20	GATTCCCATTCACCTTCGTC	59341	20	159	2187	2345	AGGGAAGGAGAGAGTTTGGG	59671	20	TTCCCATTCACCTTCGTCTT	59526	20	147	2197	2343
Quercus_contig_5257	4	c	(A)12nn(A)18	32	2761	2792	CACACAAACGCATATAACCGA	59500	21	TTTTTATGGCTATGGTTGCG	58699	20	247	2613	2859	TGGTAAAGGAATAAGGCCACA	59460	21	TTTTTATGGCTATGGTTGCG	58699	20	211	2649	2859	CACACAAACGCATATAACCGA	59500	21	TTTTTATGGCTATGGTTGCGT	59507	21	247	2613	2859
Quercus_contig_5286	1	c	(A)32nnnnnnnn(A)24	64	99	162	CGATAGCTTCATCGCCTGAT	60339	20	AGAAGAGGTGAACCAAGGCA	59844	20	269	24	292	CGATAGCTTCATCGCCTGAT	60339	20	AAGAGGTGAACCAAGGCAGA	59844	20	267	24	290	CGATAGCTTCATCGCCTGAT	60339	20	GAAGAGGTGAACCAAGGCAG	59844	20	268	24	291
Quercus_contig_5294	1	c	(A)13ttgatggcttcgatttgcctctcaatcccgagcttcaaaaccctagctatcctatctccatcatacacatcttcgacttcatcccca(TCT)5	115	287	401	TGTTGTGGAAGTGGAACCAA	59976	20	ATCGAACATTGGAATCGAGC	60043	20	242	210	451	TGTGTTGTGGAAGTGGAACC	59415	20	ATCGAACATTGGAATCGAGC	60043	20	244	208	451	TGTTGTGGAAGTGGAACCAA	59976	20	TTTGCCCTCAAACGATGAGT	60636	20	280	210	489
Quercus_contig_5311	2	c	(AG)6tgagagagagaggaaagaatgaggagacttcctgattcaaatct(GA)8	72	1215	1286	CGAGTCTCAGCACCATGAAA	59984	20	CCACCTTGCCTCGATATTGT	59955	20	212	1101	1312	CGAGTCTCAGCACCATGAAA	59984	20	TGTTACCACCTTGCCTCGAT	60517	20	217	1101	1317	ACGAGTCTCAGCACCATGAA	59420	20	CCACCTTGCCTCGATATTGT	59955	20	213	1100	1312
Quercus_contig_5323	2	c	(T)11gtttcttagagagaagaaaggttgagtaaggtgttagagagaatttgattgggttttggttttggttttgatttgatctgagagatgaaat(GA)6	114	1010	1123	CCAACTGACTGGTCCCCTAA	59959	20	TGACAAATTCGACAACACGG	60552	20	234	948	1181	TGGTCCCCTAAGAACACCAG	59959	20	TGACAAATTCGACAACACGG	60552	20	225	957	1181	CACCAGCTTGTACTTTGCCA	59904	20	TGACAAATTCGACAACACGG	60552	20	211	971	1181
Quercus_contig_5324	1	c	(T)11ccttttttttggacaaaccggacagaaccgaacggaac(GGATT)5	74	995	1068	AAGCGAGTTGTGTTGTGTCG	59946	20	CGAAACGTTAACACACGACG	60209	20	215	927	1141	AAGCGAGTTGTGTTGTGTCG	59946	20	ACGCGCCACGATATTAGTCT	59758	20	198	927	1124	TGTCGAATGGAATTGGACTG	59496	20	GATTGACACGCGTACGACAC	60192	20	224	942	1165
Quercus_contig_5345	2	c	(A)16gaaaagaaagaaagaaaaatttagaaatccccctttcctctct(TC)7	73	221	293	CTCACGATACCACCTCAGCA	59855	20	TGAGGATGAGGAAACGGAAC	60050	20	249	113	361	CTCACGATACCACCTCAGCA	59855	20	GATGAGGAAACGGAACCTGA	60050	20	245	113	357	CTCACGATACCACCTCAGCA	59855	20	AGGATGAGGAAACGGAACCT	59935	20	247	113	359
Quercus_contig_5373	2	c	(AG)7atagaaaaagagagagcacaacacaaacagcacaacctttgtccttgtcctggagagagaaaaaggtataaacatattcaaagatggaaagatagat(AG)8	127	126	252	AGCGACAAGGAAAGCTCAAA	60132	20	CGGACTGTGCTCTAGAAATGG	59883	21	217	75	291	GCGACAAGGAAAGCTCAAAG	60132	20	CGGACTGTGCTCTAGAAATGG	59883	21	216	76	291	GACAGCGACAAGGAAAGCTC	60142	20	CGGACTGTGCTCTAGAAATGG	59883	21	220	72	291
Quercus_contig_5375	2	c	(A)12cattggatcataaacgaacttattacaaactgattataattcaaaaaatag(T)11	74	196	269	TTTGGCAAGTAAATCCGTCC	59938	20	GTGCAATCAACAAGTGGTGG	60008	20	250	90	339	TTTGGCAAGTAAATCCGTCC	59938	20	TCTGGAGCTGGCGAATAAGT	59978	20	268	90	357	GTTGGCAGTGTCTGGCAGTA	59905	20	GTGCAATCAACAAGTGGTGG	60008	20	225	115	339
Quercus_contig_5394	1	c	(A)20nnnnnnnnnnnnnnnnnnnnnnnnnnnnnnnnnnnnnnnnnnnnnnnnnnnnnnnnnnnnnnnnnnnnnnnnnnnnnnnnnn(A)19	121	121	241	AAGCCTCGCAGAAACACAGT	60058	20	CGGTGGGAGAAAAGTTTCAA	60081	20	219	89	307	AGCCTCGCAGAAACACAGTT	60058	20	CGGTGGGAGAAAAGTTTCAA	60081	20	218	90	307	CGAAGGCAAATCTTGTTGGT	60110	20	CGGTGGGAGAAAAGTTTCAA	60081	20	245	63	307
Quercus_contig_5411	1	c	(ATAC)9(AT)10	56	197	252	GGATGTGGAAGGCAACACTT	59973	20	TTGAGTTTCATTTAAATACGCAAT	57136	24	280	5	284	CAAGCTGTCTCCCTTCCTCA	60523	20	GAATCCATCATAGAATTGAGTTTCA	58578	25	239	61	299	GCTGTCTCCCTTCCTCAAAA	59405	20	GAATCCATCATAGAATTGAGTTTCA	58578	25	236	64	299
Quercus_contig_5422	1	c	(TC)6aagtcgcagcacacagtgtctctatttctctctctttttgcagatcagtttttcgttagggattttagga(T)20nnaaattatcaatcccgctcaattgcaatttcca(CT)15	166	1463	1628	ACCCCAATTTGGAAAAGGAT	59510	20	GGAGAGCGAGAGAAACGTGA	60678	20	279	1383	1661	TACCCCAATTTGGAAAAGGA	59246	20	GGAGAGCGAGAGAAACGTGA	60678	20	280	1382	1661	ACCCCAATTTGGAAAAGGAT	59510	20	GAGAGCGAGAGAAACGTGAGA	59883	21	278	1383	1660
Quercus_contig_5433	1	c	(GCT)6(GCG)6	36	337	372	CTCCGTGTAAGCCACCATTT	59993	20	GGAGCAGCCGGTTTACAATA	60096	20	154	265	418	CTCCGTGTAAGCCACCATTT	59993	20	GGACCAACCACTCAAGGGTA	59820	20	213	265	477	ATTACCGTCTTGACCCAACG	59853	20	GGAGCAGCCGGTTTACAATA	60096	20	219	200	418
Quercus_contig_5454	4	c	(A)11gtaaaaacaataagcaaagttaatatt(A)15	53	473	525	AACTTTGGCCATGTTTCTGG	59971	20	GAAAATGTCTGGGTGGGAAA	59767	20	222	374	595	AACTTTGGCCATGTTTCTGG	59971	20	ATTGAAAATGTCTGGGTGGG	59647	20	225	374	598	AACTTTGGCCATGTTTCTGG	59971	20	ATGTCTGGGTGGGAAAATTG	59647	20	218	374	591
Quercus_contig_5461	1	c	(AAG)6tctagactctagagatagaaaccaagaagctagagat(AG)6	67	107	173	TCTCCTTCCCTCCTTCTTCC	59749	20	CTTCCACGTCGGCAACCT	62255	18	152	65	216	TGTTCCTCTCTCTGCCCAAC	60386	20	CTTCCACGTCGGCAACCT	62255	18	194	23	216	CCTTCTTCCCCAAAAGCAAT	60423	20	CTTCCACGTCGGCAACCT	62255	18	141	76	216
Quercus_contig_5467	2	c	(T)12ggtcaaatgtgtttcattac(T)10	42	1030	1071	GAGAACAAGGATGAGCCAGC	59957	20	ATCATAGGTAATGAAACTGCACC	57225	23	277	821	1097	GCAGAGAACAAGGATGAGCC	59957	20	ATCATAGGTAATGAAACTGCACC	57225	23	280	818	1097	TCCCACTAGTTTGGGGAATG	59784	20	ATCATAGGTAATGAAACTGCACC	57225	23	170	928	1097
Quercus_contig_5469	1	c	(T)12ctctcctgtctgtgtggctttagttttatctcagctaagctat(A)15	70	174	243	AGCGACAAAAATCACGCTCT	60022	20	ATCTTGCGGCCTAGCTTGTA	60003	20	226	151	376	AGCGACAAAAATCACGCTCT	60022	20	TTGCGGCCTAGCTTGTACTT	60039	20	223	151	373	TACAGCGACAAAAATCACGC	59879	20	ATCTTGCGGCCTAGCTTGTA	60003	20	229	148	376
Quercus_contig_5516	2	c	(TG)14agccaattcgttgaattt(AG)10	66	280	345	ATGAATGGGTTTGCGTTCTT	59434	20	GCAGCATTTGGACGGTAACT	60140	20	275	133	407	AATGGGTTTGCGTTCTTCAT	59434	20	GCAGCATTTGGACGGTAACT	60140	20	272	136	407	ATCCATGGAAAAGGCATGAA	60274	20	CGGAGATGTGGTTGAGGAAG	60646	20	252	118	369
Quercus_contig_5535	3	c	(TCA)5tccagaccagacaaaatcaacaatcaagaacttaaatttactaaattgaacaaataattctaaaatcacaccc(A)10	98	3637	3734	TCAAAGAATCCCCAACAACA	58947	20	GATCTCCTTCACCCCGATCT	60421	20	268	3610	3877	AAGAATCCCCAACAACAAACC	60082	21	GATCTCCTTCACCCCGATCT	60421	20	265	3613	3877	TCAAAGAATCCCCAACAACA	58947	20	CTGCCCTCCTCTCTCTTTCC	60468	20	250	3610	3859
Quercus_contig_5576	1	c	(TC)6tatctctcaaaaccacaagaaagcg(A)11	48	43	90	CACTTCTCTATTTCATAATCTTCTGCC	60060	27	AACAGGTTCATATGCCGAGC	60103	20	129	2	130	CCACTTCTCTATTTCATAATCTTCTGC	60060	27	AACAGGTTCATATGCCGAGC	60103	20	130	1	130	TCTCTATTTCATAATCTTCTGCCTCTC	59824	27	AACAGGTTCATATGCCGAGC	60103	20	125	6	130
Quercus_contig_5586	2	c	(AG)7actctcagtctgtgacgaaaccctaatttgtct(GA)10(T)19aaatgtatttttgtggaagaagcggactc(AG)7	129	5009	5137	TCTAGATTCACGCCCAAACA	59272	20	GCCCCCTACCTAACCAACTC	59827	20	268	4899	5166	TTCCCAGGCATTGAAATCAC	60843	20	CACGTTAACCCCACAATTCC	60088	20	267	4969	5235	GAAATCACGCAAAGCTCTCA	59152	20	CACGTTAACCCCACAATTCC	60088	20	255	4981	5235
Quercus_contig_5616	1	c	(TC)7tttctctctcttggctttggatgtggtgcatagatctttcaaagcttctacttcaaatggagatttaatcattgctgcacgc(T)20	116	161	276	ATCCTCCGATCCATTGTCAC	59744	20	TCCCATCATTTTCTCAGCAAC	60066	21	259	119	377	ATCCTCCGATCCATTGTCAC	59744	20	CTCCCATCATTTTCTCAGCA	58797	20	260	119	378	CCGATCCATTGTCACCATCT	60747	20	TCCCATCATTTTCTCAGCAAC	60066	21	254	124	377
Quercus_contig_5624	1	c	(GA)8aaaa(AG)8tggagggactcagaaaatagagaggctaacgaaa(T)11	81	57	137	TCCCTTTGTTAAGCTCCTGG	59308	20	AAATTCTGGTCCGGGATAGG	60145	20	273	33	305	TCCCTTTGTTAAGCTCCTGG	59308	20	AGCTCACCCAAACACAGGTC	60159	20	243	33	275	TCCCTTTGTTAAGCTCCTGG	59308	20	ACGAAACGCAAATGTCTGTG	59764	20	165	33	197
Quercus_contig_5627	1	c	(CT)6ccccctctcttctcgcatgaaatatacatacataatcaaaatacttcttcg(GA)6	75	93	167	AGCCGAATACCCCTTATCCA	60653	20	CCGTAGTTGCATTCCCATTT	59823	20	194	6	199	AGCCGAATACCCCTTATCCA	60653	20	GACCGTAGTTGCATTCCCAT	59820	20	196	6	201	AGCCGAATACCCCTTATCCA	60653	20	GGAGCAAATGAACGGAAAGA	60192	20	274	6	279
Quercus_contig_5639	2	c	(T)14cctttc(T)18nngcctagctacgagtttgga(T)10cc(T)16(GA)9	105	2135	2239	AAATGGTGTTCGGAACTTGC	59978	20	AACCAAACCAATCCAATCCA	60029	20	232	2097	2328	AAATGGTGTTCGGAACTTGC	59978	20	ACCAAACCAATCCAATCCAA	60029	20	231	2097	2327	GTGTTCGGAACTTGCCTAGC	59882	20	AACCAAACCAATCCAATCCA	60029	20	227	2102	2328
Quercus_contig_5650	1	c	(T)10gccttctgttttttctatcttattttctcgggaaaatgatt(A)13	64	896	959	TTCTCACCTCCTCGTTTCGT	59844	20	TTCAACGTTCAACCACTGGA	60128	20	222	761	982	GTTCTCACCTCCTCGTTTCG	59844	20	TTCAACGTTCAACCACTGGA	60128	20	223	760	982	TCGTTTCGTAAGATCCAGCC	60214	20	TTCAACGTTCAACCACTGGA	60128	20	211	772	982
Quercus_contig_5656	1	c	(AG)7aaaggaacagtgagatattct(AG)12	59	1664	1722	CTGCGGGATATAGAGGCAAA	60188	20	CCCGTACGAAACCAGAACTC	59592	20	256	1501	1756	AGGCAAAACGTTTGCAGTTT	59791	20	CCCGTACGAAACCAGAACTC	59592	20	243	1514	1756	GAGGCAAAACGTTTGCAGTT	60292	20	CCCGTACGAAACCAGAACTC	59592	20	244	1513	1756
Quercus_contig_5662	1	c	(TG)13(AG)9atcacaggttgcataacaaacaga(T)10	78	50	127	CAAAATGTTTCTCTGCCATGA	58759	21	TTTTCTCCCATTCCATTCCA	60244	20	264	18	281	CAAAATGTTTCTCTGCCATGA	58759	21	TTCTCCCATTCCATTCCAAA	60244	20	262	18	279	CAAAATGTTTCTCTGCCATGA	58759	21	TTTCTCCCATTCCATTCCAA	60244	20	263	18	280
Quercus_contig_5696	1	c	(CTT)7ccgagcttcccacccttctcttca(TC)10	65	655	719	GCTTCTCAGCCATTTGCTTC	60103	20	AGCCTCTCCCATCAGATTCA	59761	20	252	606	857	GAAGCTTCTCAGCCATTTGC	60103	20	AGCCTCTCCCATCAGATTCA	59761	20	255	603	857	TCAGCCATTTGCTTCACATC	59805	20	AGCCTCTCCCATCAGATTCA	59761	20	247	611	857
Quercus_contig_5709	1	c	(T)11cagtcccacagaaaacaatttcgttaaagatgggagcgaagaagaatttcaaggacagcg(AGA)6	89	62	150	CACAACACAACACTACCGGA	58008	20	TGGAAGGTTTGAAGGATTGC	60051	20	191	25	215	CACAACACAACACTACCGGA	58008	20	GGTTTGAAGGATTGCTTGGA	60051	20	186	25	210	CACAACACAACACTACCGGACT	59992	22	TGGAAGGTTTGAAGGATTGC	60051	20	191	25	215
Quercus_contig_5768	1	c	(ACG)6ttttggacgatgacatcgaagccctaaggcgagcctgcatgatcaccggagaaaaccctaacgacctcat(CAA)5	103	253	355	ATTCTCTAAAACCCCACCGC	60320	20	GACCAATTCGAGGTCGTCAT	59934	20	268	154	421	CCACCGCTTTCTCTCACTCT	59598	20	GACCAATTCGAGGTCGTCAT	59934	20	255	167	421	CTAAAACCCCACCGCTTTCT	60474	20	GACCAATTCGAGGTCGTCAT	59934	20	263	159	421
Quercus_contig_5789	1	c	(A)41nn(A)22	65	167	231	GTGCGTGATGTCACAACAAA	59141	20	TTCGCAATAGCTCGGTTTCT	59982	20	130	127	256	GTGCGTGATGTCACAACAAA	59141	20	TGTTGGGTATGTGTCCTCCA	59806	20	169	127	295	GTGCGTGATGTCACAACAAA	59141	20	TATGGGTTATGGCTGGAAGG	59778	20	228	127	354
Quercus_contig_5792	1	c	(CT)11ttctgaagaatctccgcgacgacagcgctcgagtccaaaacgaaacccagaatcag(CT)8	94	28	121	GGGGACCCACTAACTTCCTC	59795	20	TTCCCGCCATCACTTAAAAC	59938	20	255	4	258	GGGGACCCACTAACTTCCTC	59795	20	AAACCCTACAGCAGTGACCG	60171	20	172	4	175	GGGGACCCACTAACTTCCTC	59795	20	ACATTTCCCGCCATCACTTA	60331	20	259	4	262
Quercus_contig_5796	1	c	(TGG)9tgttgccattgttggttggctttttggttgggtttg(GTT)5	78	642	719	GTAGCGCTTGGAGAGAATGG	59978	20	AGAGTCGGAGAGCACAATCG	60555	20	262	525	786	GTAGCGCTTGGAGAGAATGG	59978	20	TTTGGTCCCCAAAATGACAG	60724	20	280	525	804	GAATGGATTGCTTGGAGAGC	59780	20	AGAGTCGGAGAGCACAATCG	60555	20	248	539	786
Quercus_contig_5831	1	c	(TCT)6actgaaccatcaaatccct(CCA)5	52	143	194	TCTCCTTTCCCTCAAAACCC	60414	20	TTGTGAGGAGAGCTGTGGTG	60022	20	225	83	307	CCTTTCCCTCAAAACCCATC	60663	20	TTGTGAGGAGAGCTGTGGTG	60022	20	222	86	307	TCCTTTCCCTCAAAACCCAT	60663	20	TTGTGAGGAGAGCTGTGGTG	60022	20	223	85	307
Quercus_contig_5847	1	c	(TTC)6(ATC)5	33	320	352	TGCCTCTGTTCCTTGTCCTT	59844	20	ATATCGGGACGCTGAAGATG	60059	20	218	268	485	TGCCTCTGTTCCTTGTCCTT	59844	20	GAATATCGGGACGCTGAAGA	60177	20	220	268	487	GAGTTGAGCCAGGAAGCAAC	59997	20	CGGTGGAGTATTTGAATGCC	60331	20	262	137	398
Quercus_contig_5851	2	c	(T)10gtt(G)13	26	169	194	TCCCGTACCCATAATAAGGC	58785	20	CTGGACAATGCTGTTGCTGT	59905	20	121	108	228	TCCCGTACCCATAATAAGGC	58785	20	TTTCTGGACAATGCTGTTGC	59847	20	124	108	231	CTCCCGTACCCATAATAAGGC	59708	21	CTGGACAATGCTGTTGCTGT	59905	20	122	107	228
Quercus_contig_5858	2	c	(T)22gggttttgggttttttttcgagagcggggctccgttattggagccggagctccgagagcatgcgaagaagaggggtcacagt(TG)8(AG)6	132	2141	2272	CCATGGATTCGTCGTCATTT	60723	20	CGAAGAGGCCACCAAACA	60806	18	274	2021	2294	CCATGGATTCGTCGTCATTT	60723	20	CGAAGAGGCCACCAAACAA	62158	19	274	2021	2294	CATGGATTCGTCGTCATTTTC	60324	21	CGAAGAGGCCACCAAACA	60806	18	273	2022	2294
Quercus_contig_5870	1	c	(A)22(CT)6	34	164	197	CCTCTTCCATTCCTCCTCCT	59630	20	TGGCTTGGACAGAGACTGAA	59545	20	185	59	243	CCTCTTCCATTCCTCCTCCT	59630	20	TTGGCTTGGACAGAGACTGA	59545	20	186	59	244	TCTTCCATTCCTCCTCCTCC	60532	20	TGGCTTGGACAGAGACTGAA	59545	20	183	61	243
Quercus_contig_5894	2	c	(CTT)6cgtcgtactctctccccc(TCTT)6	60	118	177	GTGGGTCCCCTTCTCTTTTC	59912	20	CACGAGTCAAACACTCGCTC	59622	20	218	81	298	GTGGGTCCCCTTCTCTTTTC	59912	20	GAATGTGCCACGTCGTTAAA	59590	20	196	81	276	GTGGGTCCCCTTCTCTTTTC	59912	20	ACGAGTCAAACACTCGCTCC	60453	20	217	81	297
Quercus_contig_5896	1	c	(T)12cttttccttttccattttctcaggaaaacattaacaat(TAA)6gcaaaaccaaaanncaaaacc(A)15	104	219	322	CGTTTGGTGGCTTTGTCTTT	60147	20	CGGGTTTCACGGTTACAGAT	59853	20	253	189	441	CGTTTGGTGGCTTTGTCTTT	60147	20	CACTGCTGAGAACCGAGTCA	60178	20	276	189	464	CGTTTGGTGGCTTTGTCTTT	60147	20	TCACTGCTGAGAACCGAGTC	59129	20	277	189	465
Quercus_contig_5943	2	c	(TCC)5accaccaccaccatcacctcctcctccagccattga(TC)15	81	1807	1887	TTGGGTAGCTGATCCTTTGG	60066	20	GATCTAGGATTCTGGGTTGTGC	59968	22	212	1759	1970	TTGAAACCCAAGAAGGATGG	59903	20	GATCTAGGATTCTGGGTTGTGC	59968	22	273	1698	1970	TTGGGTAGCTGATCCTTTGG	60066	20	TCTAGGATTCTGGGTTGTGCTT	60130	22	210	1759	1968
Quercus_contig_6048	3	c	(T)10cttccaaaaacaggtaagagtttc(T)12	46	1573	1618	CGCAACAACCAAAGCAGTTA	59911	20	TTAATCCCACTCCACCCAAA	60162	20	164	1507	1670	CGCAACAACCAAAGCAGTTA	59911	20	CTTAATCCCACTCCACCCAA	59784	20	165	1507	1671	CAAACAGCTAAGCGCAACAA	60191	20	TTAATCCCACTCCACCCAAA	60162	20	176	1495	1670
Quercus_contig_6056	1	c	(AGA)8gccgtggaattggatgcagaagacaaacccatcgtgtgctgtg(CT)7tcc(TCT)10	114	1816	1929	GGGATGGGGTGACAACTATG	60050	20	CGTTTCCAAGCAACTATTACCA	59184	22	241	1741	1981	GGATGGGGTGACAACTATGG	60050	20	CGTTTCCAAGCAACTATTACCA	59184	22	240	1742	1981	CATCTTTAGAGCCACGGGAA	60206	20	CGTTTCCAAGCAACTATTACCA	59184	22	280	1702	1981
Quercus_contig_6065	1	c	(AG)9ggagggaggtatggagaatgatgtggttgaggttgaggttgaggttgaggtgaggagagaagagaaggacaaggtgggaaccatggcta(AGG)6	125	138	262	ACACACACCCAAACCCATTT	59989	20	TCTCCATGGTTAGGCTGGAC	60073	20	171	115	285	ACACACACCCAAACCCATTT	59989	20	CTTCCTTTCCAGCACTGAGC	60134	20	269	115	383	ACACACACCCAAACCCATTT	59989	20	TGTGCTTCATCTGAGCCTTG	60136	20	228	115	342
Quercus_contig_6067	1	c	(AC)16a(AG)9	51	53	103	GCTGCACACACATTCACTCA	59436	20	CGCATATAAACACTGTGGCG	60155	20	210	17	226	GCTGCACACACATTCACTCA	59436	20	GCCACAACACAGACGAAATG	60160	20	190	17	206	GCTGCACACACATTCACTCA	59436	20	CAAACAAAACCCCCAGAAAA	59811	20	136	17	152
Quercus_contig_6071	1	c	(T)13attttttattcggcc(A)10	38	1949	1986	AATGAAGGGCAAAATTGGGT	60542	20	TGAAAAGAAATCAAATCTAAAAACCA	59495	26	243	1820	2062	GAAATGAAGGGCAAAATTGG	59388	20	TGAAAAGAAATCAAATCTAAAAACCA	59495	26	245	1818	2062	GAAGGGCAAAATTGGGTTTT	60164	20	TTTTTGAATGAAAAGAAATCAAATC	57913	25	248	1823	2070
Quercus_contig_6129	1	c	(T)11aatt(A)10	25	410	434	CCGATCTGGGTTCTCAAAAA	60044	20	CCATCTCCCTCATCCAAAAA	59864	20	212	338	549	CGTTGCTTCTCTTCGGTTTC	59993	20	TTCCTCAAAACCCCAACAAA	60314	20	227	255	481	CGTTGCTTCTCTTCGGTTTC	59993	20	TTTCCTCAAAACCCCAACAA	60314	20	228	255	482
Quercus_contig_6141	2	c	(AAC)6acttgtacaactgctctcactaccactcttcaacccacaaattctactacttcttctgctat(TGC)5	95	479	573	GTCCAAATTTCCCATTCCAA	59599	20	ATCAACTTTTGTGTGGCGGT	60419	20	257	380	636	GCTATATCCCAAGACCCCAA	58857	20	ACGTGTGAGCTGAAAAACCC	60156	20	246	454	699	GCTATATCCCAAGACCCCAA	58857	20	GGTTTCACCATCGGACTTGT	59827	20	276	454	729
Quercus_contig_6150	1	c	(A)10gaaaaaaacactttgttt(AG)6	40	48	87	GGCTTTTCACAAAGAAACAAAAA	59687	23	GATGAGGAGGCAGGCAAATA	60177	20	142	0	141	GGCTTTTCACAAAGAAACAAAAA	59687	23	GTTGAAGATGAGGAGGCAGG	59803	20	148	0	147	GGCTTTTCACAAAGAAACAAAAA	59687	23	GCTGGTTGAAGATGAGGAGG	59803	20	152	0	151
Quercus_contig_6150	2	c	(CT)13ggtagttggttttgatttttcatctaacctaatccaacatttaaacacttgggttttctttgttgaccc(T)12cttcttcttccttctctttcaaaaagttccaacctttcttctctgaattctctaaaaactttagc(T)15	187	201	387	CCAGCTCTTTCACATCTTCG	58596	20	CACAGGAGGGTATATAGGAGAACAA	59813	25	272	147	418	TTGATCTCTCTCTCACAAATCCA	58923	23	GAGGAAGGGATCAAATTGAAAA	59420	22	277	169	445	CCAGCTCTTTCACATCTTCGT	59487	21	CACAGGAGGGTATATAGGAGAACAA	59813	25	272	147	418
Quercus_contig_6152	2	c	(A)12caaataaatgaaaaagaaagaaataacatttttatatataatttttttttctttg(A)10cctaaaaattacaattaatggcagaactcaactattatcgtagcc(T)18	140	275	414	ATTTAGGCTCATCTTCCCCC	59379	20	CCAATCTTTGCTCAAAAGAAAAA	59770	23	262	188	449	ATTTAGGCTCATCTTCCCCC	59379	20	AACCAATCTTTGCTCAAAAGAAA	59320	23	264	188	451	CAATTTAGGCTCATCTTCCCC	59917	21	CCAATCTTTGCTCAAAAGAAAAA	59770	23	264	186	449
Quercus_contig_6163	1	c	(GA)7nnnnnnnnnnnnnnnnnnnnnnnnnnnnnnnn(AG)6	58	256	313	CTAAGAGAAGCACCAACGCC	60015	20	CGAAGTGCATTAACTTGCGA	60014	20	222	174	395	CTAAGAGAAGCACCAACGCC	60015	20	AAGACTGGCCTCGTTGTGTT	59769	20	242	174	415	CTAAGAGAAGCACCAACGCC	60015	20	GAAGACTGGCCTCGTTGTGT	60307	20	243	174	416
Quercus_contig_6164	1	c	(GA)14(G)10	38	283	320	CCCCTGGGTTCCTTGAGTAT	60183	20	GTTGGGCACAACCTTTGAAT	59836	20	206	158	363	CCCCTGGGTTCCTTGAGTAT	60183	20	AATGTCTTGGATTGTTGGGC	59797	20	219	158	376	ATTTGGATCATTCTCCCCCT	59588	20	GTTGGGCACAACCTTTGAAT	59836	20	221	143	363
Quercus_contig_6181	4	c	(AT)7aa(AT)7	30	4086	4115	AAAGGAGAGCCGACAAGTGA	59989	20	ATTGTAGGGGAAAACTGGGG	60046	20	158	4049	4206	ACACCAGTCGAAAATGGAGG	59966	20	ATTGTAGGGGAAAACTGGGG	60046	20	194	4013	4206	AAAGGAGAGCCGACAAGTGA	59989	20	GCATTGGGAAAAGAGACGAG	59813	20	262	4049	4310
Quercus_contig_6196	2	c	(T)12ctctctctctatctataactga(CT)10	54	4097	4150	CGTAGCGAAACCAACACTCA	59904	20	ACTCTCTCCCACCACCACAC	60006	20	132	4057	4188	CGTAGCGAAACCAACACTCA	59904	20	ACACTCTCTCCCACCACCAC	60006	20	134	4057	4190	CCAATTCCCCGAATTACAGA	59756	20	ACTCTCTCCCACCACCACAC	60006	20	268	3921	4188
Quercus_contig_6207	2	c	(AAG)6(AGG)8	42	1429	1470	GGGTGAGATTGAAAAGCCAA	60051	20	GCTTCCTCTTCCGCTTACCT	59983	20	227	1279	1505	TGATGGGTTTTGGTCTGTGA	59935	20	GCTTCCTCTTCCGCTTACCT	59983	20	146	1360	1505	GGGTGAGATTGAAAAGCCAA	60051	20	TCTTCCGCTTACCTTCCTCA	59948	20	221	1279	1499
Quercus_contig_6248	1	c	(A)15cacactcctaaaccctctttt(TC)8tgtctgagttttgctacgctgt(TC)15	104	31	134	CACTTCACTCTTTTTCTCTTAGCACA	60476	26	TCCGATCAATTGCTTGAACA	60197	20	160	2	161	CACACTTCACTCTTTTTCTCTTAGCA	60476	26	TCCGATCAATTGCTTGAACA	60197	20	162	0	161	CTTCACTCTTTTTCTCTTAGCACA	57245	24	TCCGATCAATTGCTTGAACA	60197	20	158	4	161
Quercus_contig_6277	2	c	(T)10ccttcattctacaccaaagagaaaataaaagaacatattttctcttcaaactatttattcatacaaaaaaaatttcagcctacacacaa(T)15	114	364	477	CAAAACCAATGGCAAAAACA	59439	20	TCCAAAAAGGCCAAAACCTA	59559	20	279	267	545	ACCAATGGCAAAAACACAAA	58917	20	ATTCCAAAAAGGCCAAAACC	60164	20	277	271	547	AACCAATGGCAAAAACACAA	58917	20	ATTCCAAAAAGGCCAAAACC	60164	20	278	270	547
Quercus_contig_6282	1	c	(AG)8ccaaacccacacacgctagccgatcattaccatacatactgggaattcttaacgaaacaaaaaccatgcactcctgccttt(CA)6gacagagagagaacccaaacactttacgaaact(AGTC)5	162	65	226	ACAAAAGGCGATCGATACCA	60469	20	ATGGTGAGATCGGAAAGCTG	60218	20	258	6	263	ACAAAAGGCGATCGATACCA	60469	20	ATCGGAAAGCTGATGAGAGC	59537	20	250	6	255	ACAAAAGGCGATCGATACCA	60469	20	TGAGATCGGAAAGCTGATGA	59476	20	254	6	259
Quercus_contig_6318	1	c	(TTC)5gctagctctctatcttcagtgagaggcttggaattcgccgagaattcaaatttcccagtgcatgcggaattaggggaattttaatttcaaaattctgga(T)10	124	1743	1866	TCTTTGGCATCCATTGTTGA	60049	20	CAAACCCAGTTCATCGCTCT	60255	20	272	1686	1957	TCTTTGGCATCCATTGTTGA	60049	20	AAACCCAGTTCATCGCTCTG	60255	20	271	1686	1956	TTGGCATCCATTGTTGAAGA	60049	20	CAAACCCAGTTCATCGCTCT	60255	20	269	1689	1957
Quercus_contig_6353	1	c	(CT)6tcccgcccaatactcaacgccctcaactcgtcctcatcaccgac(GAT)5	71	495	565	TTGATCACCTGGCTTCCTCT	59803	20	CGTACTCGCAGCAAAAATCA	60014	20	162	461	622	TTGATCACCTGGCTTCCTCT	59803	20	ATTGGTCTTCGTCCCACTTG	59966	20	213	461	673	TTGATCACCTGGCTTCCTCT	59803	20	GAGAATTGGTCTTCGTCCCA	60050	20	217	461	677
Quercus_contig_6368	2	c	(AG)10(TG)8	36	412	447	TACAATTTGGATCGCAGTCG	59688	20	CGCCATCATTGTACACCAAA	60379	20	259	234	492	TCGCAGTCGTTACGAGAAAG	59220	20	CGCCATCATTGTACACCAAA	60379	20	248	245	492	CGCAGTCGTTACGAGAAAGA	59220	20	CGCCATCATTGTACACCAAA	60379	20	247	246	492
Quercus_contig_6385	1	c	(AG)16tcaaattaagtttgcatagtcgcgagggaaact(AG)6	77	3410	3486	GCGAGAAAGCAAAGAGGAGA	59836	20	CATCCACGGTTTCTAACGGA	60883	20	260	3268	3527	GCGAGAAAGCAAAGAGGAGA	59836	20	TCATCCACGGTTTCTAACGG	60883	20	261	3268	3528	GCGAGAAAGCAAAGAGGAGA	59836	20	ATCCACGGTTTCTAACGGAC	58912	20	259	3268	3526
Quercus_contig_6421	1	c	(AAC)5ttttacggcgactggattttccggcgagatttgagaacataggagtttagtttttgatctggcaaaacaaaattaaaaagcaaaaac(AG)6	114	46	159	GCTTTTCCGATTCACCAAAA	60053	20	TATCAAGGGCCAAAAATGTG	58480	20	274	4	277	AGCTTTTCCGATTCACCAAA	59685	20	TATCAAGGGCCAAAAATGTG	58480	20	275	3	277	GCTTTTCCGATTCACCAAAA	60053	20	CAAGGGCCAAAAATGTGC	60049	18	271	4	274
Quercus_contig_6432	2	c	(CAG)8ccgctgatggggcaacagtcaaatgcaacaaatatgcaacagaatcaattaattgcacaacaaggcagtgttggggacat(GCA)5acagaggatgcttggccagcagaataatcttcaaaacat(GCA)5	173	971	1143	AGCAGCAGCCAATGTTACCT	59904	20	TTACTTTGAGGGCCCAACTG	60103	20	268	947	1214	AGCAGCAGCCAATGTTACCT	59904	20	TACTTTGAGGGCCCAACTGT	59592	20	267	947	1213	AGCAGCAGCCAATGTTACCT	59904	20	CATTACTTTGAGGGCCCAAC	59429	20	270	947	1216
Quercus_contig_6432	3	c	(CAG)10caacag(CAA)7cagcaacagcaacaa(CAG)6	90	2498	2587	AGCAGCGCCATATAATCCAG	60217	20	ATGTTGCTGAAAGACCCCTG	60111	20	278	2447	2724	AGCGCCATATAATCCAGCAG	60217	20	ATGTTGCTGAAAGACCCCTG	60111	20	275	2450	2724	AGCAGCAGCGCCATATAATC	60360	20	AAGCTGCTGCATTTGATGTG	60019	20	206	2444	2649
Quercus_contig_6437	1	c	(TC)7taaaactctctctttctctctctaaaac(CT)6	54	78	131	TTTAGACACAGAGGGGTCCG	60103	20	TGAAAGAAGGAGACGAGGGA	59920	20	208	33	240	TTTAGACACAGAGGGGTCCG	60103	20	TCGAATCTCCGGAACAAAAG	60184	20	152	33	184	TAGACACAGAGGGGTCCGAG	60252	20	TGAAAGAAGGAGACGAGGGA	59920	20	206	35	240
Quercus_contig_6447	1	c	(CT)14attattcttagtattccttcatcttttgtctactttctctctttctt(TC)7acagaaataaaatctttctcacttcctcagcctttaccatctgctttctttgacttgagaagggc(T)10	164	90	253	ATTGGGCTCCATTCCTCTTT	59903	20	TTCTGGAAAATTGCAGCTCAT	59837	21	263	65	327	ATTGGGCTCCATTCCTCTTT	59903	20	GGAAAATTGCAGCTCATGAAA	60203	21	259	65	323	ATTGGGCTCCATTCCTCTTT	59903	20	TCTGGAAAATTGCAGCTCAT	58450	20	262	65	326
Quercus_contig_6447	2	c	(ATC)5tatccggagagctagtgttgaaggtttttgattgtctataatgtgcatctttttctcttttaaaa(T)16gggtgcctttttctcttttaaa(T)16	134	1961	2094	GCTTGAACAACAGGAAAGCC	59859	20	GTGGAGGGATGTGTAGGTGG	60238	20	248	1936	2183	GGAGGAGCTTGAACAACAGG	59844	20	GTGGAGGGATGTGTAGGTGG	60238	20	254	1930	2183	GCTTGAACAACAGGAAAGCC	59859	20	GGATGTGTAGGTGGCAGGAC	60395	20	242	1936	2177
Quercus_contig_6461	1	c	(CT)7cgctcagtctgtatagccgttgaagtgttcacagacgc(AGA)7	73	74	146	ACCTTTCCTGACCTGACCCT	59968	20	CTGGAACCCTACTCCCCATT	60183	20	175	33	207	TTCCTGACCTGACCCTCAAC	60088	20	CTGGAACCCTACTCCCCATT	60183	20	171	37	207	ACCTTTCCTGACCTGACCCT	59968	20	ACTGGAACCCTACTCCCCAT	59676	20	176	33	208
Quercus_contig_6484	2	c	(GAT)5gggtttctctttctttggggtttgtggaagtagctgctgcttcagaaatagcagccaccattatagatgggttttgtgaacagaaaaaagttttc(CT)13	136	2212	2347	CCTTGAAGAGACTTGTCGGC	59989	20	GAAAACCCTTGTTGGGTTCA	59807	20	259	2119	2377	TTGAAGAGACTTGTCGGCCT	59989	20	GAAAACCCTTGTTGGGTTCA	59807	20	257	2121	2377	TCTTCGAGGATTTGGGTTTG	60044	20	GAAAACCCTTGTTGGGTTCA	59807	20	232	2146	2377
Quercus_contig_6496	4	c	(CT)11(CA)11	44	1803	1846	GTTTGCGAATTCCAGTGTGA	59697	20	TGCTAACGCGTTGACAGTTT	59536	20	274	1638	1911	GTTTGCGAATTCCAGTGTGA	59697	20	GCTAACGCGTTGACAGTTTG	59536	20	273	1638	1910	TTGCGAATTCCAGTGTGATG	60665	20	TGCTAACGCGTTGACAGTTT	59536	20	272	1640	1911
Quercus_contig_6500	1	c	(CT)7cagagaaagaaggcgtttccttcggctttgaattctcatcggttttcactgttcagcaagtg(A)10	86	205	290	TCCAGACTGTCATTGACCCA	60088	20	ATCTTCACCACCATTAGCGG	59955	20	177	175	351	TCCAGACTGTCATTGACCCA	60088	20	TCCTCTGGATCTTCACCACC	60048	20	185	175	359	ATTTCCCCAATTCCCCAATA	60199	20	ATCTTCACCACCATTAGCGG	59955	20	276	76	351
Quercus_contig_6522	1	c	(CT)6cccttctattctttttcaccagagattagacccagaccacttcttttttctcaattgtacccccacacgtctctctc(T)13	102	121	222	CCCAGTCACTGAGTCAAGAGC	60041	21	CCCGTGTCCAAAATGATAGAA	59809	21	261	59	319	CCAGTCACTGAGTCAAGAGCC	60041	21	CCCGTGTCCAAAATGATAGAA	59809	21	260	60	319	CCCAGTCACTGAGTCAAGAGC	60041	21	TCCCGTGTCCAAAATGATAGA	60316	21	262	59	320
Quercus_contig_6542	3	c	(T)15aatat(A)11	31	2072	2102	TTTGAACCCCATAATTCCCA	59988	20	GCTTGGATTTTGAACCATGAA	59930	21	227	1990	2216	AAGTGCAGTGTTTGAACCCC	60012	20	GCTTGGATTTTGAACCATGAA	59930	21	237	1980	2216	GCACCAACCCAAGAGACAAT	59973	20	GCTTGGATTTTGAACCATGAA	59930	21	176	2041	2216
Quercus_contig_6547	1	c	(TC)13atcatccaatattggagtttgagagtactttctaggggttttgaaaattgaaaaacaaaaacaaagccaaagcccaaagctttaaagctgat(CA)9	136	187	322	CCCATACCTTCCTCTCCTCC	59890	20	AGTTGGGGTTCCCTTATTGG	60046	20	263	123	385	CCTTCCTCTCCTCCATCAAA	59209	20	AGTTGGGGTTCCCTTATTGG	60046	20	257	129	385	CCATACCTTCCTCTCCTCCA	59087	20	AGTTGGGGTTCCCTTATTGG	60046	20	262	124	385
Quercus_contig_6570	1	c	(A)10tgttaaagagctatggctttcagatccccgcgtgttcaaactcaa(AAAT)5accaatacagtctcgcagtttcagtaaaccatggaaaccaagtcaaaattggaagccctataa(T)22	160	82	241	TCATGAGAGCTTCAGGGTCA	59499	20	GTGGTGAAAATGCCTCACCT	59973	20	259	25	283	TCATGAGAGCTTCAGGGTCA	59499	20	TAGGGTGGTGAAAATGCCTC	59933	20	263	25	287	TTGTCATGAGAGCTTCAGGGT	59859	21	GTGGTGAAAATGCCTCACCT	59973	20	262	22	283
Quercus_contig_6583	2	c	(TA)10tttggaagcagattaaaattgtacgtctaaagtaggaagaaattagtttttaga(T)14	88	621	708	ATCAGGTCCAAAATGGCATC	59756	20	CCAGTACAAATCTCATGAACGG	59494	22	228	506	733	ATCAGGTCCAAAATGGCATC	59756	20	TGGCAAACCAGTACAAATCTCA	60534	22	235	506	740	AAAACCACATCGTTTGGACC	59694	20	CCAGTACAAATCTCATGAACGG	59494	22	264	470	733
Quercus_contig_6583	3	c	(A)12(TA)12	36	1160	1195	GTTAGGAGACAGCGGAATGC	59843	20	CAAACTAATTAGAACCGGCCA	59130	21	122	1112	1233	GTTAGGAGACAGCGGAATGC	59843	20	AGAACCGGCCACATGTATAA	57971	20	112	1112	1223	GTTAGGAGACAGCGGAATGC	59843	20	TTAGAACCGGCCACATGTAT	57971	20	114	1112	1225
Quercus_contig_6589	2	c	(GA)6aatttggtgagcgggaaagcgaaagagtgctcgc(AG)9	64	185	248	TTCGCGTTTTGCTTTTCTTT	60000	20	TCCTTGGTGTCCCACTTTTC	59943	20	233	140	372	TTTCGCGTTTTGCTTTTCTT	60000	20	TCCTTGGTGTCCCACTTTTC	59943	20	234	139	372	TTTTCGCGTTTTGCTTTTCT	60000	20	TCCTTGGTGTCCCACTTTTC	59943	20	235	138	372
Quercus_contig_6591	1	c	(TA)7ttttaaaaattttgttgctgaatgaagacaga(T)10	56	349	404	TGAGCCAAATCAAGGTTTTGT	59601	21	GTTGACAACCTTGGCCTCAT	59973	20	264	274	537	TGAGCCAAATCAAGGTTTTGT	59601	21	TGGCCTCATGGTTGAGTATG	59522	20	253	274	526	TGAGCCAAATCAAGGTTTTGT	59601	21	AGTTGACAACCTTGGCCTCA	60690	20	265	274	538
Quercus_contig_6591	2	c	(GGC)5agcggcttcctaatttgggcttgggggtttgggagaatgtaatggagccaaaaacatgga(TAT)5	90	1370	1459	CAATATTTGCATCCGTGGTG	59809	20	AGTTCTGGGTCTGGATGTGG	59962	20	259	1297	1555	CAATATTTGCATCCGTGGTG	59809	20	CTGGGTCTGGATGTGGAAGT	59962	20	255	1297	1551	TGGTGTTGGGTTCTTTGGAT	60210	20	AGTTCTGGGTCTGGATGTGG	59962	20	244	1312	1555
Quercus_contig_6616	1	c	(T)10ggg(A)15	28	240	267	TTTCCCGTCTACCCCTCTCT	60067	20	CGCCAACAAACAAACTACCA	59627	20	255	89	343	CCCGTCTACCCCTCTCTCTC	60208	20	AACCCTAGCTAGCTCCCACC	59735	20	280	92	371	GCGGATCTGAGCTCCAATTA	60318	20	CACCACCCAAACGATTTTCT	59830	20	243	183	425
Quercus_contig_6618	1	c	(GAA)6gaggaagaagaa(GAT)6	48	306	353	TAAAGACCCCACCATCAAGC	59933	20	GGCTCTTCTGCATTTGAAGG	59955	20	273	184	456	TCCCCTTGACTGCTGAAACT	59844	20	GGCTCTTCTGCATTTGAAGG	59955	20	238	219	456	TAAAGACCCCACCATCAAGC	59933	20	TTGGTGGATCCTTCTCTGCT	59803	20	212	184	395
Quercus_contig_6648	2	c	(T)10cagctaaattgaatgagatcaagaacgaaaccctagaaatcaatattgtgc(T)18	79	2053	2131	TAATCCCAATCCCAAAACCA	59988	20	GAATTTCTCAAAGGCGAAGC	59046	20	279	1876	2154	CCAATCCCAAAACCAACAAT	59523	20	TGTGAATTTCTCAAAGGCGA	59395	20	277	1881	2157	ATCCCAATCCCAAAACCAAC	60787	20	TGTGAATTTCTCAAAGGCGA	59395	20	280	1878	2157
Quercus_contig_6657	2	c	(TC)6c(CT)15	43	1280	1322	AACTCGGCCATAGGCATAGA	59691	20	CTTTCTCGACGAAGACCCTG	59982	20	278	1235	1512	AACTCGGCCATAGGCATAGA	59691	20	ACGAAGACCCTGACCACATC	59969	20	270	1235	1504	AACTCGGCCATAGGCATAGA	59691	20	GACGAAGACCCTGACCACAT	59969	20	271	1235	1505
Quercus_contig_6663	1	c	(T)11cttgttgttttggcaacaaggagttgcagagagtgagtttggagtgaa(AAG)7	80	2385	2464	TCTGAGTCTATGGCGGCTTT	59978	20	CTTCCACTCCCCAAGTTCAA	60081	20	256	2263	2518	GAGTCTATGGCGGCTTTGAG	59978	20	CTTCCACTCCCCAAGTTCAA	60081	20	253	2266	2518	GTCTATGGCGGCTTTGAGAG	59978	20	CTTCCACTCCCCAAGTTCAA	60081	20	251	2268	2518
Quercus_contig_6706	1	c	(T)12nnnnnnnnnnn(T)12	35	3349	3383	GGTGGGAAAATTCCCTTGAT	59996	20	GGAATGGAAGTAATGAACCCC	59523	21	270	3195	3464	AAATTCCCTTGATGCACAGC	60081	20	GGAATGGAAGTAATGAACCCC	59523	21	263	3202	3464	GCAACTGTGGTGGTGCTCTA	59905	20	GGAATGGAAGTAATGAACCCC	59523	21	245	3220	3464
Quercus_contig_6731	1	c	(T)16cccacttgaaatttgtttgtaaataacaaaaatattcgaaataagagagacagagtcagagaa(AG)8	95	171	265	CCTTTTGTTTTTCCCAGTTTTG	59887	22	AAGCAAAACCCAAATCAGAA	57338	20	259	60	318	CCTTTTGTTTTTCCCAGTTTTG	59887	22	AAGGATTTTAAGCAAAACCCAA	59067	22	268	60	327	CCTTTTGTTTTTCCCAGTTTTG	59887	22	AAGCAAAACCCAAATCAGAAAT	59038	22	259	60	318
Quercus_contig_6776	1	c	(A)11taactaaaa(AC)11gctaaatgcataagaagtgtgatttatcatttatctatctttctggtttctgcagtgctttcccaaaccgcttta(AC)7	131	928	1058	CAAAGTGACAATAAAAAGCAGAAAA	58987	25	TCAGCTACCAAACAGAATTTCG	59402	22	226	883	1108	CAAAGTGACAATAAAAAGCAGAAA	57781	24	TCAGCTACCAAACAGAATTTCG	59402	22	226	883	1108	TCAAACATTGCAACCTTATTAATTTC	59723	26	TCAGCTACCAAACAGAATTTCG	59402	22	279	830	1108
Quercus_contig_6792	1	c	(GTT)7tgattggataagagggagagagggtgagtgggtggtagtggaagtgagagaggagtttgtgttggtggcggaggaggaggaggc(GGT)6	123	2559	2681	GCCATGGGTGAGAGTTAGGA	60073	20	TCCGGCCTTAAAAATGAGTG	60067	20	263	2498	2760	GCCATGGGTGAGAGTTAGGA	60073	20	CATTTCCGGCCTTAAAAATG	59429	20	267	2498	2764	AGAGTGATCGGTTCTGAGGG	59254	20	TCCGGCCTTAAAAATGAGTG	60067	20	241	2520	2760
Quercus_contig_6801	1	c	(T)14cttctcttgtatgcatcaaaatcagagaaacagtgaggcactgaggcttctgatatactcctcactt(TC)6	93	1852	1944	GGAAAACTTCATGGGTGAGG	59381	20	TTGTACTATGCGTCTAGCTTTGTT	57487	24	274	1700	1973	GGAAAACTTCATGGGTGAGG	59381	20	GTTGTACTATGCGTCTAGCTTTGTT	58267	25	275	1700	1974	AAATCCAAATGCAGCAGAGC	60361	20	GTTGTACTATGCGTCTAGCTTTGT	57004	24	231	1744	1974
Quercus_contig_6817	1	c	(A)11ct(A)13	26	116	141	TGTTCAGTTACCTATAGCTCCATTTC	59210	26	TATCTGTTTCGGCAGGCTTT	59845	20	194	71	264	TGTTCAGTTACCTATAGCTCCATTTC	59210	26	TTATCTGTTTCGGCAGGCTT	59845	20	195	71	265	TGTTCAGTTACCTATAGCTCCATTTC	59210	26	TGGACTGTTTGGTTCACGAG	59720	20	130	71	200
Quercus_contig_6820	1	c	(CT)6cagtctcttcctttatt(TC)6acatcactttctctctcttcctctctagtctctctagctctcaaaaacctttg(T)10	104	197	300	GCACTAGCAGATGCTTACTTCTCA	60229	24	CGTAAAGCAAAAGTGTATCGG	57557	21	252	127	378	GCACTAGCAGATGCTTACTTCTCA	60229	24	ACGTAAAGCAAAAGTGTATCGG	58395	22	253	127	379	GCACTAGCAGATGCTTACTTCTCA	60229	24	CGTAAAGCAAAAGTGTATCGGT	58395	22	252	127	378
Quercus_contig_6835	2	c	(GA)7agtggaactcaagctcttgtcagagaaagtttgtatcagaaaaactaatttagttgggtatggaagaagctaagatggag(AT)8	110	522	631	CGGTGATCTGGTCATCAGTG	60113	20	GCTTCCCTCATCTCTCTGTCC	60351	21	280	408	687	CGGTGATCTGGTCATCAGTG	60113	20	CTTCCCTCATCTCTCTGTCCA	59390	21	279	408	686	CGGTGATCTGGTCATCAGTG	60113	20	TTCCCTCATCTCTCTGTCCA	58291	20	278	408	685
Quercus_contig_6835	3	c	(GA)11gggggatctagctataaggggaatagagagatacgccatactgtgatttctctgtatgtccccaaactggggttagagctcc(CT)12	128	782	909	GGACAGAGAGATGAGGGAAGC	60351	21	TGTGTATGTGTGTGTTACATGTGG	59218	24	271	667	937	GACAGAGAGATGAGGGAAGCA	59545	21	TGTGTATGTGTGTGTTACATGTGG	59218	24	270	668	937	TGGACAGAGAGATGAGGGAAG	59390	21	TGTGTATGTGTGTGTTACATGTGG	59218	24	272	666	937
Quercus_contig_6836	2	c	(TA)7(GA)9	32	3873	3904	CTCCTCCAACAACCACCACT	60002	20	TTTTGAAAACACCAAACGCA	60125	20	273	3723	3995	CTCCTCCAACAACCACCACT	60002	20	TTTGAAAACACCAAACGCAG	59746	20	272	3723	3994	CCTCCAACAACCACCACTTT	59861	20	TTTTGAAAACACCAAACGCA	60125	20	271	3725	3995
Quercus_contig_6841	2	c	(AG)11cacacac(TG)8	45	396	440	TCCTTCTTCAATTGCCATCC	60014	20	CTCCAGCCTCATCAACCCTA	60210	20	198	347	544	TCCTTCTTCAATTGCCATCC	60014	20	TAGGAATTGCATCAGCACCA	60220	20	180	347	526	ACGAGCAGAGAGACCAGCAT	60167	20	CTCCAGCCTCATCAACCCTA	60210	20	240	305	544
Quercus_contig_6850	1	c	(GAA)5ggagagagaggaggcattgtgtgtttttgagacattcagacaacagagagagtttgattgaatcgttaagacaaagggtttggtctcctc(T)13	118	140	257	GTGGGGAGGACAGAGATGAA	60048	20	CACCTTCACACAAAAACAACCA	60847	22	260	70	329	GAGTGAGGGCAAAATTGGAA	60051	20	CACCTTCACACAAAAACAACCA	60847	22	228	102	329	ATGTGGGGAGGACAGAGATG	59920	20	CACCTTCACACAAAAACAACCA	60847	22	262	68	329
Quercus_contig_6865	2	c	(T)10ctc(T)12	25	1584	1608	TGGAGGTCTGGAGAGGCTTA	59943	20	CGGCTCCGTACTTCTACAGG	59891	20	279	1365	1643	TCCATCGCCTTTCTGATTTC	60155	20	CGGCTCCGTACTTCTACAGG	59891	20	255	1389	1643	TCTCCATCGCCTTTCTGATT	59773	20	CGGCTCCGTACTTCTACAGG	59891	20	257	1387	1643
Quercus_contig_6872	1	c	(AG)7tgtggacactgaaatagagtacaacagtatagtctaatatagaaggctagaagaagact(AG)7aaaacaaacaagtagaaagagactagagagacaaagagaccagcagagaaagagagagtgtattaatatatattga(CT)8cagtcacacagg(A)11	202	55	256	GCATCATAGGCCAGAGGACT	59268	20	ACCAAATCCCCAAAATTTCC	59867	20	264	16	279	GCATCATAGGCCAGAGGACT	59268	20	CAACGTTACCAAATCCCCAA	60587	20	271	16	286	TATGGCATCATAGGCCAGAG	58697	20	ACCAAATCCCCAAAATTTCC	59867	20	268	12	279
Quercus_contig_6872	2	c	(A)10gaagcaaagtggtttttggggaccaaacaaagacaaaagcagaagagccggttttgtaaccgaagcagaagagagagtgtggcagtcgttacaa(AAC)5	119	450	568	CACACAAGGCTGAGGAGTGA	60022	20	AGGCAGACAGGACGGTTATG	60134	20	250	387	636	CACACAAGGCTGAGGAGTGA	60022	20	GCAGACAGGACGGTTATGCT	60285	20	248	387	634	ACCACACAAGGCTGAGGAGT	59756	20	AGGCAGACAGGACGGTTATG	60134	20	252	385	636
Quercus_contig_6872	3	c	(TCA)6(TCT)6actactacagatactaaaggattgacctttgagcttgctttcgtttgctgggttttatt(TTC)6	113	697	809	CATAACCGTCCTGTCTGCCT	60134	20	AGATGTGCCATTGAAGACCC	59934	20	246	617	862	CATAACCGTCCTGTCTGCCT	60134	20	TCCAGATGTGCCATTGAAGA	60201	20	249	617	865	CATAACCGTCCTGTCTGCCT	60134	20	CCATTGAAGACCCCACAAAC	60210	20	239	617	855
Quercus_contig_6881	1	c	(T)10ctctatacaaaattttctctgaggagtgagagagggacagag(A)12ccgaaattagggtttattgggcgctcatcagagatgtt(GA)6aagaaaggaggagagatg(A)10	142	1750	1891	CCAATCCGTAAGATTCCCCT	60145	20	AAACTCTTTACAAAAGTAACCCTTCTC	58209	27	216	1719	1934	GCGTTTCAATCTTCTCCGAC	59820	20	AAACTCTTTACAAAAGTAACCCTTCTC	58209	27	264	1671	1934	CCAATCCGTAAGATTCCCCT	60145	20	AAAAACTCTTTACAAAAGTAACCCTTC	58149	27	218	1719	1936
Quercus_contig_6889	1	c	(AG)9atgtgagtgtgagagagttgagttttagggtttcaatgaatgagtatgagtgtgatgagtccaaaagaggagtccgtattatttgagttagagacttt(GA)8	132	3709	3840	TCGGATCCTCCATTGAAAAC	59871	20	GCTGCGAACAAACAAACAAA	59895	20	250	3665	3914	GGATCCTCCATTGAAAACGA	59871	20	GCTGCGAACAAACAAACAAA	59895	20	248	3667	3914	AACCTCTCCATCGGATCCTC	60421	20	GCTGCGAACAAACAAACAAA	59895	20	260	3655	3914
Quercus_contig_6898	3	c	(GA)14tttttacctaactaagagggatctct(GA)7	68	2932	2999	GATGATGGAACCGCAAATTC	60282	20	CGGTCTCTCCTCTGTGTGTG	59436	20	203	2896	3098	GATGATGGAACCGCAAATTC	60282	20	GTGAGGAAGGAAGAAGCAGC	59166	20	170	2896	3065	GATGATGGAACCGCAAATTC	60282	20	TGGTGAGGAAGGAAGAAGCA	60913	20	172	2896	3067
Quercus_contig_6905	1	c	(A)23nntcttgacacc(A)16	51	377	427	GGGGGAAGAAGTTTCCACAT	60169	20	CATCCCCATACCCAAAGAAA	59617	20	210	274	483	GGGGGAAGAAGTTTCCACAT	60169	20	ATTTTCTGTGGTTCCCCCAT	60422	20	227	274	500	TTTCCCCTCAAACCAAGAGA	59641	20	CATCCCCATACCCAAAGAAA	59617	20	238	246	483
Quercus_contig_6907	1	c	(TAG)5nnnnnnnnnnnnnnnnnnnnnnnnnnnnnnnnnnnnnnnnnnnnnnnnnnnnnnnnnnnnnnnnnnnn(T)10	93	123	215	ATCCGCAATGTCCACACTTT	60384	20	TCATCATCATCCTCGTCTGC	59750	20	278	42	319	ATCCGCAATGTCCACACTTT	60384	20	CTCGTCTGCTGCTCCTTCTC	60431	20	267	42	308	ATCCGCAATGTCCACACTTT	60384	20	TGCTCCTTCTCCTATGGCTG	60495	20	258	42	299
Quercus_contig_6907	2	c	(CT)7t(TC)6	27	563	589	CCCGCCTGTCTGTTTATCAT	59955	20	TCAAATAGCCCAACAGCTCA	59420	20	209	539	747	GTAACCAAGCTAACCGCGTC	59775	20	TCAAATAGCCCAACAGCTCA	59420	20	230	518	747	CCTGTAACCAAGCTAACCGC	59769	20	TCAAATAGCCCAACAGCTCA	59420	20	233	515	747
Quercus_contig_6921	1	c	(CT)12agagagcgaccttt(GAA)10	68	1929	1996	CGAACCCCTCACTCCATTTA	59926	20	AGTCGTCGTCCCAAATTCAC	59973	20	175	1851	2025	CGAACCCCTCACTCCATTTA	59926	20	ACAGTCGTCGTCCCAAATTC	59973	20	177	1851	2027	ACGCACATCAACAACGCTAC	59794	20	AGTCGTCGTCCCAAATTCAC	59973	20	156	1870	2025
Quercus_contig_6927	3	c	(CT)13t(TC)6	39	633	671	CACGACGTGTGTTTCTGACC	60203	20	CATTGACCGTGCGTGAATAC	59995	20	145	575	719	GGATTTTGCCTGAACACGAC	60504	20	CATTGACCGTGCGTGAATAC	59995	20	159	561	719	CACGACGTGTGTTTCTGACC	60203	20	CCGTGCGTGAATACCATAAA	59443	20	139	575	713
Quercus_contig_6934	1	c	(A)10gaggagtttaagtgcgcatgcgtgcgtgtacatacagaaatgatttcatctcttc(TA)6	77	159	235	GGCTTCACTAGCGCACTTCT	59786	20	CCCTTTCGGCTCTCCTTAGT	59842	20	209	122	330	ACAAAGGCCTGGCTTCACTA	59875	20	TTTTGCTCACTTTCTTGCCC	60365	20	258	112	369	CCTCCTCAGTCCACATCACA	59659	20	CCCTTTCGGCTCTCCTTAGT	59842	20	270	61	330
Quercus_contig_6947	1	c	(A)57(GAA)7	78	2314	2391	CGCCAAATCAGAAGGAAAAA	60181	20	TGGTGGAATGATTTGAAGCC	60843	20	173	2283	2455	CGCCAAATCAGAAGGAAAAA	60181	20	GGTGGAATGATTTGAAGCCT	58984	20	172	2283	2454	CGCCAAATCAGAAGGAAAAA	60181	20	TTTGGTGGAATGATTTGAAGC	59930	21	175	2283	2457
Quercus_contig_7032	1	c	(CCA)5ccg(CCA)5	33	886	918	TATCCTTCACCTGGGTTTGC	59933	20	TCGGCATTTATTTGGAGGAG	60031	20	200	756	955	TATCCTTCACCTGGGTTTGC	59933	20	ATTTGGAGGAGTTGTGCTGG	60111	20	191	756	946	TATCCTTCACCTGGGTTTGC	59933	20	CAACATTGAAAGTGGCATCG	60111	20	217	756	972
Quercus_contig_7038	2	c	(GA)6g(T)11	24	168	191	CACACGCAAGAAGATACGGA	59864	20	ATGAGTAGCTGGCATCAGGG	60240	20	257	144	400	CCCAAACAGAAAAGGCAGAG	59846	20	AGTGGAAGAGTGGGAAACGA	59697	20	133	106	238	CCCAAACAGAAAAGGCAGAG	59846	20	TGGAAGAGTGGGAAACGACT	59697	20	131	106	236
Quercus_contig_7100	1	c	(A)17cacacccaataaaccagaactcacaaaccctccagacccaacccc(ACA)5	77	25	101	CCAAAACAAAAGCCACATAGAA	59162	22	GGAGGAGAAGAAGCCCAACT	59817	20	261	0	260	CCAAAACAAAAGCCACATAGAA	59162	22	GGAGGAGGATTATTGGGAGG	59722	20	276	0	275	CCAAAACAAAAGCCACATAGA	57824	21	GGAGGAGAAGAAGCCCAACT	59817	20	261	0	260
Quercus_contig_7104	1	c	(T)10aaggaatccaataggcatctaaaactatgttgcgtacgttctttaacaacatatatgtat(AG)10	90	106	195	TCATGAATGGACAAACCCAA	59750	20	TCCTGTTTTAGTAGGAGCCTCG	59907	22	145	77	221	TCATGAATGGACAAACCCAA	59750	20	GCTGCTAAACTTGTCAGCAAAA	59712	22	185	77	261	CTCATGAATGGACAAACCCA	59343	20	TCCTGTTTTAGTAGGAGCCTCG	59907	22	146	76	221
Quercus_contig_7109	2	c	(A)12tttaataatt(A)12	34	368	401	CGAACAAATATGGTCGGTCC	60192	20	TGGTGGTCATTTTGGAAACA	59792	20	185	315	499	CAGGCTGGGAAGAGAATTTG	59807	20	TGGTGGTCATTTTGGAAACA	59792	20	261	239	499	GGCTGGGAAGAGAATTTGTG	59670	20	TGGTGGTCATTTTGGAAACA	59792	20	259	241	499
Quercus_contig_7150	1	c	(A)11tcccaaacaacaagttgtttctagatatgtttaagaaaacccaatctctctcttaacagaacagaacatgaaatacgaggttttaggg(GA)15	129	2033	2161	TGAAATTTTCTTTGGAGCCC	59135	20	CCACGTGTCCTCCTCTCATT	60112	20	260	2001	2260	TGAAATTTTCTTTGGAGCCC	59135	20	TTCTCTCCACGTGTCCTCCT	59835	20	266	2001	2266	TGAAATTTTCTTTGGAGCCC	59135	20	TTTCTCTCCACGTGTCCTCC	60238	20	267	2001	2267
Quercus_contig_7159	1	c	(CAA)7ccccc(T)10	36	165	200	GGAGCTAATCACACTTCCGC	59843	20	TTGGATGAGGTCCAGTCCAT	60326	20	151	125	275	TAAACCATGCATTCCCGTTT	60188	20	TTGGATGAGGTCCAGTCCAT	60326	20	238	38	275	AACCATGCATTCCCGTTTTA	60188	20	TTGGATGAGGTCCAGTCCAT	60326	20	236	40	275
Quercus_contig_7165	1	c	(TTA)5tttt(A)10	29	109	137	GCATGATCCCAGAAGGAAAT	58937	20	AAGGTGTCAATGAGTCTCGGA	59712	21	187	4	190	CACTTCCCAATTTCTCAGCA	58847	20	AAGGTGTCAATGAGTCTCGGA	59712	21	126	65	190	GGTTCCACACTTCCCAATTT	58741	20	AAGGTGTCAATGAGTCTCGGA	59712	21	133	58	190
Quercus_contig_7180	1	c	(TC)7tttgtgctagggtttcatattcgctcttcaattctagcttttttagattcaaat(TC)11a(CT)6	103	52	154	CGAAGAGGACAACGGATCTC	59803	20	TTGAACAAAGAATCGAAACCC	59054	21	206	9	214	CGAAGAGGACAACGGATCTC	59803	20	TTGAACAAAGAATCGAAACCCT	59980	22	206	9	214	AGAGGACAACGGATCTCCAA	59655	20	TTGAACAAAGAATCGAAACCC	59054	21	203	12	214
Quercus_contig_7221	1	c	(AT)9(AG)26	70	39	108	GCTTTAGCCATTTGGCATCC	61809	20	CATTCCCTCTCTTATTCCATGC	59930	22	144	15	158	GGCTTTAGCCATTTGGCATC	61809	20	CATTCCCTCTCTTATTCCATGC	59930	22	145	14	158	GCTTTAGCCATTTGGCATC	58322	19	CATTCCCTCTCTTATTCCATGC	59930	22	144	15	158
Quercus_contig_7224	1	c	(TC)13cctcccccccccnnnnnnnnnnnnnnnnnnnnnnnnnnnnnnnnn(C)10	81	1056	1136	GCATATGCTGTCAAGGCTGA	59979	20	GGGATGTTGACAAAATTTCAGA	58928	22	236	961	1196	GCATATGCTGTCAAGGCTGA	59979	20	AGGGATGTTGACAAAATTTCAGA	59864	23	237	961	1197	CCATGCATATGCTGTCAAGG	60096	20	GGGATGTTGACAAAATTTCAGA	58928	22	240	957	1196
Quercus_contig_7226	1	c	(AG)11ggaggaggtgaaaaaacaacaattatgaaccctcacaaatctgtagaagagtcttcttaaaactctcacaacaacaa(CAC)5	114	47	160	GGGAGAGAGGAGGGAAGAAG	59367	20	GAAGAGAAATGGGGGAAGGA	60380	20	218	22	239	GGGAGAGAGGAGGGAAGAAG	59367	20	AAGAGAAATGGGGGAAGGAG	59508	20	217	22	238	GGGAGAGAGGAGGGAAGAAG	59367	20	AGAAGAGAAATGGGGGAAGG	59508	20	219	22	240
Quercus_contig_7251	1	c	(T)33nnnnnnnnnnnnnnnn(T)33ctataccttttctagcaaga(T)10	112	3054	3165	CCTCCCACACCATAGTTGCT	59989	20	AAGTGCAGAAGTTCAGGCCA	60975	20	259	2950	3208	CCTCCCACACCATAGTTGCT	59989	20	AAGTTCAGGCCAGCTCCAC	60402	19	251	2950	3200	CCTCCCACACCATAGTTGCT	59989	20	AGTGCAGAAGTTCAGGCCA	59561	19	258	2950	3207
Quercus_contig_7261	1	c	(TC)8ttacttt(TTC)9	50	41	90	CCCCCTCTCCTTTTCTCAGT	59671	20	TTCCAAGGCAAACCAAAAAC	59953	20	221	14	234	CCCCCTCTCCTTTTCTCAGT	59671	20	TGCCACTCTCTTTCATGCTG	60136	20	271	14	284	CCCCCTCTCCTTTTCTCAGT	59671	20	CCAAGGCAAACCAAAAACAC	60378	20	219	14	232
Quercus_contig_7279	1	c	(A)16nn(A)16	34	1141	1174	TTGTCAAAGCTTCAACGCAC	60035	20	CCCTGTTGAGGGGGAAATAA	61031	20	186	1040	1225	TTGTCAAAGCTTCAACGCAC	60035	20	CCTGTTGAGGGGGAAATAAA	58876	20	185	1040	1224	TTGTCAAAGCTTCAACGCAC	60035	20	CCTGTTGAGGGGGAAATAAAA	60163	21	185	1040	1224
Quercus_contig_7296	2	c	(CT)6ca(CT)6ttggag(A)23cg(A)29	86	508	593	ACCTTTGTACACCCCAGCAG	60028	20	TCACACATGTTTATGCCCTCA	59980	21	262	456	717	AACCTTTGTACACCCCAGCA	60410	20	TCACACATGTTTATGCCCTCA	59980	21	263	455	717	ACCTTTGTACACCCCAGCAG	60028	20	TCAATCTCTCACCCACCTCTC	59243	21	199	456	654
Quercus_contig_7304	1	c	(AG)7acagagagagagacacagagagagtgttgtgtga(GT)9	66	2080	2145	CCAAACCGACCCTTTAATCC	60534	20	ATCATTCACCCCCATCCC	60355	18	280	1888	2167	TGCTTAACCCATTAGCTCACAA	59779	22	CTTATCATTCACCCCCATCC	59055	20	198	1973	2170	TTGCTTAACCCATTAGCTCACA	59779	22	CTTATCATTCACCCCCATCC	59055	20	199	1972	2170
Quercus_contig_7323	1	c	(T)22nnaaaggaaggga(T)17	52	241	292	GCTGGGGTTGATGTTTTCAT	59797	20	AAAATCCCTTCCTTTCCTGC	59532	20	252	65	316	ATGGATTCGGTTGAAAGGTG	59790	20	AAAATCCCTTCCTTTCCTGC	59532	20	234	83	316	CATGGATTCGGTTGAAAGGT	59790	20	AAAATCCCTTCCTTTCCTGC	59532	20	235	82	316
Quercus_contig_7378	1	c	(T)10ataattgggttctagtgtgttcctctatttaacttaaactataattcttggctttttcctcgctcca(TAT)6	95	527	621	AGATGGAGAGAAACCTCTGGG	59685	21	TGGGAAGGAAAATAAGGAGGA	59890	21	259	457	715	GATGGAGAGAAACCTCTGGG	58664	20	TGGGAAGGAAAATAAGGAGGA	59890	21	258	458	715	GATGGAGAGAAACCTCTGGGT	59549	21	TGGGAAGGAAAATAAGGAGGA	59890	21	258	458	715
Quercus_contig_7414	1	c	(CA)6gagct(AG)7	31	305	335	TGATCACCCCATCTAACGGT	60195	20	AGTGAAGAAGTGAGCGCCAT	60020	20	154	220	373	GGCGGACATTTCAACTTCTC	59676	20	AGTGAAGAAGTGAGCGCCAT	60020	20	232	142	373	GCGGACATTTCAACTTCTCC	59676	20	AGTGAAGAAGTGAGCGCCAT	60020	20	231	143	373
Quercus_contig_7416	1	c	(TG)16(AG)12	56	3715	3770	GCGTGTAATGTTTGGTGGTG	59888	20	CGTGGTCACTTTTAACACCCA	60822	21	266	3624	3889	GCGTGTAATGTTTGGTGGTG	59888	20	TCACTGTCAAACCCCACTTT	58030	20	195	3624	3818	GCGTGTAATGTTTGGTGGTG	59888	20	CGTGGTCACTTTTAACACCC	57980	20	266	3624	3889
Quercus_contig_7417	3	c	(A)14ttcttcaaaag(A)10	35	3483	3517	TAACCCCTTCATGAGTTGGC	59933	20	TCCAAACCAAGTTTGATCCC	59767	20	218	3439	3656	GTGGTGGTTCGGGTATTGAC	60096	20	TCCAAACCAAGTTTGATCCC	59767	20	244	3413	3656	TGGTGGTTCGGGTATTGACT	60232	20	TCCAAACCAAGTTTGATCCC	59767	20	243	3414	3656
Quercus_contig_7461	1	c	(TTC)5acaatacaatgtataatgtaatagaagcatgaaaatggagggact(GA)6	72	4435	4506	CGGATGCCTTTGATTAGCAT	60060	20	AGTCAGGTTGGGTCTGTTGC	60159	20	212	4383	4594	CGGATGCCTTTGATTAGCAT	60060	20	GGTTGGGTCTGTTGCAATTT	59836	20	207	4383	4589	CGGATGCCTTTGATTAGCAT	60060	20	CAAGAGATGCTTGGAGTCCC	59803	20	175	4383	4557
Quercus_contig_7466	1	c	(T)15gtggtaatattttttttgttttatcactgtatgtccagcaataacaaaaacatattgtc(A)12	86	2254	2339	GCAAAAGATCGGAAAGATGG	59645	20	AAGGGAGAGTGGAATAGGCAA	60082	21	280	2160	2439	AAAAGATCGGAAAGATGGGC	60399	20	AAGGGAGAGTGGAATAGGCAA	60082	21	278	2162	2439	CAAAAGATCGGAAAGATGGG	59500	20	AAGGGAGAGTGGAATAGGCAA	60082	21	279	2161	2439
Quercus_contig_7483	1	c	(CT)9cactcttctcaccctcacaaatatataagcatttccatt(TC)6ttcagagaaagaaaaaaaag(A)13	102	95	196	TTAGTTACCGCCACCTCACC	59993	20	GATTTTTGAGGACTCCATTTTTG	59026	23	167	56	222	GCAACTAACAGCCCACGAAT	60140	20	GATTTTTGAGGACTCCATTTTTG	59026	23	206	17	222	TTAGTTACCGCCACCTCACC	59993	20	AGATTTTTGAGGACTCCATTTTTG	59887	24	168	56	223
Quercus_contig_7491	1	c	(T)11cttactttacttttttataaaaattgtagtatgtactttttgttcctcttcttctcaag(TC)9c(CT)6	101	50	150	AAGTGTGAGTTAGTTCGTTTCACTG	58991	25	CCTCCAACAACCAAGGAAAA	59942	20	155	22	176	AAGTGTGAGTTAGTTCGTTTCACTG	58991	25	ATCATGCCTCCTCCAACAAC	59934	20	164	22	185	AAGTGTGAGTTAGTTCGTTTCACTG	58991	25	CTCCTCCAACAACCAAGGAA	60081	20	157	22	178
Quercus_contig_7513	1	c	(AC)8(AT)6	28	285	312	CACTTACAGGAACACACACGC	59275	21	CGACCTTAGCAGTCAAGCCT	59639	20	102	253	354	CACTTACAGGAACACACACGC	59275	21	TCGACCTTAGCAGTCAAGCC	60538	20	103	253	355	ACACTTACAGGAACACACACGC	60140	22	CGACCTTAGCAGTCAAGCCT	59639	20	103	252	354
Quercus_contig_7514	1	c	(CAT)6tgatcaaccatatgta(CAT)6	52	633	684	CAAACCGCACTTAGGTGTCA	59758	20	TTCAACCAAACAAATGCACAA	59999	21	247	510	756	CAAACCGCACTTAGGTGTCA	59758	20	TTTCAACCAAACAAATGCACA	59999	21	248	510	757	CAAACCGCACTTAGGTGTCA	59758	20	CAACCAAACAAATGCACAATG	59880	21	245	510	754
Quercus_contig_7523	1	c	(TC)9ttcaaaacttcacgttcttccaaaaatctaaaccaaaaatcactctttctttttgaagatttttggaccaaacacc(A)10	104	74	177	GACAATCCACATCCATTCCC	59995	20	TTTGCTGCTTCTGCTTCTGA	60011	20	219	25	243	ACATCCATTCCCTTCTGCAC	59934	20	TTTGCTGCTTCTGCTTCTGA	60011	20	211	33	243	GACAATCCACATCCATTCCC	59995	20	TCCTCCGATGAACAACACTG	59676	20	259	25	283
Quercus_contig_7565	2	c	(GGA)5agaggagggagagaatcaggtggttccgtggtcctgtgcttcatcgccgccaccgccaccgccgccgccgagttccacgagtagcgaggg(GGA)5	120	877	996	GCCAGGTCTCTGAGAGTCAA	58082	20	GCCGTACTCGACAACTCCTC	59874	20	265	755	1019	CGATCATGATGAGGATGAAGA	58604	21	GCCGTACTCGACAACTCCTC	59874	20	234	786	1019	TGATTCTGATGATGAGGATGGA	60426	22	GCCGTACTCGACAACTCCTC	59874	20	201	819	1019
Quercus_contig_7613	2	c	(TA)11cacacacacaaattatatatacacatatagctgtaaattgtaatttgtgt(GA)6	84	187	270	TGGATCTTCAATTCCTTGCC	60014	20	GATAATTCCGACGGAGCTGA	60177	20	211	151	361	TGGATCTTCAATTCCTTGCC	60014	20	ACTGAAAGCATAACCGCTGG	60270	20	256	151	406	TGGATCTTCAATTCCTTGCC	60014	20	CATAACCGCTGGACGACATA	59566	20	248	151	398
Quercus_contig_7634	6	c	(GA)12gggagagatcgaagatcggagagttatggcggttcacgaagtttatgtgagg(GA)6	88	3238	3325	GGGTTCCGATCAACTCAGAT	58943	20	TCTTCCCTCCTTTGTGGTTTT	59963	21	277	3099	3375	GGGTTCCGATCAACTCAGAT	58943	20	TCTCTTCCCTCCTTTGTGGTT	60096	21	279	3099	3377	ATCGGGTTCCGATCAACTC	59878	19	TCTTCCCTCCTTTGTGGTTTT	59963	21	280	3096	3375
Quercus_contig_7675	1	c	(A)17ttccgnnctctttctaac(A)16ttccgtg(TC)6catcaaaaaaaaagaaaaagaaaaaacaattccgag(TC)6	118	625	742	AAAGCACGAGAGAGCGAGAG	60035	20	TGGAGAGTTGAGGTTGAAGC	58000	20	266	511	776	AGAAAGCACGAGAGAGCGAG	60035	20	TGGAGAGTTGAGGTTGAAGC	58000	20	268	509	776	AAAGCACGAGAGAGCGAGAG	60035	20	AATGGAGAGTTGAGGTTGAAGC	59757	22	268	511	778
Quercus_contig_7683	4	c	(A)13gaaacctataattttg(T)10	39	3915	3953	CCGCTGTTATCCGCTACATT	60117	20	ACGCAATTCATTATTTCGGG	59795	20	213	3799	4011	TGCGAAGGGGCTAAGTAAAA	59847	20	ACGCAATTCATTATTTCGGG	59795	20	142	3870	4011	TGCGAAGGGGCTAAGTAAAA	59847	20	GTTCCGGTAAAGGATCTCCC	59766	20	276	3870	4145
Quercus_contig_7686	1	c	(A)10g(TAA)5	26	54	79	CAACCACTTGTCTTGTCTCCC	59607	21	GGGGCTCTGTATCCATTGAA	59894	20	202	21	222	CAACCACTTGTCTTGTCTCCC	59607	21	ACCTCCTCGACCAAACTCCT	60111	20	151	21	171	CAACCACTTGTCTTGTCTCCC	59607	21	TTCTGCAAGGGGCTCTGTAT	59836	20	210	21	230
Quercus_contig_7696	1	c	(CT)6tcccaccaaatactcaacgccctcaactcgtcctcatcacc(GAT)5	68	214	281	GCTGTCCTCAACAGCATCAA	59992	20	GGTCACCTTTCTCCACCAAA	59943	20	230	95	324	GCTGTCCTCAACAGCATCAA	59992	20	TCAGGGTCACCTTTCTCCAC	60088	20	234	95	328	GCTGTCCTCAACAGCATCAA	59992	20	ATTGGTCTTGGTCCCACTTG	59820	20	257	95	351
Quercus_contig_7746	1	c	(GAG)6gacgaggaagaggaggaagaggacaaaggaggaggagaaaaagaagttga(GGC)6	86	1075	1160	ATATGGCTTGCTCGACTTGG	60235	20	GGGTCCGTGGTAGTGCTAGA	60134	20	277	967	1243	ACCTGTTGAAGGACTTTGCG	60291	20	ACGTAGGGTCCGTGGTAGTG	59907	20	261	988	1248	ACCTGTTGAAGGACTTTGCG	60291	20	GGGTCCGTGGTAGTGCTAGA	60134	20	256	988	1243
Quercus_contig_7755	1	c	(CT)8tttacaccattaacgataaaactgtccccttaccc(CT)7	65	461	525	CAGACGTGGTGCAGAAAGTT	58932	20	GAAAGAAAGGGGTGAGGACC	59912	20	210	400	609	ACAGACGTGGTGCAGAAAGTT	59824	21	GAAAGAAAGGGGTGAGGACC	59912	20	211	399	609	CAGACGTGGTGCAGAAAGTT	58932	20	AAGAAAGGGGTGAGGACCAC	60349	20	208	400	607
Quercus_contig_7755	2	c	(A)13ggtacaggaatgtaatagatggagttttaaataacttacatatgaggttgtaacttcatggttttaacagacaaatgtac(T)11	104	1777	1880	TGGCTGACTTTTGTACGTGG	59758	20	TGTGTGGAAATAGAGGCAACA	59184	21	212	1709	1920	TGGCTGACTTTTGTACGTGG	59758	20	TGTGGAAATAGAGGCAACACA	59184	21	210	1709	1918	TGGCTGACTTTTGTACGTGG	59758	20	GTGTGTGGAAATAGAGGCAACA	60037	22	213	1709	1921
Quercus_contig_7785	1	c	(TCA)5tcgtaatattct(TCA)5	42	399	440	TGCTACCATTGTGTGGCACT	60183	20	ATCGAATTCAAGAGCGGCTA	59945	20	251	250	500	TGCTACCATTGTGTGGCACT	60183	20	CGAATTCAAGAGCGGCTAAG	60110	20	249	250	498	TGCTACCATTGTGTGGCACT	60183	20	CAGGGATCGAATTCAAGAGC	59773	20	256	250	505
Quercus_contig_7825	2	c	(T)14gttccccaaaaatctttccacgcttttcaacttcttcacatcgctaccctagaaaaacctcaaataaaatttggtacccaaattgaaa(T)40	142	1546	1687	CCGCTTCCCGATTCATACTA	60053	20	TGGTGAGGAATTATGGACGA	58923	20	233	1511	1743	CCGCTTCCCGATTCATACTA	60053	20	TTGGTGAGGAATTATGGACGA	60316	21	234	1511	1744	CCGCTTCCCGATTCATACTA	60053	20	TTGGTGAGGAATTATGGACG	58422	20	234	1511	1744
Quercus_contig_7827	1	c	(AC)10(TC)9	38	45	82	CCACACACGATATACACACACAG	58914	23	GGGTAGTGAAGCGTGGTTGT	60035	20	231	0	230	CCACACACGATATACACACACAG	58914	23	GAGGGAAGAGAAGGGGTTTG	60045	20	159	0	158	CCACACACGATATACACACACAG	58914	23	GCGAAGTGGGAATTTTGGTA	59938	20	182	0	181
Quercus_contig_7883	1	c	(A)17cttgggttttctcgaactcaaaacaaaaacgttagtttccacgaacagacaatt(A)13	84	629	712	TTCTTCTTGTTCGTCCCCAC	60088	20	CTTCCTGTCCGATTCAGAGC	59950	20	257	587	843	CTTCTTCTTGTTCGTCCCCA	60224	20	CTTCCTGTCCGATTCAGAGC	59950	20	258	586	843	CAAATTCAAAACCCACCCAC	60066	20	GACCAGCAGGTCTTCGGTAA	60255	20	250	555	804
Quercus_contig_7899	1	c	(AG)12ttttaagtgagagaagggaatatatgcctgaataagaaagaggatggtgtgtgaaaggaggagtgtgggctgt(GA)8	113	1335	1447	CGTGACCGTACATTGGGAAT	60636	20	TGTCCTGTCCTGTCCTTCAG	58803	20	218	1254	1471	CGTGACCGTACATTGGGAAT	60636	20	TGTCCTGTCCTGTCCTTCAGT	59741	21	218	1254	1471	ATCTGGTTGGGCATGTTCAG	60924	20	TGTCCTGTCCTGTCCTTCAG	58803	20	246	1226	1471
Quercus_contig_7925	1	c	(A)10tg(A)11	23	2913	2935	CTGGAAGAAAAGGGCATCAA	60184	20	ATGGCATATGTGTCGGATTG	59230	20	152	2831	2982	CTGGAAGAAAAGGGCATCAA	60184	20	TGTGTCGGATTGAGGAAAAA	59097	20	144	2831	2974	CTGGAAGAAAAGGGCATCAA	60184	20	GGCATATGTGTCGGATTGAG	58953	20	150	2831	2980
Quercus_contig_7962	1	c	(CAA)7aaataccttaaactcaccaaagaa(T)11	56	774	829	TTGAAATCGGAAGAGATGCC	60155	20	CCACCAACAAACATTTCCCT	59688	20	275	668	942	AATCGGAAGAGATGCCAGTG	60218	20	CCAACAACACCACCAACAAA	60292	20	280	672	951	AATCGGAAGAGATGCCAGTG	60218	20	CCACCAACAAACATTTCCCT	59688	20	271	672	942
Quercus_contig_7966	1	c	(T)10nnctca(T)10	26	308	333	AGAGCTTCCAGTTGGATTCG	59430	20	ATATAAGTGGATCGTCGCGG	59945	20	249	230	478	GAGCTTCCAGTTGGATTCGT	59288	20	ATATAAGTGGATCGTCGCGG	59945	20	248	231	478	CCTCTCCCTCCTCTTCCATC	60149	20	CTGGTTGCTGGTTTTTGAGG	60659	20	265	185	449
Quercus_contig_7977	2	c	(GA)11aagagggaaagatttgagggtcagagatccatctgctaatctccgagc(AG)7	84	889	972	TCTTGTTCCCATCCGAGTTC	60050	20	CGTTTGCCAATTTTGCTTTT	60109	20	273	769	1041	TCTTGTTCCCATCCGAGTTC	60050	20	CTTCGTTTGCCAATTTTGCT	60244	20	276	769	1044	TCTTCTTGTTCCCATCCGAG	60187	20	CGTTTGCCAATTTTGCTTTT	60109	20	276	766	1041
Quercus_contig_8037	2	c	(T)29nnattttttcc(T)18	58	259	316	CAACAAAATCGCAACAATCG	60111	20	GGAGGAGAGCTTTTCGGAGT	59957	20	152	192	343	CAACAAAATCGCAACAATCG	60111	20	CCCTAGGGTTAACGGAGGAG	59949	20	165	192	356	AATCGCAAAACCCTAACCCT	59835	20	GGAGGAGAGCTTTTCGGAGT	59957	20	137	207	343
Quercus_contig_8045	1	c	(TC)14tttctctctgtgtttcttcagccatgggacgaggcaaagggagcaacagaaattctaggatttcttctta(TTC)7	119	49	167	GGAGTTCAGAAACAAACAACGA	59262	22	GCCGAGGAGCAGAAATTAGA	59551	20	229	19	247	AGGAGTTCAGAAACAAACAACGA	60192	23	GCCGAGGAGCAGAAATTAGA	59551	20	230	18	247	GGAGTTCAGAAACAAACAACGA	59262	22	AAACCTGCGGCTTTGTTCT	59867	19	252	19	270
Quercus_contig_8064	2	c	(A)12tt(A)72	86	2799	2884	TAGCCATCTCCATTTCTCGC	60318	20	CCCTCACTTTCTCTCCCTCC	60186	20	156	2765	2920	GCGAATCTTCCATAGCCATC	59633	20	CCCTCACTTTCTCTCCCTCC	60186	20	168	2753	2920	GAGCAGTGCGAATCTTCCAT	60370	20	CCCTCACTTTCTCTCCCTCC	60186	20	175	2746	2920
Quercus_contig_8065	1	c	(GA)7gcaagagaagaaaggtgg(T)16	48	1180	1227	GCGAGCATACCAGAAGTTCC	59843	20	TTCCTTCACACTTTGGGGAG	60081	20	280	1052	1331	TGGCTTTCTTCTCATCACCC	60195	20	TTTTCCTTCACACTTTGGGG	59942	20	218	1116	1333	GGCTTTCTTCTCATCACCCA	60195	20	TTTTCCTTCACACTTTGGGG	59942	20	217	1117	1333
Quercus_contig_8096	1	c	(CT)8cactctctgctctctgcgtgtgtctgaaattcagagaagaaagagagagaaag(A)19ccaaaaannnnnnn(A)27	129	92	220	AACTTTTCATCCCAATCCCC	59996	20	GACACGGCTTCTTCGTTCTC	59997	20	238	40	277	AACTTTTCATCCCAATCCCC	59996	20	GAGACACGGCTTCTTCGTTC	59997	20	240	40	279	ACCCAATCGAATTTGGGTTT	60411	20	GACACGGCTTCTTCGTTCTC	59997	20	210	68	277
Quercus_contig_8166	3	c	(CTT)6ctcttcct(CCG)7(CAG)5	62	1039	1100	TCTTCTCCGCCACCTTAGAA	59948	20	AGGAAGAAGAGGAAGGCTGC	60096	20	166	971	1136	CTCCTTCGCAACCACCTTAG	59869	20	AGGAAGAAGAGGAAGGCTGC	60096	20	138	999	1136	CTCCTTCGCAACCACCTTAG	59869	20	TCGAGTCCGCTAGGTTTTGT	59875	20	258	999	1256
Quercus_contig_8169	1	c	(TC)7tgtctatttttctctattcaatttgttgttttttgaactgttgagtt(TC)15	91	72	162	TTCATCAACAGTCACCGGAA	60088	20	GGGTGAGAGAAGAAACGAACC	60103	21	193	18	210	ACCGGAATCTCCCAGTCTTC	60456	20	GGGTGAGAGAAGAAACGAACC	60103	21	180	31	210	GTTCATCAACAGTCACCGGA	59525	20	GGGTGAGAGAAGAAACGAACC	60103	21	194	17	210
Quercus_contig_8173	1	c	(GAG)5aataaaat(GAA)8	47	96	142	AGCCTCAAATCCCGAAAAAT	59909	20	TCTCTCTTCCTCTTCCACTTCC	59067	22	149	51	199	AGCCTCAAATCCCGAAAAAT	59909	20	TCTCTTCCTCTTCCACTTCCTC	59067	22	147	51	197	CCTCAAATCCCGAAAAATGA	59872	20	TCTCTCTTCCTCTTCCACTTCC	59067	22	147	53	199
Quercus_contig_8180	2	c	(TC)7tttctctttctggctttgttttaaaagaacactctctt(TC)8	68	6228	6295	GACGACGTTGTAATGGCTCA	59722	20	CTCTGGTCCGAAAATCCAAA	60044	20	156	6202	6357	GACGACGTTGTAATGGCTCA	59722	20	TCTGGTCCGAAAATCCAAAC	59910	20	155	6202	6356	ACGACGACGTTGTAATGGCT	60581	20	CTCTGGTCCGAAAATCCAAA	60044	20	158	6200	6357
Quercus_contig_8195	1	c	(TC)7taataaaaaag(A)11	36	153	188	TCCTCGTTTTTCAGCTGCTT	60132	20	AGCACCCTTTCATGAGCAAC	60263	20	156	60	215	TCCTCGTTTTTCAGCTGCTT	60132	20	CACCCTTTCATGAGCAACAA	59691	20	154	60	213	TCCTCGTTTTTCAGCTGCTT	60132	20	TTTGACCCTTTCCCTTTTCA	59518	20	194	60	253
Quercus_contig_8201	1	c	(T)12cctcaatcaagaaaaagctgttcaagagctactac(T)10	57	2673	2729	CTCTGTGCTGCTGAGCCA	60000	18	CGACCAATAGCTGAGGCTCT	59598	20	277	2642	2918	TGCTGAGCCACAGCCATA	60096	18	CATCACCGACCAATAGCTGA	59673	20	275	2650	2924	CTGCTGAGCCACAGCCATA	61146	19	CATCACCGACCAATAGCTGA	59673	20	276	2649	2924
Quercus_contig_8201	3	c	(CT)14cacagagtcagtgttgggggcaaaagagagccaatgggtgaagcatcagagacaaccaggtaacaatatgcaaacgagaagaacacacag(TGA)5	133	3283	3415	TGTTGAGCGAACTTAAGAGGG	59503	21	GCCCCAAAAATCAAAATCTTC	59780	21	273	3225	3497	TGTTGAGCGAACTTAAGAGGG	59503	21	CCCCAAAAATCAAAATCTTCC	59645	21	272	3225	3496	TTGAGCGAACTTAAGAGGGAA	59098	21	GCCCCAAAAATCAAAATCTTC	59780	21	271	3227	3497
Quercus_contig_8244	2	c	(CAT)5gctatgaagattcca(T)13	43	221	263	CACCGACATGACAGTAACCG	60025	20	GGTGGTGGTGGTGGGTATAG	59966	20	262	86	347	TCCCACCGACATGACAGTAA	59960	20	GGTGGTGGTGGTGGGTATAG	59966	20	265	83	347	CCGACATGACAGTAACCGAA	59566	20	GGTGGTGGTGGTGGGTATAG	59966	20	260	88	347
Quercus_contig_8249	1	c	(CT)9agaactgtgacacaaaatattctaatccgtgaagttgttgtagtt(GTA)5	78	166	243	CTAAACCCGAAACCAACCAA	59833	20	CACACGGCCTAAACCTTTGT	60030	20	203	89	291	TAAACCCGAAACCAACCAAC	59702	20	CACACGGCCTAAACCTTTGT	60030	20	202	90	291	TCTCCTAAACCCGAAACCAA	59541	20	CACACGGCCTAAACCTTTGT	60030	20	207	85	291
Quercus_contig_8278	2	c	(TA)12tctatatatata(T)14	50	1976	2025	GCGACGGAGAAGAAGAAATG	59955	20	CAACCCGGTCTATCGTTTGT	59853	20	249	1912	2160	TGCGACGGAGAAGAAGAAAT	59955	20	CAACCCGGTCTATCGTTTGT	59853	20	250	1911	2160	GAAGTGCGACGGAGAAGAAG	60134	20	CAACCCGGTCTATCGTTTGT	59853	20	254	1907	2160
Quercus_contig_8278	3	c	(TC)10aaatcggtacatcggcatctaaagtagacccccccc(CT)10	76	2306	2381	ACAAACGATAGACCGGGTTG	59853	20	GAGAGACAATCAGCCGCTTC	60104	20	279	2141	2419	ACCCGACCCACACAGATTAC	59703	20	GAGAGACAATCAGCCGCTTC	60104	20	196	2224	2419	ACCCGACCCACACAGATTAC	59703	20	ATCTAGGCCCCAAGAGAGGA	60169	20	235	2224	2458
Quercus_contig_8281	4	c	(T)20gggaaccttcaa(T)17	49	2524	2572	CCAGCCCAAGTAGCAGTGTT	60312	20	CAGCTGGGCTAGGAAAAGAA	59587	20	237	2472	2708	CCAGCCCAAGTAGCAGTGTT	60312	20	ACAGCTGGGCTAGGAAAAGA	59077	20	238	2472	2709	CCAGCCCAAGTAGCAGTGTT	60312	20	GTGCTGGGGTTCGAAGTATT	59056	20	269	2472	2740
Quercus_contig_8286	1	c	(CAC)6(CAA)6aaaacaatccttttctcttcttcctcctctaattcctccaatttt(AAC)6	99	624	722	CGCTTCTTCAATCCCATCAT	60036	20	TGGTCCAAGGCTTTAGCAGT	59875	20	269	536	804	TTCAATCCCATCATCCGTTT	60133	20	TGGTCCAAGGCTTTAGCAGT	59875	20	263	542	804	TCCCTTTCTCCAAACGAAGA	59784	20	TGGTCCAAGGCTTTAGCAGT	59875	20	244	561	804
Quercus_contig_8293	1	c	(TC)7tactcatatcccttccatttccatctccgtctccgtctctatttccatccctaccctactt(TC)13	101	50	150	TTTCCCTTTTCTTCTCTCAAAAA	58597	23	TCCTGTGTCTTTGCTAGCTTTTC	60069	23	204	0	203	TTTCCCTTTTCTTCTCTCAAAAA	58597	23	TCTTTAGCTTCCTGTGTCTTTGC	60069	23	213	0	212	TTTCCCTTTTCTTCTCTCAAAAA	58597	23	GCTTTTCATGTATTGAGGCTTG	58901	22	188	0	187
Quercus_contig_8304	3	c	(TG)6(AG)9	30	3074	3103	GTTGGGGAGGCATCTTGTAA	59933	20	TGAATCAGAGTTGCATTGGG	59648	20	220	3026	3245	AGCCTTCCTTCTTGCGTTTT	60373	20	TGAATCAGAGTTGCATTGGG	59648	20	260	2986	3245	AAGCCTTCCTTCTTGCGTTT	60373	20	TGAATCAGAGTTGCATTGGG	59648	20	261	2985	3245
Quercus_contig_8327	1	c	(AT)7(AG)14	42	3327	3368	CCAAACTGGGAAAAGAACCA	59942	20	GCTGATGTAACTGCAAGCCA	60019	20	171	3226	3396	CCAAACTGGGAAAAGAACCA	59942	20	TTGCTCATCCATAGCGTCAG	59972	20	275	3226	3500	GGCATTAACCAAACTGGGAA	59801	20	GCTGATGTAACTGCAAGCCA	60019	20	179	3218	3396
Quercus_contig_8343	1	c	(TCC)5tcttcctccc(CAT)5	40	352	391	GATACTGGCAGCAGCACAAA	60019	20	GAAGATGCTGAGGAGGGACA	60349	20	231	188	418	TACTGGCAGCAGCACAAAAC	60058	20	GAAGATGCTGAGGAGGGACA	60349	20	229	190	418	GATACTGGCAGCAGCACAAA	60019	20	TGAGGAAGATGCTGAGGAGG	60488	20	235	188	422
Quercus_contig_8358	1	c	(T)11c(T)11	23	1734	1756	GAATGGGCTTGGCAAAGATA	60038	20	AAAGTTAAATAACCCCCGCC	59229	20	140	1646	1785	ATTTATGAATGGGCTTGGCA	60289	20	AAAGTTAAATAACCCCCGCC	59229	20	146	1640	1785	GAATGGGCTTGGCAAAGATA	60038	20	AGTTAAATAACCCCCGCCC	60027	19	138	1646	1783
Quercus_contig_8375	1	c	(AG)11c(GA)9	41	158	198	TTAACGGCCCAGATTCACTC	60074	20	TTCCCAGCAACATCTTCTCC	60195	20	232	22	253	TTAACGGCCCAGATTCACTC	60074	20	CCCAGCAACATCTTCTCCTC	59803	20	230	22	251	TTAACGGCCCAGATTCACTC	60074	20	TCCCAGCAACATCTTCTCCT	59803	20	231	22	252
Quercus_contig_8401	2	c	(T)13aatcttttactaatctnnaaaacctgtttgaggctgtactttgagacccagtag(T)15	82	352	433	ATGTCAGGCCCATTGTTTTC	59797	20	TAATCATCCCCACAACACCA	59623	20	280	326	605	ATGTCAGGCCCATTGTTTTC	59797	20	CCACAACACCAAATCCTGAA	59389	20	271	326	596	TGTCAGGCCCATTGTTTTCT	60495	20	TAATCATCCCCACAACACCA	59623	20	279	327	605
Quercus_contig_8418	1	c	(T)18nnnnnnnnnnnnnnnnnnnnnnnnnnnnnnnnnnnnnnnnnnnnnnnnnnnnnn(T)10	82	117	198	CCAATACATAAGAACAAAGAGCC	57074	23	ATGGTTCATGTCAGGCTGTG	59551	20	239	90	328	ACCAATACATAAGAACAAAGAGCC	57887	24	ATGGTTCATGTCAGGCTGTG	59551	20	240	89	328	GGCTACAACTGATGTTTAGTAGCAT	58097	25	TGGTTCATGTCAGGCTGTGT	60162	20	269	59	327
Quercus_contig_8424	1	c	(CTT)5cctcatttgtagcttctttgtaacataga(CT)13	70	66	135	GGTGTCTTGGATTTTCTGCC	59532	20	TTCCTTCCCACACTACCCTG	59959	20	159	23	181	GGTGTCTTGGATTTTCTGCC	59532	20	AACCAAATTGGCTTTCATGG	59801	20	280	23	302	GGTGTCTTGGATTTTCTGCC	59532	20	CCAAATTGGCTTTCATGGAT	59762	20	278	23	300
Quercus_contig_8425	1	c	(CT)11cac(TG)8	41	193	233	ATCCAAAACCGAACTTGCTG	60110	20	AGAGAGAATGCGATTCCACC	59243	20	131	131	261	CGGTGACTGAAGTGCTGAGA	60178	20	AGAGAGAATGCGATTCCACC	59243	20	233	29	261	TGTAACAGCCGGTGACTGAA	60301	20	AGAGAGAATGCGATTCCACC	59243	20	242	20	261
Quercus_contig_8433	1	c	(A)11g(A)10	22	2042	2063	TGTCAATAGCAGGGTTGCAG	59864	20	AATGATCAAATCCACGCACA	59931	20	235	1866	2100	TGTCAATAGCAGGGTTGCAG	59864	20	CAATGATCAAATCCACGCAC	59931	20	236	1866	2101	TGTCAATAGCAGGGTTGCAG	59864	20	ACAATGATCAAATCCACGCA	59931	20	237	1866	2102
Quercus_contig_8473	1	c	(TG)12(AG)12	48	2742	2789	TTGGGAAGAGCTGAAAAGGA	59926	20	TCCAACAAAACCCAAAAACA	58889	20	212	2604	2815	GCTGGATCCGATCACAAAAT	59900	20	TCCAACAAAACCCAAAAACA	58889	20	239	2577	2815	TTGGGAAGAGCTGAAAAGGA	59926	20	TCCAACAAAACCCAAAAACAC	59733	21	212	2604	2815
Quercus_contig_8522	2	c	(AG)6aaagcgtgtcta(GT)17ccgcgcgtgacacagagagagagaaagagagagaaaaacagac(AG)6	113	2281	2393	GGGATTTCTGCCAATTTCAC	59368	20	CCAAACCATTGGAATCATCC	59991	20	257	2165	2421	GGGATTTCTGCCAATTTCAC	59368	20	GGCGCCTATTGTAAACCAAA	59964	20	272	2165	2436	GGGATTTCTGCCAATTTCAC	59368	20	TTTCGGCGCCTATTGTAAAC	60095	20	276	2165	2440
Quercus_contig_8527	1	c	(T)10ctc(T)11	24	1444	1467	GCCTGAGCCTGAACTTGAAC	59997	20	ATCTCCGACCACTTATCCCC	60154	20	243	1372	1614	AGCCTGAGCCTGAACTTGAA	60134	20	ATCTCCGACCACTTATCCCC	60154	20	244	1371	1614	AGGAGCCTGAGCCTGAACTT	60532	20	ATCTCCGACCACTTATCCCC	60154	20	247	1368	1614
Quercus_contig_8532	1	c	(TCT)6tcgagatgatctggttc(GGT)6	53	130	182	ACGGTGGTTACAGAAGGCTG	60171	20	ATTCTCACGCAATCTCCGAT	59658	20	249	81	329	ACGGTGGTTACAGAAGGCTG	60171	20	CACGCAATCTCCGATTCTCT	60362	20	244	81	324	ACGGTGGTTACAGAAGGCTG	60171	20	CTCACGCAATCTCCGATTCT	60362	20	246	81	326
Quercus_contig_8542	3	c	(AG)8cagagcactgtgtttacagagtggctcagacctctactcttctttctt(TC)7	78	3097	3174	CTACTCTGGGCAAGCCCTCT	60912	20	CGTGCTTTAACGGCAGAGA	60142	19	267	2945	3211	TACTCTGGGCAAGCCCTCT	59958	19	CGTGCTTTAACGGCAGAGA	60142	19	266	2946	3211	CTACTCTGGGCAAGCCCTC	59958	19	CGTGCTTTAACGGCAGAGA	60142	19	267	2945	3211
Quercus_contig_8570	1	c	(T)12gggtaaaaaccacaaaagaaaattttggtcagagaaagaagaccaagctacatgc(A)13ttctagagcgagaaaatctagtac(AG)6tgtgtg(TGT)8	146	2177	2322	AGCCTCTGTCAAAACCTCCA	59844	20	AGGTTTCACACCACACCACA	59890	20	279	2123	2401	AGCCTCTGTCAAAACCTCCA	59844	20	CACCACACCACACTACTCGC	60227	20	271	2123	2393	AGCCTCTGTCAAAACCTCCA	59844	20	GGTTTCACACCACACCACAC	59738	20	278	2123	2400
Quercus_contig_8580	2	c	(AT)9(GT)12	42	418	459	CAGTTGTCATTGTTGGCCTC	59139	20	TTGAAGACAAGGTTGGAGGG	60081	20	280	326	605	AGTTGTCATTGTTGGCCTCA	59139	20	TTGAAGACAAGGTTGGAGGG	60081	20	279	327	605	TTGTCATTGTTGGCCTCATT	58976	20	TTGAAGACAAGGTTGGAGGG	60081	20	277	329	605
Quercus_contig_8585	1	c	(A)18nnnnnnnnnnnnnnnnnnnnnnnnnnnnnnccc(A)13	64	216	279	GCAACCCAGAAACTACCATCA	59985	21	CGTTGGGTGGTTGGATTTAG	60220	20	235	188	422	ACCACAATCACCACCATCG	60238	19	GTGTTTGCTGGGTTTGTGTG	60049	20	209	135	343	GGCAACCCAGAAACTACCAT	58912	20	CGTTGGGTGGTTGGATTTAG	60220	20	236	187	422
Quercus_contig_8587	1	c	(A)11cgtgcgtggtactactagttgacacatacggtgtaatg(T)21	70	620	689	TGAGTCCTCACGAATGTTGC	59837	20	AAAGGTTAACATTGCACCGTA	57269	21	218	496	713	CCCTTTTCTCCCAGGATTTT	59393	20	AAAGGTTAACATTGCACCGTA	57269	21	249	465	713	AAGGAAAGCCCTTTTCTCCC	60891	20	AAAGGTTAACATTGCACCGTA	57269	21	257	457	713
Quercus_contig_8597	2	c	(T)15aa(T)11	28	828	855	TAATTCCCATCAAAGGCAGC	60038	20	AGTGGGGAGTGGGAGAGAAT	59929	20	196	729	924	CGACCAGATGTTCGGATCTT	60073	20	AGTGGGGAGTGGGAGAGAAT	59929	20	250	675	924	TAATTCCCATCAAAGGCAGC	60038	20	AAAAAGAAGTGGGGAGTGGG	60332	20	203	729	931
Quercus_contig_8600	1	c	(A)11gcccaaagcaaaggaccaaaggtccaccaaatccaatcgcacacactgcgtagcgtaactatcaagcgagccactgtgagcgaa(AG)6	107	58	164	TCCTTAGGATACCTTCACCCTATTT	59687	25	CTGGCGATCGTATTTGGTTT	59960	20	244	8	251	TCCTTAGGATACCTTCACCCTATT	58549	24	CTGGCGATCGTATTTGGTTT	59960	20	244	8	251	TCCTTAGGATACCTTCACCCTATTT	59687	25	CGATCGTATTTGGTTTTGGG	60181	20	240	8	247
Quercus_contig_8603	1	c	(A)10gaaaaaa(AC)8	33	2041	2073	TCGAAACCTCCATATCTCCG	60029	20	TCCGATTTATTTGAGTCCGAA	59533	21	106	1995	2100	CGAAACCTCCATATCTCCGA	60029	20	TCCGATTTATTTGAGTCCGAA	59533	21	105	1996	2100	AGCAGCAGTAGCCCTGAGAG	59914	20	TCCGATTTATTTGAGTCCGAA	59533	21	273	1828	2100
Quercus_contig_8607	2	c	(GCG)5ggggccaccgtaaatgtctctcgtccaatccccctccgtcgattgcgtccctcagcgcagcggctccaccacgaca(ACC)5gccacctccaccacaatcgccttagaatttgttcctttgttt(GAA)5	163	316	478	TGATCAGGTCCAAATTACCG	58422	20	GGACCACCATAATCGTCCAA	60582	20	278	274	551	GTGATCAGGTCCAAATTACCG	59302	21	GGACCACCATAATCGTCCAA	60582	20	279	273	551	TGATCAGGTCCAAATTACCGT	59302	21	GGACCACCATAATCGTCCAA	60582	20	278	274	551
Quercus_contig_8611	2	c	(A)12cttactgctaagacagctataacaaagaaagcacaagtccttatcggattgcaaatagaaatgaatgcaag(T)18	101	2061	2161	CCAAGGCTTGTGCTGAAAAG	60933	20	GAGAGCTCTACCCTAGCCCA	58646	20	233	1952	2184	CCAAGGCTTGTGCTGAAAAG	60933	20	AGAGAGCTCTACCCTAGCCCA	59630	21	234	1952	2185	CCAAGGCTTGTGCTGAAAA	59973	19	GAGAGCTCTACCCTAGCCCA	58646	20	233	1952	2184
Quercus_contig_8679	1	c	(A)10tgaattgaagccc(A)13	36	239	274	AACCAGAGGCGTAGCAAAAA	59883	20	TCGGTCTGCTGTTCTGTAGC	59191	20	249	65	313	GAACCAGAGGCGTAGCAAAA	60386	20	TCGGTCTGCTGTTCTGTAGC	59191	20	250	64	313	AACCAGAGGCGTAGCAAAAA	59883	20	CTCGGTCTGCTGTTCTGTAGC	60208	21	250	65	314
Quercus_contig_8703	2	c	(T)10ctctcatcaaccaaccgcaaaggctagggttagtgctctctctatt(TC)10	76	254	329	CTGAGGCGGTTATTAAAGCG	59868	20	GATGGAGGAAAATCCAAACG	59363	20	220	214	433	CTGAGGCGGTTATTAAAGCG	59868	20	TGGAGGAAAATCCAAACGTG	60863	20	218	214	431	GAGGCGGTTATTAAAGCGGT	60459	20	GATGGAGGAAAATCCAAACG	59363	20	218	216	433
Quercus_contig_8771	1	c	(TC)6tgtgttccaaccaccactccaacccc(AAGA)5	58	117	174	TAGCCCATTCAAAATCCACC	59762	20	TAATGCACAGGCCATTCTTG	59688	20	243	65	307	TAGCCCATTCAAAATCCACC	59762	20	TTGTAATGCACAGGCCATTC	59548	20	246	65	310	TAGCCCATTCAAAATCCACC	59762	20	TGTAATGCACAGGCCATTCT	59152	20	245	65	309
Quercus_contig_8785	1	c	(A)10ttaaaactgcgtgaactgtggg(A)10	42	76	117	GCAAACCTGTCTTGACTCTTGA	59520	22	ATGCAGGCAGTTTGGAAGTT	59740	20	219	38	256	GCAAACCTGTCTTGACTCTTGA	59520	22	CCTCCAGACCTGAAGCAAAA	60366	20	279	38	316	GCAAACCTGTCTTGACTCTTGA	59520	22	TCCAGACCTGAAGCAAAAGC	60517	20	277	38	314
Quercus_contig_8824	1	c	(CT)6atctctctgtgtgtctttttgtaaggctgtttaatataagagagtaaaatagagata(T)10	79	968	1046	GGCCCTGAAATCATGAAGAA	60014	20	TCCTCACCACCAGACAATGA	60088	20	225	897	1121	GGCCCTGAAATCATGAAGAA	60014	20	CCGCAAGTACTGCAGCTATG	59656	20	200	897	1096	GGCCCTGAAATCATGAAGAA	60014	20	ACAATGAATGGACCGCAAGT	60384	20	212	897	1108
Quercus_contig_8836	1	c	(T)10ctctctcttgcatatcatcatttactttcaagttccacctcccagaaccttctagaaacaacaaaacctaat(TC)7	96	164	259	TCCCATCTTCCCTTTCTGTG	60042	20	CTGAGCTGAGAGAGCTGGGT	59883	20	243	57	299	TCCCATCTTCCCTTTCTGTG	60042	20	AGCTGAGCTGAGAGAGCTGG	60182	20	245	57	301	TCCCATCTTCCCTTTCTGTG	60042	20	TGAGCTGAGAGAGCTGGGTT	60284	20	242	57	298
Quercus_contig_8842	1	c	(T)10nnnnnnngctgta(T)19	42	1672	1713	AGTATGCCCTGAAAGCTCCA	59836	20	TCCATTGCACATTTCAAAAGAC	59982	22	257	1534	1790	TGAGCAGGTTCTGATTGTGG	59831	20	TCCATTGCACATTTCAAAAGAC	59982	22	174	1617	1790	TATGCCCTGAAAGCTCCATC	60177	20	TCCATTGCACATTTCAAAAGAC	59982	22	255	1536	1790
Quercus_contig_8843	1	c	(A)21nnnnnnnnnnnnnnnnnnnnnnnnnnnnnnnnnnnnnnnnnnnnnnnnnnnnnnnnnnnnnnnnnnnnnnnnnnnnnnnnnnnnnn(A)22	129	166	294	TTCAGCACAATAACGCAAGC	60021	20	AGGGGCACCAATCACATTTA	60192	20	213	112	324	AACGCAAGCAGAGAAATGCT	60162	20	AGGGGCACCAATCACATTTA	60192	20	202	123	324	TTCAGCACAATAACGCAAGC	60021	20	GGGGCACCAATCACATTTAT	59510	20	212	112	323
Quercus_contig_8856	1	c	(AG)7gaaggagttgcggagggttaaagagaaagtgaa(AG)12	71	1088	1158	CTGTTTTGTGTGTGTGCGTG	59822	20	TTTTTGGCTCCTCCTCTCCT	60319	20	196	1030	1225	CTGTTTTGTGTGTGTGCGTG	59822	20	TTTGGCTCCTCCTCTCCTCT	60468	20	194	1030	1223	TGTTTTGTGTGTGTGCGTGT	59669	20	TTTTTGGCTCCTCCTCTCCT	60319	20	195	1031	1225
Quercus_contig_8881	1	c	(GA)7(TA)11tctgagaaaaagactggaacctcctcaggttacttaaatatactttgacaagatatctttgatcctttgctgctgcttctg(CT)15	147	212	358	ACACCCCCATGAAAGATCAA	60173	20	CTCGCCATGTAAGACGACCT	60277	20	270	181	450	AGAGACACCCCCATGAAAGA	59505	20	CTCGCCATGTAAGACGACCT	60277	20	274	177	450	CCCCCATGAAAGATCAAAAG	59359	20	CTCGCCATGTAAGACGACCT	60277	20	267	184	450
Quercus_contig_8889	1	c	(CT)6caccaaaaaacccaaattgaaaaaacaaaaaaagaaagcatagccgggaagagagaagagagtagagagtagagagtagagt(AGA)5	109	50	158	ATTCCCATTTCCAAACCCAC	60787	20	TGGGGTTTAACTTCAAAGCG	60103	20	236	26	261	ACCGATTCCCATTTCCAAAC	60920	20	GGAGTTTTGGGTTTTGGGTT	60068	20	192	22	213	ATTCCCATTTCCAAACCCAC	60787	20	GTGCGTTTAGTGGGGCTAAG	59769	20	216	26	241
Quercus_contig_8938	1	c	(CAA)8c(TCT)6	43	194	236	ATCATACAATGCCCTCCTCG	59917	20	TGTTGCTGCTGTTGAAGTCC	60032	20	264	96	359	ATCATACAATGCCCTCCTCG	59917	20	GCTGTTGTTGTTGCTGCTGT	60104	20	272	96	367	ATCATACAATGCCCTCCTCG	59917	20	GCTGTTGAAGTCCTGGTGGT	60159	20	257	96	352
Quercus_contig_8959	1	c	(GA)9gnnnnnnnnnnnnnnnnnnnn(AG)6	51	5779	5829	AACCTGAAACAGCGAAGGAA	59853	20	TTAGCCAAAACGAAACCACC	59975	20	241	5718	5958	AACCTGAAACAGCGAAGGAA	59853	20	CCTTAGCCAAAACGAAACCA	60103	20	243	5718	5960	GCAAAGCGCAATTTAGCAAT	60363	20	TTAGCCAAAACGAAACCACC	59975	20	263	5696	5958
Quercus_contig_8994	1	c	(TAT)8tagcagcagcatcgagttcagcaacgatggtgtcttcttgtactccatcatcatcaacagcagcagaaga(AGC)6	112	547	658	TTGTTCCTCTGTGAATTGCG	59840	20	CCACCAGAGTCTCCTTCACC	59682	20	272	425	696	TGTTCCTCTGTGAATTGCGA	60390	20	CCACCAGAGTCTCCTTCACC	59682	20	271	426	696	TTGTTCCTCTGTGAATTGCG	59840	20	TCCTTCACCTTCACCTTCTCA	59829	21	261	425	685
Quercus_contig_9005	1	c	(CAAAA)6aaattga(AG)6	49	2622	2670	AACATTGCCAGGTTGCTTGT	60559	20	CGCCTCTTTTCTTCAGATCC	59006	20	231	2491	2721	TGCTTGTCCGCACTAGGAGT	60996	20	CGCCTCTTTTCTTCAGATCC	59006	20	218	2504	2721	AAACATTGCCAGGTTGCTTG	61060	20	CGCCTCTTTTCTTCAGATCC	59006	20	232	2490	2721
Quercus_contig_9018	1	c	(TTC)7(T)10c(T)15	47	1592	1638	TTTCACAGACGAAGACGACG	60025	20	TCAGATTTGGGTTCTCACCTG	60096	21	174	1519	1692	CGACGTCGTTTCCATTTTCT	60110	20	TCAGATTTGGGTTCTCACCTG	60096	21	159	1534	1692	TTTCACAGACGAAGACGACG	60025	20	TTTGGGTTCTCACCTGATTG	58541	20	169	1519	1687
Quercus_contig_9046	1	c	(TC)7aactaaatggccaccaattctctccaatccct(CCA)6caaccacactttcctcaaacgccatatctcagacaccacttctcctcctatcttccttaaacccca(CAC)8	154	47	200	CATAAACTCCCCACCACCAC	60088	20	GGTGGGGGATAGAGAAAAGG	59761	20	247	14	260	AATGCCCTCATAAACTCCCC	60152	20	GGGGGATAGAGAAAAGGTGG	59761	20	252	6	257	AATGCCCTCATAAACTCCCC	60152	20	GGTGGGGGATAGAGAAAAGG	59761	20	255	6	260
Quercus_contig_9052	1	c	(CT)6gtccccaa(CT)6	32	353	384	ATCCAAGGCCTCAAACTCCT	60074	20	AGAGGGATGGAGGGAGAGAG	59760	20	115	299	413	AAATCCATCTCAATCCGCAC	59900	20	AGAGGGATGGAGGGAGAGAG	59760	20	186	228	413	AATCCAACAGCACCCTGAAG	60111	20	AGAGGGATGGAGGGAGAGAG	59760	20	158	256	413
Quercus_contig_9057	1	c	(A)16caaaggtttttgagagctagagagactagagaggaagagcgagaaagtgatgt(GA)7tataaaggaagagagt(GA)6	111	91	201	CGTAAAGCAAAAGTGTATCGG	57557	21	GCACTAGCAGATGCTTACTTCTCA	60229	24	260	11	270	ACGTAAAGCAAAAGTGTATCGG	58395	22	GCACTAGCAGATGCTTACTTCTCA	60229	24	261	10	270	CGTAAAGCAAAAGTGTATCGGT	58395	22	GCACTAGCAGATGCTTACTTCTCA	60229	24	260	11	270
Quercus_contig_9083	2	c	(A)12tttt(A)11	27	1988	2014	AAAACACGAACACGAAACCC	59875	20	CCTGCATACCGATCCATTTT	59784	20	129	1948	2076	AAAACACGAACACGAAACCC	59875	20	AAATGATTCCCTGCATACCG	59784	20	138	1948	2085	AAAACACGAACACGAAACCC	59875	20	CGATCCATTTTCATTCCCTG	60266	20	120	1948	2067
Quercus_contig_9099	1	c	(T)17caacctaaacaaactaagatctaatatactaagtaataatcttaatcactcctatttatcaaacacag(TC)13(AC)10	131	630	760	GGAATTGAGGTTGTCGGAGA	60050	20	TCTCCGACCTCAAACACAGA	59388	20	275	520	794	TTGTCGGAGAGAGAAGCCAT	59950	20	TCTCCGACCTCAAACACAGA	59388	20	265	530	794	ACGTTATCAGAGCGTTGGCT	59904	20	TCTCCGACCTCAAACACAGA	59388	20	213	582	794
Quercus_contig_9111	1	c	(TC)9c(CT)8	35	40	74	TGAAAATGAGCTTGGGGATT	59505	20	GAGGGTTTGTTTGAGTGGGA	59943	20	271	7	277	TGAAAATGAGCTTGGGGATT	59505	20	GGGTTTGGGTCTCTTGTTGA	59943	20	135	7	141	TGAAAATGAGCTTGGGGATT	59505	20	TGGAGAGGAGGGTTTGTTTG	60081	20	278	7	284
Quercus_contig_9135	1	c	(GA)7gtctgataaac(AG)6	37	64	100	GCTCCAAAAATGGTAGTTTCTGA	59659	23	GACAAAGTTGGCGGACAGAT	60119	20	155	1	155	TGCTCCAAAAATGGTAGTTTCTG	60506	23	GACAAAGTTGGCGGACAGAT	60119	20	156	0	155	GCTCCAAAAATGGTAGTTTCTGA	59659	23	ACAAAGTTGGCGGACAGATT	59598	20	154	1	154
Quercus_contig_9143	1	c	(T)11gttaattttattgaaaaagaaaaggaaaactgagagagcagttgaggcta(CTC)8	85	2921	3005	CGGATTTTATTCAGCACCGT	59960	20	TTGAGTGCCAAGAAAGCAGA	59716	20	253	2812	3064	CGGATTTTATTCAGCACCGT	59960	20	TGAGTGCCAAGAAAGCAGAG	59314	20	252	2812	3063	AGGCCAAATCTCCACCATTT	60693	20	TGGATCCTTTGGGAGTTACG	59926	20	238	2871	3108
Quercus_contig_9167	1	c	(AG)6caaaagaacagaatggagaattgcttctgagtcgggactcgtatttttg(GA)8	77	1081	1157	AACCCCACCAGATTCCTTTC	60169	20	GGCTAATCCCAGACACCACA	60924	20	135	1047	1181	AATCCCAGACACCACAGTCC	59817	20	GGCTAATCCCAGACACCACA	60924	20	244	938	1181	TTCACAATCAAACAACCCCA	59792	20	GGCTAATCCCAGACACCACA	60924	20	148	1034	1181
Quercus_contig_9197	2	c	(T)13gatccatcaatatgtttttctttgtttta(T)12	54	2283	2336	GATGGGCCAGTTCCTCAGTA	60073	20	ATCATGATTTGCCTCCCTTG	59894	20	250	2127	2376	AAGCGTAAGAACCTGCCAAA	59883	20	GAGCGTGATGGCCTCATATT	60066	20	275	2160	2434	AAGCGTAAGAACCTGCCAAA	59883	20	ATCATGATTTGCCTCCCTTG	59894	20	217	2160	2376
Quercus_contig_9211	2	c	(TG)19(AG)7	52	338	389	AAGACATTTTGCGCTTCGTT	59889	20	TATTTTTCCCCATTCCCCAC	60725	20	140	298	437	AAGACATTTTGCGCTTCGTT	59889	20	TGTATTTTTCCCCATTCCCC	60725	20	142	298	439	AAGACATTTTGCGCTTCGTT	59889	20	GTATTTTTCCCCATTCCCCA	60725	20	141	298	438
Quercus_contig_9216	1	c	(AG)11gatgggaagtgaattggtatggagatggtgtgttgctggtaatggtttgatgagatgctttt(ATA)5	99	30	128	CGGTTTGGTCGCAGAAAG	60381	18	TCCTTGACCCAAATTCAAGC	60051	20	244	9	252	CGGTTTGGTCGCAGAAAG	60381	18	TCATTACTGCTGCTGCTGCT	59918	20	267	9	275	GTTCGGTTTGGTCGCAGA	60818	18	TCCTTGACCCAAATTCAAGC	60051	20	247	6	252
Quercus_contig_9216	2	c	(AAT)6g(AGA)5	34	278	311	GCTTGAATTTGGGTCAAGGA	60051	20	TGTGTCCATCTCGCACTCTC	59988	20	143	233	375	GCAGCAGCATCTACAGCTTG	59918	20	TGTGTCCATCTCGCACTCTC	59988	20	158	218	375	GCTTGAATTTGGGTCAAGGA	60051	20	GAGATCGATCCTCAACAGCC	59768	20	252	233	484
Quercus_contig_9239	1	c	(TC)13tacactttaaagggttcttcttcactctctctcattctttaacttttttttctttttc(T)19	103	2470	2572	CAATAATGCCCCTCTCCTCA	60029	20	CACGCTCAAAAACCATACCA	59585	20	244	2376	2619	ATGCCCCTCTCCTCAACTTT	60074	20	CACGCTCAAAAACCATACCA	59585	20	239	2381	2619	AATGCCCCTCTCCTCAACTT	60074	20	CACGCTCAAAAACCATACCA	59585	20	240	2380	2619
Quercus_contig_9259	2	c	(CT)6acctctttcgttcttctttcctctaacctctctgca(T)11	59	934	992	CCCGTTAGCATCCGTTAGTC	59592	20	CGGTCAGGTTGGAGAGAGAG	59978	20	199	859	1057	CCCGTTAGCATCCGTTAGTC	59592	20	AGAGCAGAGTGCAGAGAGGC	60041	20	164	859	1022	CCCGTTAGCATCCGTTAGTC	59592	20	GAGCAGAGTGCAGAGAGGCT	60041	20	163	859	1021
Quercus_contig_9263	1	c	(TAT)7ataattttttttgaaggatattattattatataataacatatatacaatcccacaaaccaattttattgaacg(CT)8	110	2424	2533	AATGCACCCACTAGTCCACC	59851	20	GAAAATGGTTTGTTTGTTTTTCA	58128	23	231	2357	2587	TTGCATCGCAACTCATTTTC	59816	20	GAAAATGGTTTGTTTGTTTTTCA	58128	23	191	2397	2587	AATGCACCCACTAGTCCACC	59851	20	AGAAAATGGTTTGTTTGTTTTTCA	59026	24	232	2357	2588
Quercus_contig_9279	1	c	(A)17cacaaaattcnncaaaaacaaacaatt(A)14	58	6453	6510	ACACCTCCAATTTGGTGTCC	59679	20	AAATCAAATGAACCATGACAGG	58812	22	280	6342	6621	GCCCTCCTCCATTTCTCAAT	60410	20	AAAATCAAATGAACCATGACAGG	60102	23	224	6399	6622	GCCCTCCTCCATTTCTCAAT	60410	20	AAATCAAATGAACCATGACAGG	58812	22	223	6399	6621
Quercus_contig_9287	1	c	(A)10tcaaagattaaccaaaaagaaaggaagaaaggcctattatctcaaagtatcttaagtctaaaaatcaaatgcacc(A)16	101	363	463	GGCCCTCACAATGACTTGTT	59973	20	TGAGCCCATGGGATATTTTC	59722	20	253	267	519	GCTCAAAGCCCCATAATTCA	60038	20	TGAGCCCATGGGATATTTTC	59722	20	274	246	519	GGCCCTCACAATGACTTGTT	59973	20	AGCCCATGGGATATTTTCCT	59627	20	251	267	517
Quercus_contig_9335	1	c	(T)11cc(T)10cttttccaattttttcttatactaacaacaaagaaatattgagaccggattgacaaaaaagaaaaaaacataatcttaa(T)13	115	105	219	TGCTTTTCAACTTTCCAACAAA	59774	22	TTCTATCGGAAATTCGGACG	60031	20	274	13	286	TTTGCTTTTCAACTTTCCAACA	59774	22	TTCTATCGGAAATTCGGACG	60031	20	276	11	286	TTGCTTTTCAACTTTCCAACAA	59774	22	TTCTATCGGAAATTCGGACG	60031	20	275	12	286
Quercus_contig_9338	1	c	(AAAT)5aaaggtggaaagtacagaacc(CT)17cat(GC)6	90	87	176	CAAAACCTTAGGCAACAGCA	58964	20	GCATCTGAGCTTTGGGTTGT	60263	20	268	44	311	CAAAACCTTAGGCAACAGCA	58964	20	GTGCATCTGAGCTTTGGGTT	60263	20	270	44	313	ACAAAACCTTAGGCAACAGCA	59799	21	GCATCTGAGCTTTGGGTTGT	60263	20	269	43	311
Quercus_contig_9356	1	c	(GA)8aggaaggtcagtctc(AG)6	43	950	992	GAGCAAGTCTGAGGGAGTGG	59986	20	TCCCAACGTACACACCAAGA	60001	20	196	868	1063	TTGGGTCCAAGGATTGAGAG	60042	20	TCCCAACGTACACACCAAGA	60001	20	213	851	1063	GTGTGGAAGTTGAAGGGGAA	59943	20	TCCCAACGTACACACCAAGA	60001	20	170	894	1063
Quercus_contig_9359	2	c	(AG)9tttgagag(AGA)5agtagaagaggcagagagatttg(T)15	79	599	677	GCCAGCTGAGTCAAAACGAT	60406	20	AAACCACCAAACACAAAGCC	59875	20	257	541	797	ATCGGACCCATTTTCGATCT	60662	20	AAACCACCAAACACAAAGCC	59875	20	239	559	797	TGAGTCAAAACGATCGGACC	61046	20	AAACCACCAAACACAAAGCC	59875	20	251	547	797
Quercus_contig_9376	1	c	(T)17aaacc(A)18tttttcc(T)20	67	682	748	GAACCGCGTAGGTCCTCATA	60096	20	CAGAAACAAAAATTCCCCCA	59772	20	133	647	779	ACACCACTTCCCAGTTCAGC	60159	20	CAGAAACAAAAATTCCCCCA	59772	20	268	512	779	CCTGAACTAGGAACCGCGTA	60262	20	CAGAAACAAAAATTCCCCCA	59772	20	143	637	779
Quercus_contig_9401	1	c	(GA)6catttgcgtgatcggagaagaagataccaaatacctgcctccttctccgatctttcttatcttcttctccgatcacgcaaatg(TC)6	107	23	129	AAAGCATGAAATGGGTCGG	60848	19	GGGTCTGAGAAATCAGCGAG	59950	20	180	0	179	AAAGCATGAAATGGGTCGG	60848	19	ACAAGTTGTGGGATGTGGGT	60135	20	196	0	195	AAAGCATGAAATGGGTCGG	60848	19	GAAATCAGCGAGTTTGGAGG	59813	20	172	0	171
Quercus_contig_9450	3	c	(GA)8gg(GA)10	38	608	645	GAGGGAGCAGATTGGTTGAA	60195	20	AAAAACAAAAACAGCGACCA	58320	20	255	454	708	AGAGGGAGCAGATTGGTTGA	59803	20	AAAAACAAAAACAGCGACCA	58320	20	256	453	708	GAGGGAGCAGATTGGTTGAA	60195	20	AAAAACAAAAACAGCGACCAG	59299	21	255	454	708
Quercus_contig_9503	1	c	(TC)12attcactcacacacacagagtcacacagacacaaaagggttcctcaaaaaaccactttgaaaacagaatcaaaccttc(A)17	119	37	155	TCGCTCACACAGACAAAACC	59880	20	GCGGTTAGAAACGGGGTAGT	60373	20	231	4	234	TCGCTCACACAGACAAAACC	59880	20	GCTGTTGAGGCGGTTAGAAA	60386	20	240	4	243	TCGCTCACACAGACAAAACC	59880	20	AATCTGGGTGGTCCGAGTC	59912	19	279	4	282
Quercus_contig_9512	1	c	(T)10(A)18gaagggaaaaaggnn(T)16(A)21	80	1742	1821	TGATTAAGGTGCTGTGCTCG	60011	20	TTTTAGCCCTACACATGGGG	59817	20	253	1660	1912	GTGGCAGCCAAAATTCTACC	59574	20	ACAAGCACAGACAGCAAACG	60096	20	279	1689	1967	GTGGCAGCCAAAATTCTACC	59574	20	TTTTAGCCCTACACATGGGG	59817	20	224	1689	1912
Quercus_contig_9520	1	c	(AG)8actctccattaatgttttggtcaagttttgtttcctttgtttcttaaaaaatac(A)10	80	95	174	CTGGTAAAGACGCAAAGTGC	58580	20	CTGCGACTGAGTTGCTATGC	59770	20	208	9	216	CTGGTAAAGACGCAAAGTGC	58580	20	GCTGCGACTGAGTTGCTATG	59770	20	209	9	217	ACTGGTAAAGACGCAAAGTGC	59438	21	CTGCGACTGAGTTGCTATGC	59770	20	209	8	216
Quercus_contig_9570	1	c	(AT)14aa(AT)7	44	1497	1540	TCCGATAGCGACTTCAGCTT	60118	20	AACTCTCACACCAATTCGCC	60119	20	256	1329	1584	CTTCCGATAGCGACTTCAGC	60118	20	AACTCTCACACCAATTCGCC	60119	20	258	1327	1584	GGGATTATGGGCAAGGGTAT	59873	20	AACTCTCACACCAATTCGCC	60119	20	125	1460	1584
Quercus_contig_9571	1	c	(A)12ttgatatttgggttatgatgatctataaatattataggcagacagtaggagtgaattacgggtgtgatccataaataactttgacacagtaattagt(ATAA)5aa(AG)9	149	1722	1870	TCCAAAAGCCTTTGACCTAAA	58862	21	TCCTCATCCAAAACCAAACA	58947	20	280	1614	1893	CCAAAAGCCTTTGACCTAAAAA	59655	22	CTCCTCATCCAAAACCAAACA	59956	21	280	1615	1894	CCAAAAGCCTTTGACCTAAAAA	59655	22	TCCTCATCCAAAACCAAACA	58947	20	279	1615	1893
Quercus_contig_9593	1	c	(T)29g(T)23ggtgtgtgtttgttaatttt(A)10	83	1508	1590	ACGCGCCTCTAGAAAGTTCA	60154	20	AGGGTTTTTCATTGATCCCC	59996	20	189	1479	1667	ACGCGCCTCTAGAAAGTTCA	60154	20	TTTTTCATTGATCCCCCAAA	60103	20	185	1479	1663	CTCCTGTATCCGCGATTTTC	59668	20	AGGGTTTTTCATTGATCCCC	59996	20	262	1406	1667
Quercus_contig_9593	2	c	(CT)9ttttattcttttttctgtgctaagtgtttta(CT)8	65	1710	1774	GGGGATCAATGAAAAACCCT	59996	20	TCTTAATCGAAAGAAGGTCGG	58454	21	151	1648	1798	GGGGATCAATGAAAAACCCT	59996	20	CTCTTAATCGAAAGAAGGTCGG	59390	22	152	1648	1799	TTTGGGGGATCAATGAAAAA	60103	20	TCTTAATCGAAAGAAGGTCGG	58454	21	155	1644	1798
Quercus_contig_9605	1	c	(TG)6cgtgctcggtgtttgaaaagtgtgtagattaaagtattgtagacaaaaaccagtgtgtatgcgtgtgtgtatgtgaagcaaagagtcacaacataa(TG)10	128	74	201	TGGGAGTAAGTGTTGGGTCC	59820	20	CGTAAGCATTAGAAAACTAGCAATAAA	58745	27	197	48	244	TGGGAGTAAGTGTTGGGTCC	59820	20	CGTAAGCATTAGAAAACTAGCAATAA	57661	26	197	48	244	TGGGAGTAAGTGTTGGGTCC	59820	20	GAAAACTAGCAATAAACTCTAAACCC	57433	26	186	48	233
Quercus_contig_9609	1	c	(AG)6aaaggaaacagtacatcccctctgatctacgaaggaaacctcaattccctcttctcctaaatttagc(T)14cacaaattcacaaaattgtcaaatattcatccaattc(T)11	141	59	199	AACACCAGTCTCGCTCTCGT	60057	20	AGCTTGCGTTAGGGTTTTCA	59883	20	274	15	288	TCTCGTACCCACCCAGTCTC	60112	20	AGCTTGCGTTAGGGTTTTCA	59883	20	260	29	288	TCTCGTACCCACCCAGTCTC	60112	20	TCTTCGCTAGAGCTTGCGTT	60428	20	270	29	298
Quercus_contig_9623	1	c	(A)17gaggaaacgttacggcttttgggtaatctactacagatcaaaaggtgggagtttgagatctgtaacagaagtggaatatatggttttgaattattgga(T)10	125	1853	1977	TCCGAAAATCCACAGGTCTC	60050	20	CACCACAATATTCAACCCCC	59910	20	273	1765	2037	TCCGAAAATCCACAGGTCTC	60050	20	CCACCACAATATTCAACCCC	59910	20	274	1765	2038	CAGGTCTCCGCCTCATACTC	59827	20	TCTCTTCCGTTCATTCCACC	60050	20	277	1777	2053
Quercus_contig_9625	1	c	(T)10ggtgtgttaatgaagaacaaaacacaaacacagagagcgagagcgagagtaagagcaagagagagagacagaggaaatg(T)12	101	714	814	CTGAAGAGAAGCAAGCACCC	60134	20	GGCGATTGTCTCATTTCCTC	59635	20	186	656	841	GAGAAGCAAGCACCCATTTC	59820	20	GGCGATTGTCTCATTTCCTC	59635	20	181	661	841	ACTCGCGAAGAATACCGTTG	60270	20	GGCGATTGTCTCATTTCCTC	59635	20	249	593	841
Quercus_contig_9634	1	c	(TC)8gcgcacacgcaaactata(AC)6	46	141	186	ACAACGCCTTTGCTGTTTCT	59920	20	AAAACAAAGGCAACACCCAG	60008	20	236	86	321	ACAACGCCTTTGCTGTTTCT	59920	20	TGAGATATCAACAACGCCCA	60073	20	164	86	249	TCTGCAAAGAATCCTGTCCC	60195	20	AAAACAAAGGCAACACCCAG	60008	20	265	57	321
Quercus_contig_9635	1	c	(GT)8tatagtttgcgtgtgcgc(GA)9	52	1511	1562	CTTGGGAGGGAACGTATCAA	59926	20	ACAACGCCTTTGCTGTTTCT	59920	20	128	1488	1615	CTTGGGAGGGAACGTATCAA	59926	20	TCTGCAAAGAATCCTGTCCC	60195	20	157	1488	1644	CTTGGGAGGGAACGTATCAA	59926	20	GAATCCTGTCCCCAACAAAA	59767	20	149	1488	1636
Quercus_contig_9645	1	c	(TC)10(AC)7	34	123	156	GCCCACTAACGAAGTGGTGT	60035	20	TAGCAGAGATTCTTGGGGGA	59767	20	206	0	205	ACTGGCTGGCAGACTGTTCT	60057	20	TAGCAGAGATTCTTGGGGGA	59767	20	186	20	205	AGCCAACAACAACCTCCTTG	60149	20	TAGCAGAGATTCTTGGGGGA	59767	20	118	88	205
Quercus_contig_9653	2	c	(CT)6gatctcgaacagggccaagactctcaccttcagccacgcctcagttctttatattta(T)11atccgaaatctcctccactggtttggttatttctgggtttgctatgaggattgaaaaatggga(T)10	153	262	414	GGCCTCACAGTCACTCCTTC	59841	20	AAATCTCCACAACCACACCC	59679	20	211	239	449	GGCCTCACAGTCACTCCTTC	59841	20	TCCACAACCACACCCAAATA	59667	20	206	239	444	GGCCTCACAGTCACTCCTTC	59841	20	ATCAAACCCACGGCTAAACA	60365	20	258	239	496
Quercus_contig_9662	1	c	(AG)13taagaagtaa(AAG)7	57	2866	2922	CAAGGAACCGAGTCCAAAAA	60081	20	ACTCAAATGGCTGATTCGCT	59843	20	237	2770	3006	CAAGGAACCGAGTCCAAAAA	60081	20	GGACACACTCAAATGGCTGA	59682	20	243	2770	3012	CAAGGAACCGAGTCCAAAAA	60081	20	CAGCTCTCTCTCACGCTTCC	60431	20	176	2770	2945
Quercus_contig_9767	1	c	(CT)7gaagcccatttcctctgcttcgatctcatcgaactct(TG)6	63	68	130	CCTCGCTCACATATAAAACCC	58593	21	AACGGTCTGCTCAGCTTCAT	60020	20	235	0	234	CCTCGCTCACATATAAAACCCT	59523	22	AACGGTCTGCTCAGCTTCAT	60020	20	235	0	234	CCTCGCTCACATATAAAACCC	58593	21	AATTCGCTAACGTTTGTGGC	60138	20	165	0	164
Quercus_contig_9770	2	c	(TC)6aagtgtaatggtaacacaatctaaaatt(A)12ttaattaattagaacaacaaatctaaaatcag(AAC)7	105	500	604	CTCTTTCCCTTCTCAACCGA	59401	20	CACTACCGCCTCTTTTCTGC	60015	20	234	472	705	TCTTTCCCTTCTCAACCGAG	59401	20	CACTACCGCCTCTTTTCTGC	60015	20	233	473	705	CTCTTTCCCTTCTCAACCGA	59401	20	CTACCGCCTCTTTTCTGCTG	60147	20	232	472	703
Quercus_contig_9784	1	c	(AG)9acacagtatgagcatggcaagatcattgtcttccataactcaa(CAC)6	79	46	124	GGAGGAGAGCGTTCTAGAGAGA	59369	22	GATTGGGTTCGGAGAGTGAG	59655	20	179	1	179	GGAGGAGAGCGTTCTAGAGAGA	59369	22	GAGGATTGGGTTCGGAGAGT	60456	20	182	1	182	GGAGGAGAGCGTTCTAGAGAGA	59369	22	GGAGGCGAGAGCTTGTAGAG	59333	20	160	1	160
Quercus_contig_9811	1	c	(CT)8cacacacacggagctatagtcggaaaaactacaaaaagaccagacagcccccgctaaa(TC)14	102	38	139	GAGAGAATTATTCGCATTTGATTTT	59135	25	TCAACGAGGTCTTTCCAACC	60088	20	230	10	239	GAGAGAATTATTCGCATTTGATTTT	59135	25	AGGCATGGTACGGATATGGA	60177	20	163	10	172	GAGAGAATTATTCGCATTTGATTT	57961	24	TCAACGAGGTCTTTCCAACC	60088	20	230	10	239
Quercus_contig_9814	1	c	(TA)9tgtatatg(TA)6	38	1103	1140	TTTGTTCGACTTAGTGAATGGC	59271	22	TGGTGGGCATATTAGGGAAA	60146	20	188	1041	1228	TTGTTCGACTTAGTGAATGGCT	58906	22	TGGTGGGCATATTAGGGAAA	60146	20	187	1042	1228	TTGTTCGACTTAGTGAATGGC	57891	21	TGGTGGGCATATTAGGGAAA	60146	20	187	1042	1228
Quercus_contig_9846	1	c	(TA)8gttacaacctggatgtctccattggaaacaccatgagatgttactaaac(AT)7	79	557	635	TTTCCTGCAAAGAAGAGTGCT	59252	21	GCCTTGGTAAACAGCTCCAA	60249	20	227	476	702	TTTCCTGCAAAGAAGAGTGCT	59252	21	TTGCCTTGGTAAACAGCTCC	60249	20	229	476	704	TTTCCTGCAAAGAAGAGTGC	58228	20	GCCTTGGTAAACAGCTCCAA	60249	20	227	476	702
Quercus_contig_9898	1	c	(A)30nnnnnnnnnnnnnnnnnnnnnnnnnnnnnnnnnnnnnnnnnnnnnnnnnnnn(A)21	103	279	381	CCCCTTCTCAGCTAGCAAAC	59077	20	TGCACCATTTAAGTGTGGACTC	60037	22	234	204	437	CCCCTTCTCAGCTAGCAAAC	59077	20	AAGGCAACCATATGGGTAAAA	58373	21	262	204	465	CCCCTTCTCAGCTAGCAAAC	59077	20	CTGCACCATTTAAGTGTGGACT	59169	22	235	204	438
Quercus_contig_9902	1	c	(GT)6gc(GT)8	30	178	207	ACACCACTGTGTTGCGTACC	59518	20	TGGCTCGTGATAGACTGCTG	60160	20	212	129	340	ACACCACTGTGTTGCGTACC	59518	20	AGGTCCTGGCTCGTGATAGA	59827	20	218	129	346	ACACCACTGTGTTGCGTACC	59518	20	GAACAAGTCACGGTGCAAAA	59740	20	128	129	256
Quercus_contig_9914	2	c	(AT)7nnnnnnnnnnnnnnnnnnnnnnnn(TA)8	54	317	370	TGAACCATTTCTCTTCCACCA	60480	21	TGTTTTCAGCCACCATAACTT	57291	21	280	144	423	CTGACCATCATGCATTTGTG	58486	20	TGTTTTCAGCCACCATAACTT	57291	21	170	254	423	ACTGACCATCATGCATTTGTG	59435	21	TGTTTTCAGCCACCATAACTT	57291	21	171	253	423
Quercus_contig_9917	1	c	(TC)11actctctgtttctcactgtatttgccaatttccaatggcattaagggtctcaagctcagctcctactacatatatttctcagcttcaatcc(TCT)7	134	44	177	AACGGATAAGAAAGGAGCTCAG	59046	22	CCGTCTAATTGGGCTCAAAG	59702	20	256	14	269	AACGGATAAGAAAGGAGCTCAG	59046	22	GGACTCCGAAGCCGTCTAAT	60599	20	267	14	280	ACGGATAAGAAAGGAGCTCAG	57710	21	CCGTCTAATTGGGCTCAAAG	59702	20	255	15	269
Quercus_contig_9935	1	c	(T)14nnnn(T)14	32	1077	1108	ATCCACGCCGTCAAATAAAG	59960	20	AGAGAAGTAGGCGACACGGA	60012	20	254	931	1184	ATCCACGCCGTCAAATAAAG	59960	20	GCCAGAGAAGTAGGCGACAC	60020	20	257	931	1187	ATCCACGCCGTCAAATAAAG	59960	20	GGAATGAGCACTGTTTGGGT	59973	20	237	931	1167
Quercus_contig_9940	2	c	(AG)9aaaaggttagaaagtgagaaaaagaaagagagag(TA)8	68	1174	1241	CTCTCATCCACTCGTCCCTC	59792	20	CGAAACCAAGAGCAACAACA	59881	20	254	1045	1298	GAAAGAGAGAGAGGGGTGGC	60336	20	CGAAACCAAGAGCAACAACA	59881	20	155	1144	1298	TTGCTCTGCAAAACCAAAGA	59585	20	CGAAACCAAGAGCAACAACA	59881	20	223	1076	1298
Quercus_contig_9948	1	c	(T)10cagaaaagaaagaagaataggaacg(A)11	46	680	725	CGTACTCCCCACGATTCCTA	59948	20	TCAATAACCCGTCGTTTTCA	59013	20	201	579	779	AAAAGAATACGGATTGGGGC	60150	20	TCAATAACCCGTCGTTTTCA	59013	20	246	534	779	ACTCCCCACGATTCCTATCC	60154	20	TCAATAACCCGTCGTTTTCA	59013	20	198	582	779
Quercus_contig_9953	1	c	(GAT)6attgatgtt(GAG)5	42	246	287	AAATTGTTGAGCCGGTTTTG	59975	20	CCACTCCACCAACTCATCCT	59962	20	236	186	421	AAATTGTTGAGCCGGTTTTG	59975	20	CCTCCACTCCACCAACTCAT	59962	20	239	186	424	AAATTGTTGAGCCGGTTTTG	59975	20	GAAACCGCACCATCTTCATT	59939	20	136	186	321
Quercus_contig_9955	1	c	(TC)16aatcaatgcatatacatacatatac(AT)12	81	1985	2065	CATCCACATGCATCATCGTT	60362	20	TGCTGTTTCTTTATCCACCG	58771	20	239	1934	2172	CATCCACATGCATCATCGTT	60362	20	TGTTTCTTTATCCACCGACG	58623	20	236	1934	2169	CATCCACATGCATCATCGTT	60362	20	CTGTTTCTTTATCCACCGACG	59618	21	237	1934	2170
Quercus_contig_9959	1	c	(TC)9tgtttgtatgttttgaaaagatggccaacagccaccagcaatcgttgctgcgttcaacaccatcatcttcgatctcctccaag(CTC)5	116	116	231	CAGCGTACATTCACATTCACG	60187	21	CGCGAGAGTGAGAGGAAGAA	60812	20	245	10	254	TCCCTTCACTTCCAAGTTTCA	59697	21	CGCGAGAGTGAGAGGAAGAA	60812	20	204	51	254	CCCTTCACTTCCAAGTTTCAA	59201	21	CGCGAGAGTGAGAGGAAGAA	60812	20	203	52	254
Quercus_contig_9960	2	c	(AG)8tgtctcagtgagtgagt(GA)6	45	136	180	TGTTGGTCTCGATCTTTCCC	60050	20	TCTTTCTCACACCAAACCCC	59943	20	146	93	238	TGTTGGTCTCGATCTTTCCC	60050	20	ACCCACCCATATCAAATCCA	59871	20	260	93	352	TGTTGGTCTCGATCTTTCCC	60050	20	CACCCACCCATATCAAATCC	59871	20	261	93	353
Quercus_contig_9979	1	c	(AG)7taatagcagcgatcgagctac(AG)6	47	53	99	ACCTTGAGCGATACCGAGAA	59836	20	CACTGGGTGGTTCGAATCTT	59966	20	248	22	269	ACCTTGAGCGATACCGAGAA	59836	20	ATCGAACCCTGACTCACTGG	60112	20	262	22	283	ACCTTGAGCGATACCGAGAA	59836	20	TTGCAGAGAAATCGAACCCT	59813	20	272	22	293
Quercus_contig_9979	2	c	(TC)8tgtctctgcgaaaaattcttactctgtttaattcgtcgaactcactgatctcctttgttcgacttcagaaagtttgggatt(TTG)6	115	375	489	GTTGGTTCGAAAGGTCAGGA	60088	20	ACCACTGTACCAACCCCAAA	60126	20	253	302	554	TTGGTTCGAAAGGTCAGGAG	60224	20	ACCACTGTACCAACCCCAAA	60126	20	252	303	554	CGAAAGGTCAGGAGCTCAAT	59430	20	ACCACTGTACCAACCCCAAA	60126	20	246	309	554
Quercus_contig_9981	2	c	(T)13c(T)11	25	426	450	TGGGTTGTGTTTGTTGTGCT	60049	20	GGCTCAATTGGGGTATGCTA	59923	20	228	392	619	GTGGGTTGTGTTTGTTGTGC	59905	20	GGCTCAATTGGGGTATGCTA	59923	20	229	391	619	TGGGTTGTGTTTGTTGTGCT	60049	20	GAAGGGCTCAATTGGGGTAT	60152	20	232	392	623
Quercus_contig_9989	1	c	(T)15gcttcggtcatac(T)11	39	73	111	AGCCAAGCTTGTGTAACCGT	59803	20	CGGAGAAAGCAAGGTTGAAA	60357	20	230	21	250	AAGCCAAGCTTGTGTAACCG	60305	20	CGGAGAAAGCAAGGTTGAAA	60357	20	231	20	250	AATTGCAGAAAAAGCCAAGC	59479	20	CGGAGAAAGCAAGGTTGAAA	60357	20	242	9	250
Quercus_contig_10001	2	c	(T)41gctaagaacaaatacactactaccaaatattgaattac(TA)8gatctgcataccaaaaaataaaaaagggaaatcaaatactactgaag(A)11	153	5426	5578	GCCATTGCAAATACCGAACT	59967	20	CGAATCTGATTAACGGAGGG	59523	20	239	5402	5640	AGCCATTGCAAATACCGAAC	59967	20	CGAATCTGATTAACGGAGGG	59523	20	240	5401	5640	GCCAGTTTCCATTCCCATTA	59762	20	CGAATCTGATTAACGGAGGG	59523	20	261	5380	5640
Quercus_contig_10011	1	c	(AG)6aaataatggagatagagat(AG)9attgaaa(AT)9	74	2863	2936	TCACCAACAAGAACAGCCAC	59726	20	TATAAACACCCCACCAAGCC	59685	20	279	2770	3048	CCGCTCATGTTTGTTTTTCC	60481	20	TATAAACACCCCACCAAGCC	59685	20	258	2791	3048	GCCGCTCATGTTTGTTTTTC	60626	20	TATAAACACCCCACCAAGCC	59685	20	259	2790	3048
Quercus_contig_10048	2	c	(AT)13nnnnnnnnnnnnnnnnnnnnnnnnnnnnnnnnnnnnnnn(AT)16	97	3014	3110	TATGTTATGCTGGCCCCATT	60175	20	GACCTACCTAAAGGCAGCTCAA	59913	22	221	2945	3165	CATTTTTGCTTTGCTGGGAG	60742	20	GACCTACCTAAAGGCAGCTCAA	59913	22	205	2961	3165	TATGTTATGCTGGCCCCATT	60175	20	CCTACCTAAAGGCAGCTCAA	57278	20	219	2945	3163
Quercus_contig_10054	1	c	(A)10taatt(A)16	31	173	203	TGAACCCAACAGGGAAAAAG	59942	20	CCAGTGGACCAAAGCAAAAT	59971	20	266	127	392	CTTTGAACCCAACAGGGAAA	59942	20	CCAGTGGACCAAAGCAAAAT	59971	20	269	124	392	TACCTTTGAACCCAACAGGG	59824	20	CCAGTGGACCAAAGCAAAAT	59971	20	272	121	392
Quercus_contig_10099	2	c	(A)10taatgaaggaa(AT)7	35	1616	1650	TCTCCTGAGATCCGATTTGC	60303	20	AACAATGCATCTGTAAAATAAAGGTT	58622	26	278	1507	1784	TCGTCTCCTGAGATCCGATT	59761	20	ACAATGCATCTGTAAAATAAAGGTT	57459	25	280	1504	1783	CTCCTGAGATCCGATTTGCT	59386	20	TGTAACAATGCATCTGTAAAATAAAGG	59779	27	280	1508	1787
Quercus_contig_10104	1	c	(T)10ctgggtattacaaaagatttttcatttttgggtttttgag(AGA)6	68	4776	4843	TCTGGGGCTAAAGGTAGGGT	59955	20	CAGAGCAAATTCCTTTTTCCC	60061	21	247	4669	4915	CTCTGGGGCTAAAGGTAGGG	60082	20	CAGAGCAAATTCCTTTTTCCC	60061	21	248	4668	4915	AGTGTGGGGTGGTACTCTGG	59876	20	CAGAGCAAATTCCTTTTTCCC	60061	21	262	4654	4915
Quercus_contig_10127	1	c	(CT)8tccactctctgaattagg(GTTT)5ttttg(T)10	69	204	272	AGACAGAGAAACGCGCAGTC	60743	20	CGGAGAGTAAGGAAATCGCA	60344	20	250	68	317	AGAGACAGAGAAACGCGCAG	60875	20	CGGAGAGTAAGGAAATCGCA	60344	20	252	66	317	GAGACAGAGAAACGCGCAG	59871	19	CGGAGAGTAAGGAAATCGCA	60344	20	251	67	317
Quercus_contig_10148	1	c	(AC)17(GT)14	62	212	273	ATTGAGGGCGACCTTCTACA	59694	20	CCCCTTCCCTTGCATTCTTA	61291	20	276	35	310	CAAGAAGTGAGTGCTAGCGG	58825	20	CATTTTCTATTGCGGTTGCC	60456	20	276	53	328	CAAGAAGTGAGTGCTAGCGG	58825	20	CCATTTTCTATTGCGGTTGC	60456	20	277	53	329
Quercus_contig_10178	1	c	(AAC)10aaagggatatggaagaaaggcaaagtaaatttgaggtggatgaggtttgtgatagtcaagagcatggatacccagaggaaaaggcaaacttggtttt(AGA)5	142	1213	1354	GTTTTGGGAGTCTCCGGTTC	60862	20	ATGCTGTTGAAGCTCTGGGT	59874	20	280	1117	1396	TTTTGGGAGTCTCCGGTTC	60035	19	ATGCTGTTGAAGCTCTGGGT	59874	20	279	1118	1396	GTTTTGGGAGTCTCCGGTTC	60862	20	GCTGTTGAAGCTCTGGGTTT	59478	20	278	1117	1394
Quercus_contig_10179	1	c	(TC)11caaaaatacgagtcctgactcagaagcaattctccattctattcttttg(CT)7	85	57	141	TGGACCCATATTATTCTTCGC	58912	21	TTCACAATCAAACAACCCCA	59792	20	169	14	182	TGGACCCATATTATTCTTCGC	58912	21	AATCAAACAACCCCACCAGA	60210	20	164	14	177	TGGACCCATATTATTCTTCGC	58912	21	TCAAACAACCCCACCAGATT	60210	20	162	14	175
Quercus_contig_10187	1	c	(CT)8t(TC)6	29	190	218	ATTTTCATAGCCCCCACCTC	60152	20	GAGTTGCACTCCAAAGAGCC	59997	20	259	127	385	CCCACCTCACCTATCACGTT	59844	20	GAGTTGCACTCCAAAGAGCC	59997	20	247	139	385	ATTTTCATAGCCCCCACCTC	60152	20	AGAGCCTAAGACCACCAGCA	60012	20	245	127	371
Quercus_contig_10189	1	c	(TC)7cctcccaaatcagaatccacaaacgcacacagacacg(A)10tagg(GA)6gctggaaatacagagcttattattacagctataatataccatttcttattacatctcaacactaat(TC)6	155	76	230	TCGCATTTTTCTCTTCGCTT	60096	20	TATCCACCACCTCATGGACC	60600	20	245	22	266	CGCATTTTTCTCTTCGCTTC	60096	20	TATCCACCACCTCATGGACC	60600	20	244	23	266	CGCATTTTTCTCTTCGCTTC	60096	20	ACCTCATGGACCCCAAATTA	59101	20	236	23	258
Quercus_contig_10279	2	c	(CT)16cacttgggcttcacttccaagctgagacagcgagaacaaagcaaagcaaagcagagctcaaagtgaaaggaaac(AG)7	120	1980	2099	CTTCAGTGCCGAAAAGAACC	59853	20	ACAGTTTCCCTGTCTCACGG	60151	20	221	1921	2141	CCTTCAGTGCCGAAAAGAAC	59853	20	ACAGTTTCCCTGTCTCACGG	60151	20	222	1920	2141	ATCCTTCAGTGCCGAAAAGA	59813	20	ACAGTTTCCCTGTCTCACGG	60151	20	224	1918	2141
Quercus_contig_10281	1	c	(CT)6atatatattcagaattcatatcc(CT)6cctctctaaagaattctatctctctca(CT)6atttc(A)10	101	48	148	CCAAGAGCCTCCTAACCTCC	60204	20	TCTTGCATGAATCTCCCACA	60201	20	225	20	244	CCAAGAGCCTCCTAACCTCC	60204	20	CTTGCATGAATCTCCCACAA	59648	20	224	20	243	CCAAGAGCCTCCTAACCTCC	60204	20	TGCATGAATCTCCCACAATC	59456	20	222	20	241
Quercus_contig_10330	1	c	(AG)10(TG)7	34	2289	2322	CTCGTCATAGTCCACGCTCA	60008	20	TGAATCCCACGAGACAACAA	60088	20	278	2125	2402	TCGTCATAGTCCACGCTCAC	59862	20	TGAATCCCACGAGACAACAA	60088	20	277	2126	2402	TTTTGGTTTTCGCTCGAGTT	59861	20	TGAATCCCACGAGACAACAA	60088	20	216	2187	2402
Quercus_contig_10381	2	c	(CT)7ccactactaatccaaaatcatgctctcaatcacacatttaactaaccccacctcatgaattagcctctaatatatatactc(A)10	105	158	262	TCTCCTTCGCTTTTGGTCAC	60375	20	CTGATCTGCTCCCTCTGGTC	59945	20	232	93	324	TCTCCTTCGCTTTTGGTCAC	60375	20	TCTGATCTGCTCCCTCTGGT	59945	20	233	93	325	TCTCCTTCGCTTTTGGTCAC	60375	20	GGTCGCCATTTTTAGGTTGA	59938	20	216	93	308
Quercus_contig_10473	2	c	(CCT)5ccaggaccaggatatgggtat(CCA)5	51	765	815	ACCCTGTAGCCAAACCTGTG	60028	20	CTCCAATCAATAGCCCTCCA	60029	20	238	711	948	CCTGTAGCCAAACCTGTGGT	60028	20	CTCCAATCAATAGCCCTCCA	60029	20	236	713	948	TCTATGGGGATGAGCCTGTC	60034	20	CTCCAATCAATAGCCCTCCA	60029	20	265	684	948
Quercus_contig_10513	2	c	(A)14nnnnnnngaaaggaaaataattt(A)15	52	793	844	CCCAGGCCTGTCTGATTAAA	60066	20	AACAGCTGTGGGCTGAAACT	59914	20	181	709	889	CCCAGGCCTGTCTGATTAAA	60066	20	ACAGCTGTGGGCTGAAACTT	59914	20	180	709	888	CCCAGGCCTGTCTGATTAAA	60066	20	AATGCCCTCAGGGAAGTACC	60328	20	268	709	976
Quercus_contig_10533	1	c	(TC)19acagctctgatcatctcag(CT)11	79	31	109	CCAGCAACTCCCTGATTAAAA	59211	21	ATCATTCCACCACCATAGCC	59635	20	246	0	245	CCAGCAACTCCCTGATTAAAA	59211	21	GTGGATTGATGTGGATCGAA	59300	20	212	0	211	CCAGCAACTCCCTGATTAAA	57823	20	ATCATTCCACCACCATAGCC	59635	20	246	0	245
Quercus_contig_10533	2	c	(T)12cttttgtgggtttgatgactgtagtggtggcgatggtggttgttgtggctatggtttggtggtacggtgtttga(T)10	96	253	348	CTCTCTCATCGCTACCAGCC	60119	20	AATCTACCACCACAGCCACC	59851	20	276	103	378	CTCTCTCATCGCTACCAGCC	60119	20	ACCAATCTACCACCACAGCC	59851	20	279	103	381	GGCTATGGTGGTGGAATGAT	59635	20	CACCAACCACAACCTCCTCT	60002	20	273	226	498
Quercus_contig_10666	1	c	(AGC)7caaggcgactaatgggttgcattcgctttcggctgcagctgctgctttcagtcaacaaagca(GTG)7	104	663	766	CTCGCGTTTCTTGTGTTGAA	60027	20	TCATTCAATTCGGAGTCTTGG	60059	21	265	531	795	TTAGCAACAAAGGGAATGGG	59931	20	TCATTCAATTCGGAGTCTTGG	60059	21	177	619	795	CAACAAAGGGAATGGGAGTG	60345	20	TCATTCAATTCGGAGTCTTGG	60059	21	173	623	795
Quercus_contig_10762	2	c	(CAT)7caagtgacagtagtattttctgtatttttttaccacactaatattttgttttacacacgaataaaattaaaacc(ACA)9	122	173	294	TCCCCTGTACTTCTCCTCCA	59649	20	CGCAGGATAGGGAAGTGGTA	60088	20	246	119	364	ACGGTCCCCTGTACTTCTCC	60371	20	CGCAGGATAGGGAAGTGGTA	60088	20	250	115	364	ACATCAGACGGTCCCCTGTA	60386	20	CGCAGGATAGGGAAGTGGTA	60088	20	257	108	364
Quercus_contig_10798	1	c	(A)12gg(A)12	26	202	227	TAGGCTGAACATTTCAGGGG	60066	20	CTAAGACCAAGGCAGAACGC	60015	20	267	131	397	TAGGCTGAACATTTCAGGGG	60066	20	CCATTCCTAAGACCAAGGCA	60066	20	273	131	403	TAGGCTGAACATTTCAGGGG	60066	20	CCTAAGACCAAGGCAGAACG	59869	20	268	131	398
Quercus_contig_10804	1	c	(AG)6tgagagagagaacatgcaagaggtctctagcagctatacctggtcaagttcaataaatgcagtc(T)19nn(T)12	109	132	240	TTCCAAGGGGTAGCTCAATC	59126	20	TCCCTCTTCCTCGCTTGTAA	59948	20	182	83	264	GGGATCTAATTCCAAGGGGT	59104	20	TCCCTCTTCCTCGCTTGTAA	59948	20	191	74	264	TTCCAAGGGGTAGCTCAATC	59126	20	AATCCCTCTTCCTCGCTTGT	60212	20	184	83	266
Quercus_contig_10817	2	c	(GA)10aaactcaagaaatagacacccacatttgtgagtttttatcttg(A)14	77	154	230	GGTTTGTTCTGGAAAGCAGC	59859	20	AACCACATTGCCACACAGAA	60008	20	200	123	322	TATAACAACCCGGATAGGCG	59810	20	AACCACATTGCCACACAGAA	60008	20	231	92	322	GGGTTTGTTCTGGAAAGCAG	59711	20	AACCACATTGCCACACAGAA	60008	20	201	122	322
Quercus_contig_10836	2	c	(A)10gcaaaaactaaacaaaaccccc(A)11	43	216	258	TCAGACCAATCAGTAGGGGG	59920	20	CGGTGAGTGATCCAGTTTCA	59676	20	262	193	454	TCAGACCAATCAGTAGGGGG	59920	20	TGAGTGACCCACTTGCTTGA	60440	20	130	193	322	TCAGACCAATCAGTAGGGGG	59920	20	AACTCAACACTGGCAGAGGC	60453	20	203	193	395
Quercus_contig_10880	2	c	(GA)9tggattgtgtgggaaagttcaaacaaacaaggaaatggtcatgtggtgatccgaaattctgaacctctcaatgcaaaatacgt(GA)9	119	1406	1524	CAAAGAATCCCGCAAAGGTA	60067	20	GCTTGGTCTTCGTGGATGTT	60119	20	265	1311	1575	AAAATCAGGAAAACCCCCAC	60032	20	TGAAAAGCTCTCCTCGAAGC	59836	20	253	1341	1593	ACAAAATCAGGAAAACCCCC	60032	20	TGAAAAGCTCTCCTCGAAGC	59836	20	255	1339	1593
Quercus_contig_10914	1	c	(CCT)7ctttttatatctctctactgaatactactacatctacttaataccactcttttacctacttaataccactcttttactctctttttctttccttt(TC)9	134	116	249	ACAGCGACGGTGCAGATTAT	60688	20	ATGCTACGCATCTTGGGTTT	59597	20	273	73	345	ACAGCGACGGTGCAGATTAT	60688	20	GCTAGCCATGCTACGCATCT	60540	20	280	73	352	ACAGCGACGGTGCAGATTAT	60688	20	TGCTACGCATCTTGGGTTTT	60637	20	272	73	344
Quercus_contig_10939	1	c	(T)11a(T)10	22	178	199	TTTTTACCGTTACCCAATAGATCA	58898	24	TGGTCTAATTGTCAAGAACAACTCA	60082	25	263	96	358	TTTTACCGTTACCCAATAGATCA	57669	23	TGGTCTAATTGTCAAGAACAACTCA	60082	25	262	97	358	TTTTTACCGTTACCCAATAGATCA	58898	24	TTGGTCTAATTGTCAAGAACAACTC	58793	25	264	96	359
Quercus_contig_10986	2	c	(TTG)5gtattgattgtagtcataagaggagtaatccattggtgatagaattgctttttttcttttc(T)10	86	484	569	ATTGGTGGTGGTGGTGTTGT	61009	20	TCAAATTCCTCCAAATCCCA	60244	20	279	345	623	ATTGGTGGTGGTGGTGTTG	60121	19	TCAAATTCCTCCAAATCCCA	60244	20	279	345	623	GGTTGAATTTGAGATGGGTCA	59782	21	TCAAATTCCTCCAAATCCCA	60244	20	173	451	623
Quercus_contig_10989	1	c	(A)10caaaaattgacaaaatctacactataaacacgctcagattttcgttaatcttcgttt(A)19	86	62	147	CACAACACAAAACCCACACA	58865	20	AAAAGGAAATTTTTGGAGGCA	59937	21	171	1	171	CACAACACAAAACCCACACA	58865	20	AAAGGAAATTTTTGGAGGCA	58670	20	170	1	170	CACAACACAAAACCCACACA	58865	20	TCTGCTTCCAATTTGTCTTCC	59302	21	218	1	218
Quercus_contig_11000	1	c	(A)20gtcggcaaacagaaaactgttctttaattttctttccccaaaatcaaggctttctcga(TTC)5	93	80	172	ACAAACGTAACGCCGTCTCT	59803	20	TCAACCCCTTGAATACCGAG	59926	20	268	1	268	ACAAACGTAACGCCGTCTCT	59803	20	TTCAACCCCTTGAATACCGA	60301	20	269	1	269	ACAAACGTAACGCCGTCTCT	59803	20	CCCTTGAATACCGAGCTCAC	59694	20	263	1	263
Quercus_contig_11027	1	c	(A)10tttcaaaaaaacaaaaatgcgtagagagagggagagaaggggatttgatctgaaagattgtggagagagaaaacaattgtttttccttct(AG)9	118	3315	3432	ATTGCGTATGTCGCTGATGA	60251	20	GGCTTCACCAATTTTCCACA	60874	20	262	3199	3460	AATTGCGTATGTCGCTGATG	59718	20	GGCTTCACCAATTTTCCACA	60874	20	263	3198	3460	CAATTGCGTATGTCGCTGAT	59718	20	GGCTTCACCAATTTTCCACA	60874	20	264	3197	3460
Quercus_contig_11028	1	c	(AG)10ataaatacaaagtaaaatagaagagagagagaaacacaaacagtacccaaaaaaaattgat(TGAG)6	105	221	325	AGCAGCCCGAAAGTTAAAAA	59010	20	GATCGACACTGAGACAGCCA	59988	20	250	125	374	AAAAAGCAGCCCGAAAGTTA	59010	20	GATCGACACTGAGACAGCCA	59988	20	254	121	374	AAGCAGCCCGAAAGTTAAAA	59010	20	GATCGACACTGAGACAGCCA	59988	20	251	124	374
Quercus_contig_11035	1	c	(TC)10ttt(GA)15	53	820	872	AGTAGAGGCGTCATGGGAGA	59827	20	TGTGCAGCTCCCTTCTTTTT	59993	20	278	658	935	GTAGAGGCGTCATGGGAGAA	60218	20	TGTGCAGCTCCCTTCTTTTT	59993	20	277	659	935	AGTAGAGGCGTCATGGGAGA	59827	20	GTGTGCAGCTCCCTTCTTTT	59478	20	279	658	936
Quercus_contig_11036	1	c	(TC)6tttctctctctatcaaaacaagtctctcaatttctctctagctaaacagcattaaactaaaacaacagtaaaggcatggaatt(GAA)8	119	1420	1538	GCCTCTACGGTCTCCCTCTT	59840	20	CCAAAAACCCGTCACTTTGT	59869	20	274	1344	1617	GCCTCTACGGTCTCCCTCTT	59840	20	ACACACACCCAGATCCACAA	59846	20	252	1344	1595	ACTTTCACCACCTGACTCGC	60307	20	AATCTAACCCCAAAAACCCG	60048	20	262	1365	1626
Quercus_contig_11048	1	c	(A)11gaaaccctagaaatgtgaatttgagaaataaaatgaaattgaattttatcaaaattttggatttggaa(T)11	90	2178	2267	CTCCTCGTTCTTGCTTCCAC	59989	20	AAGTAAAACCCTCCCTCCGA	59934	20	229	2120	2348	TCCTCGTTCTTGCTTCCACT	59989	20	AAGTAAAACCCTCCCTCCGA	59934	20	228	2121	2348	GCCACCTCCAAGAAATACGA	60074	20	AAGTAAAACCCTCCCTCCGA	59934	20	258	2091	2348
Quercus_contig_11066	1	c	(CT)9(CA)7	32	1765	1796	TTTACACTCACGCAGGAACG	59904	20	GTGTGGATTTTCATTTGGGG	60029	20	126	1694	1819	GCAGGAACGGAGTCAAAGAC	59851	20	GTGTGGATTTTCATTTGGGG	60029	20	115	1705	1819	ACTTCCTTTCCAGGCTTCGT	60247	20	GTGTGGATTTTCATTTGGGG	60029	20	209	1611	1819
Quercus_contig_11078	1	c	(A)19nnnnnnnnnnnnnnnnnnnnnnnnnnnnnnnnnnnnnn(A)14	71	147	217	AAACAAACAAGCCCCACTTG	60008	20	CGGGGAATATAGGTGAGGGT	60032	20	210	95	304	AAACAAACAAGCCCCACTTG	60008	20	ACCCGGGGAATATAGGTGAG	60032	20	213	95	307	AAACAAACAAGCCCCACTTG	60008	20	GAGCGGGTTTGATAGGATGA	60036	20	232	95	326
Quercus_contig_11124	1	c	(CTG)6ttgctgttgctgt(TGC)6	49	586	634	ATCTGATGCTGCTGATGGTG	59819	20	GTCGCGTCGTGGTATATGTG	60019	20	179	553	731	CATCTGATGCTGCTGATGGT	59819	20	GTCGCGTCGTGGTATATGTG	60019	20	180	552	731	AAATCATTGTCCCCAAGCAC	59797	20	GTCGCGTCGTGGTATATGTG	60019	20	237	495	731
Quercus_contig_11138	2	c	(CAA)10cagctacaactgtttcaaccacaacagcagcaacaacaacagcaactgtttcaaccacagcagcagcagcaacaacaa(CAG)8	132	313	444	AACACAACATGGCGTTTTCA	60011	20	GAGAAACAAATGCCGCTGAT	60221	20	266	202	467	CAATCGCTGTTTCAACCTCA	59840	20	GAGAAACAAATGCCGCTGAT	60221	20	213	255	467	AACACAACATGGCGTTTTCA	60011	20	AAGAGAAACAAATGCCGCTG	60386	20	268	202	469
Quercus_contig_11277	1	c	(A)38gtgagt(GA)7	58	1871	1928	CCGTCGGATCAGAGAGAGTT	59405	20	TATCCAGACTGCCTTTTCGC	60352	20	267	1744	2010	CGTCGGATCAGAGAGAGTTTG	59997	21	TATCCAGACTGCCTTTTCGC	60352	20	266	1745	2010	TTCGAAAAACGAATTCGAAGA	59818	21	TATCCAGACTGCCTTTTCGC	60352	20	231	1780	2010
Quercus_contig_11343	1	c	(CT)9ccctatgttcttatcttc(TCT)6	54	225	278	CACAATTCAACAAAAACCCAAA	59752	22	CGCTTTGACACACAAAATGG	60149	20	275	43	317	CACAATTCAACAAAAACCCAA	58425	21	CGCTTTGACACACAAAATGG	60149	20	275	43	317	ACACAATTCAACAAAAACCCAA	59267	22	CGCTTTGACACACAAAATGG	60149	20	276	42	317
Quercus_contig_11404	2	c	(T)12(CT)8(AT)8	44	161	204	AAACTAATGCGCCTTTCCCT	60095	20	CGAAAACAAAACCCAGGAAG	59581	20	172	133	304	CCGTACCCAGACGACAGACT	60174	20	CGAAAACAAAACCCAGGAAG	59581	20	212	93	304	ACTAATGCGCCTTTCCCTCT	60228	20	CGAAAACAAAACCCAGGAAG	59581	20	170	135	304
Quercus_contig_11405	3	c	(T)22catgtgtgtggattggagggtggggtattctccttgtttggattggtgaattagaacttgagaatccac(CA)8	107	2253	2359	AATCCCACCCATGAGATCAA	60135	20	ATTCATGGCTTAAATCCCCC	59984	20	280	2132	2411	ATCCCACCCATGAGATCAAA	60135	20	ATTCATGGCTTAAATCCCCC	59984	20	279	2133	2411	CCCACCCATGAGATCAAAAA	60692	20	ATTCATGGCTTAAATCCCCC	59984	20	277	2135	2411
Quercus_contig_11412	1	c	(T)14(A)11	25	179	203	CAATCTGCTCCACCCCTTTA	60066	20	AAGGGGAGCCAGATGAGAAT	60037	20	210	140	349	AATCCACAATCTGCTCCACC	59934	20	CCAGATGAGAATGCGAACCT	60218	20	208	134	341	CAATCTGCTCCACCCCTTTA	60066	20	CCAGATGAGAATGCGAACCT	60218	20	202	140	341
Quercus_contig_11421	2	c	(T)13ctttttctccaaccgtcgccgttcgattctctttctccgtcgatcctcaccgtccatcctctccgatcctc(CT)9	102	193	294	AATCCAATCACTCAGCCACC	59934	20	TTTCTTGAAGAGAAACGCGG	60493	20	179	159	337	AATCACTCAGCCACCACTCC	60120	20	TTTCTTGAAGAGAAACGCGG	60493	20	174	164	337	CGCACAATAGACCCCTCACT	60134	20	TTTCTTGAAGAGAAACGCGG	60493	20	211	127	337
Quercus_contig_11430	1	c	(A)10cccagaatccttgtttgg(A)10	38	187	224	TCCACGCCAACATAGAAACA	60111	20	TCAAAGTCCCTGACCAAACC	59943	20	174	119	292	TCCACGCCAACATAGAAACA	60111	20	TGAGACCAATAAGCCAACCC	59933	20	131	119	249	TCCACGCCAACATAGAAACA	60111	20	ATGCACTTGATAACCTCGCC	60103	20	244	119	362
Quercus_contig_11437	1	c	(T)10gttgagaatttataagatagagagatgattcttgtggttgc(TGT)5	66	1109	1174	GCGAAAGAGAAAGCACCAAC	60000	20	ATGAACTTTTCAACGCCCAC	59978	20	215	997	1211	AGCGAAAGAGAAAGCACCAA	60132	20	ATGAACTTTTCAACGCCCAC	59978	20	216	996	1211	AAGCGAAAGAGAAAGCACCA	60132	20	ATGAACTTTTCAACGCCCAC	59978	20	217	995	1211
Quercus_contig_11455	1	c	(A)16gaatcaaagataaaaaagaacaaccgcaacaacaaagaaatcagagccagaa(AAAG)6	92	56	147	GCCAAAGAAACACCGATCTC	59676	20	GCGTTTCGGTCTACTTGGAG	59875	20	201	22	222	GCAGGTTTCAGCCAAAGAAA	60365	20	GCGTTTCGGTCTACTTGGAG	59875	20	211	12	222	ACTGCAGGTTTCAGCCAAAG	60431	20	GCGTTTCGGTCTACTTGGAG	59875	20	214	9	222
Quercus_contig_11467	1	c	(T)11nnnnnnnnnnnnnnnnnnnnnnnnnnnnnnnnnnnnnnnn(T)11	62	157	218	TGCTCAAAGCTCAAAGCTCA	60011	20	TCACTTCCATTCATCGCAAA	60197	20	156	99	254	TGCTCAAAGCTCAAAGCTCA	60011	20	TTCACTTCCATTCATCGCAA	60197	20	157	99	255	TGCTCAAAGCTCAAAGCTCA	60011	20	TTTCACTTCCATTCATCGCA	60197	20	158	99	256
Quercus_contig_11515	1	c	(TC)9(TGT)7	39	2676	2714	TCCCAATAACTCCATTCCCA	60126	20	AGAAGCGAAAATAGCGTCCA	59982	20	245	2618	2862	TCCCAATAACTCCATTCCCA	60126	20	CAGAAGCGAAAATAGCGTCC	59982	20	246	2618	2863	TCCCAATAACTCCATTCCCA	60126	20	GCAGAAGCGAAAATAGCGTC	60124	20	247	2618	2864
Quercus_contig_11524	1	c	(T)11aagaataaagtgaaagaaagtactgtctttgagat(AG)7	60	1915	1974	GGTTTTGCTCAGAATGGTGG	60495	20	CATCTCTCTTTCGTTACTCCCA	58461	22	279	1755	2033	GGGTTTTGCTCAGAATGGTG	60495	20	CATCTCTCTTTCGTTACTCCCA	58461	22	280	1754	2033	GGGTTTTGCTCAGAATGGTG	60495	20	CATCTCTCTTTCGTTACTCCCAC	59291	23	280	1754	2033
Quercus_contig_11545	1	c	(CT)10gtttctctttcacacaacac(CAA)5	55	45	99	TTCTGAAAAAGTGTGTCACAAAA	57528	23	GGAGGCAAGAGCTTGTGATT	59434	20	209	19	227	TTCTGAAAAAGTGTGTCACAAAA	57528	23	TGGAGGCAAGAGCTTGTGAT	60945	20	210	19	228	TTCTGAAAAAGTGTGTCACAAAA	57528	23	GGCAAGAGCTTGTGATTCAA	59002	20	206	19	224
Quercus_contig_11547	2	c	(A)14ctactaggcgtaacgactagtagtctttctacacctgcaaca(T)10	66	174	239	CACCACCCTGAAAAACCAGT	59861	20	GATGGAGTGGGAAAGCATGT	59934	20	232	104	335	ACACCACCCTGAAAAACCAG	59861	20	GATGGAGTGGGAAAGCATGT	59934	20	233	103	335	ACACCACCCTGAAAAACCAG	59861	20	GAGCCCCATTGTGGTTACAC	60240	20	207	103	309
Quercus_contig_11548	1	c	(AG)7(A)11	25	146	170	CACCCATGGCTTTCTCAGTT	60111	20	CCTGGCCTAAGAACAAGACG	59869	20	256	61	316	CACCCATGGCTTTCTCAGTT	60111	20	AAGGCAAGACTTGAACCCAA	59711	20	145	61	205	GGTCACCGACCATTTTGACT	59827	20	AAGGCAAGACTTGAACCCAA	59711	20	188	18	205
Quercus_contig_11574	1	c	(TC)7ttcctcggaatcatcggtgcgattgttttg(AC)6	56	83	138	CCAATTCCAATTCGTTTGCT	59938	20	AAGAGAGTGCGAGAGAAGCG	60035	20	164	55	218	CCAATTCCAATTCGTTTGCT	59938	20	AGCGAAAAGAAGAGAGTGCG	59898	20	173	55	227	AATTCCCATTTCCCATTTCC	59830	20	AAGAGAGTGCGAGAGAAGCG	60035	20	202	17	218
Quercus_contig_11582	2	c	(T)16cttttcttttcttcgcccaattactctgcgcnntaatttgaggaacaaagtttacctggctattaa(T)15	97	2874	2970	GTTGCCAATTCGGTGCTATT	59967	20	GTTCAGCTTGCGAACCTTTC	60000	20	207	2851	3057	AAATGTGTTGCCAATTCGGT	60235	20	GTTCAGCTTGCGAACCTTTC	60000	20	213	2845	3057	GTTGCCAATTCGGTGCTATT	59967	20	TTCGTGCTCTGTTCAGCTTG	60324	20	217	2851	3067
Quercus_contig_11598	1	c	(AG)10atggcaatggcagcgatggctcttcgcaacagact(CTC)7	76	44	119	CCAAACACTCTCTCGCACAG	59616	20	ATCCTGTAGTGCCTGGTTGG	59989	20	172	14	185	CACTCTCTCGCACAGACCAC	59603	20	ATCCTGTAGTGCCTGGTTGG	59989	20	167	19	185	ACACTCTCTCGCACAGACCA	59603	20	ATCCTGTAGTGCCTGGTTGG	59989	20	168	18	185
Quercus_contig_11602	1	c	(TC)7agcaaggagagagatggagaagggatttgcgttga(AG)7	63	976	1038	GCTGGTGCTAGATCGTACCG	60817	20	CACAAAATCAACCCTCCCC	60157	19	155	921	1075	GCTGGTGCTAGATCGTACCG	60817	20	ATCACAAAATCAACCCTCCC	58691	20	157	921	1077	TTGAAACCCACAGCTCAACC	61075	20	CACAAAATCAACCCTCCCC	60157	19	211	865	1075
Quercus_contig_11627	1	c	(A)22nnataaaagtg(A)17	50	163	212	GATCGTAGTGGCTCTGCTCC	59981	20	AGGCACTCCAAGCACATTTC	60263	20	120	120	239	GGATCGTAGTGGCTCTGCTC	59981	20	AGGCACTCCAAGCACATTTC	60263	20	121	119	239	GATCGTAGTGGCTCTGCTCC	59981	20	GGCACTCCAAGCACATTTCT	60263	20	119	120	238
Quercus_contig_11640	1	c	(T)18gagaagggtggnn(T)49	80	1401	1480	TGACCTCAATGGTGGCTTTT	60495	20	TTGTCCGCTACAACGCTTTT	60802	20	206	1375	1580	GACCTCAATGGTGGCTTTTG	60495	20	TTGTCCGCTACAACGCTTTT	60802	20	205	1376	1580	TTGACCTCAATGGTGGCTTT	60495	20	TTGTCCGCTACAACGCTTTT	60802	20	207	1374	1580
Quercus_contig_11683	1	c	(T)14aattt(A)11	30	101	130	TTTAAGCAGCAAAAGGGCTG	60500	20	TCCAGCTTGCATTTTGACAG	59988	20	254	70	323	TTTAAGCAGCAAAAGGGCTG	60500	20	CCAGCTTGCATTTTGACAGA	59988	20	253	70	322	GCAACTTGCAAATCAAACCA	59712	20	GCCTTATGTGCAGAATGGCT	60243	20	237	26	262
Quercus_contig_11690	4	c	(A)14gcttggaatactgcaaagactagggaagaatccaaacccacatgatgcagcaaattttttctctttattt(A)15	99	2499	2597	GGGGTGGCAAATTGTAAATG	60053	20	GGCCTTTTAGGATTTGGGTG	60664	20	263	2421	2683	GAGGGGTGGCAAATTGTAAA	59801	20	GGCCTTTTAGGATTTGGGTG	60664	20	265	2419	2683	AACCAAGATGGGAAAAGGCT	59940	20	TTCTGGTAAGCAATCCCTCC	59126	20	261	2470	2730
Quercus_contig_11705	1	c	(AG)15aagtgaggatagaga(AAG)7	66	308	373	TTCTTCGGTGGTTATTTCGG	59931	20	GTCACTTTCTCCGCCGTCT	60402	19	267	138	404	ATTCTCTGCGTATGGAACGG	60096	20	GTCACTTTCTCCGCCGTCT	60402	19	210	195	404	TGAGAGTTTGTGTGGAACCG	59720	20	GTCACTTTCTCCGCCGTCT	60402	19	234	171	404
Quercus_contig_11708	3	c	(AG)10atattagggtttgtttgtgtgttgtgtttgattgaa(T)12agagcgatcgatcggcgaatataatgactgacttgactgactgactgactttttataatttcagtg(T)11	145	1069	1213	GATCGTAACTAACGTGCGCC	60667	20	CCGACGCCGTTAACTTTTTA	60123	20	263	1000	1262	GCACCATAAGGCGATCTGAG	60765	20	GCTCCAACCAATCACGTCTT	60119	20	276	1027	1302	GCACCATAAGGCGATCTGAG	60765	20	CCGACGCCGTTAACTTTTTA	60123	20	236	1027	1262
Quercus_contig_11751	1	c	(TC)8cccctctcattggatctgagttccaacttcccaaaacccacagttttcacagat(CGAA)5	90	107	196	AAACATTGCTCAAACCCCAA	60344	20	GGTGGAATGTCAGGAGTGGT	59817	20	273	47	319	CATTGCTCAAACCCCAACTC	60495	20	GGTGGAATGTCAGGAGTGGT	59817	20	270	50	319	ACATTGCTCAAACCCCAACT	59454	20	GGTGGAATGTCAGGAGTGGT	59817	20	271	49	319
Quercus_contig_11766	1	c	(T)24nnttcatg(T)17	49	1774	1822	TGGAGCTGGTTAATGGTTCA	59123	20	AAAAGCCCCCATACCCATAG	60034	20	166	1751	1916	TGGAGCTGGTTAATGGTTCA	59123	20	ATGGTGGATTTCAGACCGAG	59927	20	141	1751	1891	TGGAGCTGGTTAATGGTTCA	59123	20	GAAGATGAGCAAAGATCGCC	59923	20	279	1751	2029
Quercus_contig_11797	2	c	(GA)15acgagaacgagaacgaaagagatacgtacgaatttgagagttcagacctgtgag(GA)10	104	5003	5106	GAAAACACCGGAGAGAGCTG	59989	20	CGCACCCTGATAATACTCCC	59410	20	276	4868	5143	GAAAACACCGGAGAGAGCTG	59989	20	CCGCACCCTGATAATACTCC	59410	20	277	4868	5144	GACACCGTTTGGGAATTCAG	60353	20	CGCACCCTGATAATACTCCC	59410	20	229	4915	5143
Quercus_contig_11801	2	c	(A)24ggatg(A)10	39	163	201	ACACAACTGGGGGTCAAAAG	59861	20	AGCTATTTGGGGACCTGGTT	59827	20	229	68	296	ACACAACTGGGGGTCAAAAG	59861	20	ACCAATGAAACCCACTCCTG	59820	20	192	68	259	AACACAACTGGGGGTCAAAA	60246	20	AGCTATTTGGGGACCTGGTT	59827	20	230	67	296
Quercus_contig_11805	1	c	(AC)16atatatatatc(TA)8	59	112	170	ATAAAGAAAGCCAGGCAGCA	59982	20	AGTGATCGGCTGCAAGATTT	59843	20	158	66	223	ATAAAGAAAGCCAGGCAGCA	59982	20	CAACGAAGAGAAACCGAACC	59711	20	135	66	200	ATAAAGAAAGCCAGGCAGCA	59982	20	GCAAGATTTGCACAACGAAG	59469	20	147	66	212
Quercus_contig_11827	2	c	(A)17gagggaaaaaattttgagaaggagaaggaaatgttgtttggagggaaagaaaaatcaacgaggaa(AG)7	96	2415	2510	AAAATTCGGATCCGGAAGAG	60391	20	GAAATCCAGTCAGTCCACGG	60510	20	267	2327	2593	GAAGAGGCCTAGCAACGAAA	59592	20	GAAATCCAGTCAGTCCACGG	60510	20	253	2341	2593	AAAATTCGGATCCGGAAGAG	60391	20	ACGGGGAAAGAAACCAAAAA	60674	20	251	2327	2577
Quercus_contig_11834	1	c	(AT)6acacac(AG)10	38	97	134	CTTGACTCAGGGGCTCTCAC	59986	20	TTTCAGCACGAGTTAATGCC	58920	20	249	20	268	CTTGACTCAGGGGCTCTCAC	59986	20	CCCGTTGAAACTTCCTCCAT	61238	20	157	20	176	CTTGACTCAGGGGCTCTCAC	59986	20	TTTTCAGCACGAGTTAATGCC	60258	21	250	20	269
Quercus_contig_11867	3	c	(TC)8taaaacacgcgcacacacag(A)13	49	2654	2702	TTTTTCCACTGCCACTGTTG	59734	20	GGAGGAACAAAATTCCCAAA	58855	20	230	2612	2841	TTTTTCCACTGCCACTGTTG	59734	20	GGAGGAACAAAATTCCCAAAA	60150	21	230	2612	2841	GCTTTTTCCACTGCCACTGT	60299	20	GGAGGAACAAAATTCCCAAA	58855	20	232	2610	2841
Quercus_contig_11867	4	c	(T)12cggtgaaacttttttttgtctttctatcccgcgaattctgtttttttttnntttttttttaataatt(A)14	93	2890	2982	TTTGGGAATTTTGTTCCTCC	58855	20	AAATTTTGCTCTTTCTCGAAGC	59188	22	210	2822	3031	TTTTGGGAATTTTGTTCCTCC	60150	21	AAATTTTGCTCTTTCTCGAAGC	59188	22	211	2821	3031	TGGGAATTTTGTTCCTCCTTT	59801	21	AAATTTTGCTCTTTCTCGAAGC	59188	22	208	2824	3031
Quercus_contig_11887	2	c	(A)12tggatgggtgcgttttctttctctctttctctttctttattcgatggaatcgaaatgttttttctccctgtgtg(T)22	108	2077	2184	GACACGAAACGAGGGATGAT	59934	20	AAACGCGAAATTAGGTCACG	60131	20	245	2027	2271	TTCGAAACCGAAAAGCCTTA	59826	20	AAACGCGAAATTAGGTCACG	60131	20	280	1992	2271	AAAAAGCGACACGAAACGAG	60420	20	AAACGCGAAATTAGGTCACG	60131	20	252	2020	2271
Quercus_contig_11903	1	c	(A)10cggtaatgcaacaaaaaccgttacagataacggacaattgcagttttgaccaaaagggatttaaa(T)11	86	163	248	CAAAACAAATAACGCCCACC	60223	20	GAATCTCCTTTACGGGCTCC	60039	20	269	132	400	CAAAACAAATAACGCCCACC	60223	20	GGAATCTCCTTTACGGGCTC	60039	20	270	132	401	CAAAACAAATAACGCCCACC	60223	20	CCAATCAGACGGCTGAAAAT	60074	20	206	132	337
Quercus_contig_11915	2	c	(CCA)5cttcctccgccgcatccccta(CCT)5	51	284	334	CCTCATTCCTCTCCTCCACA	60191	20	GGAAAAATCGGAATTTGGGT	59999	20	266	253	518	CCTCATTCCTCTCCTCCACA	60191	20	CAGAGACGGAAAAATCGGAA	60184	20	273	253	525	CCTCATTCCTCTCCTCCACA	60191	20	AGGGGTTTTCTTGGGGTTTA	59677	20	236	253	488
Quercus_contig_11923	1	c	(T)11ctgtgttttccaatcagttcgactatttttgtat(GA)9gnntatatatataagatgagatggatgagtgggcgagttgtgaatcggagcgagtcaaac(AG)7	137	1273	1409	CTGCCACTTCTGGGTCTCTT	59450	20	ATCCAATACTTACGTGCGCC	59988	20	249	1240	1488	CTGCCACTTCTGGGTCTCTT	59450	20	TGCGCCAATATACTCGACAC	59718	20	235	1240	1474	CTGCCACTTCTGGGTCTCTT	59450	20	GTGCGCCAATATACTCGACA	59718	20	236	1240	1475
Quercus_contig_11969	1	c	(A)37nnnnnnnn(A)21	66	141	206	AGGGGTATGAGCAAGCAGAA	59836	20	TGCATGGTGTAACACTGCGT	61213	20	274	31	304	AAGGGGTATGAGCAAGCAGA	59836	20	TGCATGGTGTAACACTGCGT	61213	20	275	30	304	GGGGTATGAGCAAGCAGAAA	60214	20	TGCATGGTGTAACACTGCGT	61213	20	273	32	304
Quercus_contig_11990	1	c	(AGA)5gaaacggagagaatgaaatgaaaatcgaataacatcagccattt(AC)7	73	932	1004	GAGGAAGCGAAGGATGTGAG	59950	20	ACAGTGTGCCTTTGACCTCC	60159	20	206	908	1113	TTGGGAATAGGAGGGAGACC	60264	20	ACAGTGTGCCTTTGACCTCC	60159	20	245	869	1113	TTGGGAATAGGAGGGAGACC	60264	20	CAGTGTGCCTTTGACCTCCT	60298	20	244	869	1112
Quercus_contig_12001	1	c	(A)10ttattg(T)10	26	239	264	AGGACACGGACCTTTCCTTT	59972	20	CCAGGAGCATAACCCAAAAA	59931	20	273	38	310	GACACGGACCTTTCCTTTGA	60088	20	CCAGGAGCATAACCCAAAAA	59931	20	271	40	310	CGGACCTTTCCTTTGACAGA	60224	20	CCAGGAGCATAACCCAAAAA	59931	20	267	44	310
Quercus_contig_12028	1	c	(CT)6ttgtttctctgagtgattctctctt(A)13	50	90	139	TAGAGCAATCCCAGGGTGTC	60073	20	CAATGGAGTCTTGGGCTGTT	60111	20	160	30	189	CTTAGAGCAATCCCAGGGTG	59688	20	CAATGGAGTCTTGGGCTGTT	60111	20	162	28	189	TAGAGCAATCCCAGGGTGTC	60073	20	GATTGGTAAAAGCCACAGCC	59574	20	259	30	288
Quercus_contig_12028	2	c	(A)10gttag(A)12	27	883	909	TCTCTTCGAAGCAGCTGACA	60008	20	TTCACCACTGCTATTCGTCG	59864	20	213	765	977	TCTCTTCGAAGCAGCTGACA	60008	20	CACTGGGAAAACCATCCATC	60173	20	241	765	1005	TCTCTTCGAAGCAGCTGACA	60008	20	TCGTCGGAGTCAATCCTTTC	60195	20	199	765	963
Quercus_contig_12062	1	c	(T)17gtaatgtgaagaaaagatggtttatgggaaaggcggattgtggatttatgg(GA)6	80	997	1076	TCGGGAAAAACAAGTGGAAC	59948	20	CACTCCCACCCACTCATTCT	59962	20	182	956	1137	GTCGGGAAAAACAAGTGGAA	59948	20	CACTCCCACCCACTCATTCT	59962	20	183	955	1137	TCGGGAAAAACAAGTGGAAC	59948	20	TCCCACCCACTCATTCTCTC	60048	20	179	956	1134
Quercus_contig_12064	1	c	(AC)8agagccatggcgtgcagcagcatgataaccctctctcgccccactctctctc(CTT)11	101	75	175	AAGCTCCAAAGCCACAGAGA	60134	20	GTGACGTGGCAGAGAGGATT	60269	20	189	32	220	GAAGCTCCAAAGCCACAGAG	60134	20	GTGACGTGGCAGAGAGGATT	60269	20	190	31	220	AAGCTCCAAAGCCACAGAGA	60134	20	CGTGGCAGAGAGGATTAGGA	60353	20	185	32	216
Quercus_contig_12066	2	c	(A)11g(A)13	25	1204	1228	CCGAGCACCATTTTGAGATT	60074	20	AACTTTTTCCACATTTAGTTTTTCTT	57342	26	164	1094	1257	GGAGACGAAGCCATTACCAA	60074	20	AACTTTTTCCACATTTAGTTTTTCTT	57342	26	250	1008	1257	CTGGAGACGAAGCCATTACC	59694	20	AACTTTTTCCACATTTAGTTTTTCTT	57342	26	252	1006	1257
Quercus_contig_12079	1	c	(TC)7cacaaaaatccccaaatcaaaaactcccaccacacag(A)10	61	73	133	CCCAAATTCAAAATCCCAAT	58598	20	CGGGAGACAGAAGAGATTGC	59950	20	260	14	273	CCCAAATTCAAAATCCCAAT	58598	20	TCATCTGGTAATTCTCCGGG	59887	20	276	14	289	CCCCAAATTCAAAATCCCA	60487	19	CGGGAGACAGAAGAGATTGC	59950	20	261	13	273
Quercus_contig_12087	1	c	(CT)7agaaatttcccttccctcttaagc(A)11gag(GA)7	66	71	136	GCGCAGAGAATACAACGACA	60019	20	TTGATATCATCACCGACGGA	59883	20	207	46	252	GCGCAGAGAATACAACGACA	60019	20	TGGCTTTTGCATTTTTCCTT	59699	20	280	46	325	GCGCAGAGAATACAACGACA	60019	20	CAGTACGAGCCGACCTTGTT	60312	20	156	46	201
Quercus_contig_12111	2	c	(AAC)9aatctcagcaacccatttgaaagagtgagattttgattatatacatatatataatttcttttttatattttcggatttgggcccccaaaaaagaaaag(A)10	135	253	387	TTCCCAAATCGGATCAAATC	59699	20	CCCTTGATACAACACCGCTT	59993	20	267	169	435	TTCCCAAATCGGATCAAATC	59699	20	CTCCCCTTGATACAACACCG	60366	20	270	169	438	AAATTCCCAAATCGGATCAA	59207	20	CCCTTGATACAACACCGCTT	59993	20	270	166	435
Quercus_contig_12113	1	c	(T)10cttcttgtttttatgctaatttgttgataaatgatgctaattgtttttatttcttgatctttaactttggggtc(T)13	97	324	420	ACCATAGCCATTGTTGGCA	59940	19	AACATGGCAGCATCATTGAA	60080	20	171	295	465	AACCATAGCCATTGTTGGCA	61285	20	AACATGGCAGCATCATTGAA	60080	20	172	294	465	ACCATAGCCATTGTTGGCA	59940	19	AGAACATGGCAGCATCATTG	59679	20	173	295	467
Quercus_contig_12114	1	c	(A)13tgtttc(AG)7	33	46	78	ACCGATCCCTCCTCTTCATT	59896	20	TAGGGTCGAAGTGGTCGTTC	60111	20	196	9	204	ACCGATCCCTCCTCTTCATT	59896	20	CTGCAAAAGCAAAATCAGCA	60133	20	279	9	287	ACCGATCCCTCCTCTTCATT	59896	20	GAGTAGGGTCGAAGTGGTCG	59721	20	199	9	207
Quercus_contig_12145	1	c	(CT)9ttca(CT)8	38	149	186	AGACTCAGGTTGGTTTAGTGCT	57165	22	GGTGTGACGAAAATCCGAGT	59973	20	250	52	301	TCAGGTTGGTTTAGTGCTATTGTT	59162	24	GGTGTGACGAAAATCCGAGT	59973	20	246	56	301	CTCAGGTTGGTTTAGTGCTATTG	58029	23	GGTGTGACGAAAATCCGAGT	59973	20	247	55	301
Quercus_contig_12165	1	c	(TC)6tt(TC)9	32	257	288	TTGATTAGATGCATGGCTGC	59799	20	TGCCATTATTGTTGTGCCAT	59816	20	261	170	430	GGGGTTGATTAGATGCATGG	60155	20	GTTGTGCCATGAAGTTGCAG	60310	20	255	166	420	GGGTTGATTAGATGCATGGC	60304	20	GTTGTGCCATGAAGTTGCAG	60310	20	254	167	420
Quercus_contig_12177	1	c	(CT)7aaaactcactctacatattcgccagctttacttaatccttgtacttctactttta(TC)6	81	47	127	TAAATTTCTTGGCCTCGCAT	59682	20	GGACCTTAAACAGCATTTCCC	59828	21	182	10	191	ATAAATTTCTTGGCCTCGCA	59682	20	GGACCTTAAACAGCATTTCCC	59828	21	183	9	191	CATAAATTTCTTGGCCTCGC	59682	20	GGACCTTAAACAGCATTTCCC	59828	21	184	8	191
Quercus_contig_12209	2	c	(AG)8tttttaaagtcagagagactcggtagttgtcttgacggcttaagcagacctacccttcttttcac(AG)8	97	1550	1646	CCAATATGAAGCTCCGGAAA	60031	20	AGCAACCTTCCCCTCATTTT	59940	20	271	1518	1788	CCAATATGAAGCTCCGGAAA	60031	20	AAGCAACCTTCCCCTCATTT	59940	20	272	1518	1789	CCAATATGAAGCTCCGGAAA	60031	20	GCTTCAAATTCCAATTCCCA	59878	20	187	1518	1704
Quercus_contig_12212	1	c	(T)12caagaagaaagaaaaacaaagca(GT)7	49	294	342	CCAGACACAGAGCCAAAACA	59873	20	ATGTTCCTTGCGACCAGTTC	60119	20	271	227	497	CCAGACACAGAGCCAAAACA	59873	20	CAGATCAATGTTCCTTGCGA	59799	20	278	227	504	CCAGACACAGAGCCAAAACA	59873	20	CCTTGGCTACTCCCACAGAA	60246	20	208	227	434
Quercus_contig_12225	1	c	(A)12gcaaggaagctcaactcataaaggaagagatattagactctctgagaaaacgagacgctcctagtaatt(GA)6	93	94	186	GTTAGTGCAATCACGTCCCC	60384	20	GTGGAGGTCGAGCTGAAGAC	59993	20	243	40	282	CCAGCACACACAGTCACACA	60426	20	GTGGAGGTCGAGCTGAAGAC	59993	20	225	58	282	TGTTAGTGCAATCACGTCCC	59572	20	GTGGAGGTCGAGCTGAAGAC	59993	20	244	39	282
Quercus_contig_12259	1	c	(TC)10actattttttttcaag(CT)6	48	25	72	CAGCCATGAATGACCAAGAA	59648	20	GAATGAATTTTTGGGGGCTT	60130	20	161	0	160	GCCATGAATGACCAAGAAGG	60461	20	GAATGAATTTTTGGGGGCTT	60130	20	159	2	160	GCCATGAATGACCAAGAAGG	60461	20	AATTTTTGGGGGCTTATTGC	60148	20	154	2	155
Quercus_contig_12310	1	c	(A)11nnnnnnnnn(A)11	31	241	271	TACAGAAACCACCCTGTCCC	59820	20	GGTGGGCTTGAAAGTTTGTG	60529	20	191	140	330	TACAGAAACCACCCTGTCCC	59820	20	TGGTGGGCTTGAAAGTTTGT	60529	20	192	140	331	TCGATAAGTTTCACCGCCTC	60214	20	GGTGGGCTTGAAAGTTTGTG	60529	20	262	69	330
Quercus_contig_12345	2	c	(T)16aagnnaaaa(T)15	40	614	653	GACTCTCCATGTCAACGGCT	60269	20	TAATTATGGGGCTCAGCAGG	60053	20	150	589	738	AGACTCTCCATGTCAACGGC	60269	20	TAATTATGGGGCTCAGCAGG	60053	20	151	588	738	AACTTTTGGAGACTGCTCGC	59621	20	TAATTATGGGGCTCAGCAGG	60053	20	279	460	738
Quercus_contig_12348	2	c	(A)11caacaacaacacaaaaaaagtgttgaaattgaagagaaaaaaatggtttaagagactgaaaatgg(A)14	90	1978	2067	GGATCAGAATGCAAGACGGT	60081	20	ACCATCCCAATCTTTCACCA	60173	20	267	1824	2090	AACTTCGACCTCGACATGCT	59874	20	ACCATCCCAATCTTTCACCA	60173	20	243	1848	2090	TGCTAGTCGTTCTGGCTGTG	60199	20	ACCATCCCAATCTTTCACCA	60173	20	227	1864	2090
Quercus_contig_12367	1	c	(TGT)6agcacttgtagtattgctgctactagtacagttggagattatgctaatactattac(GAT)5	89	115	203	CATTCCCACTTTTTGCACCT	59971	20	AAGGGTCTTCCTTGGTCACA	59549	20	192	43	234	CATTCCCACTTTTTGCACCT	59971	20	CAAGGGTCTTCCTTGGTCAC	59549	20	193	43	235	CATTCCCACTTTTTGCACCT	59971	20	AGGGTCTTCCTTGGTCACAA	59549	20	191	43	233
Quercus_contig_12397	1	c	(A)12caaacgcacactgtctctctctcacgcaca(CT)9	60	244	303	CTTTCTCCTCGGTTTCATCG	59807	20	TCACTCAACACATTGCACGA	59868	20	209	176	384	GTGGCATTTTCCTCTCTCCA	60195	20	TCACTCAACACATTGCACGA	59868	20	233	152	384	TTCTCCTCGGTTTCATCGAC	60195	20	TCACTCAACACATTGCACGA	59868	20	207	178	384
Quercus_contig_12456	1	c	(TCT)5(CCT)6	33	1470	1502	TGTGAGGTAGAAGACGGGCT	59867	20	ACGATGATGATGAAGCAGGA	59197	20	269	1312	1580	TGTGAGGTAGAAGACGGGCT	59867	20	GACGATGATGATGAAGCAGG	59197	20	270	1312	1581	TGTGAGGTAGAAGACGGGCT	59867	20	CGATGATGATGAAGCAGGAC	59197	20	268	1312	1579
Quercus_contig_12462	2	c	(CAGAGA)5tg(A)12	44	1265	1308	ACAGTTCCACAAGGAAACGG	60005	20	CGCTCTCGTGTGTCTTCAAC	59622	20	258	1158	1415	CAGTTCCACAAGGAAACGGT	60005	20	CGCTCTCGTGTGTCTTCAAC	59622	20	257	1159	1415	CAAGGAAACGGTCCCTAACA	59964	20	CGCTCTCGTGTGTCTTCAAC	59622	20	249	1167	1415
Quercus_contig_12465	1	c	(A)17ttaaaatgaaa(T)23	51	265	315	ACACGTAGCCACTAGCCACC	60201	20	CGAAATTGCTCCGATTCTTC	59784	20	278	86	363	ACGTAGCCACTAGCCACCAA	60710	20	TTAGCGAAATTGCTCCGATT	59816	20	280	88	367	ACGTAGCCACTAGCCACCAA	60710	20	CGAAATTGCTCCGATTCTTC	59784	20	276	88	363
Quercus_contig_12475	1	c	(AAC)5agccaaattcctcatatctcgcaacccagcacatagatggaccaacaca(AAC)9	91	182	272	CCACAACCACTAAGGCCACT	60028	20	TGGAAATAGGTGAGTCTAGGAGAA	58477	24	161	146	306	CCACAACCACTAAGGCCACT	60028	20	TGGAAATAGGTGAGTCTAGGAGAAC	59247	25	161	146	306	AATCGAATGGCGTCAACAAT	60339	20	TGGAAATAGGTGAGTCTAGGAGAA	58477	24	182	125	306
Quercus_contig_12489	1	c	(T)11ccctttttttt(A)11	33	1378	1410	CTCCTCAACATGGTGGGTCT	59962	20	AGGCCCATAAGCTCTCTTCC	59811	20	217	1230	1446	GCTCCATAAGGGCATACCAA	59923	20	AGGCCCATAAGCTCTCTTCC	59811	20	193	1254	1446	CCATAAGGGCATACCAATCG	60167	20	AGGCCCATAAGCTCTCTTCC	59811	20	190	1257	1446
Quercus_contig_12500	1	c	(CT)13ggtggtcagaggacaaggttttcgtgtggatgaacggtcaagaagttagagaccgtgtgtatgtgcttgtgtttgtttttgtgtctct(GA)8	130	1246	1375	GCACAACAAGAGAGTTAGCGG	60067	21	ATGCTTCGCACGTTTTCTCT	60022	20	273	1176	1448	CAAGAGAGTTAGCGGCTGAGA	59906	21	ATGCTTCGCACGTTTTCTCT	60022	20	267	1182	1448	GCACAACAAGAGAGTTAGCGG	60067	21	GCTTCGCACGTTTTCTCTTC	60140	20	271	1176	1446
Quercus_contig_12516	1	c	(A)17cccaaatacaagaaaaatagagagagtggtgatggaccagtgg(TATTAC)5	90	35	124	AAAACCCAAACCCCCATTTA	60265	20	CCGGACAACTATTCAACGGT	59853	20	245	6	250	AAAACCCAAACCCCCATTTA	60265	20	ACCGGACAACTATTCAACGG	59853	20	246	6	251	AAAACCCAAACCCCCATTTA	60265	20	ATATATGGTACCGGTGGGGG	60522	20	276	6	281
Quercus_contig_12545	1	c	(TCC)5(TTC)6	33	1228	1260	ACTAGCCAAGACGCCAGAAA	60015	20	TGAACAGAAGGAAGAAGGAAAA	58098	22	236	1050	1285	AACTAGCCAAGACGCCAGAA	60015	20	TGAACAGAAGGAAGAAGGAAAA	58098	22	237	1049	1285	ACTAGCCAAGACGCCAGAAA	60015	20	CTGAACAGAAGGAAGAAGGAAAA	59053	23	237	1050	1286
Quercus_contig_12548	1	c	(TC)11actcgctgctgtgtgagagagaag(AGA)6	64	154	217	TGCTGTTGAAGTTGAGGTCG	60025	20	TAGATGAAGGTGCCAATCCC	59894	20	225	61	285	ATCGTTGCTTTGCTTCGTTT	59889	20	TAGATGAAGGTGCCAATCCC	59894	20	158	128	285	TGCTGTTGAAGTTGAGGTCG	60025	20	TGAGAGAGGAGGCTTCCAGA	60214	20	279	61	339
Quercus_contig_12581	1	c	(CT)6cacactgagttctctgatcgaaattttgtctcaaacagctttccgaatatttcaaa(CT)11	90	50	139	ACTGCACTAGATTCCCACCC	59018	20	GGGTTTTGAATTTGAAATGGTG	60432	22	155	27	181	ACTGCACTAGATTCCCACCC	59018	20	AGGGTTTTGAATTTGAAATGG	57963	21	156	27	182	ACTGCACTAGATTCCCACCC	59018	20	GGGTTTTGAATTTGAAATGGT	57822	21	155	27	181
Quercus_contig_12607	2	c	(AT)10acatacag(AC)6	40	202	241	ACACGCAGCCAACTACACAC	59826	20	AAAGCAGAGCAGAGCCAAAG	59898	20	277	26	302	GCAGAGTTCCTTCCATCCAA	60195	20	AAAGCAGAGCAGAGCCAAAG	59898	20	177	126	302	AGCAGAGTTCCTTCCATCCA	59803	20	AAAGCAGAGCAGAGCCAAAG	59898	20	178	125	302
Quercus_contig_12618	2	c	(A)15tcagaaccaaatacttttcataaacttcaacaacaaatatgtttctcc(A)14	77	1083	1159	CAATCACATTGACCATCAATCA	59251	22	TCGTGAACGATGAGGTTTGA	60240	20	250	954	1203	CAATCACATTGACCATCAATCA	59251	22	TTCGTGAACGATGAGGTTTG	59691	20	251	954	1204	CAATCACATTGACCATCAATCA	59251	22	CGTGAACGATGAGGTTTGAA	59691	20	249	954	1202
Quercus_contig_12618	3	c	(TA)11gaagaaacgtcccaaagagagagggatttcttttcctatttggttttggattttactttgattcgtttttttttaatccaaag(T)12	117	1752	1868	AAAAGAGACAAATTGACAGGGC	59637	22	AGGTCACAACACTTGCCAAA	59187	20	269	1717	1985	AAAAGAGACAAATTGACAGGGC	59637	22	GGTCACAACACTTGCCAAAC	59037	20	268	1717	1984	AAAAGAGACAAATTGACAGGGC	59637	22	AGGTCACAACACTTGCCAAAC	60066	21	269	1717	1985
Quercus_contig_12636	1	c	(AG)7aaagtctttttagtcttagagagagaaagagaa(AG)7	61	194	254	AAGGACAAAGCGAGGGTTTT	60110	20	CCTCCCATTGGAAAATGCTA	59894	20	261	101	361	AAAGGACAAAGCGAGGGTTT	60110	20	CCTCCCATTGGAAAATGCTA	59894	20	262	100	361	AGAAAGGACAAAGCGAGGGT	60247	20	CCTCCCATTGGAAAATGCTA	59894	20	264	98	361
Quercus_contig_12649	1	c	(AC)15(AT)8	46	50	95	ATAAAGAAAGCCAGGCAGCA	59982	20	CTCCGAAGCTTTCAGGTACG	60008	20	200	4	203	ATAAAGAAAGCCAGGCAGCA	59982	20	TGCACAACGAAGAGAAATCG	59988	20	125	4	128	ATAAAGAAAGCCAGGCAGCA	59982	20	TCCTCCGAAGCTTTCAGGTA	59948	20	202	4	205
Quercus_contig_12656	2	c	(CT)8ccctgcctccctcacttggccttttcgctgctgccaccacttcccaccctagccaccgtcatgcccgcacctcctctccccttattctcgaatt(TC)6	122	119	240	ACACCAGCCGTCACTCTCTT	59907	20	ATGAGAGGAGGAAAGGGGAA	60008	20	267	70	336	ACACCAGCCGTCACTCTCTT	59907	20	GGTGGACATGAGAGGAGGAA	60048	20	274	70	343	TTACCCAATACACCAGCCGT	60249	20	ATGAGAGGAGGAAAGGGGAA	60008	20	276	61	336
Quercus_contig_12675	1	c	(TC)6tttttctctttctttttatttttctatcatatgcacagaccgattacttctctcacttcttcctctgtaaaaccctaattgtcaattg(CT)6	112	60	171	ATATAAAAGGCCCTCCCCAA	59637	20	GGATCGATGGAAGATTCAACA	59886	21	205	27	231	AATATAAAAGGCCCTCCCCA	59637	20	GGATCGATGGAAGATTCAACA	59886	21	206	26	231	ATATAAAAGGCCCTCCCCAA	59637	20	TGGATCGATGGAAGATTCAAC	59886	21	206	27	232
Quercus_contig_12676	2	c	(CAG)5caacagcagcaacagcaacaacaaca(ACC)7	62	193	254	AACCCCCAAATTCCAAAAAG	60027	20	GGACTGGAGCTAGTGGTTGC	59874	20	184	112	295	TTCCAAAAAGGCAAAAATGC	60054	20	GGACTGGAGCTAGTGGTTGC	59874	20	174	122	295	CAAAAAGGCAAAAATGCGAT	60075	20	GGACTGGAGCTAGTGGTTGC	59874	20	171	125	295
Quercus_contig_12681	1	c	(TC)11ccttctctctca(TTC)8	58	114	171	TCGTGTCCACACCTTACCAA	60001	20	GTTTGCAGACTGTGGAAGCA	60032	20	238	60	297	TCGTGTCCACACCTTACCAA	60001	20	ACGGATCAGAGTTGGGATTG	59927	20	219	60	278	TCGTGTCCACACCTTACCAA	60001	20	CACGGATCAGAGTTGGGATT	59927	20	220	60	279
Quercus_contig_12693	1	c	(TC)7tacacaaaaaccaatttcccacacagatccaattcccaacagatcggaattccaattcccacccaacaac(A)19	103	61	163	TTTCCCCTTCTCGTCTCTCA	59920	20	GAAGTGGACGAGGAGAGTGC	59993	20	178	17	194	CCCCTTCTCGTCTCTCACAC	59835	20	GAAGTGGACGAGGAGAGTGC	59993	20	175	20	194	CCCCTTCTCGTCTCTCACAC	59835	20	AGTGGACGAGGAGAGTGCAT	59866	20	173	20	192
Quercus_contig_12695	1	c	(AG)14acgcaaataatcaagtagagaactgagcagcaatggcgtacttcaccgcacggcgcaatctagcatcactcctcacccgaaccct(TTC)5	128	37	164	TCCAAAGCACCAAACATTTTC	59967	21	GAGGGTTGTGAGAGCAAAGC	59997	20	195	6	200	TCCAAAGCACCAAACATTTTC	59967	21	TTGTGAGAGCAAAGCGAGAA	59864	20	190	6	195	TCCAAAGCACCAAACATTTTC	59967	21	GGAGGGTTGTGAGAGCAAAG	59844	20	196	6	201
Quercus_contig_12723	1	c	(T)12aaattaaaatttaatataaagagtaaaaacaccaaccccaccacctattttcattttctatat(A)10	85	274	358	TCCTCCTTAGGCTCAGGTCC	60725	20	AAAGTTGTGGCCTTGTGAGG	60149	20	251	182	432	TCCTCCTTAGGCTCAGGTCC	60725	20	GCCTTGTGAGGGTCTGAAAG	59844	20	242	182	423	CCTCCTCCTCCTTAGGCTCA	60852	20	GCCTTGTGAGGGTCTGAAAG	59844	20	247	177	423
Quercus_contig_12783	2	c	(TTTG)6acgtttcttaaagaaaag(A)15	57	403	459	AAACCAGCGAAGACCAAAAA	59724	20	CTCATCGAAAGCAGGAGGAG	60088	20	272	282	553	AAACCAGCGAAGACCAAAAA	59724	20	GTCGAAGCAAAACACAACCA	59740	20	218	282	499	AAACCAGCGAAGACCAAAAA	59724	20	TGTCGAAGCAAAACACAACC	59740	20	219	282	500
Quercus_contig_12801	1	c	(A)11ctactaaaaatatcataagttttagattttgatgc(ATA)5	61	152	212	TCAACAAGCACCTTCTGTGC	60032	20	GTGGGTCCTGAACTTGCATT	59973	20	199	81	279	GGCATTTCAACAAGCACCTT	60118	20	GTGGGTCCTGAACTTGCATT	59973	20	205	75	279	AGGCATTTCAACAAGCACCT	59740	20	GTGGGTCCTGAACTTGCATT	59973	20	206	74	279
Quercus_contig_12803	1	c	(T)11cttttttgttttatctttctatttatttatttataata(ATT)5	64	1045	1108	TGAAGCCAAAGCAAAAACCT	59861	20	CCTCAGACACTTCCATTTCCA	60096	21	179	975	1153	TGAAGCCAAAGCAAAAACCT	59861	20	TCCAAATCCTACAATCCCACA	60177	21	162	975	1136	TCCCCCATTGAAAAATCAAG	59733	20	TCCAAATCCTACAATCCCACA	60177	21	249	888	1136
Quercus_contig_12804	1	c	(A)15c(AG)6aagagaagaggtcggacctgtcacgcc(GA)9	73	41	113	ACACCTATTCCCCCAAAGAA	58359	20	AACCCTCCCTCTGCCTCTAC	59699	20	208	18	225	ACACCTATTCCCCCAAAGAA	58359	20	AGCTCCATAGACGTTGAGGC	59459	20	134	18	151	ACACCTATTCCCCCAAAGAA	58359	20	GTTGGAACCCACAGCTCAAC	60555	20	225	18	242
Quercus_contig_12868	1	c	(TC)7tatagctctaaagggaa(T)10	41	79	119	ACTGAGTCCAGTCGGTGTGG	61205	20	TTTATGGAAACGTCAAGCCC	59938	20	215	49	263	AACTGAGTCCAGTCGGTGTG	58725	20	TTTATGGAAACGTCAAGCCC	59938	20	216	48	263	CTGAGTCCAGTCGGTGTGG	60301	19	TTTATGGAAACGTCAAGCCC	59938	20	214	50	263
Quercus_contig_12875	1	c	(CT)9ccctcactctcactcttttacactgacacgtac(AT)8	67	41	107	GCTGACAAACTCAGAAGCCC	59997	20	GCTTAATCAAAGCGACCAGC	59988	20	206	10	215	GCTGACAAACTCAGAAGCCC	59997	20	TGAGGAATTTTGTTTTCGGC	60053	20	161	10	170	GCTGACAAACTCAGAAGCCC	59997	20	CATTTGAACGTCAGCCATTG	60111	20	225	10	234
Quercus_contig_12892	2	c	(TTC)6aacttctttaccgttaaaactaacggcg(TCT)7	67	223	289	GAGAGAGAGAAGCAGAGCCG	59579	20	CCCAGTCCACTAAGACCCAA	59959	20	226	179	404	CAAAGAGCTTTTCCCCAACA	60220	20	TTTCTATTGAAGTTCGCGGC	60343	20	280	55	334	AAAGCAAAGAGCTTTTCCCC	59835	20	AAGAGTAATCGTGGGGCGTA	59592	20	262	51	312
Quercus_contig_12900	1	c	(A)11gactaaatgcaaaattaaagcgccacatggcaggacctcatgcacttccgcatgaggtctctgct(TA)6	88	500	587	TGTGGTGTAAGCCCAAGCTA	59342	20	AGCTCAACTTCACAATTCACAG	57143	22	259	394	652	TGTGGTGTAAGCCCAAGCTA	59342	20	AGCTCAACTTCACAATTCACAGT	58057	23	259	394	652	TGTGGTGTAAGCCCAAGCTA	59342	20	GCTCAACTTCACAATTCACAGTATG	60109	25	258	394	651
Quercus_contig_12901	2	c	(T)10ctttttttttg(GTT)6	39	210	248	CAGTTTCCACCGAGGTTGTT	60005	20	CATTTCCGCTCCAATTCAGT	60074	20	114	180	293	CAGTTTCCACCGAGGTTGTT	60005	20	ACATTTCCGCTCCAATTCAG	60074	20	115	180	294	CAGTTTCCACCGAGGTTGTT	60005	20	ATTTCCGCTCCAATTCAGTG	60074	20	113	180	292
Quercus_contig_12955	1	c	(T)12gttttttttatttattttgtttttg(T)11	48	1574	1621	TCGTACGCTGCTACCATCAC	59895	20	AAACTCCGCCTTTCGTTTTT	60109	20	279	1380	1658	GTTGGTGCGCTTATTACGCT	60293	20	AAACTCCGCCTTTCGTTTTT	60109	20	255	1404	1658	TTCGTACGCTGCTACCATCA	60423	20	AAACTCCGCCTTTCGTTTTT	60109	20	280	1379	1658
Quercus_contig_12974	1	c	(A)25tgtcacgcaaagccctagattctcggcactccatagactcttgtacacttcgtcttcacacatggagacctttccgtactactacttca(ACT)6	132	116	247	TCATCAAGCGAGAAAATGTGA	59410	21	GGGACGCTTGGTGTTAGTGT	60035	20	270	61	330	TCATCAAGCGAGAAAATGTGA	59410	21	AGGGACGCTTGGTGTTAGTG	60171	20	271	61	331	TCATCAAGCGAGAAAATGTGA	59410	21	CAGGGACGCTTGGTGTTAGT	60171	20	272	61	332
Quercus_contig_12989	1	c	(CT)13tcctctcaattcttcaccaattctctcaactttta(CT)9	79	35	113	GCACTGCAAAGAAACCTCAA	59050	20	GGGTTTCAGTGGAAATGGTG	60210	20	255	7	261	GCACTGCAAAGAAACCTCAA	59050	20	TGGGTTTCAGTGGAAATGGT	60210	20	256	7	262	GCACTGCAAAGAAACCTCAA	59050	20	GTGGGTTTCAGTGGAAATGG	60210	20	257	7	263
Quercus_contig_12989	3	c	(GAC)5gatgttgacgat(GAC)5gaggtcgatgacggtgaccctgatggcgaggttgaacgactagtcgttggtgttgatgaaac(CAA)7	125	699	823	CAAGCTCTTCTTCACCACCC	59844	20	GTGCACACTGCCACTACCAC	60236	20	277	634	910	CTCTTCTTCACCACCCCTCA	60229	20	GTGCACACTGCCACTACCAC	60236	20	273	638	910	TCTTCTTCACCACCCCTCAG	60229	20	GTGCACACTGCCACTACCAC	60236	20	272	639	910
Quercus_contig_13015	1	c	(ACC)5acaaccagaaccccattaaacctttcaaac(CCA)5	60	62	121	CTATTGCCACTCCTTCCCAC	59550	20	GAGTGGTGGTTGTGGTTGTG	59890	20	140	34	173	CTATTGCCACTCCTTCCCAC	59550	20	GGAGAGTGGTGGTTGTGGTT	59859	20	143	34	176	TCTATTGCCACTCCTTCCCA	60594	20	GAGTGGTGGTTGTGGTTGTG	59890	20	141	33	173
Quercus_contig_13044	1	c	(CT)12tagggtttcatttctcactctcaacttccacatttcataca(CT)8	81	63	143	CCGTACTGAAACCCTCCAGA	60103	20	AGGATGTTGGACTGCCTGAC	60120	20	261	4	264	CCGTACTGAAACCCTCCAGA	60103	20	TGACATCTTCTTTGCGCTTG	60134	20	245	4	248	CCGTACTGAAACCCTCCAGA	60103	20	AGAGGATGTTGGACTGCCTG	60261	20	263	4	266
Quercus_contig_13064	1	c	(GA)9nnnnnnnnnnnnnnnnnnnnnnnnnnnnnnnnnnnnnnnnnnnnnnnnnnnnnnnnnnnnnnnnnnnnnnnnnnn(GA)9ttttggctaaggctaaggaagaagaacc(GAA)7	160	433	592	AATGGAGGGGGTGGAGTTAT	59513	20	CGGTGAAGAACTGAGCTGTG	59616	20	255	390	644	AAATGGAGGGGGTGGAGTTA	60549	20	CGGTGAAGAACTGAGCTGTG	59616	20	256	389	644	ATATGTGGGAAATGGAGGGG	60767	20	CGGTGAAGAACTGAGCTGTG	59616	20	265	380	644
Quercus_contig_13081	1	c	(CAA)5atgcactatcagcag(CAA)5	45	256	300	CACCTCTACCTCAATCCCCA	59920	20	GTGCTGATGCTGTTGTTGCT	60064	20	171	195	365	CACCTCTACCTCAATCCCCA	59920	20	GCTGATGCTGTTGTTGCTGT	60064	20	169	195	363	CACCTCTACCTCAATCCCCA	59920	20	GCTGTTGTTGCTGTTGCTGT	60104	20	163	195	357
Quercus_contig_13083	3	c	(CAA)6caccaacatcag(CAA)7	51	582	632	TCCTGATCTTGCTTTGGCTT	59955	20	TTTCCCAAAGGATTCACTGC	60051	20	162	530	691	AGAAGAGCTTCCTTCCCCTG	59950	20	TTTCCCAAAGGATTCACTGC	60051	20	216	476	691	TCCTGATCTTGCTTTGGCTT	59955	20	AGTGGTGGTGTTTCCCAAAG	59861	20	172	530	701
Quercus_contig_13134	1	c	(TC)6tgtacatcaacgcatcctaaaaccaaacattatattacctaa(CAT)6	72	162	233	CCAATCCCCAAACAGTGAAC	60210	20	ACTTTGGAGGGCCAAGAAAT	59940	20	266	130	395	CCAATCCCCAAACAGTGAAC	60210	20	AAGTTCCTTCTTGGCCCACT	60110	20	239	130	368	CCAATCCCCAAACAGTGAAC	60210	20	GGCCAAGAAATCAAATCCAA	59878	20	257	130	386
Quercus_contig_13144	1	c	(CT)6tccaaaaccctaaaacactcactct(CA)17	71	119	189	CAAACGTACTGATTGAGATCCG	59632	22	GGATAGCTGTCATCGGCAAT	60066	20	211	27	237	CAAACGTACTGATTGAGATCCG	59632	22	AGCTGGGATAGCTGTCATCG	60384	20	216	27	242	CAAACGTACTGATTGAGATCCG	59632	22	GAGAAGCGGAGGTTGGAAAT	60578	20	278	27	304
Quercus_contig_13158	1	c	(A)26nnnnnnnnnnnnnnnnnnnn(A)11	57	155	211	CATAATGTTAGGCATAATTGCCA	58943	23	GCCCGTTTAATCAGCAAAAA	60075	20	175	60	234	CATAATGTTAGGCATAATTGCCA	58943	23	ATGCCCGTTTAATCAGCAAA	60456	20	177	60	236	TCATAATGTTAGGCATAATTGCCA	60555	24	GCCCGTTTAATCAGCAAAAA	60075	20	176	59	234
Quercus_contig_13159	2	c	(CT)10gtgattatcgtagctcca(T)15	53	427	479	CTGATCCAACTCCCCTTTCA	60042	20	AGCAGCACGGTACCTTCATT	59763	20	199	310	508	CTGATCCAACTCCCCTTTCA	60042	20	CAGCACGGTACCTTCATTCC	60517	20	197	310	506	GCTCAACTGATCCAACTCCC	59661	20	AGCAGCACGGTACCTTCATT	59763	20	205	304	508
Quercus_contig_13175	2	c	(A)22nn(A)23	47	698	744	CATTTGGCTAAGGTAAACACCA	59052	22	ATTGGTTGCCTCTATGGCCT	60846	20	226	631	856	CATTTGGCTAAGGTAAACACCA	59052	22	GTTGCCTCTATGGCCTTGAT	59154	20	222	631	852	TCATTCAGGGGAAAGATATCAGA	59917	23	ATGGCCTTGATGGTTGTTTG	60755	20	268	576	843
Quercus_contig_13183	2	c	(TTG)7ttattggaatccacatccaaattgatacctataggtttctccgcctccaga(TTC)5	87	1685	1771	TGTTCAGGGAGCACAATACG	59716	20	AGAAGACAGCGACGACGTTT	60058	20	213	1639	1851	TGTTCAGGGAGCACAATACG	59716	20	TGATGAAGCAGAAGACAGCG	60287	20	222	1639	1860	ACTCTGACCCTGCTCGTCTG	60608	20	AGAAGACAGCGACGACGTTT	60058	20	271	1581	1851
Quercus_contig_13188	1	c	(T)13ggg(T)49	65	1699	1763	GACGCGGCCTTTTATGTCTA	60230	20	TCCCCTTCACACAACAACAA	59976	20	187	1637	1823	GACGCGGCCTTTTATGTCTA	60230	20	TTCCCCTTCACACAACAACA	59976	20	188	1637	1824	TCTCTCGATGAGCTTGGTGA	59656	20	TCCCCTTCACACAACAACAA	59976	20	262	1562	1823
Quercus_contig_13235	2	c	(GA)7gnnnnnnnn(GA)7	37	893	929	AGCTGAACTCCGAGTCTTCG	59745	20	CCTTCTTCAAGCTACAGCCC	59077	20	227	772	998	AGCTGAACTCCGAGTCTTCG	59745	20	CCCTTCTTCAAGCTACAGCC	59077	20	228	772	999	AGCTGAACTCCGAGTCTTCG	59745	20	TGACCCCTTCTTCAAGCTACA	59861	21	232	772	1003
Quercus_contig_13242	1	c	(T)10aaatattagtttagtctctgctannnnnnnnnnnnnnnnnnnnnnnnnnnnnnnnnnn(T)17aatttctctctctagc(T)11	112	628	739	AAGGCCTCCTAAGGTCAAGC	59848	20	CAAGTCCCCACCATACAACC	60088	20	277	524	800	AAGGCCTCCTAAGGTCAAGC	59848	20	CCAAGTCCCCACCATACAAC	60088	20	278	524	801	AGGAAGGCCTCCTAAGGTCA	60204	20	CAAGTCCCCACCATACAACC	60088	20	280	521	800
Quercus_contig_13262	1	c	(AAC)7agccaaattcctcatatctcgcaacccagcacataaatggaccaacac(CAA)9	96	203	298	CCACAACCACTAAGGCCACT	60028	20	TGAGCAGGATTAAGGTGAGGA	59822	21	188	167	354	AATCGAATGGCGTCAACAAT	60339	20	TGAGCAGGATTAAGGTGAGGA	59822	21	209	146	354	CGTCAACAATTCCACAACCA	60404	20	TGAGCAGGATTAAGGTGAGGA	59822	21	199	156	354
Quercus_contig_13268	1	c	(TA)11(T)12	34	723	756	AGCAGAGCCAGTCCCACTTA	60012	20	TGGATATGCTACTGTTGCGAA	59339	21	196	608	803	CATGGGGGTAGGTTGACATC	60050	20	TGGATATGCTACTGTTGCGAA	59339	21	252	552	803	GGGTAGGTACAGCAGAGCCA	60277	20	TGGATATGCTACTGTTGCGAA	59339	21	206	598	803
Quercus_contig_13273	1	c	(CT)6cc(CT)6	26	1385	1410	CAACACACAAAACCAGGTGC	60049	20	ACAACAACAGCCTCAGCTCC	60453	20	245	1266	1510	CAACACACAAAACCAGGTGC	60049	20	CACCAGCCTCGTACAAATCC	60517	20	274	1266	1539	ATGAGGCGATCAACACACAA	60120	20	ACAACAACAGCCTCAGCTCC	60453	20	255	1256	1510
Quercus_contig_13374	1	c	(AAC)8accacata(ATT)8cttcgtatctgtagctttgtcgtgataaaaggaaacaacacggttctttctctctttttaaaatcag(T)13	136	2926	3061	TGCCATTGTCATTCCTCGTA	60073	20	AACCCAAACAACAATTCACAGA	59378	22	263	2825	3087	CGCGAAGCTTTGTGGAAATA	61251	20	TGTGTCACCGAGGTCAATATG	59430	21	265	2848	3112	TCAAGCGTTAGAACACAAGCA	59665	21	TGTGTCACCGAGGTCAATATG	59430	21	230	2883	3112
Quercus_contig_13380	1	c	(T)15nnnnnnnn(A)10	33	763	795	TGCCCAAGATCCTCTATTGG	60029	20	TTGCATGTAGCACAGCATGA	60015	20	174	647	820	CACATGCCAATGTCTTCTGC	60272	20	TTGCATGTAGCACAGCATGA	60015	20	266	555	820	TCTAGGCACATGCCAATGTC	59679	20	TTGCATGTAGCACAGCATGA	60015	20	272	549	820
Quercus_contig_13381	1	c	(ATC)10(ATT)12aaggttactattgccacaatggcacatgctcatcttcttccttttaaaagattacaattttaaggttgaatgtcataatatttact(TA)6	164	47	210	TTGTTGTTATCATCATAATCATTGTC	57148	26	CTGTGGCTTTTCATTTTGAGA	58013	21	232	8	239	TTGTTGTTATCATCATAATCATTGTC	57148	26	AAAACTGTGGCTTTTCATTTTGA	60030	23	236	8	243	TTGTTGTTATCATCATAATCATTGTC	57148	26	ACTGTGGCTTTTCATTTTGAGA	58882	22	233	8	240
Quercus_contig_13431	1	c	(A)20nnaaaaaaaacaaaaagtttactgaaagtgagacaaattaaggacagacgaaaaaacagagtaagacagaaatgtgtgaagg(AGA)5	117	134	250	GCATTGGATCCCCTGACTTA	59894	20	TTCATCCCTCTCCCTCCTTT	60008	20	262	89	350	GCATTGGATCCCCTGACTTA	59894	20	TTGCCGTTGTTCATTGTCAT	59972	20	223	89	311	GCATTGGATCCCCTGACTTA	59894	20	ATTGCCGTTGTTCATTGTCA	59972	20	224	89	312
Quercus_contig_13432	1	c	(T)12c(A)10	23	1010	1032	GTGTGGAATCGCCTACCAGT	59997	20	AAATGGGCTTGAAAGGGACT	59940	20	194	926	1119	GTGTGGAATCGCCTACCAGT	59997	20	AATGGGCTTGAAAGGGACTT	59940	20	193	926	1118	AGTACCATTCCACCCTGCTG	59989	20	AATGGGCTTGAAAGGGACTT	59940	20	176	943	1118
Quercus_contig_13518	1	c	(TC)12agttttccggttagggtttggattttgggggtggg(T)10	69	476	544	ATCCAGGGCTTTTCCCTTTA	59903	20	AAACGGTGTCGTCCCCTAC	59835	19	163	415	577	CACCTGGTGGAAGCTCATTT	60111	20	AAACGGTGTCGTCCCCTAC	59835	19	254	324	577	ACTCCACCAGCCTTCACATC	60120	20	AAACGGTGTCGTCCCCTAC	59835	19	180	398	577
Quercus_contig_13529	1	c	(CT)6t(TC)10	33	70	102	GGCTCTTCGAAGCCCTACTT	59983	20	CCACAAATCGTAACGTTTACACA	59845	23	160	32	191	AGGCTCTTCGAAGCCCTACT	59621	20	CCACAAATCGTAACGTTTACACA	59845	23	161	31	191	AACAAATTCCCCCGAAGGTA	60534	20	CCACAAATCGTAACGTTTACACA	59845	23	187	5	191
Quercus_contig_13549	2	c	(AT)6gaaaaagaaaaaag(A)53	79	4794	4872	CATGTGTTTTGCTGGAGGTG	60152	20	TCTTTCTTTCGTCCTTCCCA	59784	20	265	4712	4976	CATGTGTTTTGCTGGAGGTG	60152	20	TCTTTCTTTCGTCCTTCCCAT	60060	21	265	4712	4976	CATGTGTTTTGCTGGAGGTG	60152	20	TCTTTCGTCCTTCCCATTTTT	59932	21	261	4712	4972
Quercus_contig_13554	1	c	(CTTC)5ttctgcttccattacccaaaactaaaaacc(CT)9	68	118	185	ACACAACGCTTTTGGCTTGT	60730	20	GGCCGTTTGATTTTGTGAAT	59807	20	256	3	258	GGCTTGTGCATACGTCAAAC	59203	20	GGCCGTTTGATTTTGTGAAT	59807	20	236	23	258	TTTCAACGTAAACCACACGG	59483	20	GGATTGGAATTTGGTTCGAG	59363	20	182	43	224
Quercus_contig_13578	1	c	(CT)11ca(AACAG)5	49	27	75	CAGAGAAGTCCTTTGAGATTGAGA	59166	24	GATTCTCACTGCAGCACCAA	59992	20	196	0	195	CAGAGAAGTCCTTTGAGATTGAGA	59166	24	TTGATTCTCACTGCAGCACC	59992	20	198	0	197	CAGAGAAGTCCTTTGAGATTGAGA	59166	24	TTCTCACTGCAGCACCAAAC	60032	20	194	0	193
Quercus_contig_13585	2	c	(TTG)7ctg(TTC)5	39	261	299	ATCCAAAACCCGAGTTTCCT	59805	20	GAACGAAGAAGCACTGGAGG	59989	20	154	223	376	CTGCGTTCAAATCCAAAACC	60481	20	GAACGAAGAAGCACTGGAGG	59989	20	164	213	376	CTGCGTTCAAATCCAAAACC	60481	20	GGAGAACGAAGAAGCACTGG	59989	20	167	213	379
Quercus_contig_13602	1	c	(TCA)5tcggtttcttcatcttcatggagac(ATT)6	58	62	119	TGGCAGTGGAGGTAATAAGAGG	60494	22	ACTACTCCAGCAGCAGCACC	60621	20	166	1	166	TGGCAGTGGAGGTAATAAGAGG	60494	22	CAGCACCATCACCCATCTC	60063	19	153	1	153	TGGCAGTGGAGGTAATAAGAGG	60494	22	CAGCACCATCACCCATCTCT	61104	20	153	1	153
Quercus_contig_13664	1	c	(TAC)5tagtatcactacttctgcccacttttatttggagagatatcaa(GGT)9	85	213	297	CCATCTTTGTGCCATAGTGC	59152	20	TGCCAAATTAGCTGGAGTCA	59420	20	233	140	372	CCATCTTTGTGCCATAGTGC	59152	20	CCTGCCAAATTAGCTGGAGT	59336	20	235	140	374	CCATCTTTGTGCCATAGTGCT	60147	21	TGCCAAATTAGCTGGAGTCA	59420	20	233	140	372
Quercus_contig_13673	1	c	(T)11gtttggtttaactgacatttcaacaaatgagacttggaagttatgatttgggt(GA)7	78	671	748	GCAGCCCTTCCTTTTCTTTT	59835	20	TCAATTCTTTTCAGGATTTCGTT	59154	23	280	540	819	GCAGCCCTTCCTTTTCTTTT	59835	20	TCAATTCTTTTCAGGATTTCGT	57862	22	280	540	819	GCAGCCCTTCCTTTTCTTTT	59835	20	CAATTCTTTTCAGGATTTCGTTT	58725	23	279	540	818
Quercus_contig_13714	1	c	(AG)7cgat(AC)6	30	332	361	TGGCTTGTTGCATAGGACTG	59864	20	CCCAAAGCCAAAACTCAAAA	60081	20	169	262	430	TGGCTTGTTGCATAGGACTG	59864	20	CAACAACGGCAACAAAGAGA	59881	20	193	262	454	TGGCTTGTTGCATAGGACTG	59864	20	TCAACAACGGCAACAAAGAG	59881	20	194	262	455
Quercus_contig_13741	2	c	(A)14ttgggccnn(A)17	40	137	176	AGGGGGCCTAAGCTACAAAG	59741	20	AGTGTAGAGGCGCCGTAGAA	60037	20	208	65	272	GGGGGCCTAAGCTACAAAGT	59615	20	AGTGTAGAGGCGCCGTAGAA	60037	20	207	66	272	AGGGGGCCTAAGCTACAAAG	59741	20	GCGCCGTAGAATCTTCATGT	60243	20	199	65	263
Quercus_contig_13745	2	c	(T)17c(CT)6	30	1839	1868	CCTCCCTCTTGTGCTTGAAA	60366	20	CAAGGACAAGGGACGGATTA	59926	20	208	1709	1916	CCTCTTGTGCTTGAAAGCCT	59615	20	CAAGGACAAGGGACGGATTA	59926	20	204	1713	1916	AACGACAGGGAGTTCCAAAA	59569	20	CAAGGACAAGGGACGGATTA	59926	20	231	1686	1916
Quercus_contig_13761	2	c	(A)13ttaaagaaaccnnnnn(A)19	48	695	742	GACAAAATCAAGCAGCAGCA	60142	20	CCCAAAACAACACTTCGAAAA	59997	21	255	567	821	ACGACCGTGAAGCTGAGAAC	60453	20	CCCAAAACAACACTTCGAAAA	59997	21	236	586	821	CTTCACCACGAACAGCTACG	59510	20	CCCAAAACAACACTTCGAAAA	59997	21	191	631	821
Quercus_contig_13811	1	c	(CT)7gtctctctgtctctctcctcgcgttcctgaccaccgtatattcactcatttctttacccatcttctt(TC)7	95	108	202	TCCTCTTCCGAAAATTCCCT	60011	20	TCTGTGATCTTCAATTCTACATTTCC	59912	26	194	38	231	TCCTCTTCCGAAAATTCCCT	60011	20	GACTCTGTTTCTGTGATCTTCAATTC	59718	26	203	38	240	TCCTCTTCCGAAAATTCCCT	60011	20	AAGACTCTGTTTCTGTGATCTTCAA	58642	25	205	38	242
Quercus_contig_13814	1	c	(TC)12taaattttcccgtgaaacaaacagaaaacct(A)15	70	115	184	CTCCTCCACTTCACTCCTCG	59978	20	AATTTCACCGCACTTTCACC	59978	20	193	86	278	CTCCTCCACTTCACTCCTCG	59978	20	AACAGCAACTGATTCCACCC	59973	20	247	86	332	CTCCTCCACTTCACTCCTCG	59978	20	GAAACCCTAATTTCACCGCA	59938	20	201	86	286
Quercus_contig_13855	1	c	(A)18nncctgcttgcttgttttcttcctacc(A)13	58	171	228	GAGATGTTTCCCCAAGTGACA	59958	21	ACTCCCCCAAAGTTTCGTCT	59972	20	182	93	274	GAGATGTTTCCCCAAGTGACA	59958	21	CAGGTTGTCTACTCCCCCAA	59959	20	192	93	284	GAGATGTTTCCCCAAGTGACA	59958	21	TAAACTGCTGTGATGCCCTG	59864	20	215	93	307
Quercus_contig_13855	2	c	(AGA)6(ACA)7aagggtatgcaattgcagacacaatatacaataacagagaggggaataatatttaacaaaatg(A)26ttctga(AT)6g(TA)11	169	1279	1447	GAAAACAAACACCGACAGCC	60538	20	CACAAACATCACCAACCAAAA	59327	21	279	1256	1534	GAAAACAAACACCGACAGCC	60538	20	CACAAACATCACCAACCAAA	57837	20	279	1256	1534	GAAAACAAACACCGACAGCC	60538	20	ACACAAACATCACCAACCAAAA	60168	22	280	1256	1535
Quercus_contig_13872	1	c	(A)13gaaaagaaaatccgaacccaaaaaccgaagattaaacaaatctcatcaa(TCT)8	86	85	170	TTGAAAGCTGAATAGCGCCT	60117	20	ATTCCCTCGAATTCATGCAC	59900	20	257	45	301	TTGAAAGCTGAATAGCGCCT	60117	20	ACATTCCCTCGAATTCATGC	59900	20	259	45	303	AATAGCGCCTGATCGAGAGA	60081	20	GCACATCTGTGCTACCCCTT	60142	20	231	55	285
Quercus_contig_13873	1	c	(TTC)8tttttcttttcagtcttcaaattctcgtccttctctgatgcctcatcaacttcag(CCT)8	103	2494	2596	GCCATTCCTAACTTTGTGGC	59574	20	GGAAGCCAGGTGATGTTGAT	59934	20	218	2435	2652	GCCATTCCTAACTTTGTGGC	59574	20	AAGGAAGCCAGGTGATGTTG	60111	20	220	2435	2654	GCCATTCCTAACTTTGTGGC	59574	20	GGGTGGGAAATAGGAAGGAG	59761	20	272	2435	2706
Quercus_contig_13895	3	c	(TC)6atttcagagggaaaatgtaggactttgtcaatatcattgca(CT)9	71	3003	3073	AAAGATTTAGAGCGTCGGCA	59982	20	AGCCAAAAACAAAAGGGTTG	59108	20	212	2893	3104	CGTCGGCATGACTTGACTAA	59864	20	AGCCAAAAACAAAAGGGTTG	59108	20	200	2905	3104	AAAGATTTAGAGCGTCGGCA	59982	20	GCCAAAAACAAAAGGGTTGT	58973	20	211	2893	3103
Quercus_contig_13902	3	c	(TTG)5ctgttggagttgtattggttgctgttggagttgtattg(GTT)7	74	4402	4475	ACGAAGACTATGGACCGTGG	59989	20	CACCCCTGTTACTCTCCCAA	59959	20	258	4281	4538	ATCGGTTGATGGACGAAGAC	59934	20	CACCCCTGTTACTCTCCCAA	59959	20	270	4269	4538	ACGAAGACTATGGACCGTGG	59989	20	CCCAAAACACAAACCCAAAC	60103	20	243	4281	4523
Quercus_contig_13912	1	c	(A)19tcaaaagcaaaagaatcaaaatcacnn(A)38	84	1330	1413	CCCCATCGACTCTCAGTCTC	59792	20	TCAAAATCACGCCCTCTCTC	60340	20	260	1180	1439	CCCCATCGACTCTCAGTCTC	59792	20	CAAAATCACGCCCTCTCTCT	59430	20	259	1180	1438	CCCCATCGACTCTCAGTCTC	59792	20	AATCAAAATCACGCCCTCTC	59129	20	262	1180	1441
Quercus_contig_13914	1	c	(AG)8aaaaaaaaagaaaaacacagtgaaattcggaattccacacagg(GA)6	71	92	162	GGCAGAATTCATCGTCAACA	59654	20	ACCAACCTGAGCCACCTCTA	59721	20	216	7	222	GGCAGAATTCATCGTCAACA	59654	20	AATCTCCGCAATTCCCCTAC	60286	20	189	7	195	GGGCAGAATTCATCGTCAAC	60470	20	ACCAACCTGAGCCACCTCTA	59721	20	217	6	222
Quercus_contig_13922	1	c	(T)10acccacttggttagagatttgaatagccaaaacttgattctttcaaccctatccatgatctaataccagaggaagctagagctatacacatattccggtt(A)12	122	35	156	GGCGTAGGATATTCTGTTTCAGTT	59932	24	TCCATTCTCACTCAAAGGGG	60042	20	232	0	231	GGCGTAGGATATTCTGTTTCAG	57913	22	TCCATTCTCACTCAAAGGGG	60042	20	232	0	231	GGCGTAGGATATTCTGTTTCAGTT	59932	24	TTAAGCCTCAAAAAGGGCAA	59826	20	270	0	269
Quercus_contig_13930	1	c	(A)14cacaaacttattttacttaaaagccctaatcggtactcagtaatattaaccaaaaatcaaactcgctttaaattttttctctgc(AGA)9	125	91	215	CTCCGAAAGTCCCAACGATA	60066	20	GATAGCAGCAATTGCGAACA	59983	20	233	44	276	CTCCGAAAGTCCCAACGATA	60066	20	TGATAGCAGCAATTGCGAAC	59983	20	234	44	277	CCGAAAGTCCCAACGATAAA	59931	20	GATAGCAGCAATTGCGAACA	59983	20	231	46	276
Quercus_contig_13969	1	c	(TTA)8ttttttataaat(A)10	46	74	119	ACACCATACGCAACCAAAAA	58942	20	ACGCACGGACTTGAGAGTTT	59914	20	223	14	236	ACACCATACGCAACCAAAAA	58942	20	GGCGAGGAAAGAGAGTGAGA	59679	20	182	14	195	ACACCATACGCAACCAAAAA	58942	20	ATTCGGCGAGGAAAGAGAGT	60349	20	186	14	199
Quercus_contig_13976	1	c	(CA)11aacacaaaaaag(A)23	57	305	361	ACCCAAAACAACCCATCATC	59508	20	TGCGATGGACAATCTTGAAA	60197	20	155	254	408	ACCCAAAACAACCCATCATC	59508	20	CTGCTGAACTGAGAATGCGA	60287	20	170	254	423	ACCCAAAACAACCCATCATC	59508	20	TGCTGCTGAACTGAGAATGC	60296	20	172	254	425
Quercus_contig_13985	2	c	(A)23gaagggtaaaatggagctaggtgaagttaagacctggtttaagaaaaagccaggtctgaagagtttgga(AG)8	108	1193	1300	CATTGTCGAAGTGGAGCTGA	59984	20	TTGGCAACTTTCTCAAACCC	60088	20	191	1151	1341	TCATTGTCGAAGTGGAGCTG	59984	20	TTGGCAACTTTCTCAAACCC	60088	20	192	1150	1341	CATTGAAGCCTGTGCACCTA	59864	20	TTGGCAACTTTCTCAAACCC	60088	20	278	1064	1341
Quercus_contig_14001	1	c	(AG)6ggttagatagagaggcattgtggatct(TTC)6	57	184	240	CACAACACCCTCAACCTGTG	60039	20	ACAGGAATAGGAAAGGGCGT	59962	20	243	73	315	AACAAAACCAAACCCAGTGC	59875	20	ACAGGAATAGGAAAGGGCGT	59962	20	275	41	315	AGCCAGAGGAACACAACACC	60159	20	ACAGGAATAGGAAAGGGCGT	59962	20	254	62	315
Quercus_contig_14053	2	c	(ATGG)6aaatggcagagagtttgggggtgggtctgtgaccgtgttgttctgtt(ATG)5	86	963	1048	CTCTGCATGTAAGACGCTCG	59764	20	TCACGCAAGACAACAAACAAG	59936	21	251	861	1111	CTCTGCATGTAAGACGCTCG	59764	20	TCACGCAAGACAACAAACAA	58887	20	251	861	1111	CTCTGCATGTAAGACGCTCG	59764	20	GTCACGCAAGACAACAAACAA	59797	21	252	861	1112
Quercus_contig_14113	1	c	(A)12(TA)8	28	68	95	TGATTGAAAAGGAAAACAAAAACA	59899	24	CTGCTCCGCATTCCTCTTAT	59434	20	183	39	221	CATGATTGAAAAGGAAAACAAAAA	59432	24	CTGCTCCGCATTCCTCTTAT	59434	20	185	37	221	CATGATTGAAAAGGAAAACAAAA	58212	23	CTGCTCCGCATTCCTCTTAT	59434	20	185	37	221
Quercus_contig_14124	1	c	(CT)6ttgttgagattcggctataaactgtgtaattactcgcagagc(AG)6at(AC)6	80	1216	1295	GTGTTTCAGCTGCAAGTCCA	60032	20	ATTGTCCCTGCCCTCTTTCT	60074	20	187	1177	1363	TTTGCTCTTTTCCCTTTCCA	59795	20	ATTGTCCCTGCCCTCTTTCT	60074	20	274	1090	1363	GTGTTTCAGCTGCAAGTCCA	60032	20	CCTGCCCTCTTTCTCTCTCA	59673	20	181	1177	1357
Quercus_contig_14133	1	c	(T)56gggtttttcagatctagcttaggtaaggttccttctccttattgtctct(TC)8tatctttctctctct(CA)17	170	1815	1984	TGTGTTGTGTTGTGTTGTGTTG	59001	22	AAATAAGTTGTTTGACTCTCCAACC	59071	25	267	1746	2012	TTGTGTTGTGTTGTGTTGTTTGA	59998	23	AAATAAGTTGTTTGACTCTCCAACC	59071	25	263	1750	2012	TGTGTTGTGTTGTGTTGTGTTGT	59917	23	AAATAAGTTGTTTGACTCTCCAACC	59071	25	267	1746	2012
Quercus_contig_14138	1	c	(A)41nncct(C)10ac(A)10	68	191	258	TGTCCCTCCATTATTGGGTT	59101	20	TAGGCGAGATGGATTTGAGG	60170	20	230	154	383	TGTCCCTCCATTATTGGGTT	59101	20	TGAGGTTGGAAATGCTGACA	60240	20	215	154	368	TGTCCCTCCATTATTGGGTT	59101	20	GAGTTCCATAGGCGAGATGG	59653	20	238	154	391
Quercus_contig_14139	1	c	(TCT)8ctattcaacccatccattttctttgccttccacaccactcccccaaaacgacctcgtatcttttctctgcaccg(TTC)7	119	40	158	AATGGTCACGAACCACAACC	60678	20	TCCGAATCCAATGACTTTGTT	59420	21	190	7	196	AATGGTCACGAACCACAACC	60678	20	TCATCCGAATCCAATGACTTT	59377	21	193	7	199	GCGTGTAAATGGTCACGAAC	59054	20	TCCGAATCCAATGACTTTGTT	59420	21	197	0	196
Quercus_contig_14190	1	c	(A)16gaaagtcaa(AAACC)5	50	155	204	TCGGCCTTCAAAGTTCTCAT	59813	20	GCTTTGGGAGAGAGAAGATGG	60334	21	226	4	229	TCGGCCTTCAAAGTTCTCAT	59813	20	GGCTTTGGGAGAGAGAAGATG	60334	21	227	4	230	AGGCTCTCACATCCTTCTCCT	59453	21	AGCCGTGACCCATGATAAAG	59955	20	211	129	339
Quercus_contig_14251	1	c	(AG)9aaaggaagaaaagaaaagaaagagaagctcaacaaatgaaaaacaa(AG)8	80	3149	3228	ACGCTCAACCAAGAAAGAACA	59906	21	CACTTTCCTTTGTGTTGAAAGC	58927	22	239	3086	3324	CGCTCAACCAAGAAAGAACA	59047	20	GCTTTCCAATAGTTGTCATTGC	58768	22	218	3087	3304	CGCTCAACCAAGAAAGAACA	59047	20	AGCTTTCCAATAGTTGTCATTGC	59685	23	219	3087	3305
Quercus_contig_14281	1	c	(CT)6ccttgtgtgttt(TG)6	36	39	74	GCAAGCCCCATGATCCTTAT	61177	20	TTTCTAATCCCTTTTCCCGA	58621	20	115	2	116	GCAAGCCCCATGATCCTTAT	61177	20	TTTCTAATCCCTTTTCCCGAG	59554	21	115	2	116	GCAAGCCCCATGATCCTTAT	61177	20	TCTTTCTAATCCCTTTTCCCG	59554	21	117	2	118
Quercus_contig_14312	2	c	(T)10gtcagatcgatgagaagcgggatttgtggggaaactggaaaccgggaatttaccgggagag(T)12	83	2511	2593	AAAATCCGCGAATTCCTTTT	59915	20	TTCCCACAACCTCCTTTCAC	59943	20	197	2472	2668	TCCTTTTCCTTTTCCTGGGT	59912	20	TTCCCACAACCTCCTTTCAC	59943	20	184	2485	2668	AAAATCCGCGAATTCCTTTT	59915	20	CAACCTCCTTTCACCTCCAA	60081	20	191	2472	2662
Quercus_contig_14315	1	c	(ATC)6ataataatagtattagcataatctccaactgtactactagcagcaatactacaagt(ACA)7	95	43	137	AAGGGTCTTCCTTGGTCACA	59549	20	CATTCCCACTTTTTGCACCT	59971	20	192	19	210	CAAGGGTCTTCCTTGGTCAC	59549	20	CATTCCCACTTTTTGCACCT	59971	20	193	18	210	AGGGTCTTCCTTGGTCACAA	59549	20	CATTCCCACTTTTTGCACCT	59971	20	191	20	210
Quercus_contig_14333	1	c	(T)16cctcttttgtctctttgtcttttctctattatc(AG)6	61	399	459	GCCCCATTCTCGATTTCTCT	60546	20	CCACAGATTGACCGACTTTC	58129	20	262	277	538	GCCCCATTCTCGATTTCTCT	60546	20	ACCACAGATTGACCGACTTTC	59054	21	263	277	539	GCCCCATTCTCGATTTCTCT	60546	20	GACCACAGATTGACCGACTTT	59054	21	264	277	540
Quercus_contig_14338	1	c	(A)15ccactactattctcttttcgaaatactagttgccccaaacaagac(A)10	70	171	240	TGACGCCTTCACAGTTTCAC	59880	20	ATGTGGATTCTAAATGGCCG	59784	20	193	86	278	TGACGCCTTCACAGTTTCAC	59880	20	TGGGAGAAGGCTTTTGAGTG	60366	20	276	86	361	TGACGCCTTCACAGTTTCAC	59880	20	TGACTGGGAGAAGGCTTTTG	60366	20	280	86	365
Quercus_contig_14412	1	c	(TC)7acacacg(CA)7	35	54	88	CCACCACTAAAACCACCAAAA	59749	21	ATGAGGAGGAGGGCTATGGT	59919	20	145	20	164	CCACCACTAAAACCACCAAAA	59749	21	GGCTGAGTTCATGGATGGAT	59893	20	264	20	283	CCACCACTAAAACCACCAAAA	59749	21	TAGCCATGCCAAAGTGAGTG	59864	20	122	20	141
Quercus_contig_14425	1	c	(TCC)7a(CCG)5	37	73	109	GAGGCCTAGAGAGGACCACC	60216	20	CATCACCACAACCACCACTC	59846	20	136	50	185	GAGGCCTAGAGAGGACCACC	60216	20	TCATCACCACAACCACCACT	59846	20	137	50	186	GAGGCCTAGAGAGGACCACC	60216	20	ACCACCACTCGTCTAATGGG	59844	20	126	50	175
Quercus_contig_14427	1	c	(AG)6aaaaagacagacagagagaa(AG)7	46	62	107	CCTCTGCTTCACCCAGAGAC	59986	20	ATCCTCAATCCCCTCCAAAC	60133	20	203	31	233	CTTGCTCTGCTTCCTCTGCT	60035	20	ATCCTCAATCCCCTCCAAAC	60133	20	215	19	233	CCTCTGCTTCACCCAGAGAC	59986	20	CATCCATGGAAATTTGGAGC	60274	20	108	31	138
Quercus_contig_14428	1	c	(TC)9(AC)7	32	72	103	TCTGGATCTGTCCCTTCCAC	60048	20	TTCGACCATCTCCAGAGCTT	59950	20	211	11	221	GTCTGGATCTGTCCCTTCCA	60048	20	TTCGACCATCTCCAGAGCTT	59950	20	212	10	221	TCTGGATCTGTCCCTTCCAC	60048	20	GTCCCTTCAAAGTGTCCCAA	59943	20	238	11	248
Quercus_contig_14439	3	c	(TTC)5tctgtctttagggttccggaagctacggaatttcgttac(AG)7	68	1897	1964	TTTGAGGCCCTTGAGAGAGA	60065	20	CGCCTCTGAACCAACTCTTC	59989	20	280	1735	2014	TTGAGGCCCTTGAGAGAGAC	59530	20	CGCCTCTGAACCAACTCTTC	59989	20	279	1736	2014	TGAAATCGCTCAGATCTCCA	59476	20	CGCCTCTGAACCAACTCTTC	59989	20	236	1779	2014
Quercus_contig_14478	2	c	(A)16nnctgaaagtatgt(A)12	42	613	654	TGGCAACCGCTTATTTTGTT	60488	20	AGTCTGGGTCTGGGTCATTG	59962	20	237	560	796	TTGGCAACCGCTTATTTTGT	60488	20	AGTCTGGGTCTGGGTCATTG	59962	20	238	559	796	GGCAACCGCTTATTTTGTTG	60488	20	AGTCTGGGTCTGGGTCATTG	59962	20	236	561	796
Quercus_contig_14480	1	c	(AG)6aactcactcaggaacatgtcattgcaaatattctcaag(A)10	60	108	167	CCAGTAGAGAATCTAAATGGGGG	60198	23	CATTTGCATGCCTTCCATAA	59520	20	154	46	199	CCAGTAGAGAATCTAAATGGGGG	60198	23	GCTTTCAGCTTCCCATTGAT	59273	20	212	46	257	CCAGTAGAGAATCTAAATGGGGG	60198	23	TTTGCATGCCTTCCATAAGA	59257	20	152	46	197
Quercus_contig_14502	1	c	(CTCA)5(CT)10	40	58	97	CGTTCTTCAATTTCATTTCACTTC	59206	24	CGTCTTGATCAATCTCGGGT	60073	20	152	4	155	TCGTTCTTCAATTTCATTTCACTT	59206	24	CGTCTTGATCAATCTCGGGT	60073	20	153	3	155	CGTTCTTCAATTTCATTTCACTTC	59206	24	TTAGGGTTGCTTTCCTGGTG	60103	20	219	4	222
Quercus_contig_14505	1	c	(CCA)6caaccaccaccctcctcctctccacttcaaccccataatcacccgccgctccctcctcctttccaccacttccctctccttcacaaccactct(ACC)6	129	165	293	CATCATGATTCCCATCCACA	60137	20	TGTCAAGTGGAGGAGAGGCT	59986	20	249	76	324	CATCATGATTCCCATCCACA	60137	20	AGTGGAGGAGAGGCTAAGGC	59979	20	244	76	319	TGATTCCCATCCACAAACAA	59750	20	TGTCAAGTGGAGGAGAGGCT	59986	20	244	81	324
Quercus_contig_14507	1	c	(T)12aataaaaaagaaagagagtgagtgct(AG)6	50	1121	1170	CCAAAACTCGAATCCACCAC	60353	20	CAAGTTCAGCATCCGTCAAA	59840	20	153	1057	1209	ACCAAAACTCGAATCCACCA	60353	20	CAAGTTCAGCATCCGTCAAA	59840	20	154	1056	1209	CAAAACTCGAATCCACCACA	59541	20	CAAGTTCAGCATCCGTCAAA	59840	20	152	1058	1209
Quercus_contig_14528	1	c	(TC)7tttcctcacctaaaaatttattgtgacttttataataataaagcactgaa(T)15	79	34	112	TAATATCCCATCCCCATTGC	59443	20	AGCTCCTTCTTTTCTTCGGC	60096	20	260	4	263	TAATATCCCATCCCCATTGC	59443	20	CGACCTTTAACGCAACCTTC	59747	20	231	4	234	TAATATCCCATCCCCATTGC	59443	20	TTCGACCTTTAACGCAACCT	59747	20	233	4	236
Quercus_contig_14530	1	c	(A)10gttttaatatgttacttaatgatatcaatactgca(T)10	55	1134	1188	GGTCTAGGGCTTGGGGAAT	60278	19	ACAGCAGATGAACCACCAAT	57999	20	275	938	1212	TCTAGGGCTTGGGGAATCAC	61345	20	ACAGCAGATGAACCACCAAT	57999	20	273	940	1212	GATTGGTCTAGGGCTTGGG	59493	19	ACAGCAGATGAACCACCAAT	57999	20	279	934	1212
Quercus_contig_14541	1	c	(T)14agatacagtatttttttttcccccaagaaacccagttgattttttgcattcaaccaaataaatcagtgaa(T)15acacac(A)11	116	49	164	TGTTCCAAAATCAGAGACCCTT	59976	22	TGTTTTTCCTTTACTGGGTTTCA	59900	23	199	9	207	TGTTCCAAAATCAGAGACCCT	58632	21	TGTTTTTCCTTTACTGGGTTTCA	59900	23	199	9	207	TGTTCCAAAATCAGAGACCCTT	59976	22	TTTGTTGTTTTTCCTTTACTGGG	59457	23	204	9	212
Quercus_contig_14551	2	c	(A)10ttagaacaataaatgatcaag(A)10	41	5515	5555	AACAGCAGCTGGAGTGAGTG	59205	20	GCTTGCCTTTTGGTGTCATT	60118	20	238	5462	5699	GATCAAGAACAGCAGCTGGA	59116	20	GCTTGCCTTTTGGTGTCATT	60118	20	245	5455	5699	AACAGCAGCTGGAGTGAGTG	59205	20	ATCTTGCTTGCCTTTTGGTG	60249	20	243	5462	5704
Quercus_contig_14560	2	c	(AG)7(A)11	25	312	336	CTTTTCCTTTCCCTCCCAAC	59912	20	CAGAAGCAGACCCCCTCTAA	59425	20	260	114	373	TTTCTTTTCCTTTCCCTCCC	59505	20	CAGAAGCAGACCCCCTCTAA	59425	20	263	111	373	CTTTTCCTTTCCCTCCCAAC	59912	20	CAGAAGCAGACCCCCTCTAAT	59721	21	260	114	373
Quercus_contig_14645	1	c	(T)10attaatttgaaattttcttagtcatgcatacatgaccgccttgttggtaaaatgtttggatgttcttcattattaatgttgttttaa(T)11	108	298	405	CCTCAGTTTCCCTCGTATTCC	59948	21	AATCCGAAAAACCCTAACCC	59179	20	252	214	465	CCTCAGTTTCCCTCGTATTCC	59948	21	AATCCGAAAAACCCTAACCCT	60063	21	252	214	465	CCTCAGTTTCCCTCGTATTCC	59948	21	ATCCGAAAAACCCTAACCCT	58824	20	251	214	464
Quercus_contig_14651	1	c	(A)10tttcctttgtgtgtttttaattcttcaaagctaattagatatttaattttccctcaaaaaatttttgaatatttaattactgcatatccct(TTG)5tatatctctagtatatttccaatggctttgatggtcacagaaagcgcctcctcctcttcac(CTT)5	192	265	456	TCCCACCAACTTTTTCTTCG	60081	20	GTGTCGGCACCTCTGAAACT	60307	20	272	242	513	CCAGTCCCACCAACTTTTTC	59425	20	GTGTCGGCACCTCTGAAACT	60307	20	276	238	513	CCCAGTCCCACCAACTTTTT	61131	20	GTGTCGGCACCTCTGAAACT	60307	20	277	237	513
Quercus_contig_14658	1	c	(T)10ctttagttcttctgactaagagtctctgaggtttcactgtctctcttttttacttcagcaccatgtgtgtatatatatg(CACT)5	109	3405	3513	TCTTCATTGTAGAAGCGTCCG	60393	21	TCACAGACAAACACAAACCCA	60033	21	167	3376	3542	CTTCATTGTAGAAGCGTCCG	58528	20	TCACAGACAAACACAAACCCA	60033	21	166	3377	3542	CTTCATTGTAGAAGCGTCCGT	59392	21	TCACAGACAAACACAAACCCA	60033	21	166	3377	3542
Quercus_contig_14679	1	c	(TC)7aaaattctcagtttctttctattgggatcaccgccacttctttttttcttcttctttctttgttatgacggtgtggtgggttttgttgtggaatg(T)11	120	1186	1305	GGATGAGCTTGCCATGACTT	60226	20	AGGGAAATTGGACCCAGC	59862	18	276	1058	1333	TCATCAACCACACCGATCTC	59478	20	AGGGAAATTGGACCCAGC	59862	18	236	1098	1333	ACACTTCATCAACCACACCG	59441	20	AGGGAAATTGGACCCAGC	59862	18	241	1093	1333
Quercus_contig_14683	2	c	(TGG)5aggatggggatgagtaaagccgctctgtgaaggcccactcctgttgttg(CCA)5	79	1582	1660	CTCCAGCTGGTCTGTTCTCC	59986	20	CATTGCCAACTCGACAAAGA	59840	20	243	1451	1693	TCCTCCAGCTGGTCTGTTCT	59986	20	CATTGCCAACTCGACAAAGA	59840	20	245	1449	1693	TTCACGGAATGTGATGGAGA	60048	20	CATTGCCAACTCGACAAAGA	59840	20	271	1423	1693
Quercus_contig_14699	1	c	(TC)6actctctccctttcttac(T)13	43	502	544	CTTGATCTCCGCCTTGATTC	59773	20	CCTGAGTAGGAAAGAGAGTTATCAGC	60308	26	108	466	573	AGATTGCCAAAATTAGGCCC	60280	20	CCTGAGTAGGAAAGAGAGTTATCAGC	60308	26	178	396	573	TCTCCGCCTTGATTCATCTC	60303	20	CCTGAGTAGGAAAGAGAGTTATCAGC	60308	26	103	471	573
Quercus_contig_14710	2	c	(T)15ggtttctgtttcctgctttaatcttcctgttctataataggttctc(T)10	71	391	461	ACCCCCACAAAAACCATACA	59948	20	TCGGAAGAAAAGAGGGGAGT	60183	20	269	325	593	ATGCATAACCCCCACAAAAA	60053	20	TCGGAAGAAAAGAGGGGAGT	60183	20	276	318	593	AATGCATAACCCCCACAAAA	60053	20	TCGGAAGAAAAGAGGGGAGT	60183	20	277	317	593
Quercus_contig_14710	3	c	(A)11tctgatagtttttt(AG)7	39	2259	2297	TGAGTCGACGAGTTTGATCG	59984	20	CTTTGGAATCATCCTCGCAT	60036	20	154	2197	2350	TGAGTCGACGAGTTTGATCG	59984	20	CCGCTCTTCTCCATTGTCTC	59950	20	223	2197	2419	CTGGATTGCGAGGGTAAAAA	60067	20	CTTTGGAATCATCCTCGCAT	60036	20	132	2219	2350
Quercus_contig_14747	1	c	(T)11a(AT)9	30	338	367	TTTCTCCGGTGAAGTTCGTT	59711	20	CCAAACACCGTCATCCTCTT	59966	20	233	280	512	TCTTTCTCCGGTGAAGTTCG	60366	20	CCAAACACCGTCATCCTCTT	59966	20	235	278	512	CTTTCTCCGGTGAAGTTCGT	59328	20	CCAAACACCGTCATCCTCTT	59966	20	234	279	512
Quercus_contig_14750	1	c	(GA)10tagagagaaaaagaaagaa(AG)10aaaaagaaagaa(AG)8g(GA)6ctgaaaagtctctccaagcctccaaaggc(AG)7	143	41	183	CTCGAAGAGAAAGCAGTGGG	60126	20	TCAGCCTCAGAAACTCAGCA	59855	20	230	14	243	CGAAGAGAAAGCAGTGGGAG	60126	20	TCAGCCTCAGAAACTCAGCA	59855	20	228	16	243	CTCGAAGAGAAAGCAGTGGG	60126	20	CAGCCTCAGAAACTCAGCAA	59314	20	229	14	242
Quercus_contig_14773	1	c	(A)15gtg(A)17	35	543	577	TTCAAAGCGTGTCGATTGAG	59988	20	GTGAGTTGTGGGCTCATCCT	60120	20	262	387	648	GGTTTCAAAGCGTGTCGATT	60118	20	GTGAGTTGTGGGCTCATCCT	60120	20	265	384	648	AAAGCGTGTCGATTGAGGTT	59740	20	GTGAGTTGTGGGCTCATCCT	60120	20	259	390	648
Quercus_contig_14812	1	c	(A)17ggttgacatgnn(A)26	55	160	214	TTTAAACTCGCTGTCACCCC	60110	20	ACATCATCCCAACCATAGCC	59635	20	176	67	242	TTTAAACTCGCTGTCACCCC	60110	20	AGGCAGCTTACATCATCCCA	60624	20	185	67	251	TTTAAACTCGCTGTCACCCC	60110	20	AAGGCAGCTTACATCATCCC	59154	20	186	67	252
Quercus_contig_14824	1	c	(T)11aattttttttaattttacacagtgatagtgaggaattgtatgagtaaacggtttgataaatgtga(T)19	95	1692	1786	TTGAAATTTGAAGAAAAGGGTTT	58291	23	TCATTTCCCATACACCATTTGA	60053	22	214	1627	1840	CACAAAAATTTGTCAAAAGCTG	57571	22	TTTCCCATACACCATTTGATTG	59564	22	235	1603	1837	ACACAAAAATTTGTCAAAAGCTG	58406	23	TTTCCCATACACCATTTGATTG	59564	22	236	1602	1837
Quercus_contig_14837	1	c	(CT)9aaaagcgaacaatttccgatcaatttcccaaactttcccaaatcaaaaacaaatcctacaaagaaagg(A)10	96	117	212	ACACCGAAGGTTCCTTTCCT	59972	20	CCCATAAGCAGCTCCCATAC	59551	20	275	41	315	ACACCGAAGGTTCCTTTCCT	59972	20	TCCCATAAGCAGCTCCCATA	60564	20	276	41	316	CCCATTCGACAACCAAAAAC	60206	20	AGCTGTCCCATAAGCAGCTC	59603	20	256	66	321
Quercus_contig_14852	1	c	(AAG)7cagaagattccattggtattcttatactttcttatatccccaacctctgcatcacaa(AC)6	90	114	203	AGGGCACAATCCCCATATTT	60399	20	AGAGTCAGGAGGGCTCAACA	59986	20	225	33	257	AGGGCACAATCCCCATATTT	60399	20	TGGTTTGGAGAGTCAGGAGG	60229	20	233	33	265	GGGCACAATCCCCATATTTT	60754	20	AGAGTCAGGAGGGCTCAACA	59986	20	224	34	257
Quercus_contig_14863	2	c	(T)11c(T)10	22	492	513	AGATGGGTTAATGCAGGCAG	60096	20	GGGGAGTGCTGGTTTTTCTT	60476	20	261	383	643	AGATGGGTTAATGCAGGCAG	60096	20	GGGAGTGCTGGTTTTTCTTTT	59623	21	260	383	642	AGATGGGTTAATGCAGGCAG	60096	20	TGCTGGTTTTTCTTTTGCTTG	60395	21	255	383	637
Quercus_contig_14864	1	c	(T)10ctttcacttttttctcatgcactcgttcacttcatcctcatcttcatattttccttttcttttactttcctccacacaaagccat(AC)6atag(TC)9gctcatagaaa(AAG)7	161	375	535	CTGCTTTACCCAAACCCAAA	59968	20	TTCTGGGCTGAGCCTTTTTA	59953	20	217	351	567	CTGCTTTACCCAAACCCAAA	59968	20	AGGACTGGAGGTGAGGGATT	59929	20	260	351	610	CTGCTTTACCCAAACCCAAA	59968	20	TTTTTCCATTGTTTCTGGGC	59916	20	229	351	579
Quercus_contig_14881	1	c	(TC)7tgtctctctttctctctctacccaacaactctccagatggac(CCA)5	71	53	123	CCCCTCTTTTCCTCCTTTTG	60040	20	TTGTGTTCGGAGGAATAGGC	60074	20	238	30	267	CCCCTCTTTTCCTCCTTTTG	60040	20	GTACTGGGTGTCGGAGTGGT	59883	20	137	30	166	CCCCTCTTTTCCTCCTTTTG	60040	20	TGTGTTTGTGTTCGGAGGAA	60128	20	243	30	272
Quercus_contig_14898	1	c	(CAT)5cttcagtgttgtcgtctctatcaag(ATC)5	55	480	534	TCACCACCGTCATCATCATT	59769	20	GGGATTGTGATGCTCAGGTT	59934	20	280	448	727	TCACCACCGTCATCATCATT	59769	20	GGCTTCTTTGCCATGTTTGT	60118	20	223	448	670	GAAGCTTGTGGAGGTGGTGT	60159	20	CGGTTTGTGAGAGGTGTGTG	60194	20	238	361	598
Quercus_contig_14901	2	c	(ATA)6tcaacaagctttagctctgtctactgtcctactctgggtctgggaccttg(TC)14	96	424	519	TGGATCATGGAGTCATGGAG	59425	20	AGGTAAGCAAAGCAAGCAGC	59797	20	208	344	551	TGGATCATGGAGTCATGGAG	59425	20	TGAGGTAAGCAAAGCAAGCA	59752	20	210	344	553	ATGGATCATGGAGTCATGGAG	59753	21	AGGTAAGCAAAGCAAGCAGC	59797	20	209	343	551
Quercus_contig_14902	3	c	(AT)6(AG)8	28	1062	1089	CCCGAACACAACCAATTTCT	59830	20	ATGTTGGACAAAATGGGGAA	60029	20	175	1020	1194	CCCGAACACAACCAATTTCT	59830	20	TGTTGGACAAAATGGGGAAT	60029	20	174	1020	1193	CCCGAACACAACCAATTTCT	59830	20	CAATTGTGGCGGGATAAGAT	59784	20	143	1020	1162
Quercus_contig_14932	2	c	(T)11cgaggagtggagcaaagtaaaacaaaaacgacaggataataacacaaaaaactgcaacgaaaattaagacccggaaaaatctcactctttacaa(T)18	123	5542	5664	AGCGGTGACAAGCTGAAAAT	59882	20	GTTTGGTTTTGCTTTGCTCC	59730	20	190	5503	5692	GCGGTGACAAGCTGAAAATA	58920	20	GTTTGGTTTTGCTTTGCTCC	59730	20	189	5504	5692	AATGAGAGCACTCAGAGCAGC	59913	21	GTTTGGTTTTGCTTTGCTCC	59730	20	208	5485	5692
Quercus_contig_14941	2	c	(AG)16ttttagaagaat(AAG)8	68	741	808	TGTGTGATGCACAAAAGGGT	60008	20	TTGCCCCTTGTAAACTTTGG	59968	20	265	678	942	TGTGTGATGCACAAAAGGGT	60008	20	GTGCACCCTCTCCAATCTTC	59661	20	242	678	919	TGTGTGATGCACAAAAGGGT	60008	20	ATGTGCACCCTCTCCAATCT	59535	20	244	678	921
Quercus_contig_14946	1	c	(CT)8ccgattttctctctcttcgctattttctctctctagattctcgcag(TC)6tgtgaatcgaaaggcggctcgaatttctctctctctg(TC)7	125	97	221	CTTTCCTTTTTGCCGTCTGA	60357	20	CCTTTCTTCTTCCACTCCCC	60045	20	263	70	332	CTTTCCTTTTTGCCGTCTGA	60357	20	CCCTTTCTTCTTCCACTCCC	60045	20	264	70	333	CTTTCCTTTTTGCCGTCTGA	60357	20	CCCCTTTCTTCTTCCACTCC	60045	20	265	70	334
Quercus_contig_14961	2	c	(AG)11tttcta(TG)7	42	5820	5861	GGGTATCGACTTGCGTCCTA	60096	20	TTTCATTCCCACACAGACCA	59935	20	257	5659	5915	AATCTGGGTATCGACTTGCG	60096	20	TTTCATTCCCACACAGACCA	59935	20	262	5654	5915	GAAGCATGGCCTTCAACTGT	60263	20	TTTCATTCCCACACAGACCA	59935	20	146	5770	5915
Quercus_contig_14971	1	c	(TC)14acatacacactgtgc(CT)6	55	24	78	AAAGTACCAAACCAAACCCG	58856	20	AATCTTACCTCGCCGGAAAT	59930	20	172	0	171	AAAGTACCAAACCAAACCCG	58856	20	CAAGAAATCTTACCTCGCCG	59839	20	177	0	176	AAAGTACCAAACCAAACCCG	58856	20	GTGAAAACGGCAAAGGAAGA	60227	20	208	0	207
Quercus_contig_15015	1	c	(TC)6tagctttttg(T)11	33	109	141	AACACGCCCTTATTACACGC	60025	20	TTATCAAAAACCCAACCCCC	60754	20	235	49	283	CGAATCACCGACCTTCAAAT	59933	20	TTATCAAAAACCCAACCCCC	60754	20	271	13	283	CACGCCCTTATTACACGCTT	60152	20	TTATCAAAAACCCAACCCCC	60754	20	233	51	283
Quercus_contig_15019	1	c	(AG)6atcagagacctaacacaaaaatcgaatgaagaaaaaaagtaaagtataaagtaaaggaaccctaaggttaggac(TAA)6tgataagaagaataataaagaaatctcaacgaaaccgcaaagggtatg(TC)10	172	2295	2466	GAAAGCCCTTGCCCTTGT	60195	18	GCAGTGAGTGAGAGAGCGAA	59446	20	279	2221	2499	GAAAGCCCTTGCCCTTGT	60195	18	AGCAGTGAGTGAGAGAGCGA	59023	20	280	2221	2500	GAAAGCCCTTGCCCTTGT	60195	18	GCAGTGAGTGAGAGAGCGAAT	59766	21	279	2221	2499
Quercus_contig_15028	2	c	(AG)10atggagagggttggaggagagagagaggcgaacaggaagagagggtttgagaac(GA)6	86	212	297	TCACAGCAGTCAGAGTCGGT	59603	20	GAAGAGTAAGAGCCGAGCCA	59717	20	229	166	394	GTCACAGCAGTCAGAGTCGG	59603	20	GAAGAGTAAGAGCCGAGCCA	59717	20	230	165	394	TCACAGCAGTCAGAGTCGGT	59603	20	CGGAGAAGAGTAAGAGCCGA	59711	20	233	166	398
Quercus_contig_15048	2	c	(T)15aatttaaggtgaaaaagaaaaatatatta(TTG)6	62	494	555	CGGAATCGGTTAGGGTTTTT	60177	20	CCCACAATAAAAATAGCGGGT	60082	21	265	454	718	CGGAATCGGTTAGGGTTTTT	60177	20	AAAATAGCGGGTGATTCGG	59908	19	256	454	709	CGGAATCGGTTAGGGTTTTT	60177	20	AAAAATAGCGGGTGATTCGG	61155	20	257	454	710
Quercus_contig_15071	2	c	(T)13aattttcacctagaacggcgtcggta(T)14	53	393	445	GCAGCACCTGGTATTTGGTT	60000	20	GTCCCGGATTATTCTGATGG	59200	20	214	295	508	GCAGCACCTGGTATTTGGTT	60000	20	CCGGAATATCACCGGAATTT	60874	20	177	295	471	GCAGCACCTGGTATTTGGTT	60000	20	CCCGGATTATTCTGATGGGT	60901	20	212	295	506
Quercus_contig_15140	1	c	(CT)12gtcttcaaagaattaaattttg(A)16	62	135	196	CGTCGCACGTTACTTACCAA	59792	20	CGAGCTCCTACTCTGATCGC	60263	20	273	3	275	CGTCGCACGTTACTTACCAA	59792	20	GGACACAGACTCGAACTCCC	59688	20	217	3	219	CGTCGCACGTTACTTACCAA	59792	20	ACTCTGATCGCTGAAGGTGG	60408	20	264	3	266
Quercus_contig_15237	1	c	(TC)6tacttatgttttcttttg(A)10	40	1258	1297	CGAGTACCAAAGGAGCTCTCA	59624	21	TCGCTCCAACATCAACAAAG	59840	20	199	1193	1391	CGAGTACCAAAGGAGCTCTCA	59624	21	CTCGCTCCAACATCAACAAA	59840	20	200	1193	1392	CGAGTACCAAAGGAGCTCTCA	59624	21	GACTCGCTCCAACATCAACA	59837	20	202	1193	1394
Quercus_contig_15245	1	c	(CAG)6caacaacaagctgttggtttagattaccaacaaaagcaacaacttttacagcaa(CAG)5	87	350	436	GCAACACCACCAACACAGTC	60055	20	ATGGATGGAGAGCGTTGAAG	60218	20	241	272	512	CTTCAAACCCCATAGACCCA	59784	20	AGAGCGTTGAAGGTTTTGGA	59853	20	259	246	504	CTTCAAACCCCATAGACCCA	59784	20	GAGCGTTGAAGGTTTTGGAG	59853	20	258	246	503
Quercus_contig_15326	2	c	(T)20nnnnnnnnnnnnntttgagatttcaaatgggcttttttttacaatattattcc(A)13	86	465	550	CATGTCAACAAGGGGAACAA	59389	20	CTCCCTGTTCTCTTGCCCTA	59425	20	236	344	579	TCAACAAGGGGAACAAAACC	59807	20	GCGTGTTTGAACGGAGACTA	58926	20	279	348	626	AAGGGGAACAAAACCCAAGA	60694	20	CTCCCTGTTCTCTTGCCCTA	59425	20	227	353	579
Quercus_contig_15348	1	c	(AG)10(ACAG)5	40	210	249	TTATTATCGTGCCTCCTGGG	59916	20	GATGGGCAATTTGATCTGGT	59756	20	279	151	429	TTATTATCGTGCCTCCTGGG	59916	20	GGACACATGCCTGACAAAGA	59682	20	240	151	390	TTATTATCGTGCCTCCTGGG	59916	20	GTCCATGGAGAGTGGTGGAC	60383	20	256	151	406
Quercus_contig_15364	1	c	(ACA)5gcaacctcaacagcctctctcaatttcatcaacaccaccacccgacgatctaagg(T)11	81	880	960	CTCACATTCATTTCCCCACC	60173	20	ACCAATGTCATTCGCAACCT	60384	20	258	856	1113	CTCACATTCATTTCCCCACC	60173	20	CGTCATTTCGACAAAAACCA	59561	20	274	856	1129	GCTCACATTCATTTCCCCAC	60326	20	ACCAATGTCATTCGCAACCT	60384	20	259	855	1113
Quercus_contig_15403	1	c	(TTC)6atcattttcttcttacccttaaacgttgaaacaacacaatccccagctgaaaactggaaactacctaacttgacctctccaccactactatcttct(TCA)7	135	3604	3738	AACCTGCTCTCAATTGCCAC	60263	20	GATTTTTGCTGTAGCGCCTC	59988	20	246	3531	3776	AACCTGCTCTCAATTGCCAC	60263	20	GAGATTTTTGCTGTAGCGCC	59988	20	248	3531	3778	TCAATTGCCACACCATTCTC	59502	20	GATTTTTGCTGTAGCGCCTC	59988	20	237	3540	3776
Quercus_contig_15406	1	c	(GA)7ggtctttttatggtgactatgaaaacgcgagagacgatagagaaggtgtgtttgtttgtttgtttga(GT)8	97	3546	3642	AGCAACAGCGACGATTTCTT	60022	20	ACACCCTCTCCTCCATTTCC	60314	20	245	3425	3669	CATTTCCCGCCATCTTTCTA	60031	20	ACACCCTCTCCTCCATTTCC	60314	20	166	3504	3669	ATGTCCTCTCTCTCGGAGCA	60096	20	ACACCCTCTCCTCCATTTCC	60314	20	261	3409	3669
Quercus_contig_15487	1	c	(GGT)5tgagtaagagagtggactcagggtttcgtacagatagttttgggcttctgaggtaccctcctccattgaagaaac(AG)8	106	2074	2179	AGACGGTGGGGATTGGTAA	60180	19	CCGCTCTCTCATAAACGACC	59836	20	252	2052	2303	CAGTAGGGCTCGGCTTCAT	60368	19	CCGCTCTCTCATAAACGACC	59836	20	275	2029	2303	AGTAGGGCTCGGCTTCATC	59400	19	CCGCTCTCTCATAAACGACC	59836	20	274	2030	2303
Quercus_contig_15497	1	c	(CT)13caaaaactgtgcttatcatctaaccttgcagttacagtagattcgtgtgcctccgtg(TC)8	99	34	132	TTTCTTCAATTATCTCTCTTTCCAGA	59031	26	GCCAAAATTTACGCGTCTGT	60138	20	198	1	198	TTTCTTCAATTATCTCTCTTTCCAGA	59031	26	TCAGGCTCGCCAAAATTTAC	60209	20	206	1	206	CTTTCTTCAATTATCTCTCTTTCCAGA	59832	27	GCCAAAATTTACGCGTCTGT	60138	20	199	0	198
Quercus_contig_15545	1	c	(CAC)5cctcaccatcccctcctcctcctaatggtacaccaccaccttccccttcaccgtcaccaccatctttat(CAC)5	99	434	532	TGTTAGCAGCTCACCACCAC	59905	20	AAATGGAAGGAGGTGAAGGG	60298	20	224	338	561	CCTCCCAATGTTAGCAGCTC	59836	20	AAATGGAAGGAGGTGAAGGG	60298	20	232	330	561	ACCACCGCCATCTTTATCAC	59820	20	AAATGGAAGGAGGTGAAGGG	60298	20	257	305	561
Quercus_contig_15577	1	c	(T)31nnnnnnnnnnnnnnnnnnnnnnnnnnnnnnnnnnnnnnnnnnnnnnnnnnnnnnnnnnnnnnnn(T)14	109	123	231	TCTTTGGTAATCCTAGCCCC	58136	20	TGAACCCTTCAAACAAAATCAA	59469	22	243	19	261	TCTTTGGTAATCCTAGCCCC	58136	20	TTGAACCCTTCAAACAAAATCA	59469	22	244	19	262	TCTTTGGTAATCCTAGCCCCT	59101	21	TGAACCCTTCAAACAAAATCAA	59469	22	243	19	261
Quercus_contig_15577	2	c	(CT)8gtctctctctctgtctctaaaattcattgaaattcattgcaaatctgggttttctttggtttatcctcaaaagacagttttcg(T)10	109	704	812	CACCCCTAATCCCTTTGTCA	59784	20	TCTCATGCGCACAAGAAAAC	59995	20	227	615	841	TACAACCCCAAAATTGTGCC	60597	20	TCTCATGCGCACAAGAAAAC	59995	20	186	656	841	CGAACCGTGTACACCCCTAA	60796	20	TCTCATGCGCACAAGAAAAC	59995	20	238	604	841
Quercus_contig_15592	1	c	(TC)6tg(TC)9	32	1066	1097	TCCATGTCTCCCTCCATCTC	60008	20	ACCAGTGAAACAAAGCCCAA	60529	20	152	995	1146	ATCTCTCCCTCGTCTGGGAT	60035	20	ACCAGTGAAACAAAGCCCAA	60529	20	137	1010	1146	TCTTCCATTTCCTTCAACCG	60044	20	ACCAGTGAAACAAAGCCCAA	60529	20	245	902	1146
Quercus_contig_15631	2	c	(CTTT)5tttttc(T)12	38	1257	1294	GCCAACGATTTGGAAAGAAA	60053	20	TGATTTTTACATAGGAAATGCACAA	59804	25	242	1086	1327	CTTGATTGCCTTAGACCCCA	60066	20	TGATTTTTACATAGGAAATGCACAA	59804	25	134	1194	1327	TTGATTGCCTTAGACCCCAG	60066	20	TGATTTTTACATAGGAAATGCACAA	59804	25	133	1195	1327
Quercus_contig_15647	1	c	(AG)7nnnnnnnnnnnnnnnnnnnnnnnnnnnnnnnnnnnnnnnnnnnnnnnnnnnn(A)10	76	150	225	CCAAACCCCACACAGAGAGT	60002	20	GTGCTCCTTGGATGCTTCTC	59957	20	210	51	260	ACCAAACCCCACACAGAGAG	60002	20	GTGCTCCTTGGATGCTTCTC	59957	20	211	50	260	CCAAACCCCACACAGAGAGT	60002	20	TGCTCCTTGGATGCTTCTCT	60096	20	209	51	259
Quercus_contig_15691	2	c	(CT)8cg(CT)6	30	2518	2547	TGGGAAATACCAGTGCAACA	59964	20	TGCAGAAAAATACATGCAAATCA	60489	23	244	2425	2668	TACCAGTGCAACAGCAGAGG	60049	20	TGCAGAAAAATACATGCAAATCA	60489	23	237	2432	2668	GGACTCTGGTGTTTGGGAAA	59943	20	TGCAGAAAAATACATGCAAATCA	60489	23	257	2412	2668
Quercus_contig_15721	1	c	(CT)13cactttccctccaatccttccctccatgtctccaaaagcagtcccatcg(CT)6	87	122	208	ACATTGATTTCATCGCCTCC	59900	20	GGCCTTTTTGTGGGAATTTT	60164	20	223	36	258	ACATTGATTTCATCGCCTCC	59900	20	AGGCCTTTTTGTGGGAATTT	59814	20	224	36	259	CCAACCCATCTTGAAAGCTC	59670	20	GGCCTTTTTGTGGGAATTTT	60164	20	189	70	258
Quercus_contig_15743	1	c	(T)11(A)12	23	235	257	CCAATTCCTGTAGCTTTGGTTT	59539	22	TTGTAGACTTACCCAACCCCC	60096	21	278	162	439	CCAATTCCTGTAGCTTTGGTTT	59539	22	TGTAGACTTACCCAACCCCC	58764	20	277	162	438	TGGATTTTTGTGATGGAACAA	58855	21	TGCCACATCAAGAACTTCAAA	59307	21	233	114	346
Quercus_contig_15755	1	c	(CT)8gcgaagaagaaccacttcatagttcataactgtcacagcccaa(TC)7	73	79	151	AGGTGGTGGTGGTGAGAAAG	60002	20	CTGCATAACCGTCGACATTG	60134	20	173	16	188	GGTGGTGGTGAGAAAGGAAA	59943	20	CTGCATAACCGTCGACATTG	60134	20	169	20	188	AGGTGGTGGTGGTGAGAAAG	60002	20	TGAGCAATCCCAAGTGATGA	60201	20	249	16	264
Quercus_contig_15757	2	c	(T)20nn(T)30	52	315	366	CCCATGTCATTCCTGGTTTC	60173	20	AGAAGAAGACGCAAACCCAA	59853	20	185	267	451	CCCATGTCATTCCTGGTTTC	60173	20	AAGAAGAAGACGCAAACCCA	59853	20	186	267	452	TCCCATGTCATTCCTGGTTT	60173	20	AGAAGAAGACGCAAACCCAA	59853	20	186	266	451
Quercus_contig_15757	3	c	(T)14cctggagattgaattggtttat(TG)12	60	910	969	CGAGTGAAAATTTGTGGATGG	60350	21	TGCTCGATTCTTAGACATGGATT	60109	23	277	723	999	TTTAGCTATCAATCACAGGGTTG	58335	23	ATTAAGATTGGGGTGGTCCC	59881	20	227	884	1110	CAATTTAGCTATCAATCACAGGG	57862	23	ATTAAGATTGGGGTGGTCCC	59881	20	230	881	1110
Quercus_contig_15780	1	c	(T)12atttttcatccaaaacaann(T)18	50	1360	1409	GAAGTTTTGGGAGGGAGAGG	60045	20	AAGGCACGCTTTCAGTGTTT	59920	20	252	1255	1506	GAAGTTTTGGGAGGGAGAGG	60045	20	AAAGGCACGCTTTCAGTGTT	59920	20	253	1255	1507	GAAGTTTTGGGAGGGAGAGG	60045	20	AGGCATAGCTTACGGCAAAA	59875	20	213	1255	1467
Quercus_contig_15807	2	c	(GA)7ggggcggctgagaggtgagggttagggtttgtaggtggccggcagcagtgtgtgagagcctgtgagagagca(AG)6	98	330	427	GGCGATGAATCAAAGACGAT	60043	20	ACCTTCACTTCTCACAGCCG	60444	20	259	193	451	GGCGATGAATCAAAGACGAT	60043	20	CCCAAATCCTAACCCTCACC	60549	20	276	193	468	GGCGATGAATCAAAGACGAT	60043	20	TTCCCAAATCCTAACCCTCA	59359	20	278	193	470
Quercus_contig_15813	2	c	(A)27nn(A)35	64	222	285	CCTGGCGTGGTTCTTTAATC	59569	20	AGGAAGTGAGGGGGAATTGA	60822	20	264	152	415	CCTGGCGTGGTTCTTTAATC	59569	20	GAGGAAGTGAGGGGGAATTG	60822	20	265	152	416	TGGCGTGGTTCTTTAATCCT	59569	20	AGGAAGTGAGGGGGAATTGA	60822	20	262	154	415
Quercus_contig_15829	1	c	(TGT)8gattgttgaggtggtagctgttgttgttgtttctgatgttggtgttgttgg(TGT)5	90	2506	2595	CAATCGGTGTTGCTCTTCAA	59840	20	TCTTTGTGGGGACTTTTTCG	60081	20	255	2433	2687	CAATCGGTGTTGCTCTTCAA	59840	20	CTTCAAGAACCGCCATGTTT	60110	20	199	2433	2631	TTTGCATGTCAAAGGAGACG	59840	20	CTTCAAGAACCGCCATGTTT	60110	20	233	2399	2631
Quercus_contig_15892	1	c	(AC)14agctatagagcaagagagagg(GA)6	61	169	229	GCGAGGAAAAGCAAACAGAC	60000	20	GAGTCGATGTTAACGGGGAA	59933	20	185	146	330	AGATTGCGAGGAAAAGCAAA	59960	20	GAGTCGATGTTAACGGGGAA	59933	20	190	141	330	GCGAGGAAAAGCAAACAGAC	60000	20	TGTAGTTTTTACGGCGGGAG	60124	20	202	146	347
Quercus_contig_15901	1	c	(T)17nnnnnnnnnnnnnnnnnnnnnnnnnnnnnnnnnnnnnnnnnnnnnnnnnnnnnnn(T)15aatattg(A)11tacatggggagc(TA)6	129	1097	1225	ATTTTTGGGCAGCTGAATTG	60074	20	CAGCCTTCAGTGTACGACCA	59897	20	215	1070	1284	TATTTTTGGGCAGCTGAATTG	60082	21	CAGCCTTCAGTGTACGACCA	59897	20	216	1069	1284	TTTTTGGGCAGCTGAATTG	59794	19	CAGCCTTCAGTGTACGACCA	59897	20	214	1071	1284
Quercus_contig_15918	1	c	(T)21nncaaggaa(T)19	49	183	231	TCAGGTCATTTGCTCTGTCG	59984	20	TTCACATCATGGGCAGAAAA	60049	20	200	126	325	TTGCGTGCCTACAAACTCAG	60050	20	TTCACATCATGGGCAGAAAA	60049	20	216	110	325	CAGGATGGAGGGTGAGGTTA	59920	20	TTCACATCATGGGCAGAAAA	60049	20	256	70	325
Quercus_contig_15952	1	c	(TC)7ttcctcggaatcatcggtgcgattgttttg(AC)8	60	141	200	AATTCCCATTTCCCATTTCC	59830	20	CGGAGAGACTGAAGAATTTGAG	58200	22	179	81	259	AATTCCCATTTCCCATTTCC	59830	20	CGGAGAGACTGAAGAATTTGA	57130	21	179	81	259	CCAATTCCAATTCGTTTGCT	59938	20	CTTGAGAAAGCTTCTTCTTCCA	58009	22	116	113	228
Quercus_contig_15972	1	c	(GA)10gg(GA)7	36	302	337	TCCATCATGTTGGTCTTCCA	59893	20	GACCAACAGCACTCTCATCG	59420	20	238	138	375	TCCATCATGTTGGTCTTCCA	59893	20	CAACAGCACTCTCATCGCAC	60627	20	235	138	372	TTCTCCAAAAGCCTTCCCTT	60180	20	GACCAACAGCACTCTCATCG	59420	20	139	237	375
Quercus_contig_15975	1	c	(T)10aaacgataaacaattttatataaaataaaaataaaaataaaaagaagcgtgtttatcggaaatgaaaatgaaaaagaa(T)16nn(T)10	116	61	176	CCCTCTTTCCCTTTCTCCAC	60045	20	GTGGTGCTCTATAGCGAGGC	60007	20	228	3	230	CCCTCTTTCCCTTTCTCCAC	60045	20	TCGCGGTTACAATTATGGGT	60209	20	248	3	250	CCCTCTTTCCCTTTCTCCAC	60045	20	GCTCTATAGCGAGGCCAAGA	59713	20	223	3	225
Quercus_contig_15988	1	c	(GA)11gttttatttttttatttttgtt(AG)8	60	91	150	TCGGATTCGAAAAACACAGA	59247	20	AGAGGCCAAGCAGAGGATTT	60349	20	160	36	195	TCGGATTCGAAAAACACAGA	59247	20	AAGAGGCCAAGCAGAGGATT	60349	20	161	36	196	ATGGCTGACGCAGTCAGATT	60833	20	AGAGGCCAAGCAGAGGATTT	60349	20	179	17	195
Quercus_contig_15990	1	c	(CT)7caaacactcatcaatttccccaactctctaaaaaggaaaagattagaaagaaaacccaataaccaaaactt(A)18	103	37	139	ACCCAACCACGTCATCCAT	61078	19	CAGGAATTCCAGCGAGAGAG	60088	20	244	8	251	ACCCAACCACGTCATCCAT	61078	19	TTAAAGCTTCGTCGCTCGAT	60117	20	191	8	198	AACCACCCAACCACGTCAT	61109	19	CAGGAATTCCAGCGAGAGAG	60088	20	248	4	251
Quercus_contig_16017	1	c	(T)26accgacaaaaattacaa(T)11	54	184	237	ATAGGCCATACCCTGAAGGC	60307	20	CGCAAGGAACACTAACCCAT	59993	20	216	77	292	ATAGGCCATACCCTGAAGGC	60307	20	AGCCATTGTTTATCCGCAAG	60096	20	230	77	306	ATAGGCCATACCCTGAAGGC	60307	20	GCGGGATCTCACAGTTCTCT	59410	20	185	77	261
Quercus_contig_16062	2	c	(A)10g(A)10	21	1049	1069	GTCTAGGGTTCAAGTCCCCC	59795	20	TGGATGAGGACAGGCAAACT	60656	20	263	995	1257	GTCTAGGGTTCAAGTCCCCC	59795	20	ATCTTTGGATGAGGACAGGC	59094	20	268	995	1262	GTCTAGGGTTCAAGTCCCCC	59795	20	TTGGATGAGGACAGGCAAAC	61046	20	264	995	1258
Quercus_contig_16062	3	c	(C)11annccccac(A)13	33	1348	1380	ATTGCCCCTCAAAATTCTCC	60265	20	AATCCTTTGCCACTGGTACG	59993	20	186	1318	1503	ATTGCCCCTCAAAATTCTCC	60265	20	TTTGCCACTGGTACGCATTA	60133	20	181	1318	1498	CCCCTCAAAATTCTCCCTTT	59393	20	AATCCTTTGCCACTGGTACG	59993	20	182	1322	1503
Quercus_contig_16073	1	c	(T)10ctccttcattcaagattgttccagcactatactagcagctttcat(TC)8(T)12(CT)14ttctctagctctcgctctctgtg(T)14	148	125	272	TCTCCTCCACATACGTTGTCC	59981	21	CGTTGGGGACGAATGTTCTA	60883	20	223	78	300	TCCTCCACATACGTTGTCCTT	59463	21	CGTTGGGGACGAATGTTCTA	60883	20	221	80	300	CTCCTCCACATACGTTGTCCT	59076	21	CGTTGGGGACGAATGTTCTA	60883	20	222	79	300
Quercus_contig_16076	1	c	(T)11gggaatgcggcttttggtagatctgaatctttctgctctc(T)16	67	142	208	CACGACTACCGCAACGATTA	59752	20	GGAGCTTTCCCCATTTCTCT	59651	20	183	57	239	CACGACTACCGCAACGATTA	59752	20	TCCCCATTTCTCTTTCTCCA	59600	20	176	57	232	CGACTACCGCAACGATTACC	60523	20	GGAGCTTTCCCCATTTCTCT	59651	20	181	59	239
Quercus_contig_16105	1	c	(CT)6aggttgctcgctctgtgtgtg(TC)8	49	75	123	AACACAGCCACTTCGTCCTC	60307	20	GCTCAAACTCTCGGATCGTC	59957	20	157	0	156	AACACAGCCACTTCGTCCTC	60307	20	CCTGTGAGGAGGTCCTGGTA	60104	20	190	0	189	AACACAGCCACTTCGTCCTC	60307	20	CATGCTTGCTCAAACTCTCG	59740	20	164	0	163
Quercus_contig_16127	1	c	(TGT)6nnnnaaacctcgtgtcactcatgccttgcctctcagcattattgtaactgttggcacca(TTG)5	92	393	484	CATCATGGCACGAACTCATC	60080	20	GGTCTGAGGGATTCAAGGCT	60596	20	272	277	548	TCATCATGGCACGAACTCAT	60080	20	GGTCTGAGGGATTCAAGGCT	60596	20	273	276	548	TTCTCATTGTTGTTGCTGCC	59847	20	CAACAATGCTTACCATGCCA	60523	20	216	361	576
Quercus_contig_16134	2	c	(A)13gaaagttattctca(AAG)8	51	233	283	CATTTGAGGGAAGAGTAAAGCAA	59780	23	TCCTAATCGGGTTCAAATGC	59901	20	230	119	348	CATTTGAGGGAAGAGTAAAGCAA	59780	23	AATCGGATCCTCCTAATCGG	60245	20	240	119	358	AACAGAAACAAAAACAAACCCA	58562	22	TAAAATGCAAGCCCAGATCC	60038	20	275	197	471
Quercus_contig_16140	1	c	(CT)10gtttatctttttctacttgctgccttccccttctccttctccacctcaagctaatgggtcctcattttttg(TC)8	107	265	371	GGCAGCGCTTCTTATCATTC	59951	20	AGTGGAAACCCTAGGGAGGA	59928	20	196	239	434	ATGGCAGCGCTTCTTATCAT	59835	20	AGTGGAAACCCTAGGGAGGA	59928	20	198	237	434	GGCAGCGCTTCTTATCATTC	59951	20	GTGGAAACCCTAGGGAGGAA	60298	20	195	239	433
Quercus_contig_16180	1	c	(T)15gagatagaattaactctagcttattataa(GT)7	58	1420	1477	AATGGAGGTAAGCCAAACCC	60187	20	CTTGGCATGATTGTCACTCC	59090	20	278	1287	1564	AATGGAGGTAAGCCAAACCC	60187	20	CCCTTGGCATGATTGTCACT	60924	20	280	1287	1566	AATGGAGGTAAGCCAAACCC	60187	20	CCCTTGGCATGATTGTCAC	59909	19	280	1287	1566
Quercus_contig_16207	1	c	(TCT)5(GAT)5gaagaagaagatttgtcatccgattcctcttctgcttctgctgcta(CTT)6cctcttcttcttctgattcagatgaagaagaagatgatgatgattcttcttcttctacttctacttcttctggttctgattcgacgtg(TTC)5	197	900	1096	CTGTCTCGCTTCGTGTCATC	59577	20	AATTGCTCAAAGTCCAACCG	60110	20	271	869	1139	GCTTCGTGTCATCGTCTTCC	60812	20	AATTGCTCAAAGTCCAACCG	60110	20	264	876	1139	CGCTTCGTGTCATCGTCTT	60000	19	AATTGCTCAAAGTCCAACCG	60110	20	265	875	1139
Quercus_contig_16210	1	c	(A)44nn(A)30	76	188	263	TGGTTAGGACATGACGCACT	59165	20	GCCCAGACAATGGAATCAGT	59934	20	237	161	397	TGGTTAGGACATGACGCACT	59165	20	AGCCCAGACAATGGAATCAG	60073	20	238	161	398	TGGTTAGGACATGACGCACT	59165	20	TGGAATCAGTTTCCGAGGAG	60187	20	227	161	387
Quercus_contig_16220	2	c	(A)13tattactaataaagaag(A)10	40	458	497	TCAATAGATCTCCGCCGTTC	60177	20	AAGAAAGCAGCCGAGTCGTA	60154	20	241	363	603	GTTGCTCTATGCGAAGCCAT	60382	20	AAGAAAGCAGCCGAGTCGTA	60154	20	216	388	603	GCTCTATGCGAAGCCATTTT	59461	20	AAGAAAGCAGCCGAGTCGTA	60154	20	213	391	603
Quercus_contig_16246	1	c	(T)14cctccttgaagagtttgatgtgaagagaccgataag(T)10	60	96	155	ACGAATATCCACTGGTTCGC	59962	20	AAAAACCCCAACGATACTGC	58952	20	185	11	195	CTCAAAAGGGATGACGATGG	60452	20	AAAAACCCCAACGATACTGC	58952	20	152	44	195	ATGGTCGGTCAAACGAATTT	59292	20	AAAAACCCCAACGATACTGC	58952	20	136	60	195
Quercus_contig_16301	2	c	(CT)6ttctctctta(CT)6	34	1363	1396	TTCACGTTGGCCTTATCACA	60111	20	CAAGGGCACACCTTCCTCTA	60246	20	180	1299	1478	TCACGTTGGCCTTATCACAA	60111	20	CAAGGGCACACCTTCCTCTA	60246	20	179	1300	1478	AATCCAATTCCCTCCAGTCC	60133	20	CAAGGGCACACCTTCCTCTA	60246	20	259	1220	1478
Quercus_contig_16312	2	c	(TA)7agtaaatattatgacattcaaccttaaaattgcaatcttttaaaaggaagaagatgagcatgtgccattgtggcaatagtaacct(TAA)9	126	761	886	CTGTGGCTTTTCATTTTGAGA	58013	21	TTGTTGTTATCATCATAATCATTGTC	57148	26	209	728	936	AAAACTGTGGCTTTTCATTTTGA	60030	23	TTGTTGTTATCATCATAATCATTGTC	57148	26	213	724	936	ACTGTGGCTTTTCATTTTGAGA	58882	22	TTGTTGTTATCATCATAATCATTGTC	57148	26	210	727	936
Quercus_contig_16341	1	c	(A)10ttc(AG)10	33	1077	1109	GGACCTGTCCGTCACAAGAT	59969	20	CATCCCCTTCTTACTCACCG	59545	20	231	938	1168	GGTGGTAGACTCGACCCAGA	60112	20	CATCCCCTTCTTACTCACCG	59545	20	170	999	1168	GGACCTGTCCGTCACAAGAT	59969	20	TCCCCTTCTTACTCACCGTC	59137	20	229	938	1166
Quercus_contig_16371	1	c	(AC)7agagaaacaatgcaatggaggtggagagccctaagcaccataaccagaactttttcctcctcctcaacttcc(ACA)5	101	80	180	AACACCAAACCCAATCTCCA	60210	20	TTTGGGGAATTCAGAAGGTG	59903	20	204	3	206	CACCAAACCCAATCTCCAAT	59647	20	TTTGGGGAATTCAGAAGGTG	59903	20	202	5	206	AAACACGGAGCGAGAGAGAC	59604	20	TTTGGGGAATTCAGAAGGTG	59903	20	153	54	206
Quercus_contig_16374	1	c	(A)20ttagagaaacnnt(A)24	57	247	303	CAAGAGAAGAAGGCTCAATACCA	59900	23	TCAAGAAAGCTGAAAATGCCT	59101	21	280	59	338	CAAGAGAAGAAGGCTCAATACCA	59900	23	TCAAGAAAGCTGAAAATGCC	58093	20	280	59	338	TCAAACAAAGACTACACAACCTCA	58859	24	GTCGAGGTGGTGCTTCCTAC	59727	20	238	176	413
Quercus_contig_16385	1	c	(A)18nnnnnnnnnnnnnnnnnnnnnnnnnnnnnnnnnnnnnnnnnnnn(A)11	73	190	262	TCTAGGCACTCTTTGTGGCA	59591	20	CACCCCCAAAAGAAAGGTCT	60332	20	237	119	355	TATATGCCCTTGCTTCCCAA	60415	20	CACCCCCAAAAGAAAGGTCT	60332	20	262	94	355	CTTTGTGGCAAAACTGCTTG	59507	20	CACCCCCAAAAGAAAGGTCT	60332	20	227	129	355
Quercus_contig_16453	1	c	(GA)7tagagagaatccgaagcactgaaaatacaacaataaagcatcaatcagcag(CAA)6	83	91	173	TGCGTAGACCAACACAGTCC	59751	20	GGAGGGAATGGAGGTACGTT	60190	20	197	37	233	CAACACAGTCCCAAAGCAAA	59734	20	GGAGGGAATGGAGGTACGTT	60190	20	188	46	233	ACTTTGCGTTTGCGTAGACC	60313	20	GGAGGGAATGGAGGTACGTT	60190	20	207	27	233
Quercus_contig_16466	2	c	(A)19cttcctgggattctctcaaattttgtgttaacg(T)16	68	281	348	CCTCGAGCTGTTTTTCCAAG	59986	20	CACCAGCCTCACCTCGTATT	60134	20	236	232	467	TCCAAGATCCGAAGTGGAAC	60050	20	CACCAGCCTCACCTCGTATT	60134	20	222	246	467	CCTCGAGCTGTTTTTCCAAG	59986	20	CCAGCCTCACCTCGTATTTC	59694	20	234	232	465
Quercus_contig_16467	1	c	(CT)8(AT)6	28	206	233	TGACGAGCAAATGTGAGGAC	59837	20	AAAAATATTTGGGAAATGGGC	59082	21	243	39	281	TGACGAGCAAATGTGAGGAC	59837	20	AAAATATTTGGGAAATGGGCTT	59928	22	242	39	280	TGACGAGCAAATGTGAGGAC	59837	20	AAAAATATTTGGGAAATGGGCT	59928	22	243	39	281
Quercus_contig_16511	1	c	(CT)6(CA)16	44	109	152	TATCTCCCCATTTCCCTTCC	60089	20	GCGGTGGTTTGAATGGTAGT	59859	20	142	34	175	CCCACATCTTCGCTCTTACC	59694	20	GCCGTGGTAGTGGTAGTGGT	59914	20	216	67	282	TATCTCCCCATTTCCCTTCC	60089	20	TAGTGGTGGTGGTTGTGGTG	60324	20	221	34	254
Quercus_contig_16543	1	c	(AG)10aacaaagcaaaggataaagaaaagaacaaactagaagttaaaaaacagagcaacttctctgttctgatactttccttctg(TC)8	116	64	179	CGGTTAGTGAGTCCTCTCGC	60012	20	GCAGACCAAGCCCAAAGTAG	59875	20	263	1	263	GCGGTTAGTGAGTCCTCTCG	60012	20	GCAGACCAAGCCCAAAGTAG	59875	20	264	0	263	CGGTTAGTGAGTCCTCTCGC	60012	20	AGCAGACCAAGCCCAAAGTA	59875	20	264	1	264
Quercus_contig_16543	2	c	(T)11nnnnnnnnnnnnnnnnnnnnnnnnnnnnnnnnnnnnnnnnnnnnnnnnnnnnnnnnnnnnn(AG)13	98	1600	1697	GCAGTGGCTTGGACTTCTTC	59997	20	CCAAGCATCAAAGAATGGGT	59933	20	272	1535	1806	GCAGTGGCTTGGACTTCTTC	59997	20	CTTGCTTCCTTTTCTGGCTG	60125	20	241	1535	1775	GCAGTGGCTTGGACTTCTTC	59997	20	GAATGTCCTCGTAGCAAGGC	59843	20	189	1535	1723
Quercus_contig_16545	1	c	(TC)9(AC)8attgcacacagata(CT)6	60	53	112	CTAGGGCTCAGTCCAGTTCG	60005	20	CTCGAAGCTTGGGTGTCTTC	59989	20	253	24	276	CTAGGGCTCAGTCCAGTTCG	60005	20	TCAAGGCAACAACATCCAAA	60088	20	235	24	258	CTAGGGCTCAGTCCAGTTCG	60005	20	TTCAAGGCAACAACATCCAA	60088	20	236	24	259
Quercus_contig_16571	1	c	(TTC)7a(T)10	32	168	199	CCAAGGTGGTCTTGGATGAT	59779	20	TTCTACCCCTCAACCCACAG	59959	20	171	137	307	CCAAGGTGGTCTTGGATGAT	59779	20	TGTTCTACCCCTCAACCCAC	59820	20	173	137	309	CCAAGGTGGTCTTGGATGAT	59779	20	GTTCTACCCCTCAACCCACA	59820	20	172	137	308
Quercus_contig_16574	1	c	(T)18atagctcttcttcaacaacaatcagcaccaaatccccacctttcatttacacatgtcagcaactcccctcctccaccaccaa(CAC)5	115	3055	3169	TTCCAATCAAACCCAGCTTC	60051	20	GGAACAAAGCCTGTTTCCTTT	59623	21	257	2988	3244	TTCCAATCAAACCCAGCTTC	60051	20	GGAACAAAGCCTGTTTCCTT	58293	20	257	2988	3244	TTTCCAATCAAACCCAGCTT	59546	20	GGAACAAAGCCTGTTTCCTTT	59623	21	258	2987	3244
Quercus_contig_16574	2	c	(TTC)6ctccctcttcgtttttcaaatttcaaacaaacccaaaagcccaacc(A)12ccgctttggac(AG)6	99	3354	3452	TTTTGCTCCAAACTCTTCAGC	59623	21	TTCCCTACAAAAACAACGGC	59975	20	239	3262	3500	TTTGCTCCAAACTCTTCAGC	58228	20	TTCCCTACAAAAACAACGGC	59975	20	238	3263	3500	TTTTGCTCCAAACTCTTCAGC	59623	21	CCTTCCCCCTTTTTATTTCC	58796	20	275	3262	3536
Quercus_contig_16586	1	c	(TG)15nnnnnnnnnnnnnnnnnnnnnnnn(AG)6	66	1752	1817	GAGGCAGAGAGTCCCACATC	59799	20	GGTTGACTCGCTCTCCCAT	60215	19	278	1574	1851	GAGGCAGAGAGTCCCACATC	59799	20	GGTTGACTCGCTCTCCCATT	61566	20	278	1574	1851	GAGGCAGAGAGTCCCACATC	59799	20	TTGACTCGCTCTCCCATTATC	59283	21	276	1574	1849
Quercus_contig_16597	1	c	(AGA)5atacaaatgagagagcagtgaaaatgaagggaaagtttttgcctgtttgtagagagagaaaagacttttttgaaacgtacggaa(T)10	109	1252	1360	ACCTAGAGATCCGCAAGCAA	59978	20	TAGGAAACAAACACCCCCTC	58884	20	213	1179	1391	ACCTAGAGATCCGCAAGCAA	59978	20	TTAGGAAACAAACACCCCCTC	60207	21	214	1179	1392	ACCTAGAGATCCGCAAGCAA	59978	20	TCTTAGGAAACAAACACCCCC	60207	21	216	1179	1394
Quercus_contig_16616	1	c	(TGA)5tg(GT)14	45	1428	1472	GTTGTCGACGGACTTGGATT	59973	20	ACACGCTTTTCCACCATTTC	59978	20	280	1220	1499	GACGGACTTGGATTTGAGGA	60050	20	ACACGCTTTTCCACCATTTC	59978	20	274	1226	1499	ACGTGGATCGAGAGAGGAGA	59945	20	ACACGCTTTTCCACCATTTC	59978	20	195	1305	1499
Quercus_contig_16628	1	c	(T)19attcaaactcaaaagctgtcgctttccgaccacctcgtcgttttgttgccggttattgcagtcatgtgagac(AT)6	103	2449	2551	AGCCCATGTCAGCAGTTCTC	60418	20	TCGCTCTAACTCTAATGCACCA	60039	22	271	2335	2605	AGAGCCCATGTCAGCAGTTC	60418	20	TCGCTCTAACTCTAATGCACCA	60039	22	273	2333	2605	GCCCATGTCAGCAGTTCTCT	60418	20	TCGCTCTAACTCTAATGCACCA	60039	22	270	2336	2605
Quercus_contig_16689	1	c	(GA)18agtggaaaagaaatgaagagagaaagaaaaagtgggtatgaatttgtatcaagaaaaatgagatttgagt(GA)6	118	173	290	GCGGAGTTTTCTGGAATCAA	60192	20	CGAAGCCCTTTGTTGTTGTT	60147	20	260	82	341	GCGGAGTTTTCTGGAATCAA	60192	20	ACGAAGCCCTTTGTTGTTGT	59639	20	261	82	342	AGAGATCTGCGAGATGGGAG	59511	20	CGAAGCCCTTTGTTGTTGTT	60147	20	280	62	341
Quercus_contig_16694	1	c	(A)12gcagatt(A)11	30	184	213	CCACCCCCTCTCTGTAACAA	59959	20	TTTCAGCTTTGCAGTTGTGG	60027	20	228	149	376	CCACCCCCTCTCTGTAACAA	59959	20	TTGTGGTTTCAGCTTTGCAG	60027	20	234	149	382	CCACCCCCTCTCTGTAACAA	59959	20	TGGTTTCAGCTTTGCAGTTG	60027	20	231	149	379
Quercus_contig_16770	1	c	(TCC)6(TTC)5aagaatcagc(A)10caaacacaaaaacaaaaacaaaaaaacacctaatttaacgtataaatccgatgtgggattttgatttttgcccaacatcaacggcaagaaacaacg(TC)8	165	2714	2878	ATTGCCGAAGGCTATTCTGA	59807	20	TCGGACACAGACACAGAACAC	59773	21	268	2642	2909	TGCCGAAGGCTATTCTGAAC	60352	20	CTCGGACACAGACACAGAACA	59924	21	267	2644	2910	TGCCGAAGGCTATTCTGAAC	60352	20	TCGGACACAGACACAGAACA	58787	20	266	2644	2909
Quercus_contig_16814	2	c	(GA)17agagcgtcagat(AGA)7	67	384	450	GTAAGTTAAGGACGGCGGTG	59632	20	TCTCGATCTCTCTCTCCGGT	59079	20	148	334	481	ACACAAACTTGGTCCCGACT	59474	20	TCTCGATCTCTCTCTCCGGT	59079	20	255	227	481	CACAAACTTGGTCCCGACTC	60545	20	TCTCGATCTCTCTCTCCGGT	59079	20	254	228	481
Quercus_contig_16924	1	c	(AG)16tggaggg(CAT)7	60	133	192	AAGTCTGGCGAGTGGACAGT	59907	20	CCTTCATGCAAAACAGCAAA	59849	20	171	60	230	GGACAGTGGATTTCCCAGAA	59903	20	CCTTCATGCAAAACAGCAAA	59849	20	158	73	230	TTCCCAGAACAGGGAAAGAA	59641	20	CCTTCATGCAAAACAGCAAA	59849	20	147	84	230
Quercus_contig_16926	1	c	(TC)15(TA)7(CA)6	56	206	261	TTTACAAGACACAAAAGCCCC	59121	21	ATGATACCATGGGCAACAGG	60603	20	199	93	291	TTTACAAGACACAAAAGCCCCT	60035	22	ATGATACCATGGGCAACAGG	60603	20	199	93	291	GTTTACAAGACACAAAAGCCCC	59913	22	ATGATACCATGGGCAACAGG	60603	20	200	92	291
Quercus_contig_16966	1	c	(AG)13tgaaaagctctgctattttcttcattcatggaaggacacgaaagctttagatataattgttgattcaaa(AG)8	111	113	223	CGAAGACCAAAAATCCCAGA	60044	20	GACGCATCGTTTTGGGTTAC	60374	20	244	19	262	CGAAGACCAAAAATCCCAGA	60044	20	ACCAAAAGTGAGATCGCTCG	60397	20	263	19	281	CGAAGACCAAAAATCCCAGA	60044	20	ACGCATCGTTTTGGGTTACT	59499	20	243	19	261
Quercus_contig_16966	2	c	(T)30nn(T)37	69	959	1027	GCTGGAACCTACAGTGGGAA	60111	20	GAACTGGGAGCTCATGACTTG	59859	21	270	841	1110	TGGAACCTACAGTGGGAAGC	60111	20	GAACTGGGAGCTCATGACTTG	59859	21	268	843	1110	CCCAAGAGTCAATGGGATCA	60860	20	TTTCCAAGAAGGCCTACGAC	59312	20	235	901	1135
Quercus_contig_16973	1	c	(AC)6(TC)7	26	77	102	CCGTAATTCACCGCCTTAAC	59474	20	GGCTCTCTCAAACTCCGTTG	59989	20	167	0	166	CCGTAATTCACCGCCTTAAC	59474	20	GCCAGAAATTGGAGCTGTGT	60263	20	142	0	141	CCGTAATTCACCGCCTTAAC	59474	20	TGGCCTCGATCTCTTTCATC	60303	20	227	0	226
Quercus_contig_17054	1	c	(A)13tagtaaaatgggtcactagaaatgtaccaattggactcaaatcaatcatgcattaacacccacc(A)20	97	886	982	AATGCCCAATCATTTAATCCA	59137	21	TGGGTATCTTGGGGCTCATA	60288	20	264	787	1050	ATGCCCAATCATTTAATCCA	57760	20	TGGGTATCTTGGGGCTCATA	60288	20	263	788	1050	TGCCCAATCATTTAATCCAT	57760	20	TGGGTATCTTGGGGCTCATA	60288	20	262	789	1050
Quercus_contig_17055	1	c	(TA)8caattttttttgcaaggtcaccctcacttaaacatagagttttaagtagagctgtatctatc(A)12	90	384	473	TTGGTCAACATTTTTATTAGGGTG	59229	24	TATTGCTCAAGCCCAATTCC	60038	20	255	313	567	TGTTGGTCAACATTTTTATTAGGG	59229	24	TATTGCTCAAGCCCAATTCC	60038	20	257	311	567	TGGTCAACATTTTTATTAGGGTG	57996	23	TATTGCTCAAGCCCAATTCC	60038	20	254	314	567
Quercus_contig_17135	3	c	(TTC)5gattctaa(T)15	38	898	935	ACCACTTCACTATGCCCGTC	59997	20	AAACCCATTGGATAATGGCA	60016	20	231	826	1056	ACCACTTCACTATGCCCGTC	59997	20	GTTCCAACTTCGATGCCACT	60119	20	204	826	1029	ACCACTTCACTATGCCCGTC	59997	20	AGTTCCAACTTCGATGCCAC	60119	20	205	826	1030
Quercus_contig_17153	1	c	(GA)7aagaa(AG)16	51	1187	1237	ACATGCGTTGCACGAAATTA	60140	20	CGGTACCATACCACCCTCAA	60626	20	120	1143	1262	AAAATCGACATGGACCATCC	59611	20	CGGTACCATACCACCCTCAA	60626	20	146	1117	1262	GAAATGAAATCGGCCTCAAC	59510	20	CGGTACCATACCACCCTCAA	60626	20	222	1041	1262
Quercus_contig_17155	1	c	(A)12tcaaatacaaattgaagaggggagagacagagaaagctaagaaagaaacagagaagagtggg(A)11	85	1193	1277	AGCAACCACTGAAACAACCC	60012	20	TTTCTTTGTCTCTTCCCTCTTCA	59508	23	210	1102	1311	GAAACCCACCATCACCAATC	60034	20	TTTCTTTGTCTCTTCCCTCTTCA	59508	23	237	1075	1311	ATCTCCACCATGAAACCCAG	59779	20	TTTCTTTGTCTCTTCCCTCTTCA	59508	23	280	1032	1311
Quercus_contig_17161	1	c	(TCT)5tcgttgtcttt(GTC)6	44	240	283	CGAAGAGCCGTTTCAAGAAC	59993	20	TCGAGACAGCATTGAAGCAC	60144	20	175	203	377	CGAAGAGCCGTTTCAAGAAC	59993	20	GATTCTTGGCCGGGTTTATT	60150	20	199	203	401	CGAAGAGCCGTTTCAAGAAC	59993	20	AATTTGGCCCCAGTTAGGAC	60187	20	245	203	447
Quercus_contig_17170	1	c	(A)34nnnnnnnnnn(A)17	61	166	226	TTTTTGTGCTCAGGTGATTGA	59307	21	GAGAATACCGCTGTCGGGTA	60096	20	195	124	318	TTTTTGTGCTCAGGTGATTGA	59307	21	CTATTTGGGCATTGGGAGAA	59894	20	210	124	333	TTTTTGTGCTCAGGTGATTGA	59307	21	AGGAAATCATGGGGGTCTTC	60133	20	276	124	399
Quercus_contig_17171	1	c	(TC)9accaatctc(CCA)5	42	413	454	CGAAGTTTCTCACACACCCA	59720	20	AAGCTCCGATACTGCTCCAA	59978	20	190	388	577	CGAAGTTTCTCACACACCCA	59720	20	CAAAGCTCCGATACTGCTCC	59978	20	192	388	579	CGAAGTTTCTCACACACCCA	59720	20	AAAGCTCCGATACTGCTCCA	59978	20	191	388	578
Quercus_contig_17276	1	c	(CT)7g(TC)7	29	69	97	TTCAAAGCCTGACCCGTATC	60074	20	CGTAGCTCTTGGGGTGAGAG	60005	20	155	7	161	TTCAAAGCCTGACCCGTATC	60074	20	GCACTTCCTGATCAACCCAT	59934	20	214	7	220	TTCAAAGCCTGACCCGTATC	60074	20	CCCAGTTCTTGCTTTGAAGG	59846	20	118	7	124
Quercus_contig_17278	1	c	(TA)11gtgtgtgc(GA)6	42	219	260	AGCATGAAAGTGGGGTCAAC	59973	20	TTTTTCAAGAAGGGGTGTGG	59942	20	241	134	374	AGCATGAAAGTGGGGTCAAC	59973	20	GAAGGGGTGTGGATTTTGTG	60210	20	233	134	366	TGGTAAATCGGCCTCCAATA	60281	20	TTTTTCAAGAAGGGGTGTGG	59942	20	277	98	374
Quercus_contig_17280	1	c	(GA)10(GT)12	44	139	182	TCCAGGGAAGATTTCATGTTCT	59940	22	ATGGAAAACCCATGAAGCAT	59249	20	280	96	375	TCCAGGGAAGATTTCATGTTCT	59940	22	TGGAAAACCCATGAAGCATA	58965	20	279	96	374	CATTTCCATTTTCTTCCAGGG	60649	21	AAACCATCAAAATTGATCCCA	59125	21	165	82	246
Quercus_contig_17306	1	c	(T)11g(TA)8	28	123	150	GAGCGAGCGAGCAAGTAAGT	59927	20	TCTTCCTTCTGGGAAAAGCA	59926	20	203	3	205	GAGCGAGCGAGCAAGTAAGT	59927	20	TCCTTCTGGGAAAAGCAAAA	59795	20	200	3	202	GAGCGAGCGAGCAAGTAAGT	59927	20	TTCCTTCTGGGAAAAGCAAA	59795	20	201	3	203
Quercus_contig_17324	1	c	(A)10gaaaaaaagaaaaaagaaaaaacgaactgaacccag(A)11gaactcaacccagaaaaaaagaaaaagaaaaaaacgaactgaacccag(A)12	117	343	459	CCCTTTCAAAATCACAAACCA	59825	21	CCGTCGTTGATCTCACACTG	60309	20	275	281	555	CCCTTTCAAAATCACAAACCA	59825	21	TCCACCTCGATCTCCATTTT	59483	20	202	281	482	CCCTTTCAAAATCACAAACCA	59825	21	TCCACCTCGATCTCCATTTT	59483	20	248	235	482
Quercus_contig_17391	1	c	(T)10aaaggtt(A)26cctacgagaannnnnn(A)28	87	530	616	CTCGGATTTTGATGGCTTGT	60074	20	CAGAGGTTAAAGAGACGGCG	60008	20	247	461	707	TCTTCTCGGATTTTGATGGC	60155	20	CAGAGGTTAAAGAGACGGCG	60008	20	251	457	707	CTTGTGCGCACCATTGTTAC	60180	20	CAGAGGTTAAAGAGACGGCG	60008	20	232	476	707
Quercus_contig_17418	1	c	(T)10ctttgttttttgagaggcggaggatgagatacggtagatgaacgatgccggtactgcgtagcgaagtgcgcaagagccgg(GCA)8	114	286	399	TTTTCGCACATTCATTGCTC	59816	20	TTCGATTCTTCAACGGCTTC	60331	20	278	191	468	CGATTTTCGCACATTCATTG	60073	20	TTCTTCAACGGCTTCCTCTG	60508	20	276	188	463	CGATTTTCGCACATTCATTG	60073	20	AACGGCTTCCTCTGCTCTTT	60517	20	270	188	457
Quercus_contig_17439	1	c	(CTT)6cctcgccttcttctaatacggtttgtcgttgttgttgctggtcttcgtcgaggatgtcgattttgtcgtcgacgttgtta(TTG)5	113	2178	2290	GGAAACCCTAGGCAAATTCC	59777	20	CTCCCAACCGTCACTACCAT	59844	20	260	2115	2374	GGAAACCCTAGGCAAATTCC	59777	20	TCCCAACCGTCACTACCATT	60232	20	259	2115	2373	GGAAACCCTAGGCAAATTCC	59777	20	CTCTCCCAACCGTCACTACC	59574	20	262	2115	2376
Quercus_contig_17448	1	c	(ATA)5aa(AT)13aattacctaaatttcagtcttctcttctctnnnnnnnnnnnnnctcttctctcagatttgtcatctttcacatt(TC)14	145	75	219	CACCTACACCACCTCTGGCT	60174	20	CCGACTCCGAATGACTTTGT	60111	20	258	41	298	ACCTACACCACCTCTGGCTG	60174	20	CCGACTCCGAATGACTTTGT	60111	20	257	42	298	CACCTACACCACCTCTGGCT	60174	20	TCTCCGACTCCGAATGACTT	59803	20	261	41	301
Quercus_contig_17479	1	c	(CTC)6ctgattccgatgtcgcaggatctgacgctgctactgcccgcctctgcctcgtcgataccgacatcttca(CT)6	99	1961	2059	ACAAAGGCAACAACCACCTC	60012	20	AGGGGAAGGAGAGCATCATT	60037	20	220	1870	2089	CCTCGCGTATTACCACCACT	60015	20	AGGGGAAGGAGAGCATCATT	60037	20	188	1902	2089	AGGCAACAACCACCTCAATC	59973	20	AGGGGAAGGAGAGCATCATT	60037	20	216	1874	2089
Quercus_contig_17619	1	c	(GA)7atgacc(A)10	30	294	323	AATTTGCTGCTCTCTGCGAT	60125	20	AAGGCTCAGAAGCATTAGCG	59752	20	261	122	382	TGCTGTTTTTGCAGCTTGTT	59656	20	AAGGCTCAGAAGCATTAGCG	59752	20	242	141	382	GATGCTGTTTTTGCAGCTTG	59614	20	AAGGCTCAGAAGCATTAGCG	59752	20	244	139	382
Quercus_contig_17770	2	c	(TC)9(T)13	31	260	290	AGGCTTTTGATTCTGAGGCA	59955	20	GGATTTCAAGGTTGAGATTAGGC	60316	23	263	113	375	TCTGAGGCAATCTTGTCCCT	59803	20	GGATTTCAAGGTTGAGATTAGGC	60316	23	139	237	375	AGGCTTTTGATTCTGAGGCA	59955	20	CAAGGTTGAGATTAGGCTTAAGGA	60139	24	257	113	369
Quercus_contig_17811	1	c	(GA)10attttcttcttcttttttttatc(T)12	55	44	98	TTCTTTCTTCCTTCACTATGCAA	58200	23	CAAGCAAGCTCTGTCTTCCC	60134	20	197	15	211	TTCTTTCTTCCTTCACTATGCAA	58200	23	AATGAAGCCCTTTTTGGGTT	59814	20	227	15	241	TTCTTTCTTCCTTCACTATGCAA	58200	23	ATGAAGCCCTTTTTGGGTTT	59814	20	226	15	240
Quercus_contig_17829	1	c	(TC)9tgctgctgtgctctgtatgtgtcagag(TTA)5	60	37	96	CATCTCTCTCTCTTGCACGC	58857	20	CCATCGTGATCGTGTTGACT	59551	20	157	0	156	CATCTCTCTCTCTTGCACGC	58857	20	ACCATCGTGATCGTGTTGAC	59399	20	158	0	157	CATCTCTCTCTCTTGCACGC	58857	20	AACATCAATTTCGGACCACA	58824	20	265	0	264
Quercus_contig_17840	1	c	(ACA)7acgaggcggtcgattcttcgttgtcgaccaagcgacccagagag(GAA)7	86	114	199	ATGGACCTCGACACATCCTC	59928	20	GTCTTGGTTTTGGGCCTCTT	60476	20	159	64	222	ATCATCCCAAGGTCGACAAC	59786	20	GTCTTGGTTTTGGGCCTCTT	60476	20	137	86	222	TAGCAGAAATCGTCGAAGCA	59712	20	GTCTTGGTTTTGGGCCTCTT	60476	20	197	26	222
Quercus_contig_17960	1	c	(AC)6aa(AC)9	32	113	144	AAACTCCACAGTGCCAGCAT	60721	20	TCCTTTTTGCCCTTTTGTTG	60081	20	151	21	171	AAACTCCACAGTGCCAGCAT	60721	20	TTTTGCCCTTTTGTTGTGGT	60378	20	147	21	167	AAACTCCACAGTGCCAGCAT	60721	20	CAATGCATAGCACCTTGTCC	59152	20	197	21	217
Quercus_contig_17994	1	c	(TC)7cccgccattcgactcagcagtcagcacagcagcaaatcactctgatgtaa(CT)7	78	82	159	AAAAAGCAGCAGCAAAAAGC	59785	20	CGCTTGTTCCCATCCATACT	59955	20	166	51	216	AAAAAGCAGCAGCAAAAAGC	59785	20	ATGTTGGGGCGTTTATTGAA	60188	20	193	51	243	AAAAAGCAGCAGCAAAAAGC	59785	20	GTTGGGGCGTTTATTGAAAA	59810	20	191	51	241
Quercus_contig_18023	1	c	(A)10tagcagacaaaactg(A)12(TA)13	63	1481	1543	AGAGGGAATTGTTGCTGTGG	60111	20	CTGAGAGGGGGTCTCACTTG	59828	20	265	1345	1609	CCAGAGGGAATTGTTGCTGT	60111	20	CTGAGAGGGGGTCTCACTTG	59828	20	267	1343	1609	TCTTAGACTTCGCGGGTTGT	59875	20	CTGAGAGGGGGTCTCACTTG	59828	20	242	1368	1609
Quercus_contig_18071	1	c	(T)12ggtatcagattaaaagagacctaaaaacctaccttgttctacaacaagtatttgcaccactagtttacc(TA)6	93	2664	2756	TGACACATAGGCCATCATCAA	59940	21	GAAGGGTTTGTGTCAGGGAA	59943	20	178	2611	2788	TGACACATAGGCCATCATCA	58428	20	GAAGGGTTTGTGTCAGGGAA	59943	20	178	2611	2788	GTGACACATAGGCCATCATCA	59389	21	GAAGGGTTTGTGTCAGGGAA	59943	20	179	2610	2788
Quercus_contig_18078	1	c	(A)11gg(GAA)5	28	194	221	CTCCCAGAAACCCTAAAGCC	60068	20	CCGATGCCTCCTCTTCAATA	60170	20	234	118	351	TCCCAGAAACCCTAAAGCCT	60068	20	CCGATGCCTCCTCTTCAATA	60170	20	233	119	351	AGAAACCCTAAAGCCTTGCC	59725	20	TTGGAGGCTGTTATCCAACC	59933	20	278	123	400
Quercus_contig_18080	1	c	(TC)9tgtttcttcaatggaggaggggacctcagaagcccaaaactatctgtacgaaaccctgagtccgctctcttactca(ACC)5	109	112	220	ACTGCTCCCTTCTGTTCTGC	59604	20	CAGTAGGGCTCGGCTTCAT	60368	19	201	63	263	TTTGAAAGCCCACCTAGGAC	59170	20	GGAAGACGCAGTAGGGCTC	59965	19	249	23	271	ACTGCTCCCTTCTGTTCTGC	59604	20	AGTAGGGCTCGGCTTCATC	59400	19	200	63	262
Quercus_contig_18084	1	c	(CT)11atatatatttacatatattcagaattcata(TC)9taaagaattctatctctctca(CT)6	103	48	150	CCAAGAGCCTCCTAACCTCC	60204	20	TCAAACCCAGCCATTTCTTT	59546	20	160	20	179	CCAAGAGCCTCCTAACCTCC	60204	20	TCCTTCACCTGATGCTCAAA	59369	20	175	20	194	CCAAGAGCCTCCTAACCTCC	60204	20	TTCCTTCACCTGATGCTCAA	59369	20	176	20	195
Quercus_contig_18087	1	c	(TCT)6tcctcttcttctttgctgtcggttgttgtac(TCTGAG)5	79	253	331	TCCGATATCCCAAACTCGTC	59894	20	AGCAGCAGTACTCTTCCCCA	60012	20	187	195	381	TCCGATATCCCAAACTCGTC	59894	20	GCAGCAGTACTCTTCCCCAG	60012	20	186	195	380	CTTCGTCATCTTCCTCCACC	59655	20	AGCAGCAGTACTCTTCCCCA	60012	20	162	220	381
Quercus_contig_18087	2	c	(TTG)5tacttgatgttgatgttgttt(TTG)6	54	762	815	TTCTTTTGGACTTGGGGTTG	59942	20	TTGGATTTGCATGAGCTTTG	59809	20	241	703	943	CCTTGGATATGGGGATCCTT	59974	20	TTTCACTGAATCCAAACCCC	59767	20	256	590	845	TGGCCATATTTTCTCCAAGC	60038	20	TTTCACTGAATCCAAACCCC	59767	20	225	621	845
Quercus_contig_18107	1	c	(TC)6aatcagtgactgaaaattgaaa(AAG)6	52	126	177	ACCAAACTCACAGCAAACCC	60012	20	TCATCTTCTTCACTGCTCTCCA	60134	22	186	53	238	AGCAAACCCATCGGCTACTA	59730	20	TCATCTTCTTCACTGCTCTCCA	60134	22	175	64	238	ACCAAACTCACAGCAAACCC	60012	20	TCTTTCAATTGATGGGAAGTCA	59546	22	208	53	260
Quercus_contig_18109	1	c	(GA)14t(AG)6aaagaa(AG)17actgaaaagtctctccaagcctccaaaggc(AG)14	139	36	174	TGGTGAGTTTCTGAGGTGGG	61101	20	AGCCCAGGAGAGAGAGATCC	59913	20	231	13	243	TTTGGTGAGTTTCTGAGGTGG	60133	21	AGCCCAGGAGAGAGAGATCC	59913	20	233	11	243	TTTGGTGAGTTTCTGAGGTGG	60133	21	AGGAGAGAGAGATCCCAGCC	59913	20	228	11	238
Quercus_contig_18121	1	c	(T)24gtaagagtnn(T)14	48	113	160	TGAATGACAACTATTGAAGTGGC	59148	23	CCCTTTCTGCTTCCATGTTC	59670	20	260	11	270	TGACAACTATTGAAGTGGCAAG	57961	22	TGTCAAGTAAAGGGGTTGGG	59824	20	280	15	294	TGACAACTATTGAAGTGGCAAGT	58827	23	TGTCAAGTAAAGGGGTTGGG	59824	20	280	15	294
Quercus_contig_18140	1	c	(T)26nnnnnnnnnnnnnnnnnnnnnnnnnnnnnnnnnnnnnnnnnnnnnnnnnn(T)20	96	159	254	CCACCCTGACCAACAACTTT	59861	20	TTGAGCCAACCTTCACCTTC	60232	20	269	127	395	CCACCCTGACCAACAACTTT	59861	20	TTGGCCGGAAACACTGTAAT	60365	20	231	127	357	CAAAGGAAATAACAAGCCCG	59581	20	TTGGCCGGAAACACTGTAAT	60365	20	251	107	357
Quercus_contig_18149	1	c	(AAG)6aaaaaaaacgttggagtgggtctgagggtctgaagaagaaggaaagaaagaaaaagaaaaaagaag(A)12	96	1233	1328	TGTGGGTTTTTGTTTCTGGG	60756	20	CTTCTTCAGACCCCCGCT	60340	18	206	1146	1351	TCAGGTGTGGGTTTTTGTTTC	59861	21	CTTCTTCAGACCCCCGCT	60340	18	211	1141	1351	GTGGGTTTTTGTTTCTGGGT	58789	20	CTTCTTCAGACCCCCGCT	60340	18	205	1147	1351
Quercus_contig_18180	1	c	(A)10ccaatctagcgc(T)13	35	155	189	AACCTTTGTGGGTCTGCATC	59973	20	GGTGGGTGGCTAGCTACTTTT	59666	21	267	45	311	TTGTGGGTCTGCATCACATT	59967	20	GGTGGGTGGCTAGCTACTTTT	59666	21	262	50	311	TTTGTGGGTCTGCATCACAT	59967	20	GGTGGGTGGCTAGCTACTTTT	59666	21	263	49	311
Quercus_contig_18180	2	c	(A)12cattaatgttgctatcatacagaatttactaataaaagtgatcataataacattattcaggaaa(AAT)5	91	322	412	GTAGCTAGCCACCCACCAAA	60132	20	TCCCCCTAGACTCTCAAGCA	59943	20	220	295	514	AGTAGCTAGCCACCCACCAA	59757	20	TCCCCCTAGACTCTCAAGCA	59943	20	221	294	514	AAGTAGCTAGCCACCCACCA	59757	20	TCCCCCTAGACTCTCAAGCA	59943	20	222	293	514
Quercus_contig_18180	3	c	(A)13nn(A)16	31	563	593	TGCTTGAGAGTCTAGGGGGA	59943	20	GGTGGTATCTTGTTATTGGTGC	58379	22	204	495	698	TGCTTGAGAGTCTAGGGGGA	59943	20	GGTGGTATCTTGTTATTGGTGCT	59321	23	204	495	698	TGCTTGAGAGTCTAGGGGGA	59943	20	AGGTGGTATCTTGTTATTGGTGC	59321	23	205	495	699
Quercus_contig_18235	1	c	(TC)8aaaaccaacgggtgtactttgctctttttgacac(CT)8	66	91	156	GCAAAGTACACCCGTTGGTT	59898	20	TCGTGAGTTGTGGTTGAGAA	57779	20	183	17	199	GCAAAGTACACCCGTTGGTT	59898	20	TCGTGAGTTGTGGTTGAGAAC	58765	21	183	17	199	CACCCGTTGGTTTTGATTTT	59702	20	TCGTGAGTTGTGGTTGAGAA	57779	20	175	25	199
Quercus_contig_18269	1	c	(TC)12taaagaaatgcagaaaccacacatataacagttgtctattttccaatcccaacaacatctgcactgccaaaaccc(A)11	110	44	153	ATCCGCCACTCATCCCTTAC	61242	20	GCCCATCAAAGTTTTGGTTT	58928	20	276	20	295	ATCCGCCACTCATCCCTTAC	61242	20	AGCCCATCAAAGTTTTGGTTT	59864	21	277	20	296	ATCCGCCACTCATCCCTTAC	61242	20	GCCCATCAAAGTTTTGGTTTT	60210	21	276	20	295
Quercus_contig_18289	1	c	(TCT)6tcctcatcatctaacagcttcaacctcaatcctaatctccatctacaatgtcttcgaagatcaacag(CAA)5	100	187	286	CTCCAATCTCAGCCGTTGAT	60218	20	GAGAGAAATCTGGCCGTTGA	60340	20	201	113	313	TCACTCCTCCAATCTCAGCC	60349	20	GAGAGAAATCTGGCCGTTGA	60340	20	207	107	313	CCAATCTCAGCCGTTGATTT	60074	20	CACGGCTGGAGAGAAATCTG	60934	20	207	115	321
Quercus_contig_18296	1	c	(T)10acttcaccaaggctttgagaaaaataaacgc(GA)13	67	193	259	TCACTCGGTTCCAACTTTCC	60088	20	GTCCGACCTGGCTATAGTGG	59574	20	280	91	370	ACACGACTCGTAGCCCACTC	60329	20	CGTCCGACCTGGCTATAGTG	60668	20	246	126	371	CGACTCGTAGCCCACTCCTA	60410	20	CGTCCGACCTGGCTATAGTG	60668	20	243	129	371
Quercus_contig_18301	3	c	(A)10ttattt(A)11	27	1741	1767	TCTTTGCTCAAAGCCCAAAT	59823	20	GGCCCATGTACATCACCTCT	59810	20	241	1645	1885	ATTCTTTGCTCAAAGCCCAA	59823	20	GGCCCATGTACATCACCTCT	59810	20	243	1643	1885	TCAAAGCCCAAATTGTCGAT	60448	20	GGCCCATGTACATCACCTCT	59810	20	234	1652	1885
Quercus_contig_18327	1	c	(AT)12tggcttcttataattaccttccacagccttaggatgctaccttttttaaaaagtgatgtgcaaaacttttctttt(A)15	114	63	176	AGGAACCAAGCCAACAAAAA	59587	20	TGGTCAAGGTTTCAGTGAGTT	57276	21	203	21	223	AAGGAACCAAGCCAACAAAA	59587	20	TGGTCAAGGTTTCAGTGAGTT	57276	21	204	20	223	GGAACCAAGCCAACAAAAAC	59452	20	TGGTCAAGGTTTCAGTGAGTT	57276	21	202	22	223
Quercus_contig_18328	1	c	(CTT)7ctacttctttgtaa(TCT)6	53	2063	2115	TCTTCTTCGCTTCCAACGAT	59955	20	AAGAACGACATTTCCCAACG	59971	20	179	2002	2180	TCTTCTTCGCTTCCAACGAT	59955	20	CAGTTTTCCCCTTCCTTTCC	59912	20	278	2002	2279	TCTTCTTCGCTTCCAACGAT	59955	20	AGTTTTCCCCTTCCTTTCCA	59912	20	277	2002	2278
Quercus_contig_18348	2	c	(AC)7tcatatacagttccttttcactttcccttatctgatctctttccatggtcaaaagaatcattaccatcataacacacact(CA)12	118	2132	2249	AACCCTCAAAATTCCCTCTCA	59926	21	GGCTTTCGCATCTTTATTCG	59816	20	274	2073	2346	ACCCTCAAAATTCCCTCTCA	58568	20	GGCTTTCGCATCTTTATTCG	59816	20	273	2074	2346	AACCCTCAAAATTCCCTCTCA	59926	21	TGTTGGCTTTCGCATCTTTA	59443	20	278	2073	2350
Quercus_contig_18360	2	c	(T)27nnaaacattgcatcgtgatcgtgctc(T)11	64	207	270	CTTGCAGAAACATTGCATCG	60401	20	AAACTCGAGCTCCAGAACCA	59989	20	209	175	383	CTTGCAGAAACATTGCATCG	60401	20	CAAACTCGAGCTCCAGAACC	59989	20	210	175	384	CTTGCAGAAACATTGCATCG	60401	20	ACTCGAGCTCCAGAACCAGA	60135	20	207	175	381
Quercus_contig_18366	1	c	(CT)13cattcaattattcaaaattcattatccggcaatgttagccggcaag(GCA)5	87	111	197	TTTGAAGCCTCTGGATCACC	60195	20	AGGATTGCGAGTGTGAGGAG	60408	20	242	5	246	TTTGAAGCCTCTGGATCACC	60195	20	GAGGCTTGGAGTGAGCAAAA	60517	20	221	5	225	TTTGAAGCCTCTGGATCACC	60195	20	AGGCTTGGAGTGAGCAAAAC	59478	20	220	5	224
Quercus_contig_18453	1	c	(TCT)6tcagaatctccttctccgccttctcaaaactcatacaccatttt(AG)14	90	42	131	TCACCTCAGAGGCTCAGACC	60550	20	TCGGATTTGGAATTTTGAACA	60288	21	187	0	186	TCACCTCAGAGGCTCAGACC	60550	20	TCTTCGGATTTGGAATTTTGA	59511	21	190	0	189	TCACCTCAGAGGCTCAGACC	60550	20	CGGATTTGGAATTTTGAACA	58454	20	186	0	185
Quercus_contig_18470	1	c	(TCT)6ttatca(TGT)5	39	200	238	GGTCTTGGGTTGAAGACGAA	60088	20	AATCCAAAACCCCAAACCTC	60032	20	234	125	358	GGTCTTGGGTTGAAGACGAA	60088	20	AAGTCCAAATCCAAAACCCC	60032	20	241	125	365	GGTCTTGGGTTGAAGACGAA	60088	20	TTCTCAACTCCACCCACCTC	60088	20	205	125	329
Quercus_contig_18502	1	c	(TC)6gctccaaaaaccacttcaataaattagatctcaaaccc(A)15g(A)10	76	130	205	TCAAACAGCACATCACAGCA	60029	20	ACAGTACCGAACGGGAACAG	60028	20	249	77	325	TCAAACAGCACATCACAGCA	60029	20	TACCGAACGGGAACAGATTC	59933	20	245	77	321	TCAAACAGCACATCACAGCA	60029	20	TCGAGATCAAGATCGAACCC	60158	20	194	77	270
Quercus_contig_18510	1	c	(A)15cnnnnnnnnnnnnnnnnnnnnnnnnnnc(A)17	60	121	180	AAATCATCAGCCAAATACCCA	59287	21	TGATGCAATTCACCCAAGAA	60049	20	223	97	319	AAATCATCAGCCAAATACCCA	59287	21	AACAGTTGGGGTGAGGAATG	59820	20	279	97	375	AAATCATCAGCCAAATACCCA	59287	21	ATGCAATTCACCCAAGAACC	59797	20	221	97	317
Quercus_contig_18514	1	c	(TTC)5ttttctttctttttttgtttttgtttttgtttttctacttttgaatttaaaaacaataaataaaaac(T)17	99	1355	1453	TGGAGTTCCTGCCTCTGATT	59803	20	TGGCCAAGATTACAACCCTC	59933	20	225	1327	1551	TGGAGTTCCTGCCTCTGATT	59803	20	TCCTGGCCAAGATTACAACC	59933	20	228	1327	1554	TGGAGTTCCTGCCTCTGATT	59803	20	CCTCGTGTAGCGACACCTTT	60312	20	209	1327	1535
Quercus_contig_18541	1	c	(AT)11(GT)12	46	298	343	GCTCAACTATAATTTGCCACTGC	60167	23	GATCAAATGGCATTGAACAAC	57928	21	208	236	443	TTTCTAGCAGGCCATATTATGCT	59330	23	GATCAAATGGCATTGAACAACT	58955	22	277	167	443	TGCTCAACTATAATTTGCCACTG	59329	23	GATCAAATGGCATTGAACAACT	58955	22	209	235	443
Quercus_contig_18548	2	c	(T)12nnnnnnnnnnnnnnnnnnnnnnnnnnnnnnnnnnnnnnnnnnnnnnnnnnnn(AGAT)5	84	469	552	GCGATCTCTTTGATTGGAGC	59923	20	AATCAAAATCAGGAGCCGTG	60074	20	279	371	649	GCGATCTCTTTGATTGGAGC	59923	20	AAATCAGGAGCCGTGTCAAC	60119	20	274	371	644	CGATCTCTTTGATTGGAGCC	59773	20	AATCAAAATCAGGAGCCGTG	60074	20	278	372	649
Quercus_contig_18613	1	c	(CT)9ttcactttctctctctaacccaaaccctaacaaagactttttgg(TCT)7	83	59	141	CCTATTACCAAACCCACCACC	60338	21	GATTTGAGGGGATCAGAGCA	60158	20	137	35	171	CCTATTACCAAACCCACCACC	60338	21	TTTGAGGGGATCAGAGCATC	60158	20	135	35	169	TTCCTATTACCAAACCCACCA	59188	21	GATTTGAGGGGATCAGAGCA	60158	20	139	33	171
Quercus_contig_18637	1	c	(CTC)7ctggtcctccaccgccaccccctggacctcctcttatatttgctcca(CCT)5	83	228	310	TGGTGGCTTATTTGGTGGAT	60192	20	CCAGGTGGAGCAAACAGAAT	60111	20	240	126	365	CTTGGTGGCTTATTTGGTGG	60357	20	CCAGGTGGAGCAAACAGAAT	60111	20	242	124	365	CCAGACTTTCTTGGTGGCTT	59328	20	CCAGGTGGAGCAAACAGAAT	60111	20	251	115	365
Quercus_contig_18652	2	c	(CT)9gtgctgtgtatctttgtgtctc(TG)7(TC)15	84	976	1059	AACCTGAACCGTCTGTCACC	60009	20	CCGAAAGCCACACATCAGAG	61796	20	249	834	1082	AACCTGAACCGTCTGTCACC	60009	20	CCGAAAGCCACACATCAGA	60823	19	249	834	1082	GTAGCATTTCTCGGCTCACC	59843	20	CCGAAAGCCACACATCAGAG	61796	20	204	879	1082
Quercus_contig_18661	1	c	(TTTCT)5ttgttgta(TG)15	63	946	1008	AAGGCAAGACTTGAACCCAA	59711	20	AAACTCACAAAGTCTCCATCTTACTG	59335	26	129	909	1037	AAGGCAAGACTTGAACCCAA	59711	20	AACTCACAAAGTCTCCATCTTACTG	58104	25	128	909	1036	CAAGATGTTGGCCTCCTTTG	60626	20	AAACTCACAAAGTCTCCATCTTACTG	59335	26	227	811	1037
Quercus_contig_18673	1	c	(A)11cacagaaaaacaaaagaaaaagaaacacaactccctctccagagaaacacagaaacacaactccctctcaaaag(A)10	95	121	215	AATCAAACCGTTTCTCACGG	59971	20	ATTTAAAGCTTGCTTCGCCC	60691	20	255	69	323	TCTCACGGTTCCGTTTGAAT	60495	20	TCGCCCAAGAGAAGAGTTTC	59550	20	229	81	309	CTCACGGTTCCGTTTGAATC	60495	20	TCGCCCAAGAGAAGAGTTTC	59550	20	228	82	309
Quercus_contig_18689	1	c	(T)10ataagtaaaattttacccaaaaaaagactatttcatgcaaaaagacacgaagcagccagaaattacaaagagaaaagaacaaaaaactgcgtacat(A)10	116	199	314	GGCTGAAAACCTTACCTTCCA	60469	21	TTTGATTGGTCTCAGGTTTGG	59956	21	240	136	375	GGCTGAAAACCTTACCTTCCA	60469	21	TGATTGGTCTCAGGTTTGGAG	60096	21	238	136	373	GGCTGAAAACCTTACCTTCCA	60469	21	TTGATTGGTCTCAGGTTTGG	58541	20	239	136	374
Quercus_contig_18815	1	c	(A)10ggaaa(T)11	26	198	223	CTCTACCGACCATTTTGCGT	60132	20	CCCACTTCATTCCAAACCAT	59647	20	191	165	355	CCATTTTGCGTGTCCAAATA	59420	20	CCCACTTCATTCCAAACCAT	59647	20	182	174	355	CTCTACCGACCATTTTGCGT	60132	20	TCATAGCCCACTTCATTCCA	59075	20	197	165	361
Quercus_contig_18828	1	c	(A)10g(A)10	21	54	74	GGAACAAGAACTAGAATAGAAAACTCA	57878	27	GCCATTGCAAACATCACAAT	59405	20	246	2	247	GGAACAAGAACTAGAATAGAAAACTCA	57878	27	GTAGCATCTAGCTTCCCCCA	59292	20	145	2	146	GGAACAAGAACTAGAATAGAAAACTCA	57878	27	ATGCCATTGCAAACATCACA	60948	20	248	2	249
Quercus_contig_18835	1	c	(T)10ggaagaaaaattaagcctactttgtatcatgattgatgcaggcgcacaatatcgtacggaacccctaaaaggagca(T)10aaataaa(T)16	119	225	343	CGGCTCAGGTACAACAACAA	59758	20	CCGTACAGTTGGGAGCATTT	59993	20	259	135	393	GGTACAACAACAAGTGGGGC	60277	20	CCGTACAGTTGGGAGCATTT	59993	20	252	142	393	TCGGCTCAGGTACAACAACA	60301	20	CCGTACAGTTGGGAGCATTT	59993	20	260	134	393
Quercus_contig_18885	2	c	(GA)11gt(GA)6	36	1214	1249	TCCATGAACTCCATTCCCAT	60135	20	TTCTTTCCCTACTGCCCTCC	60569	20	198	1124	1321	TTTCCATGAACTCCATTCCC	59727	20	TTCTTTCCCTACTGCCCTCC	60569	20	200	1122	1321	CCATGAACTCCATTCCCATT	59605	20	TTCTTTCCCTACTGCCCTCC	60569	20	197	1125	1321
Quercus_contig_18895	1	c	(C)13nnnnnnnnnnnnnnnnnnccccccccc(T)10	50	792	841	CTCCTCTCGTAGATCGGTGC	59973	20	GACAGAATGCTCCTACCCCA	60073	20	244	653	896	GCTCCTCTCGTAGATCGGTG	59973	20	GACAGAATGCTCCTACCCCA	60073	20	245	652	896	CACAGTTCACTCGCGTTGAT	59905	20	GACAGAATGCTCCTACCCCA	60073	20	204	693	896
Quercus_contig_18932	1	c	(TC)14ttcatcataattctaggccctgtttggatactaagaaaaacagagcaaaaagaagg(A)14	98	65	162	CTACATACCTTCCGCCTTGC	59730	20	TTCGGACCACAAACAATGAA	59941	20	203	14	216	CTACATACCTTCCGCCTTGC	59730	20	CTTCGGACCACAAACAATGA	59541	20	204	14	217	TGCCTCTCTCAGCTTTTTGC	60796	20	TTCGGACCACAAACAATGAA	59941	20	186	31	216
Quercus_contig_18951	2	c	(AG)10atatac(AT)12	50	478	527	CAATCGGTGTGAAGATCACG	60112	20	CCAAATTACCAGTCGAAGCC	59569	20	166	411	576	CAATCGGTGTGAAGATCACG	60112	20	GGGACGGTGGTACCAAATTA	59546	20	178	411	588	TGTGAAGATCACGGAACAGC	59837	20	CCAAATTACCAGTCGAAGCC	59569	20	159	418	576
Quercus_contig_18957	1	c	(TCT)5acatcttcgtcacattcgcgtggcagacgtggacattgagattttttnnnnnnnnnnnnnnnnnnnnnnnnnnnnnnnnnnnnnnnnnnnnn(T)19	126	360	485	CATGGGAATGGGAGTACAGG	60187	20	ACGCGCTACTTTCTCCATGT	59904	20	241	326	566	CCATGGGAATGGGAGTACAG	60187	20	ACGCGCTACTTTCTCCATGT	59904	20	242	325	566	TTTGGGGAATTACTTGTCGG	59795	20	ACGCGCTACTTTCTCCATGT	59904	20	269	298	566
Quercus_contig_18984	1	c	(A)23nn(A)12	37	957	993	AACCAATGTTTTACGCCAGC	60003	20	AGGTAAATTCTGTGTGGCGG	59993	20	222	875	1096	CACGTCAAAGTTCACACGCT	59946	20	AGGTAAATTCTGTGTGGCGG	59993	20	188	909	1096	GATCCGGAACTGGCATAAAA	59901	20	AGGTAAATTCTGTGTGGCGG	59993	20	240	857	1096
Quercus_contig_18998	1	c	(TCA)7(TCT)10	51	182	232	ACACCTTGCCTTCACCAAAC	60012	20	CAAATTCCACCAAACCCATC	60029	20	272	86	357	TCTCCTCCTCTTCCTCCTCC	59883	20	CAAATTCCACCAAACCCATC	60029	20	200	158	357	ACACCTTGCCTTCACCAAAC	60012	20	ATGCTTTGAATAAGCGTGGC	60238	20	204	86	289
Quercus_contig_19025	1	c	(TC)6tgtgtg(TA)8acagcaattacgagatcgaatagctccgttacgagtattcaaagaaacagaaagagtcggccatagaaactgtgatcctt(TC)10	134	197	330	CCCTCCCAAAACTCTTCAAA	59143	20	CCCTCCTCAATTCCATCAAA	59864	20	260	157	416	CCCTCCCAAAACTCTTCAAA	59143	20	TCTGGCATTCATGGTTGAGA	60201	20	210	157	366	CCCTCCCAAAACTCTTCAAA	59143	20	GAGCGGCTTTATTGTTACGG	59742	20	238	157	394
Quercus_contig_19039	2	c	(T)10cttcaaataaacggttacacaccaaaaacagaatttctacttttca(T)10	66	441	506	GTCGATACCGCCACACTTTT	60000	20	ATTACCGTTTGTTTGCCTCG	59996	20	140	410	549	TGGCGCAATAAGTCTAAGCC	60364	20	ATTACCGTTTGTTTGCCTCG	59996	20	246	304	549	TCGATACCGCCACACTTTTT	60502	20	ATTACCGTTTGTTTGCCTCG	59996	20	139	411	549
Quercus_contig_19053	1	c	(TA)9(GA)8ggttgaagaggatggaggagccgtacaaagagagagatcctttcctttccttcccttcctccttccc(T)18	119	45	163	TCTCGTCTCGACCGTAAACA	59440	20	TGGTGGGAAACTCTTCCTTC	59112	20	220	20	239	TCTCGTCTCGACCGTAAACA	59440	20	TCCACCATTTCCATTTCAGAG	59918	21	176	20	195	TCTCGTCTCGACCGTAAACA	59440	20	CCACCATTTCCATTTCAGAGA	59918	21	175	20	194
Quercus_contig_19077	1	c	(AGA)8aaattgaaatgggcatatgaatatgaacaagaagtaaagtagaagtagcagtagttgtagtagtagtaaaacggagaagc(GA)13	130	3778	3907	ATGAGAAAGAGAACCGCCAA	59813	20	CCGTTTGTGTCTTCCACTCC	60545	20	187	3750	3936	ATGAGAAAGAGAACCGCCAA	59813	20	CGTTTGTGTCTTCCACTCCC	60545	20	186	3750	3935	GAAAGAGAACCGCCAAAACA	60227	20	CGTTTGTGTCTTCCACTCCC	60545	20	182	3754	3935
Quercus_contig_19086	1	c	(TG)6atgattaacgatgatgattaat(AG)8	50	304	353	TTGGTTTGACTGGCTTTGTG	59734	20	ACCACACTCCTTTCCTTCCA	59549	20	274	148	421	TTGGTTTGACTGGCTTTGTG	59734	20	CCACACTCCTTTCCTTCCAC	59549	20	273	148	420	TGGTTTGACTGGCTTTGTGA	60278	20	CCACACTCCTTTCCTTCCAC	59549	20	272	149	420
Quercus_contig_19170	1	c	(GAA)5gagtgcgcaggttaagcgaatctcctttgttcttattgtgcgcacgttaagacccagttt(A)21ttagnn(A)22	124	108	231	TATTGGAGGGAATGGGTGAG	59744	20	CATTTTCGACATCGATCATCA	59489	21	264	38	301	TATTGGAGGGAATGGGTGAG	59744	20	CGACATCGATCATCAATACCA	59365	21	258	38	295	GTATTGGAGGGAATGGGTGA	59605	20	CATTTTCGACATCGATCATCA	59489	21	265	37	301
Quercus_contig_19237	1	c	(T)17aacgttaaggtttaatttgaaattaaaattt(A)16	64	1957	2020	TCAGAGGCAACTCCAATTCC	60195	20	TTGAGGCCTTATAGCAACGG	60223	20	249	1823	2071	TCAGAGGCAACTCCAATTCC	60195	20	TGAGGCCTTATAGCAACGGT	59730	20	248	1823	2070	TCAGAGGCAACTCCAATTCC	60195	20	GGTTATTCAACCGCCTTGTG	60365	20	231	1823	2053
Quercus_contig_19247	1	c	(GA)7gtctcaagttgaagaagaaacagctggc(GA)6	54	2357	2410	GATGCTTGCAGCAATGAGAA	60104	20	AAGCGTGAGCGAGGTATTTG	60407	20	166	2309	2474	TGCTTGCAGCAATGAGAAAC	60142	20	AAGCGTGAGCGAGGTATTTG	60407	20	164	2311	2474	GAAATCAACGGATCGAGAGC	59780	20	AAGCGTGAGCGAGGTATTTG	60407	20	229	2246	2474
Quercus_contig_19276	2	c	(AG)13annctgcggaatagataaaagggcttttcttgtcttgttgc(T)10atatctatatccgtaagactgaaacagattttct(AG)7	125	378	502	TGAAAAGATGGGAACTTGGG	59903	20	AGCTGATTCCTTGTCAACGC	60406	20	246	292	537	AAGATGGGAACTTGGGGTTT	59668	20	AGCTGATTCCTTGTCAACGC	60406	20	242	296	537	AAAAGATGGGAACTTGGGGT	59668	20	AGCTGATTCCTTGTCAACGC	60406	20	244	294	537
Quercus_contig_19324	1	c	(A)10gaattnnnnnnnnnnnnnnnnnnnnnnnnnnnnnnnnnnnnnnnnnnnnnnnnnngtgaattaagag(A)10	87	404	490	GAGAGTGATGGTTGGCAGGT	60120	20	CGGGCCAAAAACAACTTCTA	60103	20	257	367	623	CATGAGAGTGATGGTTGGCA	60688	20	CGGGCCAAAAACAACTTCTA	60103	20	260	364	623	GTGATGGTTGGCAGGTGAAT	60790	20	CGGGCCAAAAACAACTTCTA	60103	20	253	371	623
Quercus_contig_19358	1	c	(TC)6cacaaaggccttcctctaggttccggactcggatccagtgccgctag(CGC)5	74	604	677	GCCATCGAGGTCATGAAGAT	60042	20	TCGGATCAAAACAAACCCTC	59910	20	261	558	818	GCCATCGAGGTCATGAAGAT	60042	20	GGCTCGTAGTTTCGGATCAA	60214	20	272	558	829	GCCATCGAGGTCATGAAGAT	60042	20	TTTCGGATCAAAACAAACCC	59778	20	263	558	820
Quercus_contig_19381	2	c	(A)35nn(A)18	55	2518	2572	TCATTACATTGCAACCACAGC	59605	21	TGCCCCTGTAGGCAAAATAG	60089	20	165	2478	2642	CATTACATTGCAACCACAGCA	60572	21	TGCCCCTGTAGGCAAAATAG	60089	20	164	2479	2642	TCATTACATTGCAACCACAGC	59605	21	TTGCCCCTGTAGGCAAAATA	60448	20	166	2478	2643
Quercus_contig_19382	1	c	(TC)6ttaaactcgttcgctctttcaa(CT)8	50	72	121	TCTCCAACAGCTCTCCTGGT	59986	20	TCGAGAGAATTGGTGGGTTC	60050	20	167	16	182	TCTCCAACAGCTCTCCTGGT	59986	20	TGGGGTTCGAAGTAAGTTGC	60110	20	191	16	206	TCCAATAACCAAAGCCATCC	59762	20	TCGAGAGAATTGGTGGGTTC	60050	20	142	41	182
Quercus_contig_19387	2	c	(CCA)5gctgagccatgaaccacctcctcaactccaacagaaccacccctaaaccatggccccttaagaaaccctcttacagatcccctctc(CT)6	113	183	295	AATCCACCACCTTAATTTGCC	60068	21	AATTGGGGGTGAGGGAATAG	60011	20	201	155	355	AATCCACCACCTTAATTTGCC	60068	21	GTAGAGGGTGAGACGTGGGA	60112	20	220	155	374	CCACCACCTTAATTTGCCC	60177	19	AATTGGGGGTGAGGGAATAG	60011	20	198	158	355
Quercus_contig_19419	1	c	(A)10ttataaaattataaaaattttggagaaaaaagaaagttggtggaagtgaaaggaggaaaggtaagactggttgttttgg(T)11	100	237	336	CGTGGTTCTTTTGTATTTGTTGG	60640	23	TTTTTCAGAATTCCAGATCCTTC	58746	23	189	205	393	CGTGGTTCTTTTGTATTTGTTGG	60640	23	TCTTTTTCAGAATTCCAGATCCTT	59630	24	191	205	395	CGTGGTTCTTTTGTATTTGTTGG	60640	23	CTTTTTCAGAATTCCAGATCCTTC	59630	24	190	205	394
Quercus_contig_19425	1	c	(AC)15(TC)10	50	52	101	CCAACCAAAATCCTTTTCTTCA	60317	22	GCGAGAAATGAGGGACAGAG	59950	20	140	5	144	TCCAACCAAAATCCTTTTCTTC	59459	22	GCGAGAAATGAGGGACAGAG	59950	20	141	4	144	TTCTCCAACCAAAATCCTTTTC	59459	22	GCGAGAAATGAGGGACAGAG	59950	20	144	1	144
Quercus_contig_19438	1	c	(CT)6ttctcaatctcacacctcacctttccct(TC)6	52	55	106	TGCACTTTCCTCTCCTCTCC	59530	20	TCTCACCTCCTGCTCCTTGT	59986	20	204	5	208	TGCACTTTCCTCTCCTCTCC	59530	20	CTCTCACCTCCTGCTCCTTG	60127	20	205	5	209	TGCACTTTCCTCTCCTCTCC	59530	20	TGCTCCTTGTTCGATTTGTG	59840	20	194	5	198
Quercus_contig_19444	1	c	(T)12gtttcttgg(GA)12	45	719	763	CGGATCTTGTTGCTTTTTCC	59685	20	CTCCTCCGCACTCACTTTCT	59598	20	124	684	807	CGGATCTTGTTGCTTTTTCC	59685	20	TCCTCCGCACTCACTTTCTC	60533	20	123	684	806	CGGATCTTGTTGCTTTTTCC	59685	20	CTCTTTCCTCCAAAGCCCAT	60569	20	268	684	951
Quercus_contig_19459	1	c	(TC)7ttctctcttatgtaccagtgtacaactgcagatagatacatagaactaaggcctc(CT)17	103	76	178	TGTTTCCCAGCTACACCTCTC	59343	21	TGAAGAAGGACTTGCTCTACACA	59179	23	177	51	227	TGTTTCCCAGCTACACCTCTC	59343	21	CTGAAGAAGGACTTGCTCTACACA	60109	24	178	51	228	TGTTTCCCAGCTACACCTCTC	59343	21	GGATCTAACTGAAGAAGGACTTGC	59802	24	186	51	236
Quercus_contig_19509	1	c	(GA)7acccaaaagcaaaacccacaaagggattctgagattgacagatt(GA)6	70	71	140	ATCCTGGCCTTTGACTTTGA	59670	20	GTACCAACACCAGTACCGCC	60299	20	209	9	217	CCTGGCCTTTGACTTTGAGA	60366	20	GTACCAACACCAGTACCGCC	60299	20	207	11	217	TCCTGGCCTTTGACTTTGAG	60366	20	GTACCAACACCAGTACCGCC	60299	20	208	10	217
Quercus_contig_19533	1	c	(CT)6tgggaatccaatctaatctttttgaacacacaaatcacgctccaaagagaatcccattcttgagtattct(CCA)7	103	51	153	CGACCATTTCTCCCAACCT	59911	19	TGGTGGGTGTGTTAGTGGTG	60324	20	184	7	190	CGACCATTTCTCCCAACCT	59911	19	GGGTGTGTTAGTGGTGGAGC	60431	20	180	7	186	GACCATTTCTCCCAACCTTTC	59797	21	TGGTGGGTGTGTTAGTGGTG	60324	20	183	8	190
Quercus_contig_19584	1	c	(TCT)5tcacgaagaactcgaactctaaccctaattctaaaccttagctccttt(TC)6	75	1123	1197	ATGCAATCTCACCTCCACCT	59535	20	AAATAAGCTTTGGCTCGCTG	59630	20	199	1090	1288	CCGATCCACTATTCGTCACA	59522	20	AAATAAGCTTTGGCTCGCTG	59630	20	227	1062	1288	ATGCAATCTCACCTCCACCT	59535	20	ATTGAAAGCGGAAATGGAAA	59525	20	225	1090	1314
Quercus_contig_19602	2	c	(T)21gaagtttttgttgcggcaaaaagtgttttgtttctctaatta(TTG)8	87	403	489	AGCATCATGGACCTCAAACC	59934	20	ATCCCTCAATCACCAACACC	59636	20	262	360	621	GAAATTGCGAAGAGACAGGC	59962	20	CCCATCAAAGCCTTGAAATC	59505	20	267	306	572	AGCATCATGGACCTCAAACC	59934	20	CCCATCAAAGCCTTGAAATC	59505	20	213	360	572
Quercus_contig_19610	1	c	(T)10gaacttatagttcgcccattgtatggtgaggtgcttcaataccgaaaaannggtgcttcaataccg(A)15tgg(A)10ctacaaactagtgttttgttctttcatatggttgagtctttgctttctaatcctagcatgtaatctactattcaatagaccatgacaaaag(T)13	208	83	290	CATTAGCTCCAAACTATGAAACTTAAA	58578	27	TGTCATTTTATATCTTACACCTCAAAA	57536	27	279	53	331	CATTAGCTCCAAACTATGAAACTTAAA	58578	27	TTGTCATTTTATATCTTACACCTCAAA	57536	27	280	53	332	332	332	332	332	332	332	332	332	332
Quercus_contig_19671	1	c	(CT)11cgctctcccactccatcacaattcatacatacaaaacacaccaaggcctctcactataatcccaga(CT)11nnnnnnnnnnnnnnnnnnnnnnnnnnnnn(CT)11	161	38	198	TTGCCTTATAGCATGTGACCC	59974	21	TTGCTGTAGCACGCAACTCT	59812	20	242	1	242	TTGCCTTATAGCATGTGACCC	59974	21	TTTGCTGTAGCACGCAACTC	60203	20	243	1	243	TTGCCTTATAGCATGTGACCC	59974	21	CTTGATTTGCTGTAGCACGC	59638	20	248	1	248
Quercus_contig_19714	1	c	(T)14(G)10aaatctatgtgtgtgtatattttgtttgggaacttagggttttgagggattgattggtttaggg(T)17	105	250	354	TTTGGGAAATCAAGGTTTGG	59772	20	CCACAAATTCCCAAAACCAC	60066	20	175	209	383	TTGGGAAATCAAGGTTTGGA	60280	20	CCACAAATTCCCAAAACCAC	60066	20	174	210	383	TGGGAAATCAAGGTTTGGAA	60280	20	CCACAAATTCCCAAAACCAC	60066	20	173	211	383
Quercus_contig_19715	1	c	(T)10gataacagttgtgggtgagtgttt(GA)6	46	1007	1052	ATGCGCCCATCTTTGTAGAC	60103	20	TCCACATGGTTGTTTGGTGA	60829	20	234	911	1144	ATGCGCCCATCTTTGTAGAC	60103	20	ATCCACATGGTTGTTTGGTG	59112	20	235	911	1145	ATGCGCCCATCTTTGTAGAC	60103	20	CCACATGGTTGTTTGGTGAT	59112	20	233	911	1143
Quercus_contig_19740	1	c	(T)13gggattacaataaaataactctctattttcctcaccattcattatgaccatgaagcatgaccaaacaccaccaaataag(A)13	105	206	310	ACACACCCAAGAACCCAGTC	59859	20	ATCATCAGCATCACTGTGGG	59505	20	270	104	373	ACACCCAAGAACCCAGTCAC	59859	20	ATCATCAGCATCACTGTGGG	59505	20	268	106	373	CCAAGAACCCAGTCACCATT	59820	20	ATCATCAGCATCACTGTGGG	59505	20	264	110	373
Quercus_contig_19757	1	c	(A)11tgagaatcccactctttcttgagtccatctctgtctacatacagagtcatagaggagacgttacaaatactttctcattttaacaactgcctctga(CT)13	133	140	272	TTCCTTGTGAGAGTTGTGATTGA	59766	23	GTTCTGAGAAACCGAGGCAG	59989	20	259	105	363	TCCTTGTGAGAGTTGTGATTGAA	59766	23	GTTCTGAGAAACCGAGGCAG	59989	20	258	106	363	TTCCTTGTGAGAGTTGTGATTGA	59766	23	TCTGAGAAACCGAGGCAGAT	59950	20	257	105	361
Quercus_contig_19771	1	c	(CCT)5ctctctcccatccaaataggaggttcaaattcaatacaataaacacacagca(AT)9	85	112	196	TCAGACGAACTACACCGTCAA	59350	21	CAGGGTTTTTGGGAGTACGA	59964	20	261	49	309	GACGAACTACACCGTCAAAACA	60074	22	CAGGGTTTTTGGGAGTACGA	59964	20	258	52	309	CAGACGAACTACACCGTCAAA	58837	21	CAGGGTTTTTGGGAGTACGA	59964	20	260	50	309
Quercus_contig_19773	1	c	(TGT)7agcacttgtagtattgctgctactagtacagttggagattatgctaatactattac(GAT)6	95	74	168	CATTCCCACTTTTTGCACCT	59971	20	CAAGGGTCTTCCTTGGTCAC	59549	20	190	2	191	TTCACCTCCAAAACTCCACC	59943	20	CAAGGGTCTTCCTTGGTCAC	59549	20	157	35	191	TCCCACTTTTTGCACCTCTC	60232	20	CAAGGGTCTTCCTTGGTCAC	59549	20	187	5	191
Quercus_contig_19780	1	c	(T)12(CT)6	24	216	239	AGCAATTGTCCAAACCCAGA	60495	20	CTTTTCCTTTCCCTCCCAAC	59912	20	273	137	409	CTGAGCAATTGTCCAAACCC	60495	20	CTTTTCCTTTCCCTCCCAAC	59912	20	276	134	409	CCTGAGCAATTGTCCAAACC	60495	20	CTTTTCCTTTCCCTCCCAAC	59912	20	277	133	409
Quercus_contig_19807	2	c	(GT)7gaggttatataaaggttgaaaattttgaacacggttttggttgaattttaaaata(AG)16	101	1466	1566	GGTGGCATTGGAGAGAAGAG	59803	20	TGAACCCACCAAACTTCTCC	59943	20	280	1379	1658	GGTGGCATTGGAGAGAAGAG	59803	20	CTGCACTGCACTCATTCCAT	59862	20	237	1379	1615	ATGGTGGCATTGGAGAGAAG	60073	20	TGCACTGCACTCATTCCATT	60272	20	238	1377	1614
Quercus_contig_19812	2	c	(T)14nng(T)16	33	779	811	ATTTTGCTCATCAGTTGCCC	60081	20	CAAAGTATGCCATGTGTCCG	59988	20	191	710	900	TCATCAGTTGCCCCCTATTC	59894	20	CAAAGTATGCCATGTGTCCG	59988	20	184	717	900	ACGATCAAGGCTGACGAGTT	59874	20	CAAAGTATGCCATGTGTCCG	59988	20	231	670	900
Quercus_contig_19856	1	c	(CT)19aaaaagttccaagttcacagggctccaacgtgtgcttttgttgtcctcaatttcactctttgcttttgtttttgttttcgtggttgtcacc(T)10	139	67	205	ATCCGCACACTCACAGACAG	59897	20	TGTTTTGCTGACAAACCCAA	60127	20	271	27	297	CCGCACACTCACAGACAGAT	59897	20	TGTTTTGCTGACAAACCCAA	60127	20	269	29	297	CCGCACACTCACAGACAGAT	59897	20	GCATTTGGTTGTTTTGCTGA	59712	20	278	29	306
Quercus_contig_19912	1	c	(TG)7cgtgtgtgtgt(GA)14	53	381	433	CATCCACAACACTTCCATGC	59967	20	GGGGTTTTCTGGGGATATGT	59881	20	146	318	463	ATGCTCCATGAAAGTTTGCC	60081	20	GGGGTTTTCTGGGGATATGT	59881	20	130	334	463	CCAAAATGATGTCCGGTTTC	60170	20	GGGGTTTTCTGGGGATATGT	59881	20	220	244	463
Quercus_contig_19919	2	c	(AT)7t(TA)7	29	179	207	TGGCTGAAAATGCTTATCCT	57456	20	TGTGGATGCACACACACATA	57818	20	170	65	234	TGGCTGAAAATGCTTATCCT	57456	20	TTTTTGAATCGAATGTGGATG	58468	21	183	65	247	TGGCTGAAAATGCTTATCCT	57456	20	CAAATTTTTGAATCGAATGTGG	59341	22	187	65	251
Quercus_contig_19920	1	c	(TC)10(T)10	30	258	287	CCATAGGCCCAGGCATAATA	59773	20	TTGGGGCTGATTGGATTAAC	59762	20	220	140	359	TTCCCCTGAACAAATTCACC	59767	20	TTGGGGCTGATTGGATTAAC	59762	20	244	116	359	CCCTGCAACCATATCAGGAC	60340	20	TTGGGGCTGATTGGATTAAC	59762	20	133	227	359
Quercus_contig_19942	2	c	(GT)6gactgtgagggcagcagcaaggccgccattcagatc(AG)11	70	288	357	GTGCAGTGGAAACGGTTTTT	60015	20	TTTACGTTGAACTCAACACTTGG	59229	23	198	186	383	TTGTGGGCAGTGAGAGTGAG	60022	20	TTTACGTTGAACTCAACACTTGG	59229	23	223	161	383	GGAAAAGGGTTTGGGGTAAA	60027	20	TTTACGTTGAACTCAACACTTGG	59229	23	145	239	383
Quercus_contig_19951	1	c	(T)16gggagaa(T)21	44	118	161	TTATTTCCCACATAGCCCCA	60146	20	CCCAACCCAAAATCATCATC	59991	20	235	6	240	TTATTTCCCACATAGCCCCA	60146	20	AACCCAACCCAAAATCATCA	60029	20	237	6	242	TTATTTCCCACATAGCCCCA	60146	20	CTGCCCTTAATCAAACCCAA	59931	20	250	6	255
Quercus_contig_19958	2	c	(A)19nnnnnnnnnnnnnnnnnnnnn(A)27	67	399	465	TCCCACAGATCCATAATTGCT	59401	21	TCTTTTGTGAAGCAAAAACTCAA	59085	23	256	301	556	TCCCACAGATCCATAATTGC	58369	20	TCTTTTGTGAAGCAAAAACTCAA	59085	23	256	301	556	TGCCTATGCTTTTCACTGCTT	60032	21	TTCTTCCAGTCCTTCTTTCTTTTC	59440	24	274	220	493
Quercus_contig_19975	1	c	(TA)7nnnnnnnnnnnnnnnnnnnnnn(AT)9	54	538	591	CCATGGGTTTCATGGCTTAC	60192	20	CAACAAATGGCTGGATTGAA	59518	20	243	382	624	CATGGGTTTCATGGCTTACA	59395	20	CAACAAATGGCTGGATTGAA	59518	20	242	383	624	CCATGGGTTTCATGGCTTAC	60192	20	GCAACAAATGGCTGGATTG	60065	19	244	382	625
Quercus_contig_20032	1	c	(TTG)7ctttttttgttgttgttagcatggatttgtgcatgtcctccttgatccttctaaccccacaaaagaacacacacaaaaga(CT)6	113	1351	1463	TCTCTACCCATCGGAAACCA	60452	20	GACTTGGTTCCAAAGCCAAA	60088	20	220	1273	1492	CTCTACCCATCGGAAACCAC	59405	20	GACTTGGTTCCAAAGCCAAA	60088	20	219	1274	1492	GCTTCTCTACCCATCGGAAA	59269	20	GACTTGGTTCCAAAGCCAAA	60088	20	223	1270	1492
Quercus_contig_20120	1	c	(AG)9aaagagagagccatgaatctgaaaagaaagaagaaaaagaaacagatacaaacacaaacacaaacacagcaacac(AG)15	123	235	357	CATCGTCACAGCCTCTTTCA	59984	20	AAATCAACCATCCATGACCC	59464	20	243	202	444	CATCGTCACAGCCTCTTTCA	59984	20	CCCTTCAAATCAACCATCCA	60692	20	249	202	450	CAACAAAGCCATCGTCACAG	60301	20	AAATCAACCATCCATGACCC	59464	20	252	193	444
Quercus_contig_20134	1	c	(A)30caatagaggagttggatctgtaacacctttattcttcttggaaaatttccactccccccttccaccctctttttggtcttttggtgag(GA)9	136	1472	1607	GCAAAAGCTCCACTTCGTTC	60000	20	GAACAAAATATACAACCCCACTCC	59893	24	235	1401	1635	GATGGCAAAAGCTCCACTTC	59820	20	GAACAAAATATACAACCCCACTCC	59893	24	239	1397	1635	GCAAAAGCTCCACTTCGTTC	60000	20	CATGAACAAAATATACAACCCCA	58664	23	238	1401	1638
Quercus_contig_20145	1	c	(GA)6gttgctacaataagggaacccattcatctcagccccaaaaataaggcacttatccgaaatttgaaacaaattaatggtcaaggctttcacccaaattcca(AAT)9	139	123	261	TCCAAGTACAAGCTTTGGGTG	60154	21	TGGAATGGAGTTTGGAAATGA	60294	21	242	80	321	TCCAAGTACAAGCTTTGGGTG	60154	21	TGGAATGGAGTTTGGAAATG	58395	20	242	80	321	CCAAGTACAAGCTTTGGGTG	58282	20	TGGAATGGAGTTTGGAAATGA	60294	21	241	81	321
Quercus_contig_20159	2	c	(TG)14agagagagagannnnnnnnnnnnnnnnnnnnnnnnnnnnnnnnnnnnn(G)13	89	220	308	CCACACACAAAGACATTTAACG	58135	22	TGGTCTCTTCAAAACCCCTTT	59963	21	278	168	445	CCACACACAAAGACATTTAACG	58135	22	GGTCTCTTCAAAACCCCTTTG	59963	21	277	168	444	ACCACACACAAAGACATTTAACG	58985	23	TGGTCTCTTCAAAACCCCTTT	59963	21	279	167	445
Quercus_contig_20160	1	c	(T)22nn(T)22	46	3958	4003	TCCCTCTTGGGTTGTGTTTC	59943	20	CGAGACAGTTTTCTCAGCCC	59989	20	240	3886	4125	TCCCTCTTGGGTTGTGTTTC	59943	20	CCCATTTTGCAGAACCACTT	59971	20	222	3886	4107	TCCCTCTTGGGTTGTGTTTC	59943	20	AGACAGTTTTCTCAGCCCCA	59844	20	238	3886	4123
Quercus_contig_20294	2	c	(GGT)6gccttggttccggggggttatgcggtgaa(TGG)7	68	743	810	ATGGTAATAACACGGCGGAG	59845	20	ACCACCATTCTCCCATCAAA	60173	20	202	650	851	ATGGTAATAACACGGCGGAG	59845	20	AACCACCATTCTCCCATCAA	60173	20	203	650	852	ATGGTAATAACACGGCGGAG	59845	20	CACCATTCTCCCATCAAACC	60173	20	200	650	849
Quercus_contig_20342	1	c	(A)12gaaaaag(A)10	29	385	413	TTTTATTTGCAAGAAAACAAAGGTT	59539	25	AAACGAATCACTAAGGACAGGA	57867	22	253	246	498	TTTTATTTGCAAGAAAACAAAGGT	58420	24	AAACGAATCACTAAGGACAGGA	57867	22	253	246	498	TTTATTTGCAAGAAAACAAAGGTT	58420	24	AAACGAATCACTAAGGACAGGA	57867	22	252	247	498
Quercus_contig_20354	1	c	(T)11ctctctctcta(T)10	32	234	265	AAACCATCACCAACCCACAT	59950	20	CCCAATTGAATCAAAACCCA	60535	20	276	199	474	TAAACCATCACCAACCCACA	59667	20	CCCAATTGAATCAAAACCCA	60535	20	277	198	474	AAACCATCACCAACCCACAT	59950	20	AACCCAATTGAATCAAAACCC	59917	21	278	199	476
Quercus_contig_20378	1	c	(A)11(CT)11	33	109	141	AGTGGAAGAGTGGGAAACGA	59697	20	CACACGCAAGAAGATACGGA	59864	20	105	60	164	TGGAAGAGTGGGAAACGACT	59697	20	CACACGCAAGAAGATACGGA	59864	20	103	62	164	AGTGGAAGAGTGGGAAACGA	59697	20	CCCAAACAGAAAAGGCAGAG	59846	20	143	60	202
Quercus_contig_20389	1	c	(AAT)6aaggaaaaaaagtagaaccacaataggattcaaagatatagagtgaatcttttttacttcattctctgcctttttgggctataccttactgctagacac(T)23nnagacac(T)14	162	3176	3337	GGAGGACTGGCTCTCAAGTG	59986	20	TGAGGGGAAAAGAATAACCTCA	59939	22	279	3113	3391	TGGAGGACTGGCTCTCAAGT	59986	20	TGAGGGGAAAAGAATAACCTCA	59939	22	280	3112	3391	TGGAGGACTGGCTCTCAAGT	59986	20	GGGGAAAAGAATAACCTCACC	58813	21	277	3112	3388
Quercus_contig_20421	2	c	(T)16gaaaataatttgaaaatttttaaattaccttatcattttgcccccatacagagtagtagacccgaagaggcatccttggagctgaaccta(AG)6	118	1093	1210	AAGATCTTGCCTGGTGTTGG	60111	20	TGCTGTCATCTTGTGTCTCTTG	59086	22	219	1017	1235	AAGATCTTGCCTGGTGTTGG	60111	20	TGATGCTGTCATCTTGTGTCTCT	59929	23	222	1017	1238	AAGATCTTGCCTGGTGTTGG	60111	20	CTGATGCTGTCATCTTGTGTCTC	59929	23	223	1017	1239
Quercus_contig_20426	1	c	(CT)12cacacg(CA)6	42	30	71	TCAGCTCCTCAATACCCACC	60073	20	GCCCAAGCAATCCAAACTAA	60074	20	112	7	118	TCAGCTCCTCAATACCCACC	60073	20	CTTGACGCGAACTTCAGATG	59591	20	236	7	242	TCAGCTCCTCAATACCCACC	60073	20	TGACGCGAACTTCAGATGAT	59399	20	234	7	240
Quercus_contig_20478	3	c	(A)10ttgataatagatagagtgagaactaagattgctgagataagagtaataaagtgagtctaaagtgatattagaaaagaaaaaaatt(GA)14	123	795	917	CGTCACAAAAATAAATACACACACA	58948	25	TTTTACCTGGCTTGCAACTG	58964	20	222	729	950	CAACGTCACAAAAATAAATACACACA	60126	26	TTTTACCTGGCTTGCAACTG	58964	20	225	726	950	CGTCACAAAAATAAATACACACACA	58948	25	TTTTACCTGGCTTGCAACTGT	59799	21	222	729	950
Quercus_contig_20504	1	c	(T)11gttgttttgcagtgaacaaaaatttgggggaaaagattgcaaggtaacg(A)11gcaaaattgaaagcttttaagggttttgtacgaattggggaacgagctcgcacgtgcggggaatttcacacgagcgaa(T)12	161	264	424	CTGCAAATTCATCGCCTCTT	60352	20	TTCTTCTTCGTCACTTCGCA	59716	20	264	184	447	ATATGCGCCTGCAAATTCAT	60453	20	TTCTTCTTCGTCACTTCGCA	59716	20	272	176	447	CTTCTTCTCACCTAGCCCCA	59425	20	CTTCATCTTCGTTGCCCTTC	59813	20	268	211	478
Quercus_contig_20560	3	c	(T)10cc(T)11	23	1372	1394	GCTCTCTCGGAGGTGAATTG	59950	20	TTTCCGTGGGAAAATAATCG	59767	20	250	1199	1448	GGTGAATTGACCCCAGAGAA	59903	20	TTTCCGTGGGAAAATAATCG	59767	20	239	1210	1448	TTGGCTCATGTAGTGGTGGA	60112	20	TTTCCGTGGGAAAATAATCG	59767	20	280	1169	1448
Quercus_contig_20561	1	c	(AC)9(AT)9	36	1197	1232	TGTCCATGGTTCAATAGCCC	60723	20	CCTCACCCAAGTCAATCTGG	60501	20	118	1152	1269	TCAATAGCCCCTCTCCCAAT	60787	20	CCTCACCCAAGTCAATCTGG	60501	20	108	1162	1269	CATGGTTCAATAGCCCCTCT	59006	20	CCTCACCCAAGTCAATCTGG	60501	20	114	1156	1269
Quercus_contig_20596	2	c	(A)10ttcacgtttgaaaatagttaatttagaaaattttagttttttattagattttttggagttttaaattaaagaaaatg(A)16	103	1583	1685	TGGAATTGTTCTATTTGTGCG	58688	21	TCCATCCAAATCACTCCTTT	57017	20	257	1456	1712	TGGAATTGTTCTATTTGTGCGT	59519	22	TCCATCCAAATCACTCCTTT	57017	20	257	1456	1712	TGGAATTGTTCTATTTGTGCG	58688	21	TCCATCCAAATCACTCCTTTAAC	59363	23	257	1456	1712
Quercus_contig_20618	1	c	(T)10gggaggtagttagtacaaaattttaaatctatggatctggtcc(TAT)9	80	168	247	GAGGAGAATCCAATTCAAGCC	60032	21	TACAACGGTGGGAAGAGGAG	60103	20	240	113	352	GAGGAGAATCCAATTCAAGCC	60032	21	CTACAACGGTGGGAAGAGGA	60103	20	241	113	353	GAGGAGAATCCAATTCAAGCC	60032	21	GGTGGGAAGAGGAGCAGTTT	60628	20	234	113	346
Quercus_contig_20622	1	c	(CTC)5cttttcaactcaatctataaccctagaaagagccgccattaaagatattttagagagagaaacagat(AG)8	98	622	719	TTTCACCTGACTCGGCTCTT	59989	20	CAAAACTCGCTCCTCAGTCC	59989	20	242	582	823	TTTCACCTGACTCGGCTCTT	59989	20	CCAAAACTCGCTCCTCAGTC	59989	20	243	582	824	GCTCTTCCATTTCCCAATCA	60014	20	CAAAACTCGCTCCTCAGTCC	59989	20	228	596	823
Quercus_contig_20625	2	c	(TC)8tgtctctctctttatatctctgttctctctctctttcttctttcaattctgctcttctttcaattctgcataatacatagatacagataag(TA)11	129	150	278	TCCCCTACCTCTACCGTCCT	59950	20	TGCTATGGTTATCTGCAGCG	59999	20	222	89	310	CTCTCTATTCCCCCAATCCC	59722	20	TGCTATGGTTATCTGCAGCG	59999	20	194	117	310	TTCCCCTACCTCTACCGTCC	60319	20	TGCTATGGTTATCTGCAGCG	59999	20	223	88	310
Quercus_contig_20665	1	c	(CTT)6tatcttcatcttctacgg(CTT)8	60	651	710	TGGCTTTCGTAGGCTTCACT	60015	20	AATCATCTTCCCCGGCTATT	59761	20	276	573	848	TGGCTTTCGTAGGCTTCACT	60015	20	AAATCATCTTCCCCGGCTAT	59761	20	277	573	849	GTGGCTTTCGTAGGCTTCAC	59882	20	AATCATCTTCCCCGGCTATT	59761	20	277	572	848
Quercus_contig_20770	1	c	(CT)10cctcttttctttttcttctcttttcagctcccttaatttcaaatcaattcgatctcgagctttagggtttcgaattt(TC)7	111	62	172	CGTGTCTGAAAGGGGGAGTA	60103	20	CTTGCAGAGAACCCTCTTGG	59982	20	209	0	208	CGTGTCTGAAAGGGGGAGTA	60103	20	TGCAGAGAACCCTCTTGGAC	60386	20	207	0	206	CGTGTCTGAAAGGGGGAGTA	60103	20	GCAGAGAACCCTCTTGGACA	60386	20	206	0	205
Quercus_contig_20826	2	c	(CAC)6aacctccatcatcgtcgtcgccgccacaaca(ATC)8	73	138	210	TAGGGGCTGTGTTCGAGTTC	60255	20	GCTCCTGTTCCTGTTCTTGC	59997	20	254	77	330	TAGGGGCTGTGTTCGAGTTC	60255	20	GACCACGAGTGCTGCTTGTA	60056	20	181	77	257	TAGGGGCTGTGTTCGAGTTC	60255	20	GGCGATATCATCATTGGCTT	59891	20	157	77	233
Quercus_contig_20845	1	c	(A)20nn(A)22	44	1869	1912	ACTGTGCAAGAAAGCAGCCT	60201	20	CCATTGGGTGCATGTGTAAC	59697	20	245	1743	1987	ACTGTGCAAGAAAGCAGCCT	60201	20	GGTGGAGGCTAAAGTTGTGG	59592	20	267	1743	2009	AACTGTGCAAGAAAGCAGCC	60581	20	CCATTGGGTGCATGTGTAAC	59697	20	246	1742	1987
Quercus_contig_20903	1	c	(CT)6aacacaaactgaacgcagactacattataagctaaatccacacgcacgcactg(TC)12	89	59	147	TCACAAAATCTCACACACCCA	59992	21	CCCACCTTCACTCCATTCAC	60363	20	187	27	213	TCACAAAATCTCACACACCCA	59992	21	ACCCACCTTCACTCCATTCA	60363	20	188	27	214	TCACAAAATCTCACACACCCA	59992	21	TGAACCCACCTTCACTCCAT	60363	20	191	27	217
Quercus_contig_20921	1	c	(CT)9(AT)12	42	159	200	GCACCGACCCTCTTTGTTTA	60110	20	CTCTTTGTGCGTGTATGCGT	59935	20	120	108	227	GAACCTGCGTGAAGTGACAA	59880	20	CTCTTTGTGCGTGTATGCGT	59935	20	140	88	227	TGACTGACCACTGAACCTGC	59872	20	CTCTTTGTGCGTGTATGCGT	59935	20	152	76	227
Quercus_contig_20957	2	c	(CT)17(AT)11	56	177	232	TCACACACACACACACACACA	59003	21	GCACATTTTAAGGCACCGTT	60003	20	229	48	276	CACACACACACACACACAAACA	60045	22	GCACATTTTAAGGCACCGTT	60003	20	226	51	276	CACACACACACACACACACAAA	60045	22	GCACATTTTAAGGCACCGTT	60003	20	228	49	276
Quercus_contig_21009	1	c	(TC)12acttcctatatatagcatcaaatgccttactttgatacacacatttggagaaaatttacatttttttgaaagttgacgcataag(A)12	120	39	158	CATTTCCCTTTGACCTTCCA	59903	20	TCTAACAATGGCCCCAAGTC	59933	20	257	5	261	CATTTCCCTTTGACCTTCCA	59903	20	CCTCACCACAAGACGAGGTT	60151	20	209	5	213	TTGACCTTCCAAAGCCAAAT	59546	20	TCTAACAATGGCCCCAAGTC	59933	20	248	14	261
Quercus_contig_21018	2	c	(TTG)7atgttgttgttgt(TGA)5tattgttggagttgaagttgagtccaccaaagtgtttctggaaggtccgtggagtaatggtttatggacatgttttt(GA)13	152	661	812	GGGTTCCAAGAAAGGTTTGG	60694	20	TCCCACAGTTTCCACATCAA	59935	20	278	586	863	GGGTTCCAAGAAAGGTTTGG	60694	20	TTCCCACAGTTTCCACATCA	59935	20	279	586	864	GGGGTTCCAAGAAAGGTTTG	60694	20	TCCCACAGTTTCCACATCAA	59935	20	279	585	863
Quercus_contig_21023	1	c	(TC)6catcacgccgccgtttctctctctccatcaagccgccgttcacttcaagtcttcaagagcctacgtt(TC)6	91	97	187	CAACAGCCGTTCTCTTCTCC	59989	20	CACACAATTTGCCTTGCATC	60119	20	210	25	234	CCCTCTCCAGTCAGTCGTTC	59835	20	CACACAATTTGCCTTGCATC	60119	20	185	50	234	TTCCCTCTCCAGTCAGTCGT	59835	20	CACACAATTTGCCTTGCATC	60119	20	187	48	234
Quercus_contig_21036	1	c	(CT)9(AT)9	36	193	228	ATCCCAAACCAAACCAAACA	60066	20	TGGAATTGGAGGGTTTAGTAAGA	59045	23	169	98	266	TTTCCAATCCCAAACCAAAC	59640	20	TGGAATTGGAGGGTTTAGTAAGA	59045	23	175	92	266	CAATCCCAAACCAAACCAAA	60567	20	TGGAATTGGAGGGTTTAGTAAGA	59045	23	171	96	266
Quercus_contig_21081	1	c	(AG)7gaaacagtttttgtttgttatagtactatggaattgggagtgttaggatac(AG)9	83	933	1015	AATTGGATTTTCCCACACCA	60029	20	GCCATATCCCTTCCTTCACA	59894	20	223	818	1040	GAGCAAATTGGATTTTCCCA	59878	20	GCCATATCCCTTCCTTCACA	59894	20	228	813	1040	AACCTCGAGAGCAAATTGGA	59813	20	GCCATATCCCTTCCTTCACA	59894	20	236	805	1040
Quercus_contig_21102	1	c	(T)10ctctcttacccattttcattttcaccatgcggagctctctctcaccatcgtcgagctctctctcacatctccactgcccctagcccta(GCC)5	113	182	294	CTTCGTTTGCCACCATTTTT	59975	20	AGTAGATCTATGGCGGCGG	60207	19	280	55	334	GCTCCCACATCTCAAGGTCT	59258	20	AGAGTAGATCTATGGCGGCG	59457	20	223	114	336	GCTCCCACATCTCAAGGTCT	59258	20	GGTGGCTGAGGTGAGAGAGA	60550	20	240	114	353
Quercus_contig_21142	1	c	(CT)11ccctcttgtctgtgtctgta(TC)7	56	98	153	CTCATCAAACTCGTCAAACTCG	59914	22	GGGTGTGGTGTTGTGTGTGT	60232	20	247	1	247	CTCATCAAACTCGTCAAACTCG	59914	22	GTGGGTGTGGTGTTGTGTGT	60232	20	249	1	249	TCATCAAACTCGTCAAACTCG	58912	21	GGGTGTGGTGTTGTGTGTGT	60232	20	246	2	247
Quercus_contig_21188	1	c	(T)21cctttttnn(T)28	58	181	238	GGTTTGCCAATCACCCTCTA	59933	20	TCATCCCCATACCTAACCCA	60006	20	168	107	274	TTTGTTCTCTAGGGCGCATT	59845	20	TCATCCCCATACCTAACCCA	60006	20	120	155	274	TTTTGTTCTCTAGGGCGCAT	59845	20	TCATCCCCATACCTAACCCA	60006	20	121	154	274
Quercus_contig_21200	1	c	(TC)6ttccttatttgcatcaaaacccacttcc(TCT)6	58	36	93	CCATTAAAGGGTCTGTAATAGGTTA	57050	25	CAGTTATGTGGGGCTCGAAT	59955	20	268	0	267	CCATTAAAGGGTCTGTAATAGGTTA	57050	25	CAAGGCTATCCACCAGCTTC	59836	20	226	0	225	CCATTAAAGGGTCTGTAATAGGTTA	57050	25	AGGCTATCCACCAGCTTCCT	60233	20	224	0	223
Quercus_contig_21226	1	c	(TC)15taaagtattgtctgtagatatatagtaataagcaaagtacaaggttcgagg(AGA)5	96	62	157	AAACTCCCCCAGAAAGATTCA	59926	21	ATTGTTCCTCCTCCCCCTC	60263	19	187	10	196	AAACTCCCCCAGAAAGATTCA	59926	21	CGACATTGTTCCTCCTCCC	60459	19	191	10	200	AAACTCCCCCAGAAAGATTCA	59926	21	CCGACATTGTTCCTCCTCC	60459	19	192	10	201
Quercus_contig_21227	1	c	(CTT)5ctcctcgtaccttgtactttgcttattactatatatctacagacaatacttt(AG)9	85	122	206	GAATCTCAGCCTCTCCCTCC	60300	20	CCCCAGAAAGATTCATTTGTATT	58448	23	218	30	247	GCCTCTCCCTCCTTGATGAT	60563	20	CCCCAGAAAGATTCATTTGTATT	58448	23	210	38	247	ATCTCAGCCTCTCCCTCCTT	59396	20	CCCCAGAAAGATTCATTTGTATT	58448	23	216	32	247
Quercus_contig_21305	1	c	(AAT)5aagaatatcgacagtaccaccgtgagaaatg(A)17	63	1536	1598	TGGATTTCGCAGATCAAGAA	59350	20	ATGAGCCTTGTGTCTGGCTT	59874	20	274	1397	1670	TGGATTTCGCAGATCAAGAA	59350	20	AATGAGCCTTGTGTCTGGCT	59874	20	275	1397	1671	TGGATTTCGCAGATCAAGAA	59350	20	AAATGAGCCTTGTGTCTGGC	60263	20	276	1397	1672
Quercus_contig_21361	1	c	(GA)14acagtagtgtgtgactgtt(AG)8aaaaaagaggaaaaaaaatt(A)11	94	40	133	GACGTTTGAGGAGGAACAACA	60141	21	CAAGTGCGGTGGTATGATTG	59988	20	266	4	269	GACGTTTGAGGAGGAACAACA	60141	21	TGAAGAAGACAAGTGCGGTG	60025	20	275	4	278	CGACGTTTGAGGAGGAACA	59815	19	CAAGTGCGGTGGTATGATTG	59988	20	267	3	269
Quercus_contig_21437	1	c	(A)19ggagggagagggtgcaattggacttg(A)12tggtggggcaaaaacagaagtgagaaacaaaaagggttggtaaagagac(GA)10	126	1702	1827	CCAATCCCAATAACACCCAC	59910	20	CGCAACTCCCGCTACTTCTA	60534	20	250	1630	1879	ACCAATCCCAATAACACCCA	59910	20	CGCAACTCCCGCTACTTCTA	60534	20	251	1629	1879	CCAATCCCAATAACACCCAC	59910	20	CATTTCCTCTCATTCCCAACA	59918	21	225	1630	1854
Quercus_contig_21450	1	c	(A)28nn(A)16cacaaacaaaagtactaaaattt(AG)7tagagtgagagagatctcaaaaaaagtaaaaaacacacacaat(TC)6	138	170	307	GTCTTGCTTTGGACTCCAGC	59997	20	CGCTCCCAAAATAAGCAGAG	59975	20	263	85	347	CTGCCTCTGGTCTCTCGAAC	60135	20	CGCTCCCAAAATAAGCAGAG	59975	20	232	116	347	GTCTTGCTTTGGACTCCAGC	59997	20	CAAAACTTTCGCTCCCAAAA	60215	20	272	85	356
Quercus_contig_21482	2	c	(AG)9aaagagagaaagagtc(AG)11	56	271	326	TCATCCATTTCTTCTTCGCC	60155	20	GGAGGTGAGATGCGAAGTGT	60269	20	272	186	457	ACAGCGAGAGAGAGAGCGAG	60182	20	GGAGGTGAGATGCGAAGTGT	60269	20	228	230	457	ACAGCGAGAGAGAGAGCGAG	60182	20	TCTTCCCTTCCAAGGAGCTT	60319	20	269	230	498
Quercus_contig_21487	1	c	(ATAC)7(AT)9	46	351	396	TTTCGGATTGGATTTCTTTCA	59511	21	TCTGTTCTTTGTGAAACGATAAGTT	58501	25	280	283	562	TTTCGGATTGGATTTCTTTCA	59511	21	TGTTCTTTGTGAAACGATAAGTTTT	58425	25	278	283	560	CCTTTCGGATTGGATTTCTTT	59429	21	TGTTCTTTGTGAAACGATAAGTTTT	58425	25	280	281	560
Quercus_contig_21550	2	c	(GGT)5ggaaatattggaatatatgatgatggtagagaagcacaataacaggagtttttttttaatcttttgagaaattgt(AG)16	122	202	323	AAGGAGGTTGGTTCGGACTT	59972	20	GGTGGAGGAGGTGGACCTAT	60194	20	228	140	367	GGACTTCGGAGTTTTGGTCA	60088	20	GGTGGAGGAGGTGGACCTAT	60194	20	214	154	367	CGGAGTTTTGGTCAATGGTT	59830	20	GGTGGAGGAGGTGGACCTAT	60194	20	208	160	367
Quercus_contig_21557	2	c	(A)12ccggtttatgctggnnccctcaataatcact(A)14	57	592	648	ATACCCGCCATAGTAGGGGA	60542	20	TAGAGACCTGTAACGGCGCT	60037	20	255	436	690	ATACCCGCCATAGTAGGGGA	60542	20	CCTATGCCGGCAGTTTAGAG	59861	20	270	436	705	ATACCCGCCATAGTAGGGGA	60542	20	ACCTATGCCGGCAGTTTAGA	59730	20	271	436	706
Quercus_contig_21590	2	c	(AGA)6aaagaatatgtttgcgtgcgtttgtgtttgtgtgtgtgcgttagagagaattatgtgttgcttgtgtgcgttagagagagaataatgtttgtt(AG)7	125	888	1012	CCTGTATGAGACTCGCCCAT	60096	20	AGATTGCCGCTCTGTTCTGT	60020	20	252	816	1067	CCTGTATGAGACTCGCCCAT	60096	20	CATCCATCACAGACCGACAC	59962	20	220	816	1035	CCCCACAAACACACAAACAC	59745	20	CATCCATCACAGACCGACAC	59962	20	173	863	1035
Quercus_contig_21683	1	c	(TTTGAT)5tttcacgatgtgttacggtcagcaccaagctttttctcgggacagcctaagctcctccgctaggcaacaaccacctgcgactgaa(AAC)6	133	153	285	CTAATCCCATCTCGGCAAAG	59662	20	ATTGTCCACAACATCCTCCG	60780	20	278	31	308	TGTCCCTTTTTCTTTCCGAG	59284	20	CCCTCAGATTGTCCACAACA	59520	20	241	75	315	TCTGTCCCTTTTTCTTTCCG	59284	20	CCCTCAGATTGTCCACAACA	59520	20	243	73	315
Quercus_contig_21729	1	c	(A)10ccatatttaccaaggaggcacacaattttatttnnnnnnnnnnnnnnnnnnnnnnnnnnnnnnnnnnnnnnnnn(T)11	95	105	199	GGCCAGTTACAGCTTACAACAA	59335	22	CATTGGAAAGCATTGAAGCA	59809	20	272	46	317	TGGCCAGTTACAGCTTACAACA	60719	22	CATTGGAAAGCATTGAAGCA	59809	20	273	45	317	GGCCAGTTACAGCTTACAACAA	59335	22	CGGAGCAAGGTGAAGAAAAA	60357	20	184	46	229
Quercus_contig_21730	2	c	(TAA)5aa(AC)6	29	228	256	GCCTCTATTTCCCAATGAAAA	58188	21	CTGCATTCTTGCCACCTGTA	59864	20	233	110	342	AAAGCCTCTATTTCCCAATGAA	59123	22	CTGCATTCTTGCCACCTGTA	59864	20	236	107	342	AAAAGCCTCTATTTCCCAATGA	59123	22	CTGCATTCTTGCCACCTGTA	59864	20	237	106	342
Quercus_contig_21757	1	c	(AAAG)6aaaaagggg(A)10tacttctactaatctaagcattcaatgtcatgttaattctgcagaattcaaaatttgacaggggaggttctaccactg(T)10	131	64	194	GCTAGCAGGAAGAGCCAAGA	59859	20	TGGCTTTTTCCCCTGTAATG	59931	20	228	2	229	GTGAGAATGCACAAAGCCCT	60263	20	TGGCTTTTTCCCCTGTAATG	59931	20	190	40	229	GTGAGAATGCACAAAGCCCT	60263	20	TCCCTATTTGGCTTTTTCCC	60252	20	198	40	237
Quercus_contig_21760	3	c	(TC)15(AC)9	48	533	580	GGTCCACGTATTCCACTGCT	59997	20	AAGGTTTTGAAGCCACCCTT	59976	20	268	429	696	TGGGTAACCATCTTTTTCCG	59795	20	AAGGTTTTGAAGCCACCCTT	59976	20	233	464	696	GGTCCACGTATTCCACTGCT	59997	20	AGCCACCCTTGGTCTTGTAA	59592	20	258	429	686
Quercus_contig_21764	1	c	(TCC)5ttctcccatttctctatttctctctctctattagtactatttttgttatatataactgctg(CTT)6	94	1792	1885	CACCTTCCAAGCTGCTTTTC	59993	20	CACCCCCACCCTCTTTTATT	60046	20	201	1755	1955	TCTGGACAAGGACAAGGACC	60088	20	CACCCCCACCCTCTTTTATT	60046	20	246	1710	1955	CACCTTCCAAGCTGCTTTTC	59993	20	GTCTGCTCTGCTCTTCCCAC	60143	20	218	1755	1972
Quercus_contig_21781	3	c	(A)14tcat(A)12	30	1863	1892	GGAGATTGTCCGGTCCACTA	59927	20	AACATGCTTAAATATCCGCCA	59468	21	221	1707	1927	GGAGATTGTCCGGTCCACTA	59927	20	CAACATGCTTAAATATCCGCC	59468	21	222	1707	1928	GGAGATTGTCCGGTCCACTA	59927	20	TGCTTAAATATCCGCCACATT	59468	21	217	1707	1923
Quercus_contig_21836	1	c	(TGT)6aggaggggttgaatattttgggaggagttggtagcttccatttggtttggtgggtgttg(T)12	89	375	463	ACCGGCAACCTCAAAGTAGA	59734	20	GGATAAAGGTGCAAACCAAAA	58976	21	223	271	493	CAGCTTCTTCACCATAGGGG	59688	20	GGATAAAGGTGCAAACCAAAA	58976	21	245	249	493	TTGGACTTGGAGGTGATGGT	60363	20	GGATAAAGGTGCAAACCAAAA	58976	21	146	348	493
Quercus_contig_21859	1	c	(T)12aattaaattaatgcctgctgacagttttacttgcaattaattttcatttaaaaatgtaattaaatggtgggtgtaggggtgtaac(GAAA)5	117	168	284	CTTTACCAGTTCAGCACGCA	60050	20	GTCGACTCCTTCACCTCCAC	59688	20	181	133	313	CTTTACCAGTTCAGCACGCA	60050	20	GACTCCTTCACCTCCACCAC	59534	20	178	133	310	TTTACCAGTTCAGCACGCAA	60436	20	GTCGACTCCTTCACCTCCAC	59688	20	180	134	313
Quercus_contig_21871	1	c	(AT)6(AC)7	26	159	184	TCCTAGTCCCTGCCTTCTCA	59943	20	AAGGCAATGTGGGTTCAAAG	59971	20	188	59	246	CCCTGCCTTCTCATAGTTGC	59836	20	AAGGCAATGTGGGTTCAAAG	59971	20	181	66	246	CCTCCTAGTCCCTGCCTTCT	59834	20	AAGGCAATGTGGGTTCAAAG	59971	20	190	57	246
Quercus_contig_21971	2	c	(TA)12(T)12	36	841	876	TCCCGGTTTGGAGTTAAGAA	59541	20	TCCGCCTTCCCTCTAATTTAC	59580	21	212	703	914	GGTCCCGGTTTGGAGTTAAG	60714	20	TCCGCCTTCCCTCTAATTTAC	59580	21	214	701	914	CCCGGTTTGGAGTTAAGAAA	59061	20	TCCGCCTTCCCTCTAATTTAC	59580	21	211	704	914
Quercus_contig_22036	1	c	(AG)11aaagagtgaga(AG)6	45	865	909	GATGTAGTGCGGGAGGAAAA	60074	20	TCCGCTCAGGTGAAACCC	62218	18	182	749	930	GTAGTGCGGGAGGAAAATCA	60074	20	TCCGCTCAGGTGAAACCC	62218	18	179	752	930	TGTAGTGCGGGAGGAAAATC	60074	20	TCCGCTCAGGTGAAACCC	62218	18	180	751	930
Quercus_contig_22070	1	c	(AC)8gcgctttcac(AG)9nnacgcgccttcacacac(AG)15	92	110	201	CTCACACAAAAAGCCACACG	60338	20	AGTAGCAGAAGCGGAAGCAG	59920	20	244	82	325	CTCACACAAAAAGCCACACG	60338	20	AAGCGGAAGCAGAAGCAGTA	60292	20	236	82	317	CTCACACAAAAAGCCACACG	60338	20	AGCGGAAGCAGAAGCAGTAT	59246	20	235	82	316
Quercus_contig_22074	1	c	(CA)7(CT)8	30	46	75	ATTCTTAAACCGAGCCTCCC	59554	20	CAACCCAATCTGAGAGGGAA	60042	20	142	13	154	ATTCTTAAACCGAGCCTCCC	59554	20	AGAAGAAGAAGGAGGTGGGC	59817	20	116	13	128	ATTCTTAAACCGAGCCTCCC	59554	20	AGGTGGGCGATGATATTGAA	60296	20	104	13	116
Quercus_contig_22147	1	c	(AAG)6tagtagt(AGC)5attaggg(TGAGGC)5	77	211	287	TGTTTGTTCAAGTCAAGGCAA	59352	21	GTGTCACAAGTGCGGTCAGT	59789	20	187	163	349	TTGTTTGTTCAAGTCAAGGCA	59352	21	GTGTCACAAGTGCGGTCAGT	59789	20	188	162	349	TGTTTGTTCAAGTCAAGGCAA	59352	21	TAGGTGTCACAAGTGCGGTC	59751	20	190	163	352
Quercus_contig_22178	1	c	(A)10tcataaactaagtttgttttgaagtttttaaaaggtgtttgtttagaggtaaaataattggttgaatttgtaaaatattttctgtcc(A)19	116	153	268	TGATTTTGGCCAGTGATTGA	60049	20	GTCCAGAGTGTCTCGGGAAG	59835	20	268	54	321	TGTTTGATTTTGGCCAGTGA	60088	20	GTCCAGAGTGTCTCGGGAAG	59835	20	272	50	321	GAAATTCCTGAGCCGATTTG	59645	20	GTGATGTGAGAGGGGGAGAA	60048	20	263	82	344
Quercus_contig_22219	2	c	(TC)15taaaagtttgggactatgcggaagacaagaagcagagttgttgacaacgaagaagcgttaagggccgtgaagcgcgagaaggcgagtggcagt(GGC)5	138	294	431	TTAGGCATTTCCTCTCCTCG	59406	20	ACTATCCCGGGTCGACTCAT	60735	20	262	217	478	CATTTCCTCTCCTCGCTCAT	59386	20	ACTATCCCGGGTCGACTCAT	60735	20	257	222	478	TTAGGCATTTCCTCTCCTCG	59406	20	CTATCCCGGGTCGACTCAT	59895	19	261	217	477
Quercus_contig_22220	1	c	(AC)17(AT)8	50	369	418	CCCCAAATGCAATACCAAAT	59525	20	GAGGTGTCCGGTTGAGGTAA	59966	20	264	317	580	CCCCAAATGCAATACCAAAT	59525	20	GAAAGAGGTGTCCGGTTGAG	59697	20	268	317	584	CCCCAAATGCAATACCAAAT	59525	20	AGAGGTGTCCGGTTGAGGTA	59574	20	265	317	581
Quercus_contig_22225	1	c	(A)11ggaaaaaacctcaaagaaacccaaccatcacaactattcccacaaaaacaaaatactaatccccctatttattaacccag(A)11gcttaataagaagaaa(AAG)8	142	71	212	CACATCCACCTCCCCATATT	59483	20	ACACACCGAAAGTTCCCAAC	59867	20	260	4	263	CACATCCACCTCCCCATATT	59483	20	GCTTGGACACACCGAAAGTT	60156	20	266	4	269	CACATCCACCTCCCCATATT	59483	20	AGCTTGGACACACCGAAAGT	59769	20	267	4	270
Quercus_contig_22271	1	c	(T)13aag(A)23gaaaaaag(A)10	57	107	163	AACCCATTTGAAATCCGACA	60170	20	TGTGATTCTGTGAAGGCGAG	59984	20	229	57	285	AAATCCGACACACCCACACT	60284	20	TGTGATTCTGTGAAGGCGAG	59984	20	219	67	285	AACCCATTTGAAATCCGACA	60170	20	TTTGTGATTCTGTGAAGGCG	59840	20	231	57	287
Quercus_contig_22279	1	c	(GA)6ggaagaggtgatgaataattgtcatcatacattattctaaatctcatgcgtattaacgcgagagaa(AG)9	96	109	204	TTAAGAACATTTAAGCTATCTGATGAA	57154	27	TCCCATATTTCCTTTTGCCA	60260	20	270	37	306	TTAAGAACATTTAAGCTATCTGATGAA	57154	27	ATTGGAGTGAAGGCACTGGA	60656	20	243	37	279	TTAAGAACATTTAAGCTATCTGATGAA	57154	27	GGAGTGAAGGCACTGGACTT	59305	20	240	37	276
Quercus_contig_22389	1	c	(A)11gatttattcaccctcaaaaaaaaatttatcatccaagtcagatctgtgacaaaaccagaaacaaaatttgtaaatttgtg(T)13	104	196	299	TCTGACCACTCTGTTCAAAAACAT	60075	24	CAAATTCATCACCATCGCC	59875	19	260	71	330	TCTGACCACTCTGTTCAAAAACAT	60075	24	AATCAAATTCATCACCATCGC	59782	21	263	71	333	TCTCTGACCACTCTGTTCAAAAAC	59832	24	CAAATTCATCACCATCGCC	59875	19	262	69	330
Quercus_contig_22393	3	c	(AC)7(AT)9	32	500	531	AGAGTCAGCAGTGGAGCCAT	60017	20	GGTTTTGGGCATATAGGTGG	59158	20	226	380	605	CAGCAGTGGAGCCATAAACA	59864	20	GGTTTTGGGCATATAGGTGG	59158	20	221	385	605	AGAGTCAGCAGTGGAGCCAT	60017	20	GACAGATCCATGAATCGGAGA	60026	21	199	380	578
Quercus_contig_22393	4	c	(A)16tgacgcaagatgacacgcaatctggtgtcgcaaaacgcgggtccctctcgttctttcttt(TTC)5	91	992	1082	CTACCCGGTTCTATGGGGAT	60032	20	GACGACGACAGAACTGAGCA	60187	20	260	852	1111	CTACCCGGTTCTATGGGGAT	60032	20	CGACGACAGAACTGAGCAAG	59770	20	258	852	1109	TTCTATGGGGATCGGAGTTG	59887	20	GACGACGACAGAACTGAGCA	60187	20	252	860	1111
Quercus_contig_22448	1	c	(A)10g(A)10	21	465	485	GGGAAGATGTGTGAAGGGAA	59903	20	TGGCTAGAATGGCGAAGAAT	59807	20	265	354	618	GGGAAGATGTGTGAAGGGAA	59903	20	AGAATGGCGAAGAATCCTCA	59773	20	260	354	613	GGGAAGATGTGTGAAGGGAA	59903	20	ATTTTGGTCGTTTGCAGCTC	60257	20	195	354	548
Quercus_contig_22501	1	c	(AT)10gtatc(GA)7	39	448	486	TCCCAACTGCTTTACATCCA	59123	20	CTCCCCCAATCCAAACATAG	59240	20	280	394	673	TCCCAACTGCTTTACATCCA	59123	20	CCCCAATCCAAACATAGGGT	60797	20	277	394	670	TCCCAACTGCTTTACATCCA	59123	20	CCCCCAATCCAAACATAGG	59992	19	278	394	671
Quercus_contig_22518	2	c	(CT)10ca(AT)11	44	187	230	TGGAAATCGTGAAACAATGTG	59430	21	TTGGTATCAATAACCACCCCA	59924	21	202	149	350	GCACTGAGTCATTGGAAATCG	60651	21	TTGGTATCAATAACCACCCCA	59924	21	214	137	350	TGAGTCATTGGAAATCGTGAA	59112	21	TTGGTATCAATAACCACCCCA	59924	21	210	141	350
Quercus_contig_22565	2	c	(CTC)6(ATC)5	33	494	526	CCAATAAACCTCTCCGCAAA	60067	20	TATTCGAAAAAGGCACAGGG	60067	20	159	425	583	CCAATAAACCTCTCCGCAAA	60067	20	GCTCCGCAAACCTACTATCG	59867	20	216	425	640	CGCAAACTTCCTTATCTCCG	59839	20	TATTCGAAAAAGGCACAGGG	60067	20	145	439	583
Quercus_contig_22594	1	c	(A)12tagcaactccacccccaacacattcagcnnctcacatcc(A)23	74	78	151	TGAAACACAAACCCACCAAA	59834	20	TTTGAAGATGGTGCTGCAAG	59988	20	189	22	210	TGAAACACAAACCCACCAAA	59834	20	TGCTGCAAGTTGGTCTATGG	59864	20	178	22	199	TGAAACACAAACCCACCAAA	59834	20	TGGATTTGAAGATGGTGCTG	59648	20	193	22	214
Quercus_contig_22630	1	c	(T)10c(T)13	24	1028	1051	CTTTAACTCTTCGGCGATGC	59982	20	TCACGCAAAAATTGTCCAAA	60088	20	253	855	1107	TGTGACTCGATTTCAGCTCG	60136	20	TCACGCAAAAATTGTCCAAA	60088	20	227	881	1107	TGGTGTGACTCGATTTCAGC	59837	20	TCACGCAAAAATTGTCCAAA	60088	20	230	878	1107
Quercus_contig_22652	2	c	(TA)11(T)11	33	734	766	CTCCTCTCCCGCTCTCACTA	59697	20	CAAACGAATCTTCCTCGACC	59670	20	246	625	870	CTCCTCTCCCGCTCTCACTA	59697	20	AAACGAATCTTCCTCGACCA	59670	20	245	625	869	GAATCTCCTCTCCCGCTCTC	60443	20	CAAACGAATCTTCCTCGACC	59670	20	250	621	870
Quercus_contig_22712	1	c	(AGT)6gttgtgtcgttgttgttt(TTC)6	54	1176	1229	GCTCTTGAGGACTGGAATCG	59950	20	TTGCCCAGTGATTCTTCACA	60240	20	258	1118	1375	GCTCTTGAGGACTGGAATCG	59950	20	TGTTGCCCAGTGATTCTTCA	60240	20	260	1118	1377	CGCTCTTGAGGACTGGAATC	59950	20	TGTTGCCCAGTGATTCTTCA	60240	20	261	1117	1377
Quercus_contig_22713	1	c	(AAG)5tagttgtagtgttgtgtcgttgttgtc(GTT)7	63	179	241	GCTCTTGAGGACTGGAATCG	59950	20	CTCCTTCCCAACAAAAACCA	59942	20	147	136	282	CGCTCTTGAGGACTGGAATC	59950	20	CTCCTTCCCAACAAAAACCA	59942	20	148	135	282	GCTCTTGAGGACTGGAATCG	59950	20	TCCCAACAAAAACCACAACA	59834	20	142	136	277
Quercus_contig_22736	1	c	(T)12ctctttctatctt(A)12	37	233	269	CGTAGTGGAATTTGGTCCGT	59853	20	TGTTTCACCACCAGACATTGA	59992	21	247	88	334	ACGTAGTGGAATTTGGTCCG	59853	20	TGTTTCACCACCAGACATTGA	59992	21	248	87	334	GGAATTTGGTCCGTGTATGC	60199	20	TGTTTCACCACCAGACATTGA	59992	21	241	94	334
Quercus_contig_22754	1	c	(GAA)5gcataagaaagatagaggttggagagattgaattcctca(T)10	64	609	672	GCAAAGATGAGAGGCAAAGG	59955	20	AAAGAGCCCAATCTTCCCAT	59903	20	259	497	755	TTGCCACTTTCATCATCCAA	60049	20	AAAGAGCCCAATCTTCCCAT	59903	20	200	556	755	TTGCCACTTTCATCATCCAA	60049	20	CCTTTTGATGGCAGCATGTA	59688	20	269	556	824
Quercus_contig_22856	2	c	(AAG)7gagttgaagagagaagagggttttgtttggtagagtggttcatggagaagaagatgctgagtgtggccggtggtagttatttatttat(TA)12	133	2421	2553	CCAAGAAGCGAAGACTGGAG	60126	20	TCGTATGCGGATGAAGGTTT	60469	20	232	2388	2619	CCAAGAAGCGAAGACTGGAG	60126	20	GTATGCGGATGAAGGTTTGC	60478	20	230	2388	2617	GGGTGAGGTCTCGTGAGTGT	60161	20	TCGTATGCGGATGAAGGTTT	60469	20	262	2358	2619
Quercus_contig_22870	1	c	(AC)12ccacaca(CT)18	67	2694	2760	AGCGGGCTTGGTCTAAGCTA	61381	20	CAAGGGTGTGTGCTGGTAGA	59745	20	229	2658	2886	GCGGGCTTGGTCTAAGCTA	60496	19	CAAGGGTGTGTGCTGGTAGA	59745	20	228	2659	2886	CGGGCTTGGTCTAAGCTAAT	58492	20	CAAGGGTGTGTGCTGGTAGA	59745	20	227	2660	2886
Quercus_contig_22879	1	c	(AC)11atatatatat(AG)15	62	28	89	CCTGACTAAATGCTTCCCCA	60066	20	ACAGCTTTTTGGAGGGGAGT	60110	20	151	0	150	ACTAAATGCTTCCCCAACCC	60187	20	ACAGCTTTTTGGAGGGGAGT	60110	20	147	4	150	CCTGACTAAATGCTTCCCCA	60066	20	TTTGGAGGGGAGTAAAACCA	59401	20	144	0	143
Quercus_contig_22917	1	c	(TC)9tatcgcttgctctattctattttgtttttcacagtgagagatcgataattctagaagcttttatga(ATC)7	105	54	158	TTCCCTCTAAACCGAACCCT	59934	20	AAGGTTGCTGGTCCATGAAG	60111	20	172	10	181	TTCCCTCTAAACCGAACCCT	59934	20	CAGCTCAGGCATCGTAAGGT	60419	20	187	10	196	TTCCCTCTAAACCGAACCCT	59934	20	CATCGTAAGGTTGCTGGTCC	60517	20	178	10	187
Quercus_contig_22936	1	c	(CCA)5ccttcttcacccacttttaaaagaaacccatctctcttttctttctt(TC)6	74	199	272	TGTCAGATCGCTCCTTCTCA	59656	20	GATGAGTCAGCCAGAGAGCC	60104	20	259	161	419	TGTCAGATCGCTCCTTCTCA	59656	20	GTCAGCCAGAGAGCCAGAAC	60143	20	254	161	414	TGTCAGATCGCTCCTTCTCA	59656	20	AGTCAGCCAGAGAGCCAGAA	60284	20	255	161	415
Quercus_contig_22940	1	c	(A)14gccatttgatttggcggagaaccaagctgaaccgtttagatctgtgaatcttatcgtaaatatatt(A)15gaatc(AG)9	118	250	367	TTTGTCTCTGAATCAAACGGA	58338	21	TCAAATCTGAGCGAAGAAACAA	59996	22	215	217	431	TGTCTCTGAATCAAACGGATTTT	59994	23	TCAAATCTGAGCGAAGAAACAA	59996	22	213	219	431	TTGTCTCTGAATCAAACGGATTT	59994	23	TCAAATCTGAGCGAAGAAACAA	59996	22	214	218	431
Quercus_contig_22955	2	c	(TC)11ttcactcaaccccttcctctcttcctcctcaaaagactgctgcttgagaggggcttttatgaaggagatggaat(GA)9	114	1643	1756	ATGAAGTGAAGCAGCCCTGT	59874	20	CAGACAAGACACTGAGACACACA	59006	23	191	1620	1810	ATGAAGTGAAGCAGCCCTGT	59874	20	CAGACAAGACACTGAGACACACAC	59911	24	191	1620	1810	ATGAAGTGAAGCAGCCCTGT	59874	20	AGACAAGACACTGAGACACACACA	59911	24	190	1620	1809
Quercus_contig_22963	1	c	(TC)10tagtaccctgaagtcacaca(CT)12	64	109	172	ATCCTTCTTCGCTTCTGCAC	59579	20	TGGGCTGAACATTTTTGTGA	60088	20	219	68	286	ATCCTTCTTCGCTTCTGCAC	59579	20	GTTTGGTGGGCTGAACATTT	59836	20	225	68	292	ATCCTTCTTCGCTTCTGCAC	59579	20	GGTGGGCTGAACATTTTTGT	59836	20	221	68	288
Quercus_contig_22977	1	c	(T)20nnnnnnnnnnnnnnnnnnnnnnnnnnnnnnnnnnnnnn(T)31	89	914	1002	TTTTTGTTCTTGTGGTCGGA	59145	20	TCCATATCCAAATAAGGAAGTCTGA	60202	25	278	790	1067	TTTTTGTTCTTGTGGTCGGA	59145	20	TTCCATATCCAAATAAGGAAGTCTG	59769	25	279	790	1068	TTTTTGTTCTTGTGGTCGGA	59145	20	TCCATATCCAAATAAGGAAGTCTG	58588	24	278	790	1067
Quercus_contig_22979	1	c	(GGA)5agaggcatttcctccaccctgttgatgttgttgatctcggcgctgctgttttgggtggttgcattat(TGC)5	97	1257	1353	TTCACCTAGCACCGTGTCTG	59897	20	ACATTCAAGCCCAGAAGCAT	59700	20	262	1156	1417	AAAGCCACCTTCACCTAGCA	59875	20	ACATTCAAGCCCAGAAGCAT	59700	20	271	1147	1417	CAAAGCCACCTTCACCTAGC	59875	20	ACATTCAAGCCCAGAAGCAT	59700	20	272	1146	1417
Quercus_contig_23020	1	c	(A)11gcatctttaagctgccaatgccttttacagtcaaggtttctcataagctaatatgacttggcacctttgagcattcaagagatacccttctaaagggcc(T)10	120	98	217	CTACGCTTTGGCTCAGAGAGA	59906	21	TCTGGCAATAAAGTCAGAGTTGTT	59369	24	280	26	305	TACGCTTTGGCTCAGAGAGA	58900	20	TCTGGCAATAAAGTCAGAGTTGTT	59369	24	279	27	305	TACGCTTTGGCTCAGAGAGA	58900	20	CTCTGGCAATAAAGTCAGAGTTG	58213	23	280	27	306
Quercus_contig_23034	1	c	(TC)6ttcaaattcggaccagcgtttatttcacgcccaaacaaagccctctcaaaatatataattctttctctg(TC)6ataagtcataagtcataactcataagttcttatttttcaaatccggatccaccgctttcgatcaagctccaaaccctatttcc(CT)8	192	200	391	CGATCCCATCTCAAACCCTA	59887	20	TGCTCCTTTCCCCATTGTTA	60439	20	260	164	423	TTTCGATCCCATCTCAAACC	59871	20	TGCTCCTTTCCCCATTGTTA	60439	20	263	161	423	CGATCCCATCTCAAACCCTA	59887	20	CTCTTTGCTCCTTTCCCCAT	60569	20	265	164	428
Quercus_contig_23095	2	c	(TG)7agagagagt(GA)7	37	713	749	TTTCCACCTTGCTGGACTCT	59844	20	TCATTCAGAAAAACCAGCCC	60051	20	236	620	855	TTTCCACCTTGCTGGACTCT	59844	20	ATTCAGAAAAACCAGCCCAA	59546	20	234	620	853	TTTCCACCTTGCTGGACTCT	59844	20	TTCAGAAAAACCAGCCCAAT	59546	20	233	620	852
Quercus_contig_23124	1	c	(AAG)5tagaaaaaaagaataga(AG)6	44	1063	1106	AAGGCGATTCGAACTTAGCA	59982	20	AAAGCACAATGTTCCTCGCT	59882	20	149	1019	1167	CAAGGCGATTCGAACTTAGC	59982	20	AAAGCACAATGTTCCTCGCT	59882	20	150	1018	1167	AAGGCGATTCGAACTTAGCA	59982	20	AGCACAATGTTCCTCGCTTT	59882	20	147	1019	1165
Quercus_contig_23136	1	c	(GAA)5gggtatgaataggaacatatgtatccaaaaccacttgatctactgtatggagat(GAA)8	93	658	750	AGAGTGGCAAGCTTTGTGGT	59914	20	TTAGCAGCGGGGTTTATCTG	60223	20	230	625	854	GGCTGCTTTGCAAATATGGT	60103	20	TTAGCAGCGGGGTTTATCTG	60223	20	271	584	854	GGAGAGTGAGAGTGGCAAGC	60143	20	TTAGCAGCGGGGTTTATCTG	60223	20	238	617	854
Quercus_contig_23141	3	c	(T)16aactcgctgaagagaagagaaagagcttaatgttctaggctactttctaccgggtatttcgggtggagatttttgtctc(T)11	106	1052	1157	TGCAAGTTGGGTATGTGACTG	59624	21	CAAACCCCCTTTCACATCAT	59647	20	205	1000	1204	TGCAAGTTGGGTATGTGACTG	59624	21	GCGCGTGCTGAGCTATACTA	59401	20	266	1000	1265	TGCAAGTTGGGTATGTGACTG	59624	21	CCCTTTCACATCATAGGGGT	58715	20	199	1000	1198
Quercus_contig_23182	1	c	(A)23nnnnnnnnnnnnnnaaaacc(A)20	63	183	245	GGCCGAGTTCAAAAGTGAAG	59853	20	GCCATCAACAAGACAACACC	58987	20	268	38	305	GGCCGAGTTCAAAAGTGAAG	59853	20	AGCCATCAACAAGACAACACC	60028	21	269	38	306	GGCCGAGTTCAAAAGTGAAG	59853	20	TCAACAAGACAACACCACCA	58508	20	264	38	301
Quercus_contig_23308	2	c	(A)11gacttctaaaagtaattgaa(T)13	44	249	292	TGAGGCTGAAGGGTATGAATG	60081	21	TGATGAAATTCTGGGTCCCT	59336	20	152	188	339	TTTGAGGCTGAAGGGTATGAA	59693	21	TGATGAAATTCTGGGTCCCT	59336	20	154	186	339	TGAGGCTGAAGGGTATGAATG	60081	21	GCTACGAGCCTCTTGGCTT	59732	19	258	188	445
Quercus_contig_23308	4	c	(A)15ggctgaaaatgtcctcctttgggcc(T)10	50	534	583	GGCATTTTTAGCGGGACTTT	60440	20	AGCACAAATTTTCCACGAGC	60257	20	215	462	676	GGCATTTTTAGCGGGACTTT	60440	20	CAAGCACAAATTTTCCACGA	59706	20	217	462	678	GGCATTTTTAGCGGGACTTT	60440	20	ACATACATCCCCTGATTGCC	59635	20	182	462	643
Quercus_contig_23320	1	c	(AT)9(GT)6(AT)7	44	43	86	GGCTGGATTGAATCATTGAAATA	60162	23	TCCACTTACACAGCGTCAAA	57897	20	280	16	295	CAACAAATGGCTGGATTGAA	59518	20	TTTTCTCTTCTACCTTATCATCTTTGA	58263	27	110	8	117	CAACAAATGGCTGGATTGAA	59518	20	TTTCTCTTCTACCTTATCATCTTTGAA	58263	27	109	8	116
Quercus_contig_23333	1	c	(TC)10gcgatagtgaaccct(TC)8	51	126	176	GGTGTTGCAAGCTTTCTTCG	60944	20	AATTTCCTCATCGCCATTTG	59901	20	130	83	212	GGTGTTGCAAGCTTTCTTCG	60944	20	GAAGAATTTCCTCATCGCCA	60155	20	134	83	216	TTTGGTGTTGCAAGCTTTCTT	59912	21	AATTTCCTCATCGCCATTTG	59901	20	133	80	212
Quercus_contig_23339	2	c	(A)20nnnnnnnnnnnnnnnnnnnnnnnnnnnnnnnnnnnnnnnnnnnnnnnnnnnnnnnnnnnnnn(A)18	100	1833	1932	ACCAAACGCTGTGAAAATTG	58675	20	CACATTGATTCTTCACTGTGATTCT	59578	25	209	1754	1962	GACCAAACGCTGTGAAAATTG	60528	21	CACATTGATTCTTCACTGTGATTCT	59578	25	210	1753	1962	GTGACCAAACGCTGTGAAAA	59740	20	TCCAAACTGTTAAAGTAAAAGGAAAAA	59887	27	280	1751	2030
Quercus_contig_23383	1	c	(CT)13gaattctaaaccctttcatttctcttctaaaacc(CT)11	82	108	189	TCCAAACATCATACAGCCCA	59924	20	TGTTGAAGTTGATCGATGCC	59654	20	212	3	214	TCATACAGCCCAACAACACC	59420	20	TGTTGAAGTTGATCGATGCC	59654	20	204	11	214	CCAAACATCATACAGCCCAA	59395	20	TGTTGAAGTTGATCGATGCC	59654	20	211	4	214
Quercus_contig_23415	1	c	(A)11gtgtaaagt(TC)6	32	119	150	CAAAAACCCCACTGCAGATT	59971	20	GCAGCTGCACATGCATATCT	60010	20	131	78	208	CAAAAACCCCACTGCAGATT	59971	20	GAAGTGTGAAACTGGGCCAT	59973	20	261	78	338	TCACCCTCTCACCAAAAACC	59943	20	GCAGCTGCACATGCATATCT	60010	20	143	66	208
Quercus_contig_23478	1	c	(TA)6gttcataaattttcccaatggctgatgttagcgactctagcnnaccatctagtaaac(T)14	83	233	315	CAAGAGTGACCCAGATGCAA	59831	20	TTGATCAAAAGCAAAGAGCTGA	60131	22	208	148	355	CAAGAGTGACCCAGATGCAA	59831	20	TGATCAAAAGCAAAGAGCTGA	58785	21	207	148	354	CAAGAGTGACCCAGATGCAA	59831	20	TGATCAAAAGCAAAGAGCTGAG	59769	22	207	148	354
Quercus_contig_23479	1	c	(AAT)5gtgtacaacagtttatcgtttaaattaactaactacctcggccctttcgggtttggtttctc(A)14	91	67	157	GTACATCCGGAATCAGCCAC	60348	20	GAGGCAGTGAGTATGTGGAGC	59889	21	256	34	289	AGTACATCCGGAATCAGCCA	60483	20	GAGGCAGTGAGTATGTGGAGC	59889	21	257	33	289	TACATCCGGAATCAGCCACT	60483	20	GAGGCAGTGAGTATGTGGAGC	59889	21	255	35	289
Quercus_contig_23496	1	c	(T)11ctttcttcttgagccgatttggtcttgtcatcctgaaatgatagagaga(AG)9	78	292	369	CCTCTCTGTTTGGCGTTCTC	59989	20	TTTTTCTTTCTGGAACTCTCCAT	58442	23	232	167	398	TGTTTGGCGTTCTCACTCTG	60025	20	TTTTTCTTTCTGGAACTCTCCAT	58442	23	226	173	398	TTTCACCCCTCTCTGTTTGG	60081	20	TTTTTCTTTCTGGAACTCTCCAT	58442	23	239	160	398
Quercus_contig_23497	1	c	(TC)7tgtatctcaaatcaaatcatca(CT)8	52	103	154	TCCTTTTGAGAATCGGAGTGA	59799	21	GAGCTCCGTAAGCGAAGTCA	60678	20	167	36	202	TCCTTTTGAGAATCGGAGTGA	59799	21	AGCTCCGTAAGCGAAGTCAT	59104	20	166	36	201	TCCTTTTGAGAATCGGAGTGA	59799	21	GCTCCGTAAGCGAAGTCATAA	59510	21	165	36	200
Quercus_contig_23509	1	c	(T)12agatacagtattttttttcccccaagaaacccagttgattttttgcattcaaccaaataaatcagtgaac(T)15	97	49	145	TGTTCCAAAATCAGAGACCCTT	59976	22	TTCTGGGGGTTAAGGTTTGT	58410	20	276	9	284	TGTTCCAAAATCAGAGACCCTT	59976	22	AATTCTGGGGGTTAAGGTTTG	59229	21	278	9	286	TGTTCCAAAATCAGAGACCCT	58632	21	TTCTGGGGGTTAAGGTTTGT	58410	20	276	9	284
Quercus_contig_23517	1	c	(AAG)5agcaaattgcaaagcttgtctcgctccagtctccgct(TC)11	74	124	197	GGAATTTGCAGGTACTCCGA	60074	20	TCAGTGGAAAATTGCTCACG	59840	20	241	32	272	TTTGCAGGTACTCCGAAAGG	60241	20	TCAGTGGAAAATTGCTCACG	59840	20	237	36	272	GGAATTTGCAGGTACTCCGA	60074	20	TTGCTCACGCCTGTGATTTA	60401	20	230	32	261
Quercus_contig_23525	1	c	(CT)6caaagctccagtctccgcctttcctcaccgtca(CT)8	61	91	151	TCTCTGCCTCTCCTCAGTCC	59663	20	CGGTAGGAAGACCCAGTTGA	60103	20	252	54	305	TCTCTGCCTCTCCTCAGTCC	59663	20	AGCGGTAGGAAGACCCAGTT	60132	20	254	54	307	TCTGCCTCTCCTCAGTCCTC	59663	20	AGCGGTAGGAAGACCCAGTT	60132	20	252	56	307
Quercus_contig_23603	1	c	(T)11ccta(CT)15	45	33	77	ACAAACCCACTGCCTTATGC	60000	20	AGGGTCCTCTGATCTTGGCT	60216	20	250	10	259	ACAAACCCACTGCCTTATGC	60000	20	GGGTCCTCTGATCTTGGCTT	60596	20	249	10	258	ACAAACCCACTGCCTTATGC	60000	20	AAGGGTCCTCTGATCTTGGC	60596	20	251	10	260
Quercus_contig_23635	1	c	(T)10cattattatta(TTC)5	36	78	113	TATCACGTTGCGCGTGTACT	60346	20	AGAGGCCTTCCACACTGCTA	60012	20	185	31	215	GTTGCGCGTGTACTTCTCCT	60462	20	AGAGGCCTTCCACACTGCTA	60012	20	179	37	215	TATCACGTTGCGCGTGTACT	60346	20	GAAAGAGGCCTTCCACACTG	59844	20	188	31	218
Quercus_contig_23648	2	c	(T)15nnttttcataatac(T)16	45	157	201	CTTTGGACTTTGCCGGAGTA	60241	20	TTGAAGCAGGAAAACAGGCT	59993	20	174	118	291	TTTGGACTTTGCCGGAGTAG	60241	20	TTGAAGCAGGAAAACAGGCT	59993	20	173	119	291	GACTTTGCCGGAGTAGGACA	60255	20	TTGAAGCAGGAAAACAGGCT	59993	20	169	123	291
Quercus_contig_23685	1	c	(A)14nnnnnnnnnnnnnnnnnnnnnnnnnnnnnnnnnnnnnnnnnnnnnnnnnnnnnnnnnnnnnnnnnnnntt(A)17tcaattcgaaaaaacaaaagtattccatttctcaataaactgtctctcaatcttcgaagtctttactctggtctctcttttctctctcta(TC)7	205	128	332	TCATTGGAAATCACCGTTCA	59900	20	TGCGTGGACTTTAGTGAAGC	59076	20	276	86	361	TCATTGGAAATCACCGTTCA	59900	20	GTGCGTGGACTTTAGTGAAGC	59935	21	277	86	362	TCATTGGAAATCACCGTTCA	59900	20	TTGTGCGTGGACTTTAGTGA	57897	20	279	86	364
Quercus_contig_23688	1	c	(A)32nnnnnnnnnnnnnnnnnnnnnnnnnnnnnnnnnnnnnnnnnnnnnnnnnnnnnnnnnnnnnnnnnnnnnnn(A)17	120	119	238	AAGCTTGCAACAACAAAATTGA	59801	22	TGCTTTCGCTTAGTGTAGAAACTG	60127	24	238	46	283	AGCTTGCAACAACAAAATTGA	58477	21	TGCTTTCGCTTAGTGTAGAAACTG	60127	24	237	47	283	GCTTGCAACAACAAAATTGA	57413	20	TGCTTTCGCTTAGTGTAGAAACTG	60127	24	236	48	283
Quercus_contig_23705	2	c	(A)16gaaaaaaagaaagaaagaaggaaataaaatattctgttgtg(T)12	69	132	200	GCGCCAATTCCAATTTCTAT	59038	20	CCTTCTTGAGAAGCTCCACG	60126	20	268	37	304	GCGCCAATTCCAATTTCTAT	59038	20	AGCGTCTCGTAATCGTCCAT	59723	20	233	37	269	GCGCCAATTCCAATTTCTAT	59038	20	GTTACGCCAAGCCTTCTTGA	60386	20	279	37	315
Quercus_contig_23771	1	c	(TGT)6ggttgtggttgccttcgcttgatgatggtgatggtga(TGG)7	76	186	261	AAAGCATCGTCGTTTCGTCT	59882	20	CAATGGCGACTGTAGCAGAA	60011	20	150	152	301	ACTCAACCCAAAGCATCGTC	60119	20	CAATGGCGACTGTAGCAGAA	60011	20	159	143	301	GCGTACTCAACCCAAAGCAT	60140	20	CAATGGCGACTGTAGCAGAA	60011	20	163	139	301
Quercus_contig_23791	1	c	(T)12cttagtgttaatcagtgaatgctaattcagttacaaagcttgttggtgaaccaagaaatgtgtttgtaactgattttgattcatgatgccatacacaac(CAA)6	129	135	263	AACAGAATGATGCTGGCGAT	60634	20	TCCAACTCCAACAAACCCAT	60210	20	198	96	293	GAAAAACGGTTGATGGAGGA	59910	20	TCCAACAAACCCATTGTGAC	59241	20	271	17	287	GAGGAGTGGTGGCAAGAATG	60656	20	TCCAACTCCAACAAACCCAT	60210	20	245	49	293
Quercus_contig_23810	2	c	(AAC)5(ACC)5	30	218	247	GTGTCCCTCTGAAAGCTTCG	59989	20	TCTGACACTTGGGCTTGTTG	59873	20	193	130	322	GTGTCCCTCTGAAAGCTTCG	59989	20	TGACACTTGGGCTTGTTGAG	59873	20	191	130	320	GTGTCCCTCTGAAAGCTTCG	59989	20	CTGACACTTGGGCTTGTTGA	59873	20	192	130	321
Quercus_contig_23892	1	c	(CT)12cacagaccaaagaccaaaacttctagactaattctacttatatttaagtgacaac(CT)16	111	128	238	CCTTCACGTTCGGTTCATTT	59971	20	AGAAACTCCGCATATTTGCAC	59242	21	267	69	335	CCTTCACGTTCGGTTCATTT	59971	20	GAAACTCCGCATATTTGCAC	58241	20	266	69	334	CTCCTTCACGTTCGGTTCAT	60111	20	AGAAACTCCGCATATTTGCAC	59242	21	269	67	335
Quercus_contig_23913	1	c	(AAT)6aaatcaaatcgaataaaaaaactggacactactacatggcgttatttg(TA)11attggaagaaacgtgagcaggcagtagagtttaatta(AG)7	139	2323	2461	CATGCATGCTTTCTTTGACC	59276	20	TCTTCCAGGAAACTTCCTTTGT	59255	22	219	2285	2503	CATGCATGCTTTCTTTGACCT	60264	21	TCTTCCAGGAAACTTCCTTTGT	59255	22	219	2285	2503	CATGCATGCTTTCTTTGACC	59276	20	TTCTTCCAGGAAACTTCCTTTGT	60482	23	220	2285	2504
Quercus_contig_23925	1	c	(A)49tttt(A)12	65	150	214	TCATTGGATTAAATGCACAGAAA	59485	23	TCCCCGTCTGATTCATTCTC	60011	20	263	25	287	CATTGGATTAAATGCACAGAAAA	59034	23	TCCCCGTCTGATTCATTCTC	60011	20	262	26	287	TCATTGGATTAAATGCACAGAAA	59485	23	AATTCCCGCGTGCTTATGTA	60476	20	223	25	247
Quercus_contig_23929	1	c	(GA)10ttacttgttggtaatgaatgtgagagctgagagtcaggtcatgaggtttgtgatatatttataagggggaaaatgg(A)11	107	1947	2053	TCAAAGACAGCGTTTGAAAGAA	60032	22	CGCCAAAAGCACCTCTCTAT	59476	20	277	1857	2133	CCCGGATCAAATTGTGAGTT	59790	20	CAAAAACCCACTCATCATTCA	58462	21	267	1838	2104	CAGCGTTTGAAAGAAAATGTGA	60277	22	CGCCAAAAGCACCTCTCTAT	59476	20	270	1864	2133
Quercus_contig_23951	1	c	(A)12tcaagatgtactttttaaagttaaaatttgttaaaatggtgaaaagagtatacatatg(CA)12	94	202	295	TTCAATTTCTTGCCTTGGCT	59823	20	GTTCACACCATTGTTGCTGG	60008	20	248	153	400	TTCAATTTCTTGCCTTGGCT	59823	20	GCTGGGATCAAACCACAAGT	59973	20	233	153	385	TTCAATTTCTTGCCTTGGCT	59823	20	CAAGCTGCCCAGGTATCAAT	60096	20	213	153	365
Quercus_contig_23985	1	c	(A)10nntttggaatgtggcacttacataacatgga(T)10	51	1292	1342	CACCCAAGGCGATTAAGCTA	60223	20	TGTCCAAGGAGGCATTATGA	59075	20	224	1185	1408	AGGTTCTTCCAGACAACGGA	59697	20	TGTCCAAGGAGGCATTATGA	59075	20	176	1233	1408	CACCCAAGGCGATTAAGCTA	60223	20	TTGTCCAAGGAGGCATTATGA	60454	21	225	1185	1409
Quercus_contig_24019	1	c	(GA)11aagtcacataaattctcctctcttttgctttgtttg(GA)8	74	1570	1643	CCCACCTCGAATGAATTGTT	59790	20	ACCTCCCTCAGTCCACACAC	60006	20	233	1475	1707	CCCACCTCGAATGAATTGTT	59790	20	CCAAAGCCAAAGGACGATTA	60067	20	277	1475	1751	TTGACCCACCTCGAATGAAT	60317	20	ACCTCCCTCAGTCCACACAC	60006	20	237	1471	1707
Quercus_contig_24043	3	c	(T)31nntaactcatttttacaaggaaga(T)13	68	836	903	GTGCATTGGGTTGGAAGTTT	59836	20	GACTCTGCTTCCACTGGGTC	59841	20	270	791	1060	GTGCATTGGGTTGGAAGTTT	59836	20	CTGCTTCCACTGGGTCAACT	60298	20	266	791	1056	TGCATTGGGTTGGAAGTTTT	60344	20	GACTCTGCTTCCACTGGGTC	59841	20	269	792	1060
Quercus_contig_24048	2	c	(GA)8acttcaatgaaaagctaaaacccaaattccagctgattatgttctccttgacaagtgattatc(A)16	95	500	594	GAGGCTGGCCTAAAATCCAT	60419	20	CAGCTCTTCCCCCACAGTAG	59861	20	225	462	686	GAGGCTGGCCTAAAATCCAT	60419	20	ACAGCTCTTCCCCCACAGTA	59721	20	226	462	687	GGGTAGAGGCTGGCCTAAAA	60573	20	CAGCTCTTCCCCCACAGTAG	59861	20	230	457	686
Quercus_contig_24097	1	c	(TC)10ttcccatccctttcgtgttagatctccttcgtttcaaacc(A)10caaaaac(A)10	87	215	301	GATTTTCTCGCTTTTCGTGC	59967	20	GCCCCTGATTTCTCAATGAA	60014	20	203	190	392	TAAGCCACCACCCAAGATTC	59933	20	GCCCCTGATTTCTCAATGAA	60014	20	251	142	392	GATTTTCTCGCTTTTCGTGC	59967	20	CGACCACAGATCGGAAATCT	60073	20	224	190	413
Quercus_contig_24141	1	c	(CT)6ttctgcctcttcgtttccaaaacttaaaaagcaaacagagacttcccaaaaaggccttcacagttcccagcaagagcaacaacaataat(ATG)5	116	139	254	CGCCCACGTTAATACCTCTC	59592	20	GACGACGTTCTGTGTTCCCT	60159	20	174	104	277	CCACCCATTCTGTTGCTTTC	60495	20	GACGACGTTCTGTGTTCCCT	60159	20	216	62	277	AGAGAGAGCCACCCATTCTG	59405	20	GACGACGTTCTGTGTTCCCT	60159	20	224	54	277
Quercus_contig_24145	1	c	(T)16ctttttttttgg(T)10aaaatttttttattgaagtgacg(A)12	73	144	216	TCTTCAAGGAAACACAGGGG	60081	20	TCCATCGAAGAAGAAACATGG	60059	21	234	8	241	TCTTCAAGGAAACACAGGGG	60081	20	CCTGTTCCATCGAAGAAGAAA	59298	21	239	8	246	TCTTCAAGGAAACACAGGGG	60081	20	AGTTCTCAACCTGTTCCATCG	59197	21	248	8	255
Quercus_contig_24155	1	c	(ATA)5gtgtatctatgcatagttttgattatatacagtggtggccattgaagaaagtcttgtagaagcaatggagtccactttccattttttacacgttag(T)14	125	1867	1991	CCTCCTTCCTCTGCACAAGT	59450	20	CCGTCACCTCAGATTTCCTC	59655	20	279	1739	2017	CCTCCTTCCTCTGCACAAGT	59450	20	TCCGTCACCTCAGATTTCCT	59655	20	280	1739	2018	TCCTTCCTCTGCACAAGTTTC	59463	21	CCGTCACCTCAGATTTCCTC	59655	20	277	1741	2017
Quercus_contig_24303	1	c	(TTG)5(CTG)5	30	46	75	GATGTTTTGGAAGGACGGAA	59910	20	TTCCCACCAACAAACCCTAC	59688	20	135	7	141	GATGTTTTGGAAGGACGGAA	59910	20	CACCACCACCACTACCACAA	60324	20	101	7	107	GATGTTTTGGAAGGACGGAA	59910	20	AACACAATTTTCCCACCACC	59550	20	114	7	120
Quercus_contig_24310	1	c	(AAC)5caccacaaccaagacagccaccgccacatgtgggtgt(TGG)5tcctccgcggagtcaatgggtgggtcccacgtctgaggggtcgagctgggccagcaaggttggtggtgctagtggtagtggtggtg(GTA)5	168	423	590	AAGTGCTGCTGGAGAAGGAG	59745	20	CCTGGCCTCTCCCTACTCTT	59834	20	272	345	616	TGGTAGAAGAGGAGGGAGGG	60577	20	GTCCCACTTCCACCCACTTA	59820	20	278	366	643	GCTGGAGAAGGAGCTGGTAG	59187	20	ATTATCACCCTGGCCTCTCC	60293	20	273	352	624
Quercus_contig_24359	1	c	(A)24g(A)10	35	647	681	CATAAGCTTGGGCCTCACTC	59836	20	ATCAAGGTGTCGAAACCAGC	60119	20	172	553	724	CATAAGCTTGGGCCTCACTC	59836	20	CGAAACCAGCTACCATGTCA	59716	20	162	553	714	GGGCTCTTAAACGTGAAGCA	60386	20	ATCAAGGTGTCGAAACCAGC	60119	20	275	450	724
Quercus_contig_24528	1	c	(A)10gatttaaaaggagggatatttaagtaaattttttgtggggccaattttataatttctaattataagggagtttttagaaaataaggttgaaaccctagc(TA)11	131	526	656	TCCCTTTACAAATCTGTGAATTTT	58200	24	TCTCAACTTCAATCCTTTGGG	59157	21	262	463	724	TCCCTTTACAAATCTGTGAATTTT	58200	24	TCTCAACTTCAATCCTTTGGGT	59976	22	262	463	724	TCCCTTTACAAATCTGTGAATTTT	58200	24	TTCTCAACTTCAATCCTTTGGG	60455	22	263	463	725
Quercus_contig_24528	2	c	(T)10atttttatttattta(T)10	35	859	893	TGACTACACCCTTGAGGTGAGA	59762	22	TTGTGATAATTCTTTACTTGAAATCAG	57318	27	222	730	951	CACCCTTGAGGTGAGACCTA	57712	20	TTGTGATAATTCTTTACTTGAAATCAG	57318	27	216	736	951	CTACACCCTTGAGGTGAGACC	58657	21	TTGTGATAATTCTTTACTTGAAATCAG	57318	27	219	733	951
Quercus_contig_24529	1	c	(TA)6t(TA)6	25	998	1022	CTCGATTGCTCCACTTCCAT	60218	20	ACCGCATTTGCCTAAGTTTG	60131	20	280	923	1202	AAGGTCATGGCTGGATTGAC	59934	20	CACTCCCACCACCACCTAAT	59697	20	177	899	1075	CTCGATTGCTCCACTTCCAT	60218	20	CACTCCCACCACCACCTAAT	59697	20	153	923	1075
Quercus_contig_24531	1	c	(CAC)5ctctact(ACC)6	40	60	99	ACGGCTCCAAATGTAAATGG	59823	20	TTTGAGGAGAGGTGGTGCTT	59844	20	122	14	135	ACGGCTCCAAATGTAAATGG	59823	20	GTTGGCTTTGAGGAGAGGTG	59844	20	128	14	141	ACGGCTCCAAATGTAAATGG	59823	20	TTCGACCCTTTAAGCAGTGG	60241	20	261	14	274
Quercus_contig_24573	2	c	(T)10gtttttgttttttgtttt(A)11	39	419	457	TGGGACTCTGGAAGTGGAAG	60229	20	GCGTTTTGGAGAGAGTGAGG	59989	20	215	332	546	TGGGACTCTGGAAGTGGAAG	60229	20	GGCGTTTTGGAGAGAGTGAG	59989	20	216	332	547	CTGGGACTCTGGAAGTGGAA	60229	20	GCGTTTTGGAGAGAGTGAGG	59989	20	216	331	546
Quercus_contig_24579	1	c	(T)11cc(T)11	24	1559	1582	AAAAGAAGTGAGGGCTGGGT	60110	20	AGGAATCCATTGAAGTGTGAGT	57639	22	197	1473	1669	AAAGAAGTGAGGGCTGGGTT	60110	20	AGGAATCCATTGAAGTGTGAGT	57639	22	196	1474	1669	AGAAATGGGGTAGGTGGGAG	60183	20	AGGAATCCATTGAAGTGTGAGT	57639	22	172	1498	1669
Quercus_contig_24723	1	c	(TC)6taaattcaatgaattggctg(AC)8	48	152	199	TGAATTGTCTCGTACGGCAG	59864	20	CACCAGCTCTCTCTCATCCA	59074	20	198	73	270	GCAGCATTTGGACGGTAACT	60140	20	CACCAGCTCTCTCTCATCCA	59074	20	182	89	270	GACGCCTCCTGAATTGTCTC	59810	20	CACCAGCTCTCTCTCATCCA	59074	20	207	64	270
Quercus_contig_24732	1	c	(GAA)7tgaaccccttctctttcttttttctctgatgggaaatatcaaatttttctcttcgctctaacaaagaagagagaaatatctaggggg(A)14	122	1173	1294	CCACCAATGTTTCTTTTCGC	60481	20	TCCTCGCTACCTCACTTCTCTC	60153	22	259	1084	1342	GCCACCAATGTTTCTTTTCG	60481	20	TCCTCGCTACCTCACTTCTCTC	60153	22	260	1083	1342	CCACCAATGTTTCTTTTCGC	60481	20	TTCCTCGCTACCTCACTTCTC	58684	21	260	1084	1343
Quercus_contig_24819	1	c	(TTG)6tttttttcttctttttc(T)10	45	47	91	CCTACCCTTGACCCAAAAGA	59024	20	TTGCAGAACAAAGGTCAAAAGA	59898	22	199	19	217	GGTACCTACCCTTGACCCAAA	60096	21	TTGCAGAACAAAGGTCAAAAGA	59898	22	203	15	217	ACCTACCCTTGACCCAAAAGA	59850	21	TTGCAGAACAAAGGTCAAAAGA	59898	22	200	18	217
Quercus_contig_24829	1	c	(A)13nnnnnnnnnnnnnnnnnnnnnnnnnnnnnnnnnnnnnnnnn(A)22tatcggcaatctccggttcacttgtatatttttcttgtagttatgtgttatgttcccttgtagtataattctac(T)13	163	2160	2322	GCAAGTGCCTGTTTGAGATG	59445	20	TCATGGCTGTTGCAACTTGT	60310	20	261	2094	2354	TGCAGAATAGAGCAAGTGCC	59178	20	TCATGGCTGTTGCAACTTGT	60310	20	272	2083	2354	GAGCAAGTGCCTGTTTGAGA	59165	20	TCATGGCTGTTGCAACTTGT	60310	20	263	2092	2354
Quercus_contig_24854	1	c	(AC)6aattactttagacgcattatatcaaacaccttcatactatacaaaaactcaagagtttccgatgacccattaccactccaccgctaat(CA)6	112	224	335	TTACACCAACGACCATTCCA	59816	20	TCTCTGGCTAAATTGGAGGTCT	59371	22	219	154	372	TTACACCAACGACCATTCCA	59816	20	TGGCTAAATTGGAGGTCTTTCT	59264	22	215	154	368	TTTCTCCCCAGAGCAACAAT	59670	20	TGGCTAAATTGGAGGTCTTTC	58315	21	266	103	368
Quercus_contig_24866	1	c	(CAC)6a(ACG)8	43	100	142	GGACAAGCAAATCACCGAAT	59939	20	CGTATAGGGTGGAAACGGAA	59817	20	144	35	178	CACAATCATGAGATCGTCGG	60072	20	CGTATAGGGTGGAAACGGAA	59817	20	171	8	178	GGACAAGCAAATCACCGAAT	59939	20	ATAGGGTGGAAACGGAAGGT	59691	20	141	35	175
Quercus_contig_24888	1	c	(AG)6aaaagaaaatagtaagaaagaacagaatgcagaaagaacgagagag(AGA)6ttaagaagaaacagcacaaacaacgaaagagggagagagaca(AAG)5	133	60	192	CACACGTTAGAACATTGAGCAAA	60214	23	TTTGAAACTCGAACCGCTCT	59993	20	254	34	287	GCACACGTTAGAACATTGAGCA	61253	22	TTTGAAACTCGAACCGCTCT	59993	20	255	33	287	CACACGTTAGAACATTGAGCAAA	60214	23	AACTCGAACCGCTCTAACCA	59875	20	249	34	282
Quercus_contig_24931	2	c	(TC)10tgtttgtttcccgag(A)10	45	240	284	TCCTATCTCCGACGACGACT	59827	20	GCAAGCAATCAAGCAAGCTA	59353	20	246	169	414	GATCCTATCTCCGACGACGA	60181	20	GCAAGCAATCAAGCAAGCTA	59353	20	248	167	414	TCCTATCTCCGACGACGACT	59827	20	AAGCAAGCAATCAAGCAAGC	60667	20	248	169	416
Quercus_contig_24931	3	c	(A)14tcatgtttttgtagtggttgtttgtgtttaatacttcattaatttctatttgcttgcttgctttaataatgtaaactgtaattttgagagnn(TA)15	136	678	813	AATTGGCTGCTATGTCAATGC	60117	21	TAGTGCGTTCCCTCATTCCT	59694	20	247	640	886	AATTGGCTGCTATGTCAATGC	60117	21	CTAGTGCGTTCCCTCATTCC	59694	20	248	640	887	AATTGGCTGCTATGTCAATGC	60117	21	TTCCCTCATTCCTTCCAAGA	59600	20	240	640	879
Quercus_contig_24953	1	c	(CTT)5ctgcctcttcttcttgtttcacaaaatcaatggctgtaa(CTT)9	81	117	197	TAACAAAACCTCAGCCCCAC	59971	20	TTGCTGATAGGCCTCATGATT	59682	21	166	83	248	TAACAAAACCTCAGCCCCAC	59971	20	CGGAACATTTGATCTGGAGTC	59541	21	234	83	316	CTAACAAAACCTCAGCCCCA	60103	20	CGGAACATTTGATCTGGAGTC	59541	21	235	82	316
Quercus_contig_24975	1	c	(T)14cttttcaaaatttttttcttttttttcctatttttctgattcacaaacttaatcgaagaaaaaaaann(A)34	116	132	247	CGCACAATCTCCATCCTTTT	60074	20	GCTGTCTGCTCTCTTGCTCA	59603	20	211	109	319	CGCACAATCTCCATCCTTTT	60074	20	TGAGCTGTCTGCTCTCTTGC	59603	20	214	109	322	CGCACAATCTCCATCCTTTT	60074	20	TGCTTGAGCTGTCTGCTCTC	59603	20	218	109	326
Quercus_contig_24995	1	c	(T)10ctctccgttgcttc(T)10cctctcattctctccgttgccgttgccgttgcttc(T)13	82	1132	1213	TTCTTTCTCCCTCCTCCTCC	59749	20	TGGATTTTGTTTTGTGTTTGGA	60236	22	197	1102	1298	TTCTTTCTCCCTCCTCCTCC	59749	20	TTGGATTTTGTTTTGTGTTTGG	59752	22	198	1102	1299	TTCTTTCTCCCTCCTCCTCC	59749	20	TGGATTTTGTTTTGTGTTTGG	58425	21	197	1102	1298
Quercus_contig_25015	1	c	(A)37nncaaagg(A)15	60	132	191	AGTCTCTGCATCAAAACCACA	58357	21	ATCGGACGGACAATAAATCG	59784	20	271	56	326	AGTCTCTGCATCAAAACCACA	58357	21	CGGACGGACAATAAATCGAC	60331	20	269	56	324	AGTCTCTGCATCAAAACCACA	58357	21	GGACGGACAATAAATCGACG	60331	20	268	56	323
Quercus_contig_25035	1	c	(AC)7(A)12	26	71	96	TACGCTTCTCGAAACTCCCA	60904	20	GTCGGTGGTGTGAGGAGAAT	59969	20	208	24	231	CTACGCTTCTCGAAACTCCC	59077	20	GTCGGTGGTGTGAGGAGAAT	59969	20	209	23	231	TACGCTTCTCGAAACTCCCA	60904	20	AAGGAGCATAGTCGGTGGTG	60134	20	218	24	241
Quercus_contig_25040	1	c	(T)10cctcctattgttttttggatctcgctttgtttcgatttagggtttcgtctttgtaatttctctttgtgc(T)13	92	103	194	AATCCGAGTGAATTTCGAGC	59273	20	CACAAAATTCCCCTGAACCT	58884	20	205	15	219	AATCCGAGTGAATTTCGAGC	59273	20	CACAAAATTCCCCTGAACCTT	60207	21	205	15	219	AATCCGAGTGAATTTCGAGC	59273	20	ACACAAAATTCCCCTGAACC	58741	20	206	15	220
Quercus_contig_25042	1	c	(AAT)5tagtctcatcacaagtgctctgcacann(T)26	69	256	324	AAGGGTTCCTCTTCCATGTG	58989	20	CCCAACAATTTATTCCATTTCAA	59941	23	237	204	440	AAGGGTTCCTCTTCCATGTG	58989	20	CCCAACAATTTATTCCATTTCA	58716	22	237	204	440	AAGGGTTCCTCTTCCATGTG	58989	20	ACCCAACAATTTATTCCATTTCA	59491	23	238	204	441
Quercus_contig_25091	1	c	(T)15gggagaagggcgtttgann(T)26	60	786	845	CAATTCAATGCAGCTATGCG	60378	20	AGAACAACATGGGCCAATTC	59797	20	198	757	954	TTCAATGCAGCTATGCGTTT	59472	20	AGAACAACATGGGCCAATTC	59797	20	195	760	954	AATGCAGCTATGCGTTTGAA	59472	20	AGAACAACATGGGCCAATTC	59797	20	192	763	954
Quercus_contig_25125	1	c	(T)10gagttcactaatgtttga(T)11	39	694	732	AGGCTTAAAGAGCTCCTGGG	59976	20	GCGGTGAACTGAAAACAAAA	58796	20	138	651	788	AGGCTTAAAGAGCTCCTGGG	59976	20	ATGAAAGTTCGACACAACGC	58777	20	156	651	806	AGGCTTAAAGAGCTCCTGGG	59976	20	ACGCGGTGAACTGAAAACA	60294	19	140	651	790
Quercus_contig_25127	1	c	(CCT)7ccgccgctgtttcc(GTT)5gtcgtcgtctccgccgggaaatgatacggcgtcgtttgcggtggagaaagcggtgagtaggtggcgatgggg(GTT)5gtggtggagagagagcgaagtgggt(GA)6	174	817	990	CACCATCAGAGCCTCCTCTC	59945	20	TCCTCTCTTCCTCATCACCG	60340	20	269	764	1032	TCTCTGTTCTTGTCCTCCGC	60533	20	AATCCTCTTCGTCCGTTCCT	60074	20	269	780	1048	CACCATCAGAGCCTCCTCTC	59945	20	GTCCGTTCCTCTCTTCCTCA	59380	20	275	764	1038
Quercus_contig_25127	2	c	(TC)8cctctttctctaactctctgaaactctctcaca(CT)10	69	1120	1188	AGGAACGGACGAAGAGGATT	60074	20	AAAAGTGGGAGAGAAACGCA	59853	20	269	1029	1297	AGGAACGGACGAAGAGGATT	60074	20	AAAGTGGGAGAGAAACGCAA	59853	20	268	1029	1296	AGGAACGGACGAAGAGGATT	60074	20	GAGAGAAACGCAACACAGCA	60183	20	261	1029	1289
Quercus_contig_25132	1	c	(A)15ttgtcgatcttgctcagaaaatcaaaacccagtaag(TC)7	65	150	214	CGACAGCAAGACAAACCTCA	60025	20	GCGGATCTTCAGGAGAGCTA	59676	20	276	12	287	ACCGACAGCAAGACAAACCT	59769	20	GCGGATCTTCAGGAGAGCTA	59676	20	278	10	287	CCGACAGCAAGACAAACCTC	60833	20	GCGGATCTTCAGGAGAGCTA	59676	20	277	11	287
Quercus_contig_25140	1	c	(T)10attattattttaaattttcctgggtgaccaaactgttcgtttcaattaggttaggtgtactgactttattattttttttggttaa(T)10	105	98	202	TAGGTCTCCCAGCCTATCCA	59647	20	TGATAAACTCGGATTCCCCA	60266	20	209	57	265	CAGCCTATCCAAAACGATCC	59528	20	TGATAAACTCGGATTCCCCA	60266	20	200	66	265	TCTCCCAGCCTATCCAAAAC	59126	20	TGATAAACTCGGATTCCCCA	60266	20	205	61	265
Quercus_contig_25157	1	c	(TC)15aggtgaaagaagctcctctcaacgcgactttat(TC)7	77	33	109	TCTCAAACTCTCAAACTCAACCTC	59078	24	AGACCATAGCCTGCTCCCTT	60233	20	134	3	136	TTTCTCAAACTCTCAAACTCAACC	58980	24	AGACCATAGCCTGCTCCCTT	60233	20	136	1	136	TCTCAAACTCTCAAACTCAACCTCT	59977	25	AGACCATAGCCTGCTCCCTT	60233	20	134	3	136
Quercus_contig_25172	1	c	(AAG)7aggaaggtgaattagagaggagagagaaagactttatt(A)11c(A)10	81	46	126	CAAAGACACCACGACGATGA	60722	20	GTACTGCGCTTCCGCTAATC	60010	20	213	9	221	TCAAAGACACCACGACGATG	60722	20	GTACTGCGCTTCCGCTAATC	60010	20	214	8	221	AATCAAAGACACCACGACGA	59139	20	GTACTGCGCTTCCGCTAATC	60010	20	216	6	221
Quercus_contig_25321	2	c	(T)10cttcttcttgtttctatggtttc(AG)11atgagtttcttgtccaactgacagaagcaaagctt(A)11	101	830	930	CATCTCTCTGCGTTTGCTTG	59740	20	TGGAAAAATCGCTCTCCATT	59645	20	212	774	985	CATCTCTCTGCGTTTGCTTG	59740	20	TTGGAAAAATCGCTCTCCAT	59645	20	213	774	986	CATCTCTCTGCGTTTGCTTG	59740	20	ATTGGAAAAATCGCTCTCCA	59645	20	214	774	987
Quercus_contig_25333	1	c	(AG)6aagaaaggaattggagattttc(AG)7aaagagttttgaagagaacgggagtgatgtgtattttggaggttggagttggagatatcgatggttgttgaatttttggcggaggaattgaggagagac(AG)6	159	260	418	CGACGACTTGAGCCATTGT	59846	19	TGCTTAAACCCACAAATCCA	59013	20	276	237	512	CGACGACTTGAGCCATTGT	59846	19	CTGCTTAAACCCACAAATCCA	59982	21	277	237	513	CGACGACTTGAGCCATTGT	59846	19	CCCTGCTTAAACCCACAAAT	58949	20	279	237	515
Quercus_contig_25340	2	c	(A)10nnnnnnnnnnnnnnnnnnnnnnnnnnnnnnnnnnnnnnnnnnnnnnnnnnnnnnnnnnnnnnnnnnnnnnnnnnnn(T)10	96	281	376	CCGGTGAGATTGGATCTGAG	60612	20	AAACCAATAATGGCATTGGC	59666	20	234	230	463	TCTCTTCCGGTGAGATTGGA	60737	20	AAACCAATAATGGCATTGGC	59666	20	240	224	463	CTCTTCCGGTGAGATTGGAT	59090	20	AAACCAATAATGGCATTGGC	59666	20	239	225	463
Quercus_contig_25449	2	c	(T)13aa(TC)10	35	297	331	TTGAGGTGAGGGAGTGTGTG	59705	20	CCTCAGGCAGTGATTTTGGT	60111	20	238	178	415	TTGAGGTGAGGGAGTGTGTG	59705	20	GGGTAGGCTTTGCTCCTTCT	59848	20	267	178	444	TTGAGGTGAGGGAGTGTGTG	59705	20	AGGGTAGGCTTTGCTCCTTC	59848	20	268	178	445
Quercus_contig_25517	1	c	(TTC)6tttctttcggatcttctttgcagtctttgaaagatttgc(T)17	74	299	372	TTTCTCTTTCTATTCCCTATTCCCT	59140	25	GGATCCTGGTGAAAAAGCAA	60051	20	279	221	499	TTCTCTTTCTATTCCCTATTCCCT	57987	24	GGATCCTGGTGAAAAAGCAA	60051	20	278	222	499	CTTTCTCTTTCTATTCCCTATTCCCT	59908	26	GGATCCTGGTGAAAAAGCAA	60051	20	280	220	499
Quercus_contig_25551	2	c	(AT)7(GT)8	30	430	459	CTCCGAAGCTTTCAGGTACG	60008	20	ATAAAGAAAGCCAGGCAGCA	59982	20	188	316	503	TCCTCCGAAGCTTTCAGGTA	59948	20	ATAAAGAAAGCCAGGCAGCA	59982	20	190	314	503	AGTGATCGGCTGCAAGATTT	59843	20	ATAAAGAAAGCCAGGCAGCA	59982	20	128	376	503
Quercus_contig_25564	2	c	(C)12(A)13	25	223	247	ATCCCTCTCTCCCTCCAAAA	60008	20	CTGCTTCGGCTTCTGTACCT	59639	20	176	105	280	AAACTTTCGAAACCCACACG	60008	20	CTGCTTCGGCTTCTGTACCT	59639	20	159	122	280	GTGCACAGTGAAAAAGGGGT	60012	20	CTGCTTCGGCTTCTGTACCT	59639	20	265	16	280
Quercus_contig_25586	1	c	(CT)7ttctcttctagtttatctctgttttttttccttctctctctggttc(T)14	74	34	107	ACGGCCAACACACTCTCTCT	59907	20	CCGTAGGTATCCCTCCTTCC	59783	20	192	9	200	ACCTACGGCCAACACACTCT	59646	20	CCGTAGGTATCCCTCCTTCC	59783	20	196	5	200	CCTACGGCCAACACACTCTC	60711	20	CCGTAGGTATCCCTCCTTCC	59783	20	195	6	200
Quercus_contig_25599	1	c	(ACC)6acaatctcaatat(TTC)7	52	128	179	ATCACGACCCCAATTATCCA	60014	20	GCTGCTGGAGACTTCTAGCG	60440	20	174	34	207	TCACGACCCCAATTATCCAT	60014	20	GCTGCTGGAGACTTCTAGCG	60440	20	173	35	207	CCTCTAAATCACGACCCCAA	59926	20	GCTGCTGGAGACTTCTAGCG	60440	20	181	27	207
Quercus_contig_25604	2	c	(AAT)5(ATT)5	30	1037	1066	CTGGTTTGTGCGTTGAGCTA	60050	20	TTTGGATAAATTTCGAGGCG	60033	20	158	964	1121	ATACCAATCGGCGATACGAG	59945	20	TTTGGATAAATTTCGAGGCG	60033	20	246	876	1121	TTTCTGGTTTGTGCGTTGAG	59881	20	TTTGGATAAATTTCGAGGCG	60033	20	161	961	1121
Quercus_contig_25625	1	c	(A)13ttcgatttacagttacagtactgtaacagatcttaaaataaaatgcagagatcgttaacgtcgttgacgaaagcgcgagggttctgcacgaagaagc(CGG)5	125	64	188	TTGAGCTTCACTAAATCATTACTCTG	58313	26	TCTCGAACAGTACGGAGGCT	60012	20	218	0	217	TTGAGCTTCACTAAATCATTACTCTG	58313	26	CTTAGGGATCACAACCGGAA	59926	20	241	0	240	TTGAGCTTCACTAAATCATTACTCTG	58313	26	TTAGGGATCACAACCGGAAG	59926	20	240	0	239
Quercus_contig_25788	1	c	(T)10ctcgggaatcaaacaggtagagggg(GA)15	65	116	180	AGTCGGAAACGAGTTCGAGA	59989	20	CACTCAAAACCAATTCTACTTTCTCA	60089	26	161	51	211	AAACACAACGCGTTAGTCCC	60037	20	CACTCAAAACCAATTCTACTTTCTCA	60089	26	211	1	211	ATCGAAGAAGTCGGAAACGA	59813	20	CACTCAAAACCAATTCTACTTTCTCA	60089	26	169	43	211
Quercus_contig_25802	1	c	(CT)11(CA)6	34	57	90	TGCTCAAAGCCTTTCTACAAATTA	59492	24	GAAAGGGCTCCTGCTATGTG	59836	20	130	0	129	TGCTCAAAGCCTTTCTACAAATTA	59492	24	AAGGGCTCCTGCTATGTGAA	59836	20	128	0	127	TGCTCAAAGCCTTTCTACAAATTA	59492	24	AAAGGGCTCCTGCTATGTGA	59836	20	129	0	128
Quercus_contig_25841	1	c	(GT)9(CT)8	34	234	267	CAGATGGGAAAACTGGGAGA	60042	20	TACACCCACTGTTTGAGCCA	60152	20	192	102	293	GAGACACCCAGATGGGAAAA	59903	20	TACACCCACTGTTTGAGCCA	60152	20	200	94	293	ACAGCCAAAATCTCCACCAG	60111	20	TACACCCACTGTTTGAGCCA	60152	20	233	61	293
Quercus_contig_25855	1	c	(AC)6agccatggcgtgcagcagcatgataaccctctctcgccccactctctctccctctccctcc(TCT)7	94	53	146	CAAAGCCACAGAGAGCACAG	59770	20	GCTGTTTCTTGGAGGAGCTG	60134	20	233	16	248	AGCCACAGAGAGCACAGTCA	59764	20	GCTGTTTCTTGGAGGAGCTG	60134	20	230	19	248	AGCTCCAAAGCCACAGAGAG	59745	20	GCTGTTTCTTGGAGGAGCTG	60134	20	238	11	248
Quercus_contig_25875	2	c	(T)22nnnnnnnnagaaaatgtgagaaagcaagggaaataagc(T)10	70	444	513	TGTGGGAAATCAAAGGGAAA	60280	20	TAAGGGAGGAACACCGACAC	59966	20	235	378	612	TGTGGGAAATCAAAGGGAAA	60280	20	GTAAGGGAGGAACACCGACA	59966	20	236	378	613	TGTGGGAAATCAAAGGGAAA	60280	20	TGTAAGGGAGGAACACCGAC	59966	20	237	378	614
Quercus_contig_25877	1	c	(GATA)6aacctctcgcctctc(CT)8	55	49	103	GGCCCTCCTTTCCCTCTATT	60755	20	TTCAATGGATTCACCAGTGC	59502	20	151	14	164	GGCCCTCCTTTCCCTCTATT	60755	20	TGGTTTCTTGGCAGAGATGA	59369	20	175	14	188	GCCCTCCTTTCCCTCTATTTT	59925	21	TTCAATGGATTCACCAGTGC	59502	20	150	15	164
Quercus_contig_25902	1	c	(GA)10gtatacaattacaaatttggtggctctgtgttcatgtaaaaaaagttggttcttctgctttttaagcctggactaa(AG)8ttttgaaagtttg(T)13	138	1218	1355	ATACATATGGCCGTTGAGGC	59813	20	TCTAATGTGTAAACTTTCAAAACTCC	57274	26	276	1109	1384	TTGGGATGTGCACAACATTT	59823	20	ATGAATTATTACTCCACACAGAAGTC	57028	26	280	1129	1408	ATACATATGGCCGTTGAGGC	59813	20	GTCTAATGTGTAAACTTTCAAAACTCC	58018	27	277	1109	1385
Quercus_contig_25916	2	c	(T)11ctcttgttttttctccaccacaccgtatacccatatatctccatcctctcc(T)10	72	789	860	TTCTAATTTGAACCCACTGTTGAA	59913	24	GGAAGCATCGAAGAAGAGGA	59508	20	275	646	920	CTCTTTTCCTTTCTTTCATCCA	57610	22	AAAGGGGAAGCCCATTTTTA	59782	20	277	757	1033	CTCTTTTCCTTTCTTTCATCCA	57610	22	AACATTTGGGGCAACGAGTA	60365	20	206	757	962
Quercus_contig_25947	1	c	(A)12tgcac(TCTT)5	37	255	291	ACGAGGATCTTCCGTTCCTT	60074	20	CTTAAGCCCAAAACCCACAA	59968	20	243	172	414	GATCTTCCGTTCCTTTGCTG	59813	20	CTTAAGCCCAAAACCCACAA	59968	20	238	177	414	ACGAGGATCTTCCGTTCCTT	60074	20	TAAGCCCAAAACCCACAAAC	59839	20	241	172	412
Quercus_contig_25959	1	c	(AC)6aattactttagacgcattatatcaaacaccttcatactatacaaaaactcaagagtttccaatgaaccattaccactccaccgctaat(CA)6	112	223	334	TTACACCAACGACCATTCCA	59816	20	GGCCAGTACTAGTAGCCCCA	59218	20	257	153	409	TACACCAACGACCATTCCAA	59816	20	GGCCAGTACTAGTAGCCCCA	59218	20	256	154	409	TTACACCAACGACCATTCCA	59816	20	CCCCAATATCAGGGTAATCG	59111	20	242	153	394
Quercus_contig_26019	2	c	(T)15ggctgaaacggaattggaaaactgccaagccaaacagaaaagcttatcaggaaggaagtgataacatt(A)13	96	865	960	TGGCCGTAAAGGAAGAAAGA	59817	20	AAACCCATTTCCAGTCTCCC	60169	20	200	837	1036	TGGCCGTAAAGGAAGAAAGA	59817	20	AACCCATTTCCAGTCTCCCT	59795	20	199	837	1035	TGGCCGTAAAGGAAGAAAGA	59817	20	TCAATTTCCCACGGTTTTGT	60206	20	270	837	1106
Quercus_contig_26038	1	c	(T)10atagtattcgttctgaaaccataattctctgtcattttctcggcaaaattttgcgcttttttta(CT)15	104	337	440	ATCTGTCCCCATCCAATTCA	60135	20	TGCAGCTTATGCTTTCAACG	60155	20	229	295	523	ATCTGTCCCCATCCAATTCA	60135	20	CAATGCAGAGACAGGGTCAA	59831	20	257	295	551	ATCTGTCCCCATCCAATTCA	60135	20	GAGACAGGGTCAACGCTCAT	60269	20	250	295	544
Quercus_contig_26125	1	c	(TC)9agattggagcttctttcaggtccgccatggctg(CTT)5	66	60	125	AAAGCAAAGCAAACAAAATTCC	59665	22	GATCCATCGTCGTCCTGTTT	59934	20	204	24	227	AAAGCAAAGCAAACAAAATTCC	59665	22	GGATCAGAGAATTCGCCAAA	60155	20	137	24	160	AAAGCAAAGCAAACAAAATTCC	59665	22	TCCTGTTTGACATCGTCAGC	59837	20	192	24	215
Quercus_contig_26148	1	c	(GAAA)5gattctagtaatattccatg(A)12	52	1070	1121	CCGTTGTTCCGATCTCTTTC	59670	20	TGATATGGTTTGCTTTGCGA	60215	20	267	1047	1313	CATGGATTCAACCCGTTGTT	60615	20	TGATATGGTTTGCTTTGCGA	60215	20	279	1035	1313	CCGTTGTTCCGATCTCTTTC	59670	20	CGGTTTTTCACCGAACCATA	60722	20	133	1047	1179
Quercus_contig_26228	1	c	(GA)9tcacttttttgacaaaatctgcattttaatctaaagagaact(A)13	73	131	203	AACAATAAGATGCCGGATGC	59929	20	GGCTGTATGTAACAATGAAATGC	58581	23	210	31	240	AACAATAAGATGCCGGATGC	59929	20	AGGCTGTATGTAACAATGAAATGC	59482	24	211	31	241	CCGGATGCCAATAATGAGTT	59784	20	GGCTGTATGTAACAATGAAATGC	58581	23	198	43	240
Quercus_contig_26270	1	c	(TC)11t(AGA)6	41	308	348	TCTTCACACGCACACAGTCA	60070	20	GAGACCCATCATCCTTGGAA	59862	20	214	272	485	TCTTCACACGCACACAGTCA	60070	20	GCTCGCCAATGTTGTAAGGT	60140	20	151	272	422	TTGGCTTTGGATTTGGATTC	59878	20	GAGACCCATCATCCTTGGAA	59862	20	262	224	485
Quercus_contig_26292	2	c	(TC)17actgttcgcannctgttcgcactctcaaatctcaattctctctcttacttttt(A)11	98	699	796	CACCGCAATTCGCTTAAAAT	60095	20	AAACCCACGAACAAAACGAG	60008	20	177	660	836	CACCGCAATTCGCTTAAAAT	60095	20	AGCAAACCCACGAACAAAAC	60015	20	180	660	839	ATCCGAAGAAGTCAAGCCAA	59813	20	AAACCCACGAACAAAACGAG	60008	20	258	579	836
Quercus_contig_26301	1	c	(A)12g(A)11	24	210	233	ACCCACCCACAAAAATTGAG	59688	20	GGCTCATTGAGGATTGAACTTT	59598	22	251	66	316	ATCATTGAGCTGCATCGTGA	60386	20	GGCTCATTGAGGATTGAACTTT	59598	22	155	162	316	AACCCACCCACAAAAATTGA	60066	20	GGCTCATTGAGGATTGAACTT	58254	21	252	65	316
Quercus_contig_26334	1	c	(GT)6gagagagagatagagagagagaaaaagaagtgcatagaaattagattgacccttttggattctctcagattctcaaaggaggaccaaaaatttaggg(T)11	120	90	209	TTTGTTTCTCTTTCTCTTTCTCTTTC	58123	26	TCTGTGCAAAAACCAACAGAG	58960	21	270	1	270	TTTGTTTCTCTTTCTCTTTCTCTTTC	58123	26	CTCTGTGCAAAAACCAACAGAG	59951	22	271	1	271	CTTTGTTTCTCTTTCTCTTTCTCTTTC	58949	27	TCTGTGCAAAAACCAACAGAG	58960	21	271	0	270
Quercus_contig_26440	1	c	(T)13cgaaacactttttagaaagagaaacaaaaacaaaaagagatctgacacgttgtggtgta(AG)7	86	1914	1999	CGTTTTCCCGAACAGCTTTA	60236	20	GACGATACCACGACGCAAC	60136	19	193	1829	2021	TATCATCCACCAGAGGACCC	59737	20	GACGATACCACGACGCAAC	60136	19	278	1744	2021	CGTTTTCCCGAACAGCTTTA	60236	20	AATCGACGATACCACGACG	59537	19	197	1829	2025
Quercus_contig_26457	1	c	(CAT)8cnnnnnnnnnnnnnncagtttatggcatccttttaacttgttcatggaatttccttgaatctatactttcttggtacaaatcacactcccagcca(TCT)5	134	155	288	CCACTTCACCAACACAAGCA	60757	20	AAAGTGGCAGGAACCATCAC	59973	20	265	130	394	CCACTTCACCAACACAAGCA	60757	20	CCATTGAAAGCATCCCAAAT	59762	20	231	130	360	CCACTTCACCAACACAAGCA	60757	20	AAATACTGCCCCAAGAAGCA	59708	20	215	130	344
Quercus_contig_26488	2	c	(AT)11aatttaacatatacatatatgatttataatcaagttttagttttaagaaatttct(AG)8	93	632	724	AGCGGTTGTGGATTTAGCAT	59597	20	TCCTCTCAATCACACTGCAAA	59430	21	164	585	748	GCGGTTGTGGATTTAGCATT	59967	20	CTCCTCTCAATCACACTGCAA	59022	21	164	586	749	GCTCCACCAGAGGTGTATGG	60533	20	TCCTCTCAATCACACTGCAAA	59430	21	233	516	748
Quercus_contig_26515	2	c	(A)19nngaaacagagaaaagggtcaaagg(A)12	56	868	923	GGCTGGCATTCATTTTCTCT	59273	20	TGTTGTTTGTTGGGTGTATGC	59356	21	245	803	1047	TATTTTCGGCTGGCATTCAT	60424	20	TGTTTGTTGGGTGTATGCATTT	60152	22	249	796	1044	TATTTTCGGCTGGCATTCAT	60424	20	TGTCATTGTTGTTTGTTGGG	57837	20	258	796	1053
Quercus_contig_26574	1	c	(T)11c(T)10	22	200	221	CCCAAGAAAAAGGGGAAAAA	60258	20	CGAACGCTTTTCTCAAGACC	59993	20	215	157	371	CCCAAGAAAAAGGGGAAAAA	60258	20	TATCCCGTGCATGCAATCTA	60058	20	276	157	432	TCCCAATCCCAAATACTCCA	60126	20	AGCGCGGATTGACTAATGAC	60243	20	247	11	257
Quercus_contig_26600	1	c	(T)17anngcaaga(T)19	45	784	828	GAGGACCCTTGGTGATTTGA	59903	20	CGTGAATGCCTCAGACTTGA	59984	20	261	639	899	ATCATTTCCCAAAAGGGAGG	60124	20	CGTGAATGCCTCAGACTTGA	59984	20	277	623	899	GAGGACCCTTGGTGATTTGA	59903	20	CACATAGGATGCCGTGAATG	59948	20	273	639	911
Quercus_contig_26684	1	c	(A)12nnnnnnnnnnnnnnnnnnnnnnnnnnnnnnnnnnnnnnnnntttaatttttttttaataccatacc(A)10	88	203	290	TTAAAGTTGCCTGGTTGGCT	59747	20	CCTTAATACAATCAATCACCCCA	59957	23	193	174	366	TTAAAGTTGCCTGGTTGGCT	59747	20	CAATCACCCCACTAAAAATATGG	59507	23	181	174	354	TTTTGAAGGTTTGGGTTGGT	59308	20	CAATCAATCACCCCACTAAAAA	58852	22	272	87	358
Quercus_contig_26689	1	c	(T)14caaatcattcgatttcactctatcgaa(AG)10	61	3573	3633	TTCACCATCATCGTCTCCAA	60048	20	CCCTCAGTAAATTCCGCTCA	60206	20	181	3537	3717	TTTCACCATCATCGTCTCCA	60048	20	CCCTCAGTAAATTCCGCTCA	60206	20	182	3536	3717	TTCACCATCATCGTCTCCAA	60048	20	TTTTCCCTCCAAATTCTCCC	60237	20	149	3537	3685
Quercus_contig_26717	1	c	(TC)6tttttgccatctatatatacatacacatggttcttattatcccttcaagacgtacagatagattagataggtagacatagaaatac(AG)7	112	99	210	CCTAACTTCTCTTCGCTGCC	59218	20	CAATCCCATCTTCCTTTCCA	59864	20	251	40	290	CCTAACTTCTCTTCGCTGCC	59218	20	GTGCTGCTCAATCCCATCTT	60226	20	259	40	298	CCTAACTTCTCTTCGCTGCC	59218	20	TGCTCAATCCCATCTTCCTT	59629	20	255	40	294
Quercus_contig_26762	1	c	(TG)6(TC)7	26	168	193	TTACGGAGGAACGAAAATCG	60067	20	TTTTCCCAATTCAAATCGTTG	59797	21	202	65	266	CTCCATCGACTCGAGCTTTC	60096	20	TTTTCCCAATTCAAATCGTTG	59797	21	253	14	266	GTGAAATCGGAATCGGAGAG	59629	20	TTTTCCCAATTCAAATCGTTG	59797	21	147	120	266
Quercus_contig_26779	1	c	(AAT)5aaataaataaaaaaggaaaa(AAG)5	50	59	108	TCCATTTACAGCAAAAGGTGTT	58676	22	CTTTCGTCGTTAGCAGAGGG	60008	20	258	32	289	CTCCATTTACAGCAAAAGGTGTT	59589	23	CTTTCGTCGTTAGCAGAGGG	60008	20	259	31	289	TCCATTTACAGCAAAAGGTGTT	58676	22	GTGCCTGTCGAATTGTTCCT	60119	20	100	32	131
Quercus_contig_26795	2	c	(A)11ctcttttctttcttcgttcactattgtctcgctttgtattctcttttg(CT)15	89	2529	2617	GAAAGAAAAACACCCTCCCC	59783	20	TTGGTGAAGTTTTGTCGTCG	59734	20	224	2490	2713	GAAAGAAAAACACCCTCCCC	59783	20	GAAGTTTTGTCGTCGGCACT	60299	20	219	2490	2708	GAAAGAAAAACACCCTCCCC	59783	20	AGTTTTGTCGTCGGCACTGT	60754	20	217	2490	2706
Quercus_contig_26831	1	c	(T)14aaatattatg(GA)7a(AG)6	51	160	210	GATGGAATGGGAACAAAGACA	59782	21	TTCCACTTGTTTTTCCCGAC	59948	20	150	124	273	TGGAATGGGAACAAAGACAAA	60329	21	TTCCACTTGTTTTTCCCGAC	59948	20	148	126	273	GATGGAATGGGAACAAAGACA	59782	21	CTTGTTTTTCCCGACCAGAC	59569	20	145	124	268
Quercus_contig_26873	1	c	(T)10gcttgttctctcc(A)11cccagaaatt(GA)7	58	1241	1298	GAGCTACAGGTGGTCTTGCC	59874	20	TGAAACCCCCAAATCCAATA	59988	20	197	1128	1324	GGAGCTACAGGTGGTCTTGC	59874	20	TGAAACCCCCAAATCCAATA	59988	20	198	1127	1324	GAGCTACAGGTGGTCTTGCC	59874	20	AACTTGAAACCCCCAAATCC	60032	20	201	1128	1328
Quercus_contig_26906	1	c	(A)28nnnnnnnnnnnnnnnnnnnnnnnnnnnnnnnnnnnnnnnnnnnnnnnnnnnnnnnnnnnnnnnnn(A)13	106	369	474	ACTCAGCAGATGCACACACC	59905	20	ATCAAGCAAGTCATGCCACA	60272	20	254	330	583	ACTCAGCAGATGCACACACC	59905	20	ACTGTCAGGGACAAAGCCAG	60298	20	224	330	553	ACTCAGCAGATGCACACACC	59905	20	CAAGCAAGTCATGCCACAAG	60449	20	252	330	581
Quercus_contig_26936	2	c	(T)18aaatgacatagcttggtgagaatgtatatatatatc(TA)12	78	143	220	CCACAAACCTCAAGAAAGGG	59563	20	AATGACACTTCCCCCAAACA	60210	20	253	91	343	CCACAAACCTCAAGAAAGGG	59563	20	ACACTTCCCCCAAACATTCA	60210	20	249	91	339	CCACAAACCTCAAGAAAGGG	59563	20	TGACACTTCCCCCAAACATT	60210	20	251	91	341
Quercus_contig_26978	1	c	(GA)6a(AG)9	31	580	610	TGCAAATTCCAGTGTCCAAA	60088	20	CATGTAATGATCTCTCTCCCCC	59789	22	187	455	641	TGTCCAAAAAGGCCAACAAT	60344	20	CATGTAATGATCTCTCTCCCCC	59789	22	175	467	641	GTGCAAATTCCAGTGTCCAA	59547	20	CATGTAATGATCTCTCTCCCCC	59789	22	188	454	641
Quercus_contig_27001	1	c	(A)15(GAA)6	33	30	62	CCAATGGCAACTGCAAAAAT	60866	20	ACACTGATGGTGAGACGCTG	59897	20	109	1	109	CCAATGGCAACTGCAAAAAT	60866	20	GAAACGTAGGTGACGTGGGT	59891	20	136	1	136	CCAATGGCAACTGCAAAAAT	60866	20	TTGAAACGTAGGTGACGTGG	59609	20	138	1	138
Quercus_contig_27167	1	c	(T)17ctttttgggaaagctgaaatcttagtaacacctgcaaattttttgtaacttctcactccatgcagttctttgtgtgcgtgtgtgtgtctatgagagagg(GA)10	136	283	418	AACCCAACATCCAATAATCCA	59009	21	CCAAGGACATACAATAAAAAGTTGC	60167	25	273	177	449	CCAACATCCAATAATCCATTCC	60260	22	CCAAGGACATACAATAAAAAGTTGC	60167	25	270	180	449	CCCAACATCCAATAATCCATTC	60260	22	CCAAGGACATACAATAAAAAGTTGC	60167	25	271	179	449
Quercus_contig_27169	1	c	(TG)9ttcgagagacagagacagagacagagac(AG)7	60	141	200	CAGTCCCAGTTCCTCTCCAA	60229	20	GCAAAGACCCAGAAATCCAA	60051	20	155	104	258	CAGTCCCAGTTCCTCTCCAA	60229	20	TTGGCAAAGACCCAGAAATC	60051	20	158	104	261	CAGTCCCAGTTCCTCTCCAA	60229	20	TGATCTCGAAGTCCGATTCC	60158	20	213	104	316
Quercus_contig_27170	2	c	(A)13gaagctttccc(A)17nnnnnnnnnnnnnnnnnnnnnnnnnnnnnnnn(A)21	94	152	245	TTTTCCAAGCGCATTTTAGC	60335	20	CCATTCCGGAGTAGAAACCA	59926	20	279	71	349	CGCATTTTAGCAAACCCAAG	60610	20	CCATTCCGGAGTAGAAACCA	59926	20	270	80	349	CAAGCGCATTTTAGCAAACC	60749	20	CCATTCCGGAGTAGAAACCA	59926	20	274	76	349
Quercus_contig_27172	1	c	(A)13tcaattcccaccctcacaccgttagtccttgtaagaggaatcact(TC)8tgtg(TA)7	92	922	1013	GGGGACACTTTAAACCCCAT	59919	20	TCCTCCCCACATCGTTAGTC	59927	20	195	885	1079	GGGGACACTTTAAACCCCAT	59919	20	CAAAACAAAACCCTACCCCA	59696	20	162	885	1046	ACCTGGCAATGCAACTTTTC	60118	20	CAAAACAAAACCCTACCCCA	59696	20	279	768	1046
Quercus_contig_27181	2	c	(A)11g(A)10	22	453	474	TGGTTGTAACCAATCCCGTC	60615	20	TGATGAATAGTGAGGGCCAA	59075	20	157	364	520	TGGTTGTAACCAATCCCGTC	60615	20	GATGATGAATAGTGAGGGCCA	59909	21	159	364	522	TGGTTGTAACCAATCCCGTC	60615	20	GAGGGCCAATTAATTTCCAA	58875	20	146	364	509
Quercus_contig_27228	1	c	(T)10g(CTT)5	26	913	938	ACTTGACAATTCGACGGAGG	60111	20	CTCGAGCTAACCCCATGTTC	59694	20	237	796	1032	ACTTGACAATTCGACGGAGG	60111	20	TCTCGAGCTAACCCCATGTT	59694	20	238	796	1033	CTGTGGGCAACATCTCCTTT	60111	20	CTCGAGCTAACCCCATGTTC	59694	20	159	874	1032
Quercus_contig_27269	1	c	(A)13gaaacaacgttgctgacaattatttgtttgttcagaagagtcctccgaatattctggtcttggattaatgatccgttttgata(T)11gaatatgaaatatgaatagagaagagaggataggttcattatattc(A)10	163	554	716	TGCTGAATCGATGACCTACG	59823	20	CGCGCCCAATTACTTCAAT	60976	19	250	504	753	TGCTGAATCGATGACCTACG	59823	20	CTCTCGCGCCCAATTACTTC	62130	20	254	504	757	TCCAATGCTGAATCGATGAC	59610	20	CGCGCCCAATTACTTCAAT	60976	19	255	499	753
Quercus_contig_27275	1	c	(AG)7g(GA)6	27	74	100	GCCCAACGAGGAAAGTATCA	60074	20	TTGTTCATTGTCGGAATCCA	59900	20	255	29	283	AATATCAGCTCAGCCCAACG	60235	20	TTGTTCATTGTCGGAATCCA	59900	20	267	17	283	AATATCAGCTCAGCCCAACG	60235	20	CCTCTCTCTCAACTCGCGTC	60284	20	107	17	123
Quercus_contig_27359	1	c	(AG)9attccaagtttccaacaaaaagaagaaagaaa(AG)9atgatgg(GA)10	95	59	153	TGTGTCACTCTCTCAGCAAAGC	60775	22	TCTGAAGAGTCACCATTACCG	57812	21	170	34	203	TGTGTCACTCTCTCAGCAAAGC	60775	22	TCTGAAGAGTCACCATTACCGT	58721	22	170	34	203	TGTGTCACTCTCTCAGCAAAGC	60775	22	TGAAGAGTCACCATTACCGTACA	59548	23	168	34	201
Quercus_contig_27401	1	c	(A)10taccaatatctagaagcaggcgccaagaagnnnnnnnnnnnnnnnnnnnnnnnnnnnn(T)18	86	136	221	CCAAAACCATCTCCAATTTCA	59787	21	ACCGGCAAGAATTTTAGGGT	59835	20	199	65	263	CCAAAACCATCTCCAATTTCA	59787	21	TTGGCAATTCGGTCAAACTT	60481	20	221	65	285	TCCTACCAAAACCATCTCCAA	59415	21	ACCGGCAAGAATTTTAGGGT	59835	20	204	60	263
Quercus_contig_27419	1	c	(T)11cttttgcttcacagtgggttaagtttcatcagtatcaaagcagttctgttgctactttcaagcagatttaaaaaaa(AT)6	99	612	710	CCTCCAACTTTCCGATCAAA	60044	20	GCTAGGAAATCCACAGGCAG	59836	20	257	573	829	CCTCCAACTTTCCGATCAAA	60044	20	CTAGGAAATCCACAGGCAGC	59836	20	256	573	828	CCTCCAACTTTCCGATCAAA	60044	20	CTGGAGGGTGGAGCACTATC	59679	20	237	573	809
Quercus_contig_27423	2	c	(TGG)5aggagacttatatgcgtatggtgggagtgtggggtggggaactgggtgtggcaatgggtgtgggtgtgggtgtgggtgtggcaa(TGGGTG)5	129	370	498	TGGAGGTGGGGACTTGTACT	59425	20	CCTCCTCCACCACCAGTTTA	59959	20	231	342	572	AGGAGGGGGTGATGAGTACA	59380	20	CCTCCTCCACCACCAGTTTA	59959	20	267	306	572	GTAGTGAGGAGGAGGGGGTG	60901	20	CCTCCTCCACCACCAGTTTA	59959	20	276	297	572
Quercus_contig_27505	1	c	(T)28gggtttccacttcctc(T)14	58	147	204	GTGGAGTCTTCTCTTCCCCC	60050	20	GAGTTTTGGGGGTGGAATTT	60032	20	243	30	272	CCCTACCTCACATGTCCCAT	59655	20	GAGTTTTGGGGGTGGAATTT	60032	20	225	48	272	CCCTACCTCACATGTCCCAT	59655	20	AAGAGTTTTGGGGGTGGAAT	59668	20	227	48	274
Quercus_contig_27566	1	c	(A)21ggaaaaaagnn(A)20gtaaaaagtaaaagggtaattttataattt(A)10	92	359	450	AGCAAAAGAAAGCAAACCCC	60593	20	TGAGGAGACATTTGAGCGTG	59984	20	264	234	497	AGCAAAAGAAAGCAAACCCC	60593	20	CATTTGAGCGTGGTGAAAGA	59840	20	256	234	489	AGCAAAAGAAAGCAAACCCC	60593	20	TGAGCGTGGTGAAAGATTTG	59840	20	252	234	485
Quercus_contig_27566	2	c	(CT)9cctccaccgatctctctgacctgaagaaacagaaagatagatcgagaagagattggagttcccaaagtgaatttttggaaatgagagtttg(T)11	120	1126	1245	ATGTTGGATTTTCCGACACC	59653	20	CATCCCACATTTCCCACTTT	59647	20	271	1066	1336	GTTGGATTTTCCGACACCAG	60353	20	CATCCCACATTTCCCACTTT	59647	20	269	1068	1336	ATGTTGGATTTTCCGACACC	59653	20	GTCCACTCCATCCCACATTT	59636	20	279	1066	1344
Quercus_contig_27583	1	c	(CT)12ttcttattctgcaattcgtttccgtcaaattatcgccggaaaaatcattccactct(ATC)6	98	68	165	CGATTTCTCCTTCCCCTTTC	60011	20	ATATTCGGGATTCATGGCG	60643	19	186	43	228	TCGATTTCTCCTTCCCCTTT	60011	20	ATATTCGGGATTCATGGCG	60643	19	187	42	228	TTTTATAAACTCGCACGCCC	60095	20	ATATTCGGGATTCATGGCG	60643	19	228	1	228
Quercus_contig_27622	1	c	(TC)17tgatttatttatttctattttttaactttaaattcaaaaaatt(TA)7	91	64	154	GCTCTCCTTTCCTCTTCGCT	60233	20	TTTCAACCTATGCAAACCCC	59801	20	276	35	310	AGCTCTCCTTTCCTCTTCGC	60233	20	TTTCAACCTATGCAAACCCC	59801	20	277	34	310	CAGCTCTCCTTTCCTCTTCG	59304	20	TTTCAACCTATGCAAACCCC	59801	20	278	33	310
Quercus_contig_27630	1	c	(A)18ttnnatcac(A)13	40	742	781	ACATTGAGGGCTCAAAATCC	58984	20	TTCCATCACCAGAGGAAACC	59903	20	279	692	970	ACATTGAGGGCTCAAAATCC	58984	20	CCATCACCAGAGGAAACCAT	59779	20	277	692	968	CCCCTTCCCCATTGTAAATA	58621	20	TTCCATCACCAGAGGAAACC	59903	20	260	711	970
Quercus_contig_27630	2	c	(T)19nncgttcaa(T)14	42	2302	2343	TTACCTCCTTTGGTGATGGC	59933	20	CCTCATTTGCATGGTCATTG	59924	20	237	2228	2464	TTACCTCCTTTGGTGATGGC	59933	20	TCATTTGCATGGTCATTGCT	60080	20	235	2228	2462	TTCCACGGTCATTTACCTCC	59790	20	CCTCATTTGCATGGTCATTG	59924	20	249	2216	2464
Quercus_contig_27669	1	c	(T)11gcttttgaaaaattaaaaactcaaaaccaaaaacacatccagagaatgaaattc(TA)13	91	3065	3155	GCCTTTACACCCTTCCATGA	59933	20	ACCACCATCCCCTCTTTTTC	60169	20	247	2999	3245	GCCTTTACACCCTTCCATGA	59933	20	TTTTCTTAGCCTGCACCACC	60249	20	264	2999	3262	GCCTTTACACCCTTCCATGA	59933	20	CCACCATCCCCTCTTTTTCT	60298	20	246	2999	3244
Quercus_contig_27669	2	c	(T)16nnnnnnnnnnnnnnnnnnnnnnnnnnnnnnnnnnnnnnnnnnnnnnnnnnnnnnnnnnnnnnn(T)18	97	3308	3404	GGTGGTGCAGGCTAAGAAAA	60249	20	GGCTTAGCTCCACCTCACAC	59874	20	265	3243	3507	ATTAGCCTAAGCCGTGCAAA	59875	20	CCCAATTTCCCATTTTCTCC	60482	20	266	3181	3446	GGTGGTGCAGGCTAAGAAAA	60249	20	GTTGAAACGGCTTAGCTCCA	60386	20	273	3243	3515
Quercus_contig_27718	1	c	(A)39gatgattcatacattcaacttcgaagcagcagtacaacgctt(A)10	91	1294	1384	AGGGCGGAAAGCATGTTAAG	61473	20	TCAAGTTGAGGAATTGGGCT	59670	20	279	1190	1468	GGGCGGAAAGCATGTTAAG	60591	19	TCAAGTTGAGGAATTGGGCT	59670	20	278	1191	1468	GGCGGAAAGCATGTTAAGC	60736	19	TCAAGTTGAGGAATTGGGCT	59670	20	277	1192	1468
Quercus_contig_27727	1	c	(A)10ttataaattatgta(T)10	34	53	86	CAAAATTTAGGTTTAGAGTGTTCAAA	57356	26	ACTATTGCAAATCATGGGCG	60857	20	140	10	149	CAAAATTTAGGTTTAGAGTGTTCAAA	57356	26	GCAAAGGCAGCAAGATGATA	59019	20	177	10	186	CAAAATTTAGGTTTAGAGTGTTCAAA	57356	26	CTATTGCAAATCATGGGCG	60043	19	139	10	148
Quercus_contig_27739	1	c	(CT)9atatcgatctctctatcgcg(CT)8	54	30	83	GACGAAACCTCAGAGCCAAG	59989	20	AATATCACGGCTCGATTTGC	60067	20	198	3	200	AGACGAAACCTCAGAGCCAA	59989	20	AATATCACGGCTCGATTTGC	60067	20	199	2	200	GACGAAACCTCAGAGCCAAG	59989	20	CGAACAATGGCTCGAAATCT	60214	20	121	3	123
Quercus_contig_27778	1	c	(TC)6c(CT)10	33	49	81	CCACCTCCCTTTTTGCTTTT	60455	20	CCAAAGAAGCCCATCGATAA	60031	20	153	24	176	CCACCTCCCTTTTTGCTTTT	60455	20	TGCTTCAGTTCGAGGCTTTT	60132	20	112	24	135	CCACCTCCCTTTTTGCTTTT	60455	20	GAGGAAGACCCAAAGAAGCC	60190	20	162	24	185
Quercus_contig_27896	1	c	(GAT)5(GCT)6gatcataaagaccaaaacaaacacaggcctaactctaat(GGA)5	87	334	420	CCTTGAGAATTTCCTGCTCG	59948	20	CCAAAGCTTTCCCTCTGAAA	59424	20	194	302	495	CTCTTCGAAAATGACCTCCG	59807	20	CCAAAGCTTTCCCTCTGAAA	59424	20	235	261	495	AGTTCAAGCTCCGACTCCAG	59598	20	CCAAAGCTTTCCCTCTGAAA	59424	20	279	217	495
Quercus_contig_27978	2	c	(A)37nnnnnnnnnnnnnnnnnnnnn(A)30	88	1221	1308	CTACTTGATGCAAATGCGCT	59090	20	AAATCATGGTCCAGTCCCAA	60173	20	185	1175	1359	TACTTGATGCAAATGCGCTG	60947	20	AAATCATGGTCCAGTCCCAA	60173	20	184	1176	1359	CTACTTGATGCAAATGCGCT	59090	20	GCCACCATGTTCAGTCTTGA	59682	20	247	1175	1421
Quercus_contig_27994	1	c	(T)15caaann(T)10	31	814	844	TCTGGTGCCTTGTGCTTAAT	58379	20	CAATTAGGCGTCCTGTGAAGA	60256	21	280	663	942	TGGTGCCTTGTGCTTAATATG	58713	21	TCAATTAGGCGTCCTGTGAA	59272	20	279	665	943	CTGGTGCCTTGTGCTTAATATG	59669	22	TCAATTAGGCGTCCTGTGAA	59272	20	280	664	943
Quercus_contig_28002	1	c	(T)37nn(T)30gggtttttggggttgaaagattgggttgagaaatgagagtttgagactttggg(GA)8	138	912	1049	CCTCTGAGGCTGGGATTACA	60210	20	TCCCCTTCTTCCCTCTCCTA	60139	20	242	847	1088	CCTCTGAGGCTGGGATTACA	60210	20	CCCCTTCTTCCCTCTCCTAA	59640	20	241	847	1087	GAAGGGAGGTTGGCTTTTTG	60958	20	TCCCCTTCTTCCCTCTCCTA	60139	20	276	813	1088
Quercus_contig_28088	1	c	(TG)6aatgtgagaggccgtgtcaccatgt(GA)10	57	207	263	TCGAAGAGGAGAGGAGTCCA	60064	20	TCCCACACAAACTGACACAAA	60033	21	215	116	330	TCGAAGAGGAGAGGAGTCCA	60064	20	TTCCCACACAAACTGACACAA	60033	21	216	116	331	TCGAAGAGGAGAGGAGTCCA	60064	20	TTTCCCACACAAACTGACACA	60033	21	217	116	332
Quercus_contig_28089	2	c	(CTT)5gttggtctcgtcggcgaccattgttgtgcgttttagctctgaatcttcttcgacca(TGT)7tcagctgattcgattccaatctccaaaggaaa(AAG)5	139	341	479	TCCTCCGCTGAATTCTTGTT	59813	20	GGAGGAGGGAGAGAAACTGA	58385	20	248	255	502	CATTTTGAGGGTTTTGAGGC	59546	20	GGAGGAGGGAGAGAAACTGA	58385	20	274	229	502	CTCCTCCGCTGAATTCTTGT	59430	20	GGAGGAGGGAGAGAAACTGA	58385	20	249	254	502
Quercus_contig_28121	1	c	(TC)7acacaa(AC)6	32	141	172	TTTGTCCTCTGGAATCTGTGTG	60149	22	CCCCCATTTCACATTTCTCA	60692	20	160	72	231	TGTCCTCTGGAATCTGTGTGTC	60159	22	CCCCCATTTCACATTTCTCA	60692	20	158	74	231	TTGTCCTCTGGAATCTGTGTG	58710	21	CCCCCATTTCACATTTCTCA	60692	20	159	73	231
Quercus_contig_28158	1	c	(A)15nnnnnnnnnnnnnnnnnnnnnnnnnn(A)18	59	214	272	TGCTGGCCTTTCCTAAAAGA	59953	20	GAAAATGCTGCCCCTAGTTTT	59622	21	252	162	413	CATTGCTGGCCTTTCCTAAA	60202	20	GAAAATGCTGCCCCTAGTTTT	59622	21	255	159	413	TGCTGGCCTTTCCTAAAAGA	59953	20	GAAAATGCTGCCCCTAGTTT	58328	20	252	162	413
Quercus_contig_28161	1	c	(CT)9ttttttatcccagtctgagaagacatggtacagaggtacacagtgtcacgcacactctccgcttgtgagcagtgagagtgagtgagtccatttt(TC)13	138	541	678	CACAAACACCACCTACCACG	59914	20	GGGAACCCAGTTTTGTCCAT	60979	20	251	454	704	CACAAACACCACCTACCACG	59914	20	AGTTTCTCTGAAAGGCGGGA	61256	20	267	454	720	CACAAACACCACCTACCACG	59914	20	GAGTTTCTCTGAAAGGCGGG	61256	20	268	454	721
Quercus_contig_28185	2	c	(T)15accatacaactnnnnnnnnnnnnnnnctaag(T)16	62	1152	1213	CTTACCTGGAGGAGAAGGGG	60060	20	CAAACAAACCTCTGTTGCAGTT	59328	22	160	1082	1241	CTTACCTGGAGGAGAAGGGG	60060	20	AAACAAACCTCTGTTGCAGTTG	59328	22	159	1082	1240	TTACCTGGAGGAGAAGGGGT	59928	20	CAAACAAACCTCTGTTGCAGTT	59328	22	159	1083	1241
Quercus_contig_28228	1	c	(CT)10(AT)7	34	1067	1100	GCGCTGCCATTTATCTCTTC	59951	20	AAAGAATTAAACATCCACGAAAA	57009	23	125	1004	1128	AGAGCGGTCATTCCTTGAAA	59813	20	AAAGAATTAAACATCCACGAAAA	57009	23	177	952	1128	AAGAGCGGTCATTCCTTGAA	59813	20	AAAGAATTAAACATCCACGAAAA	57009	23	178	951	1128
Quercus_contig_28231	2	c	(AGC)7(AAC)8	45	129	173	AGGCAAAAAGCAAAAGCAAA	60000	20	TGAGGTTGATGCAGGAACAG	59831	20	222	60	281	AAGGCAAAAAGCAAAAGCAA	60000	20	TGAGGTTGATGCAGGAACAG	59831	20	223	59	281	AAAGGCAAAAAGCAAAAGCA	60000	20	TGAGGTTGATGCAGGAACAG	59831	20	224	58	281
Quercus_contig_28276	1	c	(TC)6tactccatttttgaatattcactctg(TC)8	54	341	394	TGCTGGGCTGGGTATCTACT	59717	20	CCCAAATCAAAATGCTTGCT	60074	20	128	314	441	TGCTGGGCTGGGTATCTACT	59717	20	AGCCCAAATCAAAATGCTTG	60074	20	130	314	443	TGCTGGGCTGGGTATCTACT	59717	20	CCATAGGAGCCCAAATCAAA	59894	20	137	314	450
Quercus_contig_28302	1	c	(TC)11aaactgagacaata(CT)10aacaaccaaatacactctt(TC)9	93	39	131	GTCCCTCTGTTCCCCTTCTC	60050	20	CGTCCGAATTAGACATGGGT	59813	20	204	0	203	CTCTGTTCCCCTTCTCTCCC	60186	20	CGTCCGAATTAGACATGGGT	59813	20	200	4	203	CCTCTGTTCCCCTTCTCTCC	60186	20	CGTCCGAATTAGACATGGGT	59813	20	201	3	203
Quercus_contig_28317	1	c	(CTC)5(CTA)9	42	252	293	TATCTCGCTCGCTCCATCTT	60081	20	AGGTGGGAGTGAAGGTGTTG	60002	20	133	217	349	TTCTATCTCGCTCGCTCCAT	60081	20	AGGTGGGAGTGAAGGTGTTG	60002	20	136	214	349	TATCTCGCTCGCTCCATCTT	60081	20	TTGTTCTTTTCCTCGACGCT	59993	20	209	217	425
[truncated: 9,305 more rows]
