# Supplementary material for: RNA-Seq Analysis of Quercus pubescens Leaves: De Novo Transcriptome Assembly, Annotation and Functional Markers Development
Source: PLoS One. 2014 Nov 13;9(11):e112487. doi: 10.1371/journal.pone.0112487 (PMC4231058; doi:10.1371/journal.pone.0112487)
Supplement: Table S5 — List of single nucleotide variants derived from Q. pubescens transcriptome with sequence annotation (BLAST hit, GO and EC). (XLS) [file pone.0112487.s007.xls]

## Sheet: t01_ATCACG_L004_R1_001 (pai...
Mapping	Reference Position	Type	Length	Reference	Allele	Count	Coverage	Average quality	Seq. Description	GOs	Enzyme Codes
Quercus_contig_1	1273	SNV	1	G	A	56	159	36.0536	hypothetical protein PRUPE_ppa002742mg	-
Quercus_contig_1	1318	SNV	1	T	C	53	135	37.4906	hypothetical protein PRUPE_ppa002742mg	-
Quercus_contig_1	2044	SNV	1	T	C	67	186	36.0299	hypothetical protein PRUPE_ppa002742mg	-	-
Quercus_contig_100	727	SNV	1	C	A	54	121	34.7593	heme-binding-like protein chloroplastic-like	-
Quercus_contig_1000	2302	SNV	1	T	A	153	242	36.1176	atp synthase subunit alpha	F:hydrolase activity; F:transporter activity; P:transport; P:cellular process; C:membrane; P:generation of precursor metabolites and energy; C:intracellular; P:biosynthetic process; P:nucleobase-containing compound metabolic process; F:nucleotide binding
Quercus_contig_10001	1779	SNV	1	C	A	6	10	37.6667	tmv resistance protein n	F:nucleic acid binding; P:defense response; F:ADP binding; F:ribonuclease H activity; P:signal transduction
Quercus_contig_10003	384	SNV	1	A	G	11	22	34.2727	hypothetical protein PRUPE_ppa007922mg	-
Quercus_contig_10005	598	SNV	1	T	A	12	20	38	unnamed protein product	-
Quercus_contig_10005	743	SNV	1	A	G	4	10	37	unnamed protein product	-
Quercus_contig_10005	906	SNV	1	C	T	4	10	35.25	unnamed protein product	-
Quercus_contig_10005	914	SNV	1	A	G	5	12	36.2	unnamed protein product	-
Quercus_contig_10005	982	SNV	1	C	A	6	15	37.6667	unnamed protein product	-	-
Quercus_contig_10008	835	SNV	1	T	C	24	59	35.1667	PREDICTED: uncharacterized protein LOC100256555	-
Quercus_contig_10009	189	SNV	1	C	T	16	37	35.125	unnamed protein product	-
Quercus_contig_10009	285	SNV	1	C	T	22	57	35.8182	unnamed protein product	-	-
Quercus_contig_10010	344	SNV	1	G	A	22	62	37.8636	hypothetical protein POPTR_0004s00660g	-
Quercus_contig_10011	1038	SNV	1	C	T	14	25	36.9286	PREDICTED: uncharacterized protein LOC100815261	-
Quercus_contig_10011	2521	SNV	1	T	C	29	50	35.8621	PREDICTED: uncharacterized protein LOC100815261	-	-
Quercus_contig_10011	2801	SNV	1	T	C	12	28	35.9167	PREDICTED: uncharacterized protein LOC100815261	-	(5.4) Intramolecular transferases (mutases)
Quercus_contig_10015	1274	SNV	1	G	A	6	11	36.8333	hypothetical protein CICLE_v10008279mg	-
Quercus_contig_10016	2174	SNV	1	G	A	12	30	35	superkiller viralicidic activity 2-like 2-like	P:signal transduction; P:reproduction; P:post-embryonic development; P:embryo development; P:cellular component organization; P:cellular protein modification process; F:hydrolase activity; P:anatomical structure morphogenesis; P:flower development; P:response to stress; P:response to abiotic stimulus; P:regulation of gene expression, epigenetic; P:nucleobase-containing compound metabolic process;…
Quercus_contig_10018	1467	SNV	1	A	G	46	130	38.3913	phosphate partial	-	-
Quercus_contig_10019	954	SNV	1	T	A	8	18	38.75	hypothetical protein PRUPE_ppa001057mg	-
Quercus_contig_10019	1221	SNV	1	G	A	12	20	37.1667	hypothetical protein PRUPE_ppa001057mg	-
Quercus_contig_10019	2220	SNV	1	C	T	19	42	37.7368	hypothetical protein PRUPE_ppa001057mg	-
Quercus_contig_10019	3018	SNV	1	A	G	8	17	35.625	hypothetical protein PRUPE_ppa001057mg	-	(2.7) Transferring phosphorous-containing groups
Quercus_contig_10021	200	SNV	1	A	G	9	17	34.2222	41762	F:RNA binding; F:nuclease activity; P:nucleobase-containing compound metabolic process	-
Quercus_contig_10024	1126	SNV	1	T	A	9	21	38.4444	s-adenosyl-l-methionine-dependent methyltransferases superfamily protein isoform 1	-
Quercus_contig_10024	1645	SNV	1	A	G	18	28	37.6667	s-adenosyl-l-methionine-dependent methyltransferases superfamily protein isoform 1	-
Quercus_contig_10024	2144	SNV	1	G	C	7	13	33.5714	s-adenosyl-l-methionine-dependent methyltransferases superfamily protein isoform 1	-	-
Quercus_contig_10024	2164	SNV	1	A	G	6	13	35.5	s-adenosyl-l-methionine-dependent methyltransferases superfamily protein isoform 1	-
Quercus_contig_10025	821	SNV	1	A	G	16	35	38.1875	signal recognition particle-related srp-related isoform 1	-	-
Quercus_contig_10026	142	SNV	1	C	T	44	93	33.75	unknown	F:binding; F:catalytic activity; P:metabolic process
Quercus_contig_10027	515	Insertion	1	-	T	9	18	39.2222	chorismate mutase	P:metabolic process; P:cellular process; F:catalytic activity; P:biosynthetic process;
Quercus_contig_10027	198	SNV	1	T	C	6	13	37.1667	chorismate mutase	P:metabolic process; P:cellular process; F:catalytic activity; P:biosynthetic process;
Quercus_contig_1003	947	SNV	1	C	G	89	93	37.4494	hypothetical protein POPTR_0005s12505g	-
Quercus_contig_10031	2432	SNV	1	A	G	23	62	38.7391	hypothetical protein PRUPE_ppa000480mg	-	-
Quercus_contig_10034	242	Deletion	1	A	-	11	31	32.9091	ribonucleoprotein, chloroplast, putative	F:nucleic acid binding; C:intracellular; F:nucleotide binding
Quercus_contig_10035	273	SNV	1	T	A	4	11	37.75	hypothetical protein PRUPE_ppa019814mg	-
Quercus_contig_10040	303	SNV	1	G	A	45	95	34.2444	hypothetical protein PRUPE_ppa000989mg	-
Quercus_contig_10040	900	SNV	1	G	A	42	75	37.1667	hypothetical protein PRUPE_ppa000989mg	-
Quercus_contig_10040	1263	SNV	1	G	A	73	165	37.6849	hypothetical protein PRUPE_ppa000989mg	-
Quercus_contig_10040	1664	SNV	1	G	A	62	129	38.6935	hypothetical protein PRUPE_ppa000989mg	-
Quercus_contig_10040	1992	SNV	1	A	G	40	108	37.55	hypothetical protein PRUPE_ppa000989mg	-
Quercus_contig_10040	2473	SNV	1	T	G	57	104	38.0702	hypothetical protein PRUPE_ppa000989mg	-
Quercus_contig_10040	2588	SNV	1	T	G	29	82	37.2414	hypothetical protein PRUPE_ppa000989mg	-	(3.1) Acting on ester bonds
Quercus_contig_10040	2626	SNV	1	A	G	39	82	35.9744	hypothetical protein PRUPE_ppa000989mg	-
Quercus_contig_10047	480	SNV	1	G	T	22	53	37.3182	delta -sterol-c5 -desaturase	-
Quercus_contig_1005	127	SNV	1	C	A	271	529	36.6029	glucose-1-phosphate adenylyltransferase small chloroplastic-like isoform 1	P:generation of precursor metabolites and energy; P:biosynthetic process; P:carbohydrate metabolic process; P:cellular process; C:plastid; F:transferase activity
Quercus_contig_1005	467	SNV	1	T	C	418	992	36.4163	glucose-1-phosphate adenylyltransferase small chloroplastic-like isoform 1	P:generation of precursor metabolites and energy; P:biosynthetic process; P:carbohydrate metabolic process; P:cellular process; C:plastid; F:transferase activity
Quercus_contig_10051	3010	Insertion	1	-	C	5	12	37.2	hypothetical protein VITISV_036657	F:transporter activity; C:membrane
Quercus_contig_10051	1212	SNV	1	C	A	18	44	38.2222	hypothetical protein VITISV_036657	F:transporter activity; C:membrane
Quercus_contig_10051	1596	SNV	1	C	T	27	58	37.2222	hypothetical protein VITISV_036657	F:transporter activity; C:membrane	(2.7) Transferring phosphorous-containing groups; (1.3) Acting on the CH-CH group of donors
Quercus_contig_10051	1725	SNV	1	A	G	16	41	38.0625	hypothetical protein VITISV_036657	F:transporter activity; C:membrane
Quercus_contig_10051	1872	SNV	1	G	T	17	33	35.6471	hypothetical protein VITISV_036657	F:transporter activity; C:membrane
Quercus_contig_10051	2578	SNV	1	C	T	41	102	35.6098	hypothetical protein VITISV_036657	F:transporter activity; C:membrane
Quercus_contig_10051	2962	SNV	1	G	A	7	14	33.2857	hypothetical protein VITISV_036657	F:transporter activity; C:membrane
Quercus_contig_10051	2968	SNV	1	G	A	7	16	34.5714	hypothetical protein VITISV_036657	F:transporter activity; C:membrane
Quercus_contig_1006	271	SNV	1	C	T	11	28	38.2727	unnamed protein product	-
Quercus_contig_10060	1860	SNV	1	C	T	13	27	39.6154	hypothetical protein PRUPE_ppa016512mg	-
Quercus_contig_10060	3448	SNV	1	A	C	13	31	37.3077	hypothetical protein PRUPE_ppa016512mg	-
Quercus_contig_10066	357	SNV	1	C	T	65	165	36.6923	alpha tubulin	C:cytoskeleton; P:cellular component organization; P:cellular process; P:nucleobase-containing compound metabolic process; P:catabolic process; F:hydrolase activity; F:structural molecule activity; C:cytoplasm; F:nucleotide binding
Quercus_contig_10069	295	SNV	1	G	A	7	18	39.1429	mediator of rna polymerase ii transcription subunit 33b-like	-	-
Quercus_contig_10069	952	SNV	1	G	A	18	51	37.1111	mediator of rna polymerase ii transcription subunit 33b-like	-
Quercus_contig_10069	973	SNV	1	A	G	17	46	36.3529	mediator of rna polymerase ii transcription subunit 33b-like	-
Quercus_contig_10069	3212	SNV	1	T	G	20	56	38.4	mediator of rna polymerase ii transcription subunit 33b-like	-
Quercus_contig_10069	1184	SNV	1	G	A	12	20	38.5833	mediator of rna polymerase ii transcription subunit 33b-like	-
Quercus_contig_1007	419	SNV	1	A	G	69	186	37.4783	caffeic acid o-methyltransferase	F:transferase activity; F:protein binding; P:metabolic process; P:cellular process
Quercus_contig_10072	294	SNV	1	G	A	18	43	35.9444	hypothetical protein POPTR_0001s23210g	-
Quercus_contig_10078	305	SNV	1	C	T	7	19	37.7143	hypothetical protein PRUPE_ppa016366mg	-
Quercus_contig_10078	148	SNV	1	A	G	6	17	34.1667	hypothetical protein PRUPE_ppa016366mg	-
Quercus_contig_10081	530	SNV	1	A	G	7	17	39.5714	PREDICTED: uncharacterized protein LOC100252927	C:mitochondrion; F:molecular_function
Quercus_contig_1009	815	SNV	1	C	T	5	10	38.6	leucine-rich repeat family protein	-
Quercus_contig_1009	1002	SNV	1	A	G	8	15	35.375	leucine-rich repeat family protein	-
Quercus_contig_1009	1186	SNV	1	A	G	6	13	38.8333	leucine-rich repeat family protein	-	-
Quercus_contig_1009	1455	SNV	1	T	C	5	13	34.8	leucine-rich repeat family protein	-
Quercus_contig_1009	1278	SNV	1	T	C	11	17	38	leucine-rich repeat family protein	-
Quercus_contig_10090	428	Insertion	1	-	T	16	27	37.9375	protein phosphatase	F:hydrolase activity
Quercus_contig_10090	712	SNV	1	G	A	21	58	38.1429	protein phosphatase	F:hydrolase activity
Quercus_contig_10091	751	SNV	1	C	T	11	18	36.2727	mitochondrial uncoupling protein 4-like	-	-
Quercus_contig_10091	768	SNV	1	T	A	9	17	32.7778	mitochondrial uncoupling protein 4-like	-
Quercus_contig_10097	1336	SNV	1	C	G	20	48	38.35	predicted protein	F:molecular_function; P:biological_process
Quercus_contig_10097	1434	SNV	1	T	C	32	74	39.375	predicted protein	F:molecular_function; P:biological_process
Quercus_contig_10097	1463	SNV	1	A	G	39	105	39.3077	predicted protein	F:molecular_function; P:biological_process
Quercus_contig_10097	1508	SNV	1	A	G	40	95	37.225	predicted protein	F:molecular_function; P:biological_process
Quercus_contig_10097	1522	SNV	1	C	A	44	96	37.6591	predicted protein	F:molecular_function; P:biological_process
Quercus_contig_10097	1531	SNV	1	G	A	48	98	38.4583	predicted protein	F:molecular_function; P:biological_process
Quercus_contig_10097	1544	SNV	1	G	A	56	101	36.9286	predicted protein	F:molecular_function; P:biological_process
Quercus_contig_10097	1548	SNV	1	T	C	55	88	37.9273	predicted protein	F:molecular_function; P:biological_process
Quercus_contig_10097	2138	SNV	1	C	A	43	96	39.1163	predicted protein	F:molecular_function; P:biological_process
Quercus_contig_10097	1553	SNV	1	A	G	60	89	37.05	predicted protein	F:molecular_function; P:biological_process
Quercus_contig_10099	1590	Insertion	1	-	A	6	17	39	---NA---	-
Quercus_contig_10099	627	SNV	1	A	T	11	11	37.3636	---NA---	-
Quercus_contig_1010	510	SNV	1	G	A	4	11	40.5	f-box protein at2g32560-like isoform 2	-
Quercus_contig_10101	1132	SNV	1	G	A	8	10	36.75	hypothetical protein PRUPE_ppa007160mg	-
Quercus_contig_10104	304	SNV	1	T	C	20	33	37.5	hypothetical protein POPTR_0012s09390g	-
Quercus_contig_10104	349	SNV	1	C	T	18	31	38.6111	hypothetical protein POPTR_0012s09390g	-
Quercus_contig_10104	2449	SNV	1	A	G	24	40	38	hypothetical protein POPTR_0012s09390g	-
Quercus_contig_10104	3028	SNV	1	A	G	8	20	38.125	hypothetical protein POPTR_0012s09390g	-	(2.3) Acyltransferases
Quercus_contig_10104	4210	SNV	1	G	A	24	54	34.7917	hypothetical protein POPTR_0012s09390g	-
Quercus_contig_10109	597	SNV	1	G	A	32	65	36.75	hypothetical protein CICLE_v10030901mg	-
Quercus_contig_10109	740	SNV	1	T	C	23	64	36.6	hypothetical protein CICLE_v10030901mg	-
Quercus_contig_10114	562	SNV	1	G	A	10	26	36.2	hypothetical protein PRUPE_ppa001605mg	-
Quercus_contig_10114	736	SNV	1	G	A	10	23	37	hypothetical protein PRUPE_ppa001605mg	-	-
Quercus_contig_10114	925	SNV	1	G	T	11	28	37.9091	hypothetical protein PRUPE_ppa001605mg	-
Quercus_contig_10114	1360	SNV	1	A	G	20	51	36.9	hypothetical protein PRUPE_ppa001605mg	-
Quercus_contig_10114	1750	SNV	1	C	T	37	82	37.7297	hypothetical protein PRUPE_ppa001605mg	-
Quercus_contig_10114	2109	SNV	1	A	T	25	54	36.68	hypothetical protein PRUPE_ppa001605mg	-	-
Quercus_contig_10115	493	SNV	1	C	T	24	59	36.0833	nucleotide pyrophosphatase	F:binding; F:hydrolase activity
Quercus_contig_10115	922	SNV	1	A	G	39	74	37.7949	nucleotide pyrophosphatase	F:binding; F:hydrolase activity
Quercus_contig_10115	1213	SNV	1	G	A	27	71	34.9259	nucleotide pyrophosphatase	F:binding; F:hydrolase activity
Quercus_contig_10115	1663	SNV	1	A	G	67	137	36.6716	nucleotide pyrophosphatase	F:binding; F:hydrolase activity	-
Quercus_contig_10115	1870	SNV	1	G	A	25	71	37.44	nucleotide pyrophosphatase	F:binding; F:hydrolase activity
Quercus_contig_10122	1565	SNV	1	C	T	12	19	38.8333	ribosomal rna small subunit methyltransferase a-like	-	(3.2) Glycosylases; (2.4) Glycosyltransferases
Quercus_contig_10122	1829	SNV	1	G	A	12	25	39.25	ribosomal rna small subunit methyltransferase a-like	-
Quercus_contig_10122	1919	SNV	1	T	C	16	41	36.5625	ribosomal rna small subunit methyltransferase a-like	-	(1.1) Acting on the CH-OH group of donors
Quercus_contig_10122	1945	SNV	1	A	G	13	36	36.7692	ribosomal rna small subunit methyltransferase a-like	-
Quercus_contig_10122	2010	SNV	1	T	C	11	24	39.8182	ribosomal rna small subunit methyltransferase a-like	-
Quercus_contig_10122	2249	SNV	1	A	G	16	31	36.5625	ribosomal rna small subunit methyltransferase a-like	-
Quercus_contig_10122	1320	SNV	1	G	A	6	15	38.6667	ribosomal rna small subunit methyltransferase a-like	-
Quercus_contig_10132	1207	MNV	2	GG	AT	29	81	38.3276	hypothetical protein PRUPE_ppa024138mg	-	(4.1) Carbon-carbon lyases
Quercus_contig_10132	497	SNV	1	G	A	19	46	38.1579	hypothetical protein PRUPE_ppa024138mg	-	-
Quercus_contig_10132	1193	SNV	1	T	A	34	78	38.7059	hypothetical protein PRUPE_ppa024138mg	-	(3.4) Acting on peptide bonds (peptide hydrolases)
Quercus_contig_10132	1351	SNV	1	T	C	28	78	36.25	hypothetical protein PRUPE_ppa024138mg	-
Quercus_contig_10133	428	SNV	1	T	G	19	46	38.1579	alcohol dehydrogenase transcription factor myb sant-like family protein	-
Quercus_contig_10135	476	SNV	1	T	C	35	73	36.6286	peroxisomal membrane 22 kda (mpv17 pmp22) family protein isoform 1	-
Quercus_contig_10136	390	SNV	1	C	T	24	59	37.9583	protein far1-related sequence partial	-
Quercus_contig_10139	1960	SNV	1	T	A	15	36	37.8667	trna uridine 5-carboxymethylaminomethyl modification enzyme -like	-
Quercus_contig_10140	553	SNV	1	T	A	17	41	37.4118	receptor protein kinase clavata1	P:metabolic process; C:membrane; F:nucleotide binding; P:cellular protein modification process; P:signal transduction; F:kinase activity; F:signal transducer activity; F:catalytic activity	-
Quercus_contig_10141	616	SNV	1	C	T	53	127	37.1509	isoamylase 1 isoform 2	-	-
Quercus_contig_10141	847	SNV	1	C	T	45	79	37.8	isoamylase 1 isoform 2	-	-
Quercus_contig_10141	1849	SNV	1	T	A	31	67	37.5161	isoamylase 1 isoform 2	-
Quercus_contig_10141	2110	SNV	1	G	A	20	48	34.75	isoamylase 1 isoform 2	-
Quercus_contig_10157	645	SNV	1	C	T	7	19	37.4286	hypothetical protein PRUPE_ppa004795mg	-
Quercus_contig_10161	840	SNV	1	C	T	49	108	38.3878	hypothetical protein POPTR_0013s11060g	-
Quercus_contig_10174	450	SNV	1	G	A	19	54	38.3158	graves disease carrier	-	(6.1) Forming carbon-oxygen bonds
Quercus_contig_10174	560	SNV	1	G	A	24	54	31.7083	graves disease carrier	-	-
Quercus_contig_10175	211	SNV	1	G	A	5	12	35.8	hypothetical protein PRUPE_ppa008932mg	-
Quercus_contig_10177	1067	SNV	1	C	T	7	12	34.1429	hypothetical protein PRUPE_ppa018839mg	-
Quercus_contig_10177	1227	SNV	1	T	C	4	10	35.5	hypothetical protein PRUPE_ppa018839mg	-	-
Quercus_contig_1018	279	SNV	1	A	T	20	54	35.1	ps0380ubiquitin precursor - rice	-	-
Quercus_contig_10180	176	SNV	1	G	A	8	16	36.875	hypothetical protein CICLE_v10031327mg	-
Quercus_contig_10186	724	SNV	1	G	A	15	30	33.8667	hypothetical protein PRUPE_ppa001133mg	-
Quercus_contig_10186	1669	SNV	1	C	T	28	74	36.4286	hypothetical protein PRUPE_ppa001133mg	-	(4.9) NA
Quercus_contig_10187	349	SNV	1	A	C	122	276	36.4878	PREDICTED: uncharacterized protein LOC100247499	F:binding
Quercus_contig_10187	515	SNV	1	T	C	108	270	35.5741	PREDICTED: uncharacterized protein LOC100247499	F:binding
Quercus_contig_10187	910	SNV	1	C	G	92	180	38.8804	PREDICTED: uncharacterized protein LOC100247499	F:binding
Quercus_contig_10187	913	SNV	1	T	C	93	182	38.7419	PREDICTED: uncharacterized protein LOC100247499	F:binding
Quercus_contig_10187	1085	SNV	1	A	G	53	127	37.6226	PREDICTED: uncharacterized protein LOC100247499	F:binding
Quercus_contig_10188	408	SNV	1	G	A	8	22	37.75	hypothetical protein PRUPE_ppa004731mg	-
Quercus_contig_1019	484	SNV	1	C	T	234	632	37.6795	heat shock cognate protein 70-1 isoform 1	-
Quercus_contig_1019	1132	SNV	1	A	G	782	2186	37.9923	heat shock cognate protein 70-1 isoform 1	-
Quercus_contig_1019	1483	SNV	1	T	C	618	1567	38.0775	heat shock cognate protein 70-1 isoform 1	-
Quercus_contig_1019	1648	SNV	1	A	G	519	1115	35.1715	heat shock cognate protein 70-1 isoform 1	-	-
Quercus_contig_10190	3004	Insertion	1	-	A	19	50	39.6842	hypothetical protein PRUPE_ppa001097mg	-
Quercus_contig_10190	1463	SNV	1	A	G	21	58	36.5714	hypothetical protein PRUPE_ppa001097mg	-
Quercus_contig_10190	1532	SNV	1	C	T	22	49	38.8182	hypothetical protein PRUPE_ppa001097mg	-
Quercus_contig_10190	1730	SNV	1	T	G	29	59	37.069	hypothetical protein PRUPE_ppa001097mg	-
Quercus_contig_10190	2332	SNV	1	T	C	12	34	36.3333	hypothetical protein PRUPE_ppa001097mg	-
Quercus_contig_10190	2597	SNV	1	T	G	39	74	38.1282	hypothetical protein PRUPE_ppa001097mg	-
Quercus_contig_10190	3294	SNV	1	G	C	12	21	36.5	hypothetical protein PRUPE_ppa001097mg	-
Quercus_contig_10191	528	SNV	1	G	A	25	69	36.3462	monogalactosyl diacylglycerol synthase 1	-
Quercus_contig_10193	212	SNV	1	G	C	18	31	36.3333	hypothetical protein PRUPE_ppa003059mg	-
Quercus_contig_10196	479	SNV	1	G	C	4	10	39.75	glycosyl hydrolases family 32 protein isoform 1	-
Quercus_contig_10199	292	SNV	1	A	G	17	42	35.5294	hypothetical protein PRUPE_ppa009667mg	-
Quercus_contig_10199	395	SNV	1	G	C	18	42	35.1667	hypothetical protein PRUPE_ppa009667mg	-
Quercus_contig_102	2173	SNV	1	A	G	14	31	38.8571	probable protein phosphatase 2c 23-like isoform 2	-
Quercus_contig_10200	268	SNV	1	G	A	12	18	36.4167	transducin family protein	-
Quercus_contig_10201	234	SNV	1	C	T	62	126	36.6774	conserved hypothetical protein	-
Quercus_contig_10201	391	SNV	1	T	C	74	150	37.5811	conserved hypothetical protein	-	(1.1) Acting on the CH-OH group of donors
Quercus_contig_10202	804	SNV	1	T	C	9	13	36.1111	protein transport protein sec31a-like	-
Quercus_contig_10203	409	SNV	1	A	G	95	203	37.4737	unknown	F:binding
Quercus_contig_10208	379	SNV	1	A	C	52	106	37.2885	hypothetical protein PRUPE_ppa003658mg	-
Quercus_contig_10208	797	SNV	1	G	T	28	62	31.4483	hypothetical protein PRUPE_ppa003658mg	-
Quercus_contig_10208	1000	SNV	1	G	C	33	63	36.1212	hypothetical protein PRUPE_ppa003658mg	-
Quercus_contig_10208	1051	SNV	1	G	A	46	65	35.3913	hypothetical protein PRUPE_ppa003658mg	-	(1.6) Acting on NADH or NADPH
Quercus_contig_10212	331	SNV	1	C	T	9	25	37.7778	PREDICTED: uncharacterized protein LOC100252268	F:molecular_function; P:biological_process	(1.1) Acting on the CH-OH group of donors
Quercus_contig_10215	261	SNV	1	A	G	12	21	36.9167	hypothetical protein PRUPE_ppa007455mg	-
Quercus_contig_10215	979	SNV	1	A	G	23	50	37.1304	hypothetical protein PRUPE_ppa007455mg	-
Quercus_contig_10217	521	SNV	1	T	C	21	36	37.6667	pentatricopeptide repeat-containing	-
Quercus_contig_10217	1321	SNV	1	T	C	24	51	39.5833	pentatricopeptide repeat-containing	-	(2.7) Transferring phosphorous-containing groups; (2.7) Transferring phosphorous-containing groups
Quercus_contig_10217	451	SNV	1	G	A	15	23	35.6	pentatricopeptide repeat-containing	-	-
Quercus_contig_10217	509	SNV	1	A	G	20	30	37.8	pentatricopeptide repeat-containing	-
Quercus_contig_10217	1823	SNV	1	T	C	9	23	35.7778	pentatricopeptide repeat-containing	-
Quercus_contig_10218	1081	Deletion	1	A	-	16	25	34.4375	hypothetical protein VITISV_011419	F:zinc ion binding	-
Quercus_contig_10218	1014	SNV	1	T	A	14	26	34.4286	hypothetical protein VITISV_011419	F:zinc ion binding
Quercus_contig_10218	1018	SNV	1	G	A	15	29	35.3333	hypothetical protein VITISV_011419	F:zinc ion binding
Quercus_contig_1022	630	Deletion	8	TTTTTTNN	-	11	13	39	hypothetical protein CICLE_v10000378mg	-
Quercus_contig_1022	1677	SNV	1	T	C	34	91	36.9118	hypothetical protein CICLE_v10000378mg	-
Quercus_contig_10221	285	SNV	1	C	T	18	49	36.7222	hypothetical protein CICLE_v10014543mg	-
Quercus_contig_10221	416	SNV	1	A	G	31	60	36.5484	hypothetical protein CICLE_v10014543mg	-
Quercus_contig_10221	1381	SNV	1	T	C	24	54	35.8333	hypothetical protein CICLE_v10014543mg	-
Quercus_contig_10221	1528	SNV	1	G	A	31	50	37.9355	hypothetical protein CICLE_v10014543mg	-
Quercus_contig_10227	1417	SNV	1	G	C	8	19	37.125	hypothetical protein EUTSA_v10011267mg	-
Quercus_contig_10234	435	Insertion	1	-	T	53	123	37.2642	hypothetical protein PRUPE_ppa017907mg	-
Quercus_contig_10237	189	SNV	1	T	C	65	156	36.7846	hypothetical protein PRUPE_ppa004606mg	-	-
Quercus_contig_10239	287	SNV	1	C	A	8	19	37.25	protein rer1a-like	-
Quercus_contig_10239	363	SNV	1	C	G	13	34	39.5385	protein rer1a-like	-	-
Quercus_contig_10239	762	SNV	1	T	G	40	74	36.625	protein rer1a-like	-
Quercus_contig_10239	972	SNV	1	T	G	22	50	35.8182	protein rer1a-like	-
Quercus_contig_10240	572	SNV	1	T	G	11	24	39.4545	hypothetical protein PRUPE_ppa001015mg	-	-
Quercus_contig_10240	1743	SNV	1	C	T	6	17	36.3333	hypothetical protein PRUPE_ppa001015mg	-
Quercus_contig_10240	1509	SNV	1	A	G	21	24	39.1429	hypothetical protein PRUPE_ppa001015mg	-
Quercus_contig_10241	446	SNV	1	G	A	5	12	38.2	abscisic acid-deficient 4	-
Quercus_contig_10245	3157	Deletion	1	T	-	5	12	36.2	superkiller viralicidic activity 2-like 2	-
Quercus_contig_10245	3145	MNV	2	TC	CG	5	11	38.4	superkiller viralicidic activity 2-like 2	-
Quercus_contig_10245	247	SNV	1	G	A	8	18	38	superkiller viralicidic activity 2-like 2	-
Quercus_contig_10245	503	SNV	1	G	A	8	18	38.125	superkiller viralicidic activity 2-like 2	-	-
Quercus_contig_10245	1082	SNV	1	C	T	10	21	36.6	superkiller viralicidic activity 2-like 2	-
Quercus_contig_10245	2639	SNV	1	T	A	13	33	37.4615	superkiller viralicidic activity 2-like 2	-
Quercus_contig_10245	3155	SNV	1	T	G	6	12	36.8333	superkiller viralicidic activity 2-like 2	-
Quercus_contig_10246	524	SNV	1	C	T	25	52	38.24	hypothetical protein PRUPE_ppa006766mg	-
Quercus_contig_10246	1331	SNV	1	T	G	11	31	35.7273	hypothetical protein PRUPE_ppa006766mg	-
Quercus_contig_1025	491	SNV	1	G	C	42	93	35.5	nitrate reductase	-
Quercus_contig_1025	2186	SNV	1	G	A	56	134	36.5	nitrate reductase	-
Quercus_contig_1025	2688	SNV	1	A	T	35	86	38.8286	nitrate reductase	-
Quercus_contig_10250	582	SNV	1	T	C	18	43	38.5556	poly polymerase 1 isoform 3	-	(3.5) Acting on carbon-nitrogen bonds, other than peptide bonds
Quercus_contig_10250	646	SNV	1	G	A	23	45	35.9565	poly polymerase 1 isoform 3	-
Quercus_contig_10252	249	SNV	1	T	C	11	23	36.0909	PREDICTED: uncharacterized protein LOC101302047	-	-
Quercus_contig_10252	421	SNV	1	C	G	8	19	32.5	PREDICTED: uncharacterized protein LOC101302047	-
Quercus_contig_10259	1718	SNV	1	A	G	70	124	37.8857	heat shock transcription factor a2 isoform partial	-
Quercus_contig_10259	1775	SNV	1	A	G	53	109	37.4444	heat shock transcription factor a2 isoform partial	-
Quercus_contig_1026	612	SNV	1	T	A	478	1015	38.5167	short-chain dehydrogenase tic chloroplastic	-	-
Quercus_contig_10260	300	SNV	1	G	A	25	60	36.92	hypothetical protein PRUPE_ppa013526mg	-
Quercus_contig_10265	134	SNV	1	T	C	14	40	35.1429	---NA---	-
Quercus_contig_10269	347	Insertion	1	-	T	5	10	34.4	PREDICTED: uncharacterized protein LOC100244469	F:metal ion binding; F:zinc ion binding
Quercus_contig_10269	831	SNV	1	T	C	14	37	38.3571	PREDICTED: uncharacterized protein LOC100244469	F:metal ion binding; F:zinc ion binding
Quercus_contig_10269	2084	SNV	1	C	T	13	37	37.8462	PREDICTED: uncharacterized protein LOC100244469	F:metal ion binding; F:zinc ion binding
Quercus_contig_10269	3099	SNV	1	T	C	21	34	36.5714	PREDICTED: uncharacterized protein LOC100244469	F:metal ion binding; F:zinc ion binding
Quercus_contig_10271	447	SNV	1	T	C	15	26	37.2667	lipoamide acyltransferase component of branched-chain alpha-keto acid	F:transferase activity; P:biosynthetic process; P:cellular process; P:lipid metabolic process; F:binding
Quercus_contig_10271	468	SNV	1	T	A	15	29	39.6	lipoamide acyltransferase component of branched-chain alpha-keto acid	F:transferase activity; P:biosynthetic process; P:cellular process; P:lipid metabolic process; F:binding
Quercus_contig_10271	899	SNV	1	A	G	20	37	37.25	lipoamide acyltransferase component of branched-chain alpha-keto acid	F:transferase activity; P:biosynthetic process; P:cellular process; P:lipid metabolic process; F:binding
Quercus_contig_10271	918	SNV	1	G	A	22	42	32.7273	lipoamide acyltransferase component of branched-chain alpha-keto acid	F:transferase activity; P:biosynthetic process; P:cellular process; P:lipid metabolic process; F:binding
Quercus_contig_10273	797	SNV	1	A	G	25	69	38.84	hypothetical protein PRUPE_ppa014954mg, partial	-
Quercus_contig_10276	1424	SNV	1	T	G	7	13	35.4286	phospholipase d p1-like	-	-
Quercus_contig_10276	1672	SNV	1	T	C	4	10	40.5	phospholipase d p1-like	-
Quercus_contig_10276	3345	SNV	1	G	A	12	20	39.3333	phospholipase d p1-like	-
Quercus_contig_10278	812	SNV	1	G	A	6	10	32.8333	hypothetical protein CICLE_v10007996mg	-
Quercus_contig_10279	508	SNV	1	C	A	12	22	35	hypothetical protein PRUPE_ppa005287mg	-
Quercus_contig_10279	821	SNV	1	G	A	22	56	36.0909	hypothetical protein PRUPE_ppa005287mg	-
Quercus_contig_10279	893	SNV	1	G	A	16	38	37.125	hypothetical protein PRUPE_ppa005287mg	-	-
Quercus_contig_10279	926	SNV	1	T	C	17	33	37.7647	hypothetical protein PRUPE_ppa005287mg	-
Quercus_contig_10279	1019	SNV	1	G	A	16	31	37.1875	hypothetical protein PRUPE_ppa005287mg	-
Quercus_contig_10279	1061	SNV	1	T	G	12	26	37.9167	hypothetical protein PRUPE_ppa005287mg	-
Quercus_contig_10279	1076	SNV	1	G	A	16	30	37	hypothetical protein PRUPE_ppa005287mg	-	-
Quercus_contig_10279	1673	SNV	1	T	C	35	67	36.6857	hypothetical protein PRUPE_ppa005287mg	-
Quercus_contig_10284	1497	SNV	1	C	T	21	48	35.8571	importin subunit beta-1-like	F:protein binding; P:transport; P:cellular process; F:transporter activity
Quercus_contig_10284	1566	SNV	1	G	A	15	39	38.7333	importin subunit beta-1-like	F:protein binding; P:transport; P:cellular process; F:transporter activity
Quercus_contig_10284	1845	SNV	1	T	C	23	59	36.087	importin subunit beta-1-like	F:protein binding; P:transport; P:cellular process; F:transporter activity
Quercus_contig_10284	1875	SNV	1	C	A	23	65	37.9565	importin subunit beta-1-like	F:protein binding; P:transport; P:cellular process; F:transporter activity
Quercus_contig_10284	2283	SNV	1	C	T	21	41	38.0476	importin subunit beta-1-like	F:protein binding; P:transport; P:cellular process; F:transporter activity	-
Quercus_contig_10286	915	SNV	1	A	G	5	11	39	hypothetical protein VITISV_025902	-
Quercus_contig_10288	857	SNV	1	A	G	9	19	38.1111	villin 4 isoform 2	-
Quercus_contig_10289	258	SNV	1	A	G	21	54	38.8095	hypothetical protein CICLE_v10001788mg	-
Quercus_contig_10289	600	SNV	1	A	T	63	147	37.7937	hypothetical protein CICLE_v10001788mg	-
Quercus_contig_10289	636	SNV	1	G	A	48	126	37	hypothetical protein CICLE_v10001788mg	-
Quercus_contig_10290	313	SNV	1	C	G	10	19	35.7	predicted protein	P:biological_process; C:mitochondrion
Quercus_contig_10290	814	SNV	1	T	C	9	18	39.4444	predicted protein	P:biological_process; C:mitochondrion	-
Quercus_contig_10294	315	SNV	1	A	G	38	69	36.7895	hypothetical protein PRUPE_ppa012214mg	-
Quercus_contig_10294	322	SNV	1	C	T	24	63	37.5	hypothetical protein PRUPE_ppa012214mg	-
Quercus_contig_10294	512	SNV	1	G	T	59	111	36.9333	hypothetical protein PRUPE_ppa012214mg	-
Quercus_contig_10294	541	SNV	1	C	T	38	94	37.1053	hypothetical protein PRUPE_ppa012214mg	-
Quercus_contig_10294	662	SNV	1	G	A	40	114	36.925	hypothetical protein PRUPE_ppa012214mg	-
Quercus_contig_10298	356	SNV	1	T	A	5	11	37.6	hypothetical protein PRUPE_ppa007556mg	-
Quercus_contig_10298	632	SNV	1	G	A	6	14	38.8333	hypothetical protein PRUPE_ppa007556mg	-
Quercus_contig_10298	1246	SNV	1	T	C	7	18	35.8571	hypothetical protein PRUPE_ppa007556mg	-
Quercus_contig_1030	3423	SNV	1	T	C	41	98	37.6585	hypothetical protein PRUPE_ppa000760mg	-
Quercus_contig_10303	292	SNV	1	T	C	20	37	38.95	predicted protein	C:membrane
Quercus_contig_10311	680	SNV	1	C	T	11	29	36.4545	hypothetical protein POPTR_0001s07920g, partial	-
Quercus_contig_10317	517	SNV	1	T	A	70	134	36.6429	#NAME?	F:hydrolase activity; P:biosynthetic process; P:carbohydrate metabolic process; P:generation of precursor metabolites and energy; F:binding; F:transferase activity
Quercus_contig_10321	417	SNV	1	C	G	23	41	36.4348	expressed protein, putative	-	-
Quercus_contig_10324	557	SNV	1	C	T	167	394	37.2874	mitochondrial nad-dependent malate dehydrogenase	P:metabolic process; P:cellular process; P:generation of precursor metabolites and energy; P:catabolic process; P:carbohydrate metabolic process; F:catalytic activity
Quercus_contig_10324	1018	SNV	1	C	A	100	186	37.05	mitochondrial nad-dependent malate dehydrogenase	P:metabolic process; P:cellular process; P:generation of precursor metabolites and energy; P:catabolic process; P:carbohydrate metabolic process; F:catalytic activity
Quercus_contig_10328	451	SNV	1	G	A	13	27	34.2308	hypothetical protein PRUPE_ppa002045mg	-
Quercus_contig_1033	187	SNV	1	T	G	14	25	34.5714	PREDICTED: uncharacterized protein LOC101296909	-	-
Quercus_contig_1033	389	SNV	1	A	C	9	20	39.1111	PREDICTED: uncharacterized protein LOC101296909	-
Quercus_contig_1033	485	SNV	1	A	G	10	28	37	PREDICTED: uncharacterized protein LOC101296909	-
Quercus_contig_1033	643	SNV	1	T	C	24	49	37.9583	PREDICTED: uncharacterized protein LOC101296909	-
Quercus_contig_10330	1978	SNV	1	C	G	13	26	34.8462	hypothetical protein PRUPE_ppa001801mg	-
Quercus_contig_10330	2135	SNV	1	G	A	10	17	37.2	hypothetical protein PRUPE_ppa001801mg	-
Quercus_contig_10330	2307	SNV	1	A	T	4	10	36.25	hypothetical protein PRUPE_ppa001801mg	-
Quercus_contig_10331	349	SNV	1	G	C	9	13	38.8889	hypothetical protein POPTR_0002s21850g	-
Quercus_contig_10333	469	SNV	1	T	C	48	111	36.9583	probable fructose-bisphosphate aldolase chloroplastic	P:response to stress; C:mitochondrion; P:response to abiotic stimulus; P:carbohydrate metabolic process; P:nucleobase-containing compound metabolic process; P:catabolic process; P:secondary metabolic process; P:generation of precursor metabolites and energy; C:plastid; C:thylakoid; F:catalytic activity	-
Quercus_contig_10336	1704	Insertion	1	-	A	4	11	35.5	anthranilate phosphoribosyltransferase, putative	F:transferase activity; P:metabolic process
Quercus_contig_10336	483	SNV	1	C	T	5	12	38.4	anthranilate phosphoribosyltransferase, putative	F:transferase activity; P:metabolic process
Quercus_contig_10336	1467	SNV	1	A	G	9	16	39.5556	anthranilate phosphoribosyltransferase, putative	F:transferase activity; P:metabolic process
Quercus_contig_10338	224	SNV	1	A	G	9	25	37.1111	puromycin-sensitive aminopeptidase	C:cytosol; P:protein metabolic process; P:cellular process; P:catabolic process; F:binding; P:transport; P:cellular component organization; F:hydrolase activity; P:biosynthetic process; P:carbohydrate metabolic process; C:plasma membrane
Quercus_contig_10339	1864	SNV	1	T	G	9	17	39.1111	protein far1-related sequence 4-like	-	(2.7) Transferring phosphorous-containing groups
Quercus_contig_10339	2330	SNV	1	C	T	7	17	35.5714	protein far1-related sequence 4-like	-
Quercus_contig_10340	413	SNV	1	T	C	106	292	37.717	hypothetical protein CICLE_v10021384mg	-
Quercus_contig_10340	815	SNV	1	T	C	77	209	38.3636	hypothetical protein CICLE_v10021384mg	-
Quercus_contig_10345	1423	SNV	1	A	G	7	13	37.5714	microtubule-associated protein	-
Quercus_contig_10345	1427	SNV	1	T	A	6	13	34.6667	microtubule-associated protein	-
Quercus_contig_1035	439	SNV	1	C	T	32	88	36.375	probable allantoin permease-like	-	-
Quercus_contig_1035	1537	SNV	1	C	T	14	35	36.2857	probable allantoin permease-like	-
Quercus_contig_10358	3142	SNV	1	G	A	22	60	34.2727	polyribonucleotide nucleotidyltransferase	-
Quercus_contig_10358	3430	SNV	1	C	G	22	53	36.2727	polyribonucleotide nucleotidyltransferase	-
Quercus_contig_10358	3559	SNV	1	G	T	21	53	35.2857	polyribonucleotide nucleotidyltransferase	-
Quercus_contig_1036	1307	SNV	1	T	G	22	57	37.7273	protein phosphatase	P:cellular protein modification process; F:binding; F:hydrolase activity
Quercus_contig_10361	1225	SNV	1	A	T	45	90	34.4667	wd repeat-containing protein	C:nucleoplasm; F:protein binding; P:reproduction; P:post-embryonic development; C:plasma membrane; F:nucleotide binding; P:signal transduction
Quercus_contig_10362	2131	Deletion	1	T	-	9	16	38.4444	probable sugar phosphate phosphate translocator at1g06470-like	P:transport; C:membrane
Quercus_contig_10362	1603	Insertion	1	-	T	5	11	39.6	probable sugar phosphate phosphate translocator at1g06470-like	P:transport; C:membrane
Quercus_contig_10363	422	SNV	1	C	T	5	10	34.8	vacuolar protein sorting-associated protein 8 homolog	-
Quercus_contig_10363	605	SNV	1	C	A	6	12	37.6667	vacuolar protein sorting-associated protein 8 homolog	-
Quercus_contig_10363	1083	SNV	1	G	A	13	30	37.8462	vacuolar protein sorting-associated protein 8 homolog	-
Quercus_contig_10363	1319	SNV	1	C	G	17	40	37.4706	vacuolar protein sorting-associated protein 8 homolog	-
Quercus_contig_10365	606	SNV	1	G	A	19	53	38.4737	syntaxin t-snare family	-
Quercus_contig_10365	743	SNV	1	C	A	11	27	38.2727	syntaxin t-snare family	-
Quercus_contig_10365	754	SNV	1	C	T	16	35	37.75	syntaxin t-snare family	-	-
Quercus_contig_10365	865	SNV	1	C	T	21	59	38.3333	syntaxin t-snare family	-
Quercus_contig_10365	146	SNV	1	T	C	10	24	38	syntaxin t-snare family	-
Quercus_contig_1038	255	SNV	1	T	C	9	21	38.4444	unnamed protein product	-	-
Quercus_contig_1038	303	SNV	1	C	A	14	40	38.3571	unnamed protein product	-
Quercus_contig_10381	2211	MNV	2	CA	TG	25	56	38.68	calcium-binding tetratricopeptide family protein	-
Quercus_contig_10381	996	SNV	1	A	G	30	68	37.2667	calcium-binding tetratricopeptide family protein	-
Quercus_contig_10381	2365	SNV	1	C	T	16	35	37.5625	calcium-binding tetratricopeptide family protein	-
Quercus_contig_10386	759	SNV	1	G	A	50	134	37	glutamyl-trna chloroplastic mitochondrial	P:nucleobase-containing compound metabolic process; P:translation; ; C:mitochondrion; P:cellular component organization; P:cellular process; P:flower development; F:nucleotide binding; C:plastid; F:RNA binding; F:catalytic activity
Quercus_contig_10386	1023	SNV	1	G	A	53	107	36.5472	glutamyl-trna chloroplastic mitochondrial	P:nucleobase-containing compound metabolic process; P:translation; ; C:mitochondrion; P:cellular component organization; P:cellular process; P:flower development; F:nucleotide binding; C:plastid; F:RNA binding; F:catalytic activity	-
Quercus_contig_10387	364	Deletion	1	T	-	6	11	35.5	unnamed protein product	P:anatomical structure morphogenesis; P:multicellular organismal development; P:flower development; F:lipid binding; P:cell differentiation; P:biological_process; C:Golgi apparatus; F:enzyme regulator activity; C:cytosol; P:cell growth; P:cellular component organization; P:cellular process; P:response to endogenous stimulus; C:plasma membrane; P:signal transduction; F:binding; P:transport; P:cell…
Quercus_contig_10387	341	SNV	1	T	A	11	21	37.0909	unnamed protein product	P:anatomical structure morphogenesis; P:multicellular organismal development; P:flower development; F:lipid binding; P:cell differentiation; P:biological_process; C:Golgi apparatus; F:enzyme regulator activity; C:cytosol; P:cell growth; P:cellular component organization; P:cellular process; P:response to endogenous stimulus; C:plasma membrane; P:signal transduction; F:binding; P:transport; P:cell…
Quercus_contig_10387	344	SNV	1	T	A	11	22	33.2727	unnamed protein product	P:anatomical structure morphogenesis; P:multicellular organismal development; P:flower development; F:lipid binding; P:cell differentiation; P:biological_process; C:Golgi apparatus; F:enzyme regulator activity; C:cytosol; P:cell growth; P:cellular component organization; P:cellular process; P:response to endogenous stimulus; C:plasma membrane; P:signal transduction; F:binding; P:transport; P:cell…
Quercus_contig_10387	393	SNV	1	G	A	10	18	36.9	unnamed protein product	P:anatomical structure morphogenesis; P:multicellular organismal development; P:flower development; F:lipid binding; P:cell differentiation; P:biological_process; C:Golgi apparatus; F:enzyme regulator activity; C:cytosol; P:cell growth; P:cellular component organization; P:cellular process; P:response to endogenous stimulus; C:plasma membrane; P:signal transduction; F:binding; P:transport; P:cell…	-
Quercus_contig_1039	273	SNV	1	C	T	9	17	36.5	hypothetical protein PRUPE_ppa002491mg	-
Quercus_contig_10394	1430	SNV	1	A	C	41	91	37.7317	indole-3-acetic acid-amido synthetase isoform 1	-	(1.6) Acting on NADH or NADPH
Quercus_contig_10394	1516	SNV	1	G	T	31	81	36.5484	indole-3-acetic acid-amido synthetase isoform 1	-	(3.1) Acting on ester bonds
Quercus_contig_10395	217	SNV	1	T	C	20	55	35.35	hypothetical protein VITISV_043425	P:transport; C:membrane; F:transporter activity
Quercus_contig_1040	774	SNV	1	A	G	295	667	35.1153	hypothetical protein VITISV_037471	C:membrane; C:vacuole; C:plasma membrane; C:plastid
Quercus_contig_10400	618	SNV	1	G	T	4	10	36.25	Uncharacterized protein isoform 2	-
Quercus_contig_10400	980	SNV	1	G	C	14	26	37.5714	Uncharacterized protein isoform 2	-	(6.3) Forming carbon-nitrogen bonds
Quercus_contig_10400	998	SNV	1	A	T	13	25	37	Uncharacterized protein isoform 2	-
Quercus_contig_10400	1012	SNV	1	A	G	10	22	35.1	Uncharacterized protein isoform 2	-
Quercus_contig_10401	328	SNV	1	C	A	15	29	37.9333	trihelix transcription factor gt-1-like isoform 1	-	(1.1) Acting on the CH-OH group of donors
Quercus_contig_10401	1008	SNV	1	G	T	13	26	35.4615	trihelix transcription factor gt-1-like isoform 1	-
Quercus_contig_10405	250	SNV	1	T	C	60	162	37.5833	Ferrochelatase	F:catalytic activity; P:biosynthetic process; P:cellular process
Quercus_contig_10410	771	SNV	1	T	G	32	73	37.4375	Uncharacterized protein isoform 1	-	(1.1) Acting on the CH-OH group of donors; (1.1) Acting on the CH-OH group of donors; (4.2) Carbon-oxygen lyases
Quercus_contig_10410	1224	SNV	1	T	A	30	64	37.7333	Uncharacterized protein isoform 1	-
Quercus_contig_10418	695	SNV	1	G	A	4	10	39.5	conserved hypothetical protein	-
Quercus_contig_1042	409	MNV	2	GC	CA	21	54	38.3571	multidrug resistance protein abc transporter family	-
Quercus_contig_1042	372	SNV	1	C	T	24	52	38.0417	multidrug resistance protein abc transporter family	-	(1.6) Acting on NADH or NADPH
Quercus_contig_1042	381	SNV	1	G	T	24	54	34.6667	multidrug resistance protein abc transporter family	-
Quercus_contig_1042	958	SNV	1	T	C	30	56	37.7667	multidrug resistance protein abc transporter family	-
Quercus_contig_1042	1127	SNV	1	T	C	35	54	37.2286	multidrug resistance protein abc transporter family	-
Quercus_contig_1042	1593	SNV	1	G	A	17	35	38	multidrug resistance protein abc transporter family	-
Quercus_contig_1042	1940	SNV	1	T	C	19	39	37.6316	multidrug resistance protein abc transporter family	-	(3.5) Acting on carbon-nitrogen bonds, other than peptide bonds; (4.1) Carbon-carbon lyases
Quercus_contig_1042	2122	SNV	1	A	C	28	58	38.7857	multidrug resistance protein abc transporter family	-
Quercus_contig_1042	4421	SNV	1	T	C	14	28	36.9286	multidrug resistance protein abc transporter family	-
Quercus_contig_1042	584	SNV	1	C	T	37	53	35.7838	multidrug resistance protein abc transporter family	-	(2.7) Transferring phosphorous-containing groups; (1.3) Acting on the CH-CH group of donors; (2.7) Transferring phosphorous-containing groups
Quercus_contig_1042	1805	SNV	1	A	G	23	29	37.2609	multidrug resistance protein abc transporter family	-
Quercus_contig_10424	715	SNV	1	G	A	19	36	37.7895	hypothetical protein PRUPE_ppa000809mg	-
Quercus_contig_10424	2131	SNV	1	A	G	9	20	38.5556	hypothetical protein PRUPE_ppa000809mg	-	-
Quercus_contig_10424	2284	SNV	1	A	G	9	20	39.3333	hypothetical protein PRUPE_ppa000809mg	-
Quercus_contig_10426	5710	SNV	1	A	G	6	12	37.5	hypothetical protein CICLE_v10030471mg	-
Quercus_contig_10428	875	SNV	1	C	T	32	77	37.125	hypothetical protein PRUPE_ppa009263mg	-
Quercus_contig_1043	288	SNV	1	C	T	47	114	34.8298	hypothetical protein PRUPE_ppa000478mg	-
Quercus_contig_1043	1543	SNV	1	C	T	46	129	36.2391	hypothetical protein PRUPE_ppa000478mg	-
Quercus_contig_1043	1753	SNV	1	C	A	62	131	37.4839	hypothetical protein PRUPE_ppa000478mg	-	-
Quercus_contig_1043	1894	SNV	1	C	T	60	117	37.4667	hypothetical protein PRUPE_ppa000478mg	-
Quercus_contig_1043	2402	SNV	1	G	C	51	106	36.9804	hypothetical protein PRUPE_ppa000478mg	-
Quercus_contig_1043	2733	SNV	1	G	A	35	92	37.3429	hypothetical protein PRUPE_ppa000478mg	-	(4.1) Carbon-carbon lyases
Quercus_contig_10430	1607	SNV	1	C	T	21	37	35.2381	probable metal-nicotianamine transporter ysl6-like	-
Quercus_contig_10431	268	SNV	1	C	G	121	121	37.4262	rrna intron-encoded homing endonuclease	F:endonuclease activity
Quercus_contig_10434	1095	Deletion	2	CT	-	11	19	34.7273	uncharacterized sodium-dependent transporter yocs-like	C:plastid; F:transporter activity; C:membrane
Quercus_contig_10434	319	SNV	1	C	T	81	164	37.321	uncharacterized sodium-dependent transporter yocs-like	C:plastid; F:transporter activity; C:membrane
Quercus_contig_10434	1287	SNV	1	G	A	33	79	33.9118	uncharacterized sodium-dependent transporter yocs-like	C:plastid; F:transporter activity; C:membrane	-
Quercus_contig_10437	590	SNV	1	A	G	11	17	39.9091	unnamed protein product	F:molecular_function; P:biological_process; C:cellular_component	-
Quercus_contig_10437	598	SNV	1	A	G	8	20	37.875	unnamed protein product	F:molecular_function; P:biological_process; C:cellular_component	-
Quercus_contig_10438	1880	SNV	1	T	A	6	10	39.8333	triacylglycerol lipase 2-like	-
Quercus_contig_1044	680	SNV	1	A	T	12	31	38.8333	hypothetical protein PRUPE_ppa001199mg	-
Quercus_contig_1044	1268	SNV	1	G	C	16	40	36.9375	hypothetical protein PRUPE_ppa001199mg	-
Quercus_contig_1044	1984	SNV	1	A	T	26	67	36.5769	hypothetical protein PRUPE_ppa001199mg	-
Quercus_contig_10442	1345	SNV	1	T	C	30	53	37.9333	hypothetical protein PRUPE_ppa003834mg	-
Quercus_contig_10442	1811	SNV	1	A	G	22	42	37.4545	hypothetical protein PRUPE_ppa003834mg	-
Quercus_contig_10443	1016	SNV	1	G	A	38	82	36.1053	hypothetical protein PRUPE_ppa004151mg	-
Quercus_contig_10447	2816	SNV	1	G	A	14	39	36.8571	hypothetical protein PRUPE_ppa000731mg	-
Quercus_contig_10447	3217	SNV	1	G	A	26	72	38.0385	hypothetical protein PRUPE_ppa000731mg	-
Quercus_contig_10448	214	SNV	1	G	A	12	31	39.5	hypothetical protein PRUPE_ppa012921mg	-
Quercus_contig_10448	531	SNV	1	G	A	22	59	35.2273	hypothetical protein PRUPE_ppa012921mg	-
Quercus_contig_10454	1017	SNV	1	T	C	26	67	37.5	hypothetical protein PRUPE_ppa004470mg	-
Quercus_contig_10454	1497	SNV	1	T	A	18	43	36.3333	hypothetical protein PRUPE_ppa004470mg	-
Quercus_contig_10455	730	SNV	1	T	C	43	88	36.3488	hypothetical protein PRUPE_ppa001886mg	-
Quercus_contig_10455	1181	SNV	1	T	C	48	134	37.9167	hypothetical protein PRUPE_ppa001886mg	-
Quercus_contig_10456	870	SNV	1	A	G	17	31	37.0588	calmodulin-binding family protein	-
Quercus_contig_10456	1470	SNV	1	A	G	13	26	37.1538	calmodulin-binding family protein	-
Quercus_contig_10456	3030	SNV	1	T	A	24	52	35.7083	calmodulin-binding family protein	-
Quercus_contig_10459	234	SNV	1	A	G	24	53	37.625	hypothetical protein CICLE_v10021203mg	-
Quercus_contig_10459	681	SNV	1	C	G	13	33	37	hypothetical protein CICLE_v10021203mg	-
Quercus_contig_1046	362	SNV	1	T	C	1041	2656	36.5331	unknown	-
Quercus_contig_10461	1029	SNV	1	C	T	12	27	36.8333	hypothetical protein PRUPE_ppa008043mg	-
Quercus_contig_10463	271	Deletion	3	AAG	-	44	69	33.2955	hypothetical protein PRUPE_ppa012192mg	-
Quercus_contig_10463	384	SNV	1	A	C	27	68	35.1481	hypothetical protein PRUPE_ppa012192mg	-
Quercus_contig_10463	389	SNV	1	A	T	23	62	36.6522	hypothetical protein PRUPE_ppa012192mg	-
Quercus_contig_10463	508	SNV	1	C	T	21	59	36.1905	hypothetical protein PRUPE_ppa012192mg	-
Quercus_contig_10463	284	SNV	1	C	A	62	85	35.1935	hypothetical protein PRUPE_ppa012192mg	-
Quercus_contig_10463	286	SNV	1	G	A	62	87	36.9839	hypothetical protein PRUPE_ppa012192mg	-
Quercus_contig_10463	301	SNV	1	C	G	68	97	37.1618	hypothetical protein PRUPE_ppa012192mg	-
Quercus_contig_10463	326	SNV	1	G	A	60	89	38.1833	hypothetical protein PRUPE_ppa012192mg	-
Quercus_contig_10463	410	SNV	1	T	C	26	74	36.4615	hypothetical protein PRUPE_ppa012192mg	-	(3.2) Glycosylases
Quercus_contig_10464	216	SNV	1	C	T	23	60	37.1739	hypothetical protein PRUPE_ppa005600mg	-
Quercus_contig_10464	222	SNV	1	T	C	22	62	38.7273	hypothetical protein PRUPE_ppa005600mg	-
Quercus_contig_10471	331	SNV	1	T	C	6	14	37.3333	peroxidase 73	F:binding; F:catalytic activity; P:metabolic process; P:response to stress
Quercus_contig_10471	532	SNV	1	T	C	12	23	37.1667	peroxidase 73	F:binding; F:catalytic activity; P:metabolic process; P:response to stress
Quercus_contig_10472	671	SNV	1	T	A	9	20	36	hypothetical protein PRUPE_ppa017011mg	-
Quercus_contig_10472	698	SNV	1	G	A	10	28	38.4	hypothetical protein PRUPE_ppa017011mg	-	-
Quercus_contig_10472	929	SNV	1	A	T	6	15	36	hypothetical protein PRUPE_ppa017011mg	-
Quercus_contig_10472	1310	SNV	1	C	G	7	17	35.2857	hypothetical protein PRUPE_ppa017011mg	-
Quercus_contig_10473	587	SNV	1	C	T	52	113	36.6154	PREDICTED: uncharacterized protein LOC100242678	-
Quercus_contig_10473	590	SNV	1	T	C	51	111	37.2549	PREDICTED: uncharacterized protein LOC100242678	-
Quercus_contig_10476	418	SNV	1	T	C	9	21	36	hypothetical protein PRUPE_ppa015585mg	-
Quercus_contig_1048	359	SNV	1	G	A	14	33	40	dna topoisomerase i alpha isoform 1	-	-
Quercus_contig_1048	2349	SNV	1	C	T	26	67	37.5385	dna topoisomerase i alpha isoform 1	-
Quercus_contig_10485	265	Deletion	3	AGA	-	5	14	39.2	rho gtpase activation protein with ph domain isoform 1	-	-
Quercus_contig_10486	233	SNV	1	G	A	17	35	36.8824	predicted protein	C:cell wall; P:generation of precursor metabolites and energy; C:endoplasmic reticulum; F:catalytic activity; C:plasma membrane	-
Quercus_contig_10487	171	SNV	1	G	A	36	79	35.6667	fe superoxide dismutase	F:binding; P:metabolic process; P:cellular process; F:catalytic activity
Quercus_contig_10487	179	SNV	1	C	T	37	80	36.4324	fe superoxide dismutase	F:binding; P:metabolic process; P:cellular process; F:catalytic activity
Quercus_contig_10487	185	SNV	1	T	A	37	80	37.0541	fe superoxide dismutase	F:binding; P:metabolic process; P:cellular process; F:catalytic activity
Quercus_contig_10487	196	SNV	1	A	T	38	80	37.2895	fe superoxide dismutase	F:binding; P:metabolic process; P:cellular process; F:catalytic activity
Quercus_contig_10487	654	SNV	1	C	T	44	98	37.6591	fe superoxide dismutase	F:binding; P:metabolic process; P:cellular process; F:catalytic activity
Quercus_contig_10489	522	SNV	1	A	G	35	80	37.7714	ubiquitin carboxyl-terminal hydrolase 13-like	-	-
Quercus_contig_10492	693	SNV	1	A	T	12	31	38.1667	neutrophil cytosol factor	-
Quercus_contig_10493	1031	SNV	1	C	T	18	42	38	hypothetical protein PRUPE_ppa000952mg	-
Quercus_contig_10493	2225	SNV	1	G	A	40	93	38.775	hypothetical protein PRUPE_ppa000952mg	-	-
Quercus_contig_10500	946	SNV	1	G	A	24	46	33.75	serine threonine-protein kinase 38-like	F:kinase activity; P:cellular protein modification process; F:nucleotide binding
Quercus_contig_10510	213	SNV	1	A	G	7	15	38.4286	2-hydroxyacyl- lyase-like	P:metabolic process; F:catalytic activity; F:binding
Quercus_contig_10510	1791	SNV	1	T	A	33	72	36.2121	2-hydroxyacyl- lyase-like	P:metabolic process; F:catalytic activity; F:binding
Quercus_contig_10510	342	SNV	1	C	A	10	24	35.3	2-hydroxyacyl- lyase-like	P:metabolic process; F:catalytic activity; F:binding
Quercus_contig_10511	4587	SNV	1	A	G	6	15	37	abc transporter c family member 8-like	-
Quercus_contig_10517	147	SNV	1	A	G	9	18	36.8889	Uncharacterized protein TCM_011746	-
Quercus_contig_10517	117	SNV	1	A	G	10	24	33.6	Uncharacterized protein TCM_011746	-
Quercus_contig_1052	235	SNV	1	G	A	48	90	38.1875	eukaryotic initiation factor 4a-11	F:nucleic acid binding; F:nucleotide binding; F:hydrolase activity
Quercus_contig_1052	301	SNV	1	T	G	72	146	36.2639	eukaryotic initiation factor 4a-11	F:nucleic acid binding; F:nucleotide binding; F:hydrolase activity
Quercus_contig_1052	444	SNV	1	C	T	72	161	36.9306	eukaryotic initiation factor 4a-11	F:nucleic acid binding; F:nucleotide binding; F:hydrolase activity
Quercus_contig_10520	531	SNV	1	C	T	17	38	33.5294	LRX2, putative	-	-
Quercus_contig_10520	687	SNV	1	T	C	12	33	38.1667	LRX2, putative	-
Quercus_contig_10523	2302	SNV	1	G	A	17	36	35.9412	hypothetical protein PRUPE_ppa002015mg	-
Quercus_contig_10523	2124	SNV	1	G	C	8	12	32.125	hypothetical protein PRUPE_ppa002015mg	-
Quercus_contig_10523	2626	SNV	1	A	C	21	30	37.7143	hypothetical protein PRUPE_ppa002015mg	-
Quercus_contig_10525	474	SNV	1	C	T	34	87	37.7353	Uncharacterized protein TCM_041679	-
Quercus_contig_10526	2131	SNV	1	G	A	17	38	36.7059	hypothetical protein PRUPE_ppa002997mg	-
Quercus_contig_10529	306	SNV	1	T	C	13	26	39.2308	aldose 1-epimerase-like	-	-
Quercus_contig_10529	828	SNV	1	T	C	67	141	36.2687	aldose 1-epimerase-like	-
Quercus_contig_1053	1844	SNV	1	C	A	161	388	39.2733	hypothetical protein POPTR_0001s14410g	-	(5.1) Racemases and epimerases
Quercus_contig_10530	199	SNV	1	A	G	10	26	35.5	unnamed protein product	-
Quercus_contig_10530	1875	SNV	1	G	A	7	20	37.2857	unnamed protein product	-
Quercus_contig_10535	1974	SNV	1	T	C	11	18	37.8182	PREDICTED: putative laccase-9-like	-
Quercus_contig_10537	419	SNV	1	G	A	7	17	35.2857	hypothetical protein POPTR_0014s13220g	-
Quercus_contig_10537	830	SNV	1	C	T	13	28	37.1538	hypothetical protein POPTR_0014s13220g	-
Quercus_contig_10537	934	SNV	1	A	C	8	15	37.25	hypothetical protein POPTR_0014s13220g	-
Quercus_contig_10537	936	SNV	1	A	T	7	14	35.2857	hypothetical protein POPTR_0014s13220g	-
Quercus_contig_10537	1276	SNV	1	C	A	5	14	36	hypothetical protein POPTR_0014s13220g	-
Quercus_contig_10537	1475	SNV	1	G	T	9	24	36.2222	hypothetical protein POPTR_0014s13220g	-
Quercus_contig_10537	948	SNV	1	C	A	9	13	37.6667	hypothetical protein POPTR_0014s13220g	-
Quercus_contig_1054	1041	SNV	1	A	G	24	56	38.125	hypothetical protein PRUPE_ppa002107mg	-
Quercus_contig_1054	1503	SNV	1	A	G	38	74	37.3421	hypothetical protein PRUPE_ppa002107mg	-
Quercus_contig_1054	2314	SNV	1	C	A	47	103	37.3191	hypothetical protein PRUPE_ppa002107mg	-	(1.2) Acting on the aldehyde or oxo group of donors
Quercus_contig_1054	2598	SNV	1	T	C	36	85	37.9167	hypothetical protein PRUPE_ppa002107mg	-
Quercus_contig_10543	270	SNV	1	A	G	11	17	39.4545	hypothetical protein VITISV_010117	F:kinase activity; F:nucleotide binding	-
Quercus_contig_10543	455	SNV	1	C	A	6	15	35.1667	hypothetical protein VITISV_010117	F:kinase activity; F:nucleotide binding
Quercus_contig_10543	537	SNV	1	G	T	7	16	38.1429	hypothetical protein VITISV_010117	F:kinase activity; F:nucleotide binding
Quercus_contig_10543	540	SNV	1	G	A	7	16	38	hypothetical protein VITISV_010117	F:kinase activity; F:nucleotide binding	-
Quercus_contig_10543	835	SNV	1	C	T	8	13	38.625	hypothetical protein VITISV_010117	F:kinase activity; F:nucleotide binding
Quercus_contig_10543	862	SNV	1	T	A	7	13	38.2857	hypothetical protein VITISV_010117	F:kinase activity; F:nucleotide binding
Quercus_contig_10543	867	SNV	1	A	C	6	14	37	hypothetical protein VITISV_010117	F:kinase activity; F:nucleotide binding
Quercus_contig_10544	758	SNV	1	T	A	4	10	38.75	hypothetical protein POPTR_0005s01960g	-
Quercus_contig_10544	1995	SNV	1	G	A	6	13	35.1667	hypothetical protein POPTR_0005s01960g	-
Quercus_contig_10544	2909	SNV	1	A	G	5	10	34	hypothetical protein POPTR_0005s01960g	-
Quercus_contig_10546	376	SNV	1	T	C	7	15	37.2857	conserved hypothetical protein	P:metabolic process; P:cellular process; F:kinase activity; C:membrane; F:nucleotide binding
Quercus_contig_10546	1234	SNV	1	G	C	23	60	35	conserved hypothetical protein	P:metabolic process; P:cellular process; F:kinase activity; C:membrane; F:nucleotide binding
Quercus_contig_10546	1270	SNV	1	C	T	27	63	37.5556	conserved hypothetical protein	P:metabolic process; P:cellular process; F:kinase activity; C:membrane; F:nucleotide binding
Quercus_contig_10546	1484	SNV	1	C	G	14	26	37.8571	conserved hypothetical protein	P:metabolic process; P:cellular process; F:kinase activity; C:membrane; F:nucleotide binding
Quercus_contig_10547	806	SNV	1	A	C	17	32	38.4118	sodium hydrogen exchanger 6-like	-
Quercus_contig_10547	1049	SNV	1	G	A	20	40	36.75	sodium hydrogen exchanger 6-like	-
Quercus_contig_10547	1200	SNV	1	G	T	33	67	38.6364	sodium hydrogen exchanger 6-like	-
Quercus_contig_10547	1509	SNV	1	A	G	19	31	36.7895	sodium hydrogen exchanger 6-like	-
Quercus_contig_10547	1750	SNV	1	A	C	10	19	37.9	sodium hydrogen exchanger 6-like	-	-
Quercus_contig_10547	1924	SNV	1	C	T	10	11	37	sodium hydrogen exchanger 6-like	-
Quercus_contig_10550	270	SNV	1	T	C	20	49	38.8	hypothetical protein PRUPE_ppa003021mg	-
Quercus_contig_10550	396	SNV	1	A	G	19	44	37.3684	hypothetical protein PRUPE_ppa003021mg	-
Quercus_contig_10550	426	SNV	1	G	A	16	35	39.625	hypothetical protein PRUPE_ppa003021mg	-	-
Quercus_contig_10554	308	SNV	1	A	G	14	33	36.0714	cytochrome p450	F:binding; F:catalytic activity; F:molecular_function; P:metabolic process
Quercus_contig_10554	1196	SNV	1	A	G	10	24	38.5	cytochrome p450	F:binding; F:catalytic activity; F:molecular_function; P:metabolic process
Quercus_contig_10555	587	SNV	1	C	T	5	14	34.6	---NA---	-
Quercus_contig_10555	609	SNV	1	C	T	8	16	33.5	---NA---	-	-
Quercus_contig_10555	622	SNV	1	G	A	6	12	36.5	---NA---	-
Quercus_contig_10555	653	SNV	1	A	G	5	11	36.2	---NA---	-
Quercus_contig_10555	718	SNV	1	G	A	5	12	38	---NA---	-
Quercus_contig_10555	734	SNV	1	G	A	5	13	38.2	---NA---	-
Quercus_contig_10555	742	SNV	1	C	T	5	13	35	---NA---	-
Quercus_contig_10555	595	SNV	1	G	T	6	14	34.8333	---NA---	-
Quercus_contig_10555	695	SNV	1	T	C	6	12	39	---NA---	-
Quercus_contig_10560	1685	SNV	1	C	T	8	14	39.625	unnamed protein product	-
Quercus_contig_10565	303	SNV	1	C	A	10	26	37.1	eps15 domain 2 isoform 1	-
Quercus_contig_10565	628	SNV	1	A	G	6	12	34.5	eps15 domain 2 isoform 1	-
Quercus_contig_10565	717	SNV	1	G	A	10	26	36.8	eps15 domain 2 isoform 1	-
Quercus_contig_10565	1575	SNV	1	C	G	11	22	38.4545	eps15 domain 2 isoform 1	-	-
Quercus_contig_10565	1651	SNV	1	T	A	7	11	36.4286	eps15 domain 2 isoform 1	-
Quercus_contig_10569	606	SNV	1	T	C	10	22	36.3	hypothetical protein CICLE_v10021950mg	-
Quercus_contig_1057	868	SNV	1	T	C	333	798	37.3033	hypothetical protein PRUPE_ppa008603mg	-
Quercus_contig_10571	213	SNV	1	C	T	31	77	36.9032	hypothetical protein CICLE_v10013012mg	-
Quercus_contig_10576	660	SNV	1	C	T	12	26	37	cytochrome p450	F:binding; F:catalytic activity; F:molecular_function; P:metabolic process
Quercus_contig_10576	1560	SNV	1	G	T	26	50	37.6923	cytochrome p450	F:binding; F:catalytic activity; F:molecular_function; P:metabolic process
Quercus_contig_10582	181	SNV	1	T	G	10	28	39.8	hypothetical protein PRUPE_ppa006295mg	-
Quercus_contig_10582	525	SNV	1	G	A	15	32	34.6667	hypothetical protein PRUPE_ppa006295mg	-	(2.7) Transferring phosphorous-containing groups; (2.7) Transferring phosphorous-containing groups
Quercus_contig_10584	835	SNV	1	A	G	8	17	31.875	hypothetical protein CICLE_v10005036mg	-	-
Quercus_contig_10586	416	SNV	1	C	T	6	14	39.3333	leucine-rich receptor-like protein kinase family xi-	-
Quercus_contig_10586	496	SNV	1	G	A	12	23	39.4167	leucine-rich receptor-like protein kinase family xi-	-
Quercus_contig_10586	793	SNV	1	T	G	8	22	38.75	leucine-rich receptor-like protein kinase family xi-	-
Quercus_contig_10587	586	SNV	1	T	C	20	47	37.05	guanylate-binding protein 4-like	-
Quercus_contig_10587	2372	SNV	1	A	G	6	13	36.5	guanylate-binding protein 4-like	-	-
Quercus_contig_10589	441	SNV	1	C	A	178	253	36.6966	PREDICTED: uncharacterized protein LOC101508810	-
Quercus_contig_10589	609	SNV	1	A	G	192	263	38.5885	PREDICTED: uncharacterized protein LOC101508810	-	(3.6) Acting on acid anhydrides
Quercus_contig_10589	637	SNV	1	T	C	248	314	37.0161	PREDICTED: uncharacterized protein LOC101508810	-
Quercus_contig_1059	629	SNV	1	T	C	35	74	36.8	conserved hypothetical protein	-
Quercus_contig_10591	227	Insertion	1	-	A	7	20	40.2857	hypothetical protein OsJ_31014	-
Quercus_contig_10593	1067	SNV	1	G	A	11	19	38.5455	hypothetical protein PRUPE_ppa002596mg	-	-
Quercus_contig_10593	1321	SNV	1	T	C	12	16	37.75	hypothetical protein PRUPE_ppa002596mg	-
Quercus_contig_10595	484	SNV	1	C	T	37	79	36.7838	isoaspartyl peptidase l-asparaginase 1	C:cytosol; F:hydrolase activity; P:cellular process; P:catabolic process
Quercus_contig_10595	503	SNV	1	T	C	34	67	38.1471	isoaspartyl peptidase l-asparaginase 1	C:cytosol; F:hydrolase activity; P:cellular process; P:catabolic process	(3.1) Acting on ester bonds
Quercus_contig_10600	1191	Deletion	8	CAGNNNNN	-	18	18	38.5556	transcription elongation regulator 1-like	-
Quercus_contig_10600	271	SNV	1	T	C	12	26	35.75	transcription elongation regulator 1-like	-	-
Quercus_contig_10600	381	SNV	1	C	A	11	30	38.5455	transcription elongation regulator 1-like	-
Quercus_contig_10600	1012	SNV	1	A	T	21	41	36.2381	transcription elongation regulator 1-like	-	-
Quercus_contig_10604	504	SNV	1	C	T	34	81	35.2059	PREDICTED: uncharacterized protein LOC100854009	F:hydrolase activity; C:cell wall
Quercus_contig_1061	261	SNV	1	T	C	61	168	35.8033	nadh dehydrogenase	-
Quercus_contig_1061	1940	SNV	1	G	A	73	190	36.7534	nadh dehydrogenase	-
Quercus_contig_10612	859	SNV	1	C	T	12	24	36.4167	PREDICTED: uncharacterized protein DDB_G0273453/DDB_G0273565-like	-
Quercus_contig_10617	523	SNV	1	T	C	5	13	39.8	---NA---	-
Quercus_contig_10622	1047	SNV	1	A	G	5	10	37.2	cytochrome P450, putative	F:catalytic activity; F:binding	-
Quercus_contig_10622	1053	SNV	1	A	G	6	10	35.8333	cytochrome P450, putative	F:catalytic activity; F:binding	-
Quercus_contig_10624	502	SNV	1	A	G	7	10	40.1429	actin related protein isoform 1	-
Quercus_contig_10626	324	SNV	1	G	A	17	46	37.5294	Uncharacterized protein isoform 1	-
Quercus_contig_10626	2174	SNV	1	T	C	26	50	38.3846	Uncharacterized protein isoform 1	-
Quercus_contig_10626	2351	SNV	1	A	T	25	58	39.44	Uncharacterized protein isoform 1	-
Quercus_contig_10626	2521	SNV	1	A	G	22	46	38.3182	Uncharacterized protein isoform 1	-
Quercus_contig_10626	3131	SNV	1	C	T	13	31	39.6923	Uncharacterized protein isoform 1	-	(6.3) Forming carbon-nitrogen bonds
Quercus_contig_10626	3854	SNV	1	C	T	7	17	38.8571	Uncharacterized protein isoform 1	-
Quercus_contig_10626	3893	SNV	1	A	T	5	13	36.2	Uncharacterized protein isoform 1	-
Quercus_contig_10634	249	SNV	1	A	G	9	24	36.6667	unnamed protein product	-	(6.3) Forming carbon-nitrogen bonds
Quercus_contig_10634	630	SNV	1	C	T	7	16	36	unnamed protein product	-
Quercus_contig_10638	1204	SNV	1	C	T	7	15	36.8571	PREDICTED: uncharacterized protein At5g41620-like	-
Quercus_contig_10638	1751	SNV	1	T	C	7	17	35.7143	PREDICTED: uncharacterized protein At5g41620-like	-
Quercus_contig_10638	1245	SNV	1	A	G	10	14	37.4	PREDICTED: uncharacterized protein At5g41620-like	-
Quercus_contig_1064	387	SNV	1	C	T	339	769	38.1475	photosystem ii reaction center psb29 protein	-
Quercus_contig_1064	415	SNV	1	G	A	353	855	35.2254	photosystem ii reaction center psb29 protein	-
Quercus_contig_10640	654	Deletion	2	AT	-	10	27	38.6	predicted protein	-	-
Quercus_contig_10640	291	SNV	1	C	A	74	150	37.8108	predicted protein	-
Quercus_contig_10644	292	SNV	1	T	C	6	10	39.3333	hypothetical protein POPTR_0003s14540g	-
Quercus_contig_10646	584	SNV	1	C	A	7	20	35.5714	predicted protein	-
Quercus_contig_10646	937	SNV	1	C	T	6	13	37	predicted protein	-
Quercus_contig_10647	953	SNV	1	T	C	55	101	35.2909	PREDICTED: uncharacterized protein LOC100802549	-
Quercus_contig_10647	1322	SNV	1	T	A	79	183	37.6835	PREDICTED: uncharacterized protein LOC100802549	-	(2.7) Transferring phosphorous-containing groups; (2.7) Transferring phosphorous-containing groups
Quercus_contig_10647	1326	SNV	1	C	T	83	191	37.1566	PREDICTED: uncharacterized protein LOC100802549	-
Quercus_contig_10647	1433	SNV	1	C	T	49	133	37.3061	PREDICTED: uncharacterized protein LOC100802549	-
Quercus_contig_10649	300	SNV	1	G	A	30	67	37.2667	hypothetical protein CICLE_v10008750mg	-
Quercus_contig_10649	303	SNV	1	C	T	30	68	37.3333	hypothetical protein CICLE_v10008750mg	-
Quercus_contig_1065	2693	SNV	1	C	G	288	769	36.8507	subtilisin-like protease-like	-
Quercus_contig_10659	343	SNV	1	G	A	22	59	35.5455	eukaryotic translation initiation factor 3 subunit d-like	C:cytoplasm; P:translation; P:cellular component organization; F:translation factor activity, nucleic acid binding	-
Quercus_contig_10659	358	SNV	1	G	A	30	62	35.3333	eukaryotic translation initiation factor 3 subunit d-like	C:cytoplasm; P:translation; P:cellular component organization; F:translation factor activity, nucleic acid binding
Quercus_contig_10659	598	SNV	1	A	G	24	56	34.25	eukaryotic translation initiation factor 3 subunit d-like	C:cytoplasm; P:translation; P:cellular component organization; F:translation factor activity, nucleic acid binding
Quercus_contig_10659	793	SNV	1	T	A	31	55	36.871	eukaryotic translation initiation factor 3 subunit d-like	C:cytoplasm; P:translation; P:cellular component organization; F:translation factor activity, nucleic acid binding
Quercus_contig_10659	890	SNV	1	T	A	21	48	37.4762	eukaryotic translation initiation factor 3 subunit d-like	C:cytoplasm; P:translation; P:cellular component organization; F:translation factor activity, nucleic acid binding
Quercus_contig_10661	1118	SNV	1	A	G	19	50	38.5263	coatomer subunit delta-like	-
Quercus_contig_10661	1148	SNV	1	G	A	31	69	33.1613	coatomer subunit delta-like	-
Quercus_contig_10662	868	SNV	1	A	G	15	18	37.9333	hypothetical protein CICLE_v10030476mg	-
Quercus_contig_10662	885	SNV	1	G	A	20	23	38	hypothetical protein CICLE_v10030476mg	-
Quercus_contig_10662	898	SNV	1	C	A	22	24	38.4091	hypothetical protein CICLE_v10030476mg	-
Quercus_contig_10662	934	SNV	1	G	T	29	31	39.3103	hypothetical protein CICLE_v10030476mg	-	-
Quercus_contig_10663	332	SNV	1	A	G	23	37	39.1304	hypothetical protein POPTR_0011s15120g	-
Quercus_contig_10663	1217	SNV	1	C	A	45	69	37.3111	hypothetical protein POPTR_0011s15120g	-
Quercus_contig_10665	271	Insertion	2	-	AC	5	11	37	hypothetical protein VITISV_035590	-
Quercus_contig_10665	495	SNV	1	A	G	6	12	38.6667	hypothetical protein VITISV_035590	-
Quercus_contig_10665	517	SNV	1	G	A	6	13	36.3333	hypothetical protein VITISV_035590	-
Quercus_contig_1067	1768	SNV	1	G	C	8	21	37.5	PREDICTED: uncharacterized protein LOC100248159	-
Quercus_contig_1067	2808	SNV	1	A	G	10	21	37.1	PREDICTED: uncharacterized protein LOC100248159	-
Quercus_contig_10674	440	SNV	1	A	G	37	67	36.3514	plasma intrinsic protein 1 3	P:transport; C:membrane; F:transporter activity
Quercus_contig_10674	198	SNV	1	C	T	24	45	36.9167	plasma intrinsic protein 1 3	P:transport; C:membrane; F:transporter activity
Quercus_contig_10675	704	SNV	1	A	G	13	36	37.0769	vascular plant one zinc finger protein isoform 1	-
Quercus_contig_10678	302	Insertion	1	-	T	24	39	36.5833	major facilitator superfamily protein	-
Quercus_contig_10678	365	SNV	1	A	C	17	45	38.8235	major facilitator superfamily protein	-
Quercus_contig_10678	384	SNV	1	G	A	19	51	38.8947	major facilitator superfamily protein	-
Quercus_contig_10678	530	SNV	1	A	G	19	33	37.4211	major facilitator superfamily protein	-
Quercus_contig_10679	290	SNV	1	A	C	6	17	36	amino acid dehydrogenase family protein isoform 1	-	-
Quercus_contig_1068	503	SNV	1	G	A	37	90	36	26s proteasome non-atpase regulatory subunit 4-like	P:protein metabolic process; P:catabolic process; P:cellular process; C:intracellular
Quercus_contig_10686	335	SNV	1	C	T	29	57	34.6897	hypothetical protein PRUPE_ppa003432mg	-
Quercus_contig_10691	258	SNV	1	A	G	15	30	36.6	hypothetical protein PRUPE_ppa010024mg	-
Quercus_contig_10694	906	SNV	1	G	A	5	10	36.6	2-oxoglutarate and fe -dependent oxygenase superfamily protein isoform 2	-
Quercus_contig_10695	380	SNV	1	T	A	6	11	35.6667	hypothetical protein EUTSA_v10028274mg	-	-
Quercus_contig_10696	783	SNV	1	T	C	13	33	37.5385	auxin-binding protein abp19	-	(2.5) Transferring alkyl or aryl groups, other than methyl groups
Quercus_contig_10696	787	SNV	1	T	C	13	33	39.3846	auxin-binding protein abp19	-	(2.1) Transferring one-carbon groups; (2.1) Transferring one-carbon groups
Quercus_contig_10698	633	SNV	1	T	C	7	15	36.1429	rehd high-affinity nitrate transporter	P:transport; P:cellular process; C:membrane
Quercus_contig_1070	448	SNV	1	C	T	54	120	37.2593	inactive poly	-
Quercus_contig_10706	803	SNV	1	C	G	75	197	36.1333	PREDICTED: uncharacterized protein LOC101489043	-
Quercus_contig_1071	325	Insertion	5	-	ATGAG	34	89	38.7294	prohibitin 3 isoform 1	-
Quercus_contig_1071	303	SNV	1	T	C	41	79	38.3171	prohibitin 3 isoform 1	-
Quercus_contig_1071	417	SNV	1	G	A	37	74	35.3158	prohibitin 3 isoform 1	-
Quercus_contig_10712	426	SNV	1	T	C	10	27	37.9	hypothetical protein CICLE_v10003309mg, partial	-
Quercus_contig_10712	1325	SNV	1	A	T	4	11	34.75	hypothetical protein CICLE_v10003309mg, partial	-
Quercus_contig_10715	183	SNV	1	C	T	7	18	38	histone deacetylase 15-like	-
Quercus_contig_10715	609	SNV	1	T	A	22	60	37.5455	histone deacetylase 15-like	-
Quercus_contig_10725	1425	SNV	1	C	G	12	30	39.1667	hypothetical protein PRUPE_ppa000887mg	-
Quercus_contig_10726	154	SNV	1	G	C	37	88	38.1892	predicted protein	P:nucleobase-containing compound metabolic process; F:binding	-
Quercus_contig_10726	288	SNV	1	A	G	35	87	36.5429	predicted protein	P:nucleobase-containing compound metabolic process; F:binding
Quercus_contig_10727	149	SNV	1	C	G	18	35	37.0556	hypothetical protein PRUPE_ppa007389mg	-
Quercus_contig_10728	1349	SNV	1	C	A	7	11	39.1429	cell wall-associated partial	F:hydrolase activity
Quercus_contig_10728	1320	SNV	1	A	G	9	10	37.3333	cell wall-associated partial	F:hydrolase activity
Quercus_contig_10728	1334	SNV	1	T	C	8	10	38.375	cell wall-associated partial	F:hydrolase activity
Quercus_contig_10728	1337	SNV	1	A	G	8	12	37.125	cell wall-associated partial	F:hydrolase activity
Quercus_contig_10737	545	SNV	1	C	A	47	118	36.4043	hypothetical protein CICLE_v10028346mg	-	-
Quercus_contig_10745	625	SNV	1	A	C	39	86	36.3077	hypothetical protein CICLE_v10021162mg	-
Quercus_contig_10745	646	SNV	1	G	T	36	82	38.1111	hypothetical protein CICLE_v10021162mg	-	(3.2) Glycosylases
Quercus_contig_10749	1496	MNV	3	TAA	CGC	59	145	38.7966	major facilitator superfamily protein isoform 1	-
Quercus_contig_10749	689	SNV	1	C	T	42	119	36.381	major facilitator superfamily protein isoform 1	-
Quercus_contig_10749	962	SNV	1	G	A	72	157	37.2222	major facilitator superfamily protein isoform 1	-
Quercus_contig_10755	305	SNV	1	C	G	8	21	37.5	PREDICTED: uncharacterized protein LOC101307075	-
Quercus_contig_1076	295	SNV	1	T	C	26	68	35.3462	hypothetical protein PRUPE_ppa000395mg	-
Quercus_contig_1076	661	SNV	1	T	C	28	60	35.6786	hypothetical protein PRUPE_ppa000395mg	-
Quercus_contig_1076	727	SNV	1	A	G	19	48	35.6316	hypothetical protein PRUPE_ppa000395mg	-	(2.7) Transferring phosphorous-containing groups
Quercus_contig_1076	3590	SNV	1	C	T	22	47	38.3182	hypothetical protein PRUPE_ppa000395mg	-
Quercus_contig_10762	622	SNV	1	C	T	22	46	37.6364	hypothetical protein CICLE_v10020473mg	-
Quercus_contig_10762	1064	SNV	1	A	G	8	22	39.25	hypothetical protein CICLE_v10020473mg	-
Quercus_contig_10764	484	SNV	1	G	C	7	19	39.4286	hypothetical protein PRUPE_ppa001030mg	-
Quercus_contig_10765	3137	SNV	1	T	C	9	17	37.7778	hypothetical protein SORBIDRAFT_05g005061	-	(2.7) Transferring phosphorous-containing groups; (3.6) Acting on acid anhydrides
Quercus_contig_10769	4250	Deletion	5	CTCAC	-	4	11	35.5	lrr and nb-arc domains-containing disease resistance	-
Quercus_contig_1077	462	SNV	1	C	G	22	45	37.9545	hypothetical protein CICLE_v10008855mg	-
Quercus_contig_1077	600	SNV	1	C	T	27	76	37.8148	hypothetical protein CICLE_v10008855mg	-
Quercus_contig_10771	382	SNV	1	T	C	94	215	36.3263	phd f-box containing	F:protein binding; F:binding;
Quercus_contig_10773	296	SNV	1	G	A	8	22	36.75	PREDICTED: uncharacterized protein At3g17950-like	-
Quercus_contig_10773	388	SNV	1	T	A	10	20	36.9	PREDICTED: uncharacterized protein At3g17950-like	-
Quercus_contig_10773	544	SNV	1	C	T	12	27	36.5	PREDICTED: uncharacterized protein At3g17950-like	-
Quercus_contig_10776	371	SNV	1	G	A	6	14	36.1667	phosphoenolpyruvate carboxylase-related kinase 2	-
Quercus_contig_10778	1049	SNV	1	T	C	13	32	37	hypothetical protein PRUPE_ppa002624mg	-
Quercus_contig_10778	1391	SNV	1	G	T	14	36	35.9286	hypothetical protein PRUPE_ppa002624mg	-
Quercus_contig_10778	1543	SNV	1	G	A	10	22	38.4	hypothetical protein PRUPE_ppa002624mg	-
Quercus_contig_10778	1547	SNV	1	C	T	10	25	37.1	hypothetical protein PRUPE_ppa002624mg	-
Quercus_contig_10778	1250	SNV	1	T	C	17	26	38.0588	hypothetical protein PRUPE_ppa002624mg	-
Quercus_contig_10778	1896	SNV	1	T	A	18	27	36.9444	hypothetical protein PRUPE_ppa002624mg	-
Quercus_contig_1078	859	SNV	1	C	T	116	315	38.1121	protein kiaa0664 homolog	C:cytosol
Quercus_contig_1078	898	SNV	1	T	G	121	336	37.1653	protein kiaa0664 homolog	C:cytosol
Quercus_contig_1078	1065	SNV	1	T	G	120	302	37.8512	protein kiaa0664 homolog	C:cytosol
Quercus_contig_1078	2445	SNV	1	A	G	106	290	38.0849	protein kiaa0664 homolog	C:cytosol
Quercus_contig_1078	2472	SNV	1	G	A	113	294	36.5487	protein kiaa0664 homolog	C:cytosol
Quercus_contig_1078	2598	SNV	1	A	G	97	244	35.9897	protein kiaa0664 homolog	C:cytosol
Quercus_contig_1078	3618	SNV	1	C	T	153	423	39.5033	protein kiaa0664 homolog	C:cytosol
Quercus_contig_1078	3648	SNV	1	G	T	192	369	38.9375	protein kiaa0664 homolog	C:cytosol
Quercus_contig_1078	4552	SNV	1	T	C	151	325	37.8411	protein kiaa0664 homolog	C:cytosol
Quercus_contig_10781	274	SNV	1	T	C	17	46	37.2941	hypothetical protein PRUPE_ppa008077mg	-
Quercus_contig_1079	902	SNV	1	G	A	607	1452	38.2125	papain family cysteine protease	-	(1.8) Acting on a sulfur group of donors
Quercus_contig_1079	188	SNV	1	T	C	149	286	36.5772	papain family cysteine protease	-
Quercus_contig_10792	1020	SNV	1	G	A	43	114	37.7442	cyclic nucleotide gated channel 5 isoform 1	-
Quercus_contig_10792	1142	SNV	1	C	G	70	186	37.8286	cyclic nucleotide gated channel 5 isoform 1	-
Quercus_contig_10792	1306	SNV	1	G	A	69	142	37.6087	cyclic nucleotide gated channel 5 isoform 1	-
Quercus_contig_10792	1327	SNV	1	A	G	79	160	37.6456	cyclic nucleotide gated channel 5 isoform 1	-
Quercus_contig_10792	1331	SNV	1	G	C	77	164	38.3117	cyclic nucleotide gated channel 5 isoform 1	-
Quercus_contig_10792	1560	SNV	1	G	A	55	147	38.6182	cyclic nucleotide gated channel 5 isoform 1	-
Quercus_contig_10792	1891	SNV	1	G	T	44	124	38.1818	cyclic nucleotide gated channel 5 isoform 1	-
Quercus_contig_10793	406	SNV	1	A	T	18	38	36.3333	PREDICTED: uncharacterized protein LOC101498248 isoform X1	-
Quercus_contig_10793	907	SNV	1	C	T	18	41	38.2778	PREDICTED: uncharacterized protein LOC101498248 isoform X1	-
Quercus_contig_10798	915	SNV	1	T	G	78	148	37.4359	hypothetical protein CICLE_v10022024mg	-
Quercus_contig_10798	978	SNV	1	A	G	40	109	37.85	hypothetical protein CICLE_v10022024mg	-	-
Quercus_contig_10798	1002	SNV	1	C	G	35	84	36.8571	hypothetical protein CICLE_v10022024mg	-
Quercus_contig_10798	412	SNV	1	A	T	50	74	38.66	hypothetical protein CICLE_v10022024mg	-
Quercus_contig_10798	924	SNV	1	C	A	137	144	36.8613	hypothetical protein CICLE_v10022024mg	-
Quercus_contig_10798	1065	SNV	1	T	C	114	201	34.9825	hypothetical protein CICLE_v10022024mg	-	-
Quercus_contig_10804	581	SNV	1	C	T	6	15	37.5	delta -sterol reductase-like	-
Quercus_contig_10804	1133	SNV	1	G	A	7	16	37.2857	delta -sterol reductase-like	-
Quercus_contig_10807	1105	Deletion	2	AT	-	10	15	38.2	unnamed protein product	-
Quercus_contig_10807	342	SNV	1	T	C	7	20	39.2857	unnamed protein product	-
Quercus_contig_10807	409	SNV	1	C	A	8	16	38.625	unnamed protein product	-
Quercus_contig_10807	412	SNV	1	T	C	8	16	37.625	unnamed protein product	-
Quercus_contig_1081	820	SNV	1	A	G	206	466	37.6893	actin, putative	C:cytoskeleton; C:cytoplasm; F:nucleotide binding
Quercus_contig_1081	886	SNV	1	G	A	263	537	38.4715	actin, putative	C:cytoskeleton; C:cytoplasm; F:nucleotide binding
Quercus_contig_10810	109	SNV	1	C	T	30	68	36.8	anthranilate synthase component ii-like	-
Quercus_contig_10810	141	SNV	1	A	G	22	57	36.2273	anthranilate synthase component ii-like	-
Quercus_contig_10810	278	SNV	1	T	C	40	108	36.55	anthranilate synthase component ii-like	-
Quercus_contig_10813	219	SNV	1	C	T	10	21	38.7	hypothetical protein PRUPE_ppa003449mg	-
Quercus_contig_10815	539	SNV	1	T	A	7	20	37.4286	hypothetical protein PRUPE_ppa013479mg	-
Quercus_contig_10817	399	SNV	1	A	G	14	37	37.3571	hypothetical protein PRUPE_ppa000982mg	-
Quercus_contig_10817	402	SNV	1	G	T	14	37	36.9286	hypothetical protein PRUPE_ppa000982mg	-
Quercus_contig_10817	705	SNV	1	T	C	8	17	38.875	hypothetical protein PRUPE_ppa000982mg	-	-
Quercus_contig_10817	726	SNV	1	T	C	11	24	36.2727	hypothetical protein PRUPE_ppa000982mg	-
Quercus_contig_10817	860	SNV	1	C	T	16	29	36.1875	hypothetical protein PRUPE_ppa000982mg	-
Quercus_contig_10817	933	SNV	1	T	C	16	30	35.0625	hypothetical protein PRUPE_ppa000982mg	-
Quercus_contig_10817	1056	SNV	1	C	T	15	33	36.1333	hypothetical protein PRUPE_ppa000982mg	-	-
Quercus_contig_10817	1081	SNV	1	C	T	12	23	36.0833	hypothetical protein PRUPE_ppa000982mg	-
Quercus_contig_10818	413	SNV	1	A	G	20	49	37.85	2-c-methyl-d-erythritol 4-phosphate chloroplastic	P:lipid metabolic process; F:transferase activity; P:biosynthetic process; P:cellular process; P:metabolic process; P:response to abiotic stimulus; P:nucleobase-containing compound metabolic process; P:carbohydrate metabolic process; P:secondary metabolic process; ; P:catabolic process; C:plastid	-
Quercus_contig_10818	308	SNV	1	A	C	25	37	37.96	2-c-methyl-d-erythritol 4-phosphate chloroplastic	P:lipid metabolic process; F:transferase activity; P:biosynthetic process; P:cellular process; P:metabolic process; P:response to abiotic stimulus; P:nucleobase-containing compound metabolic process; P:carbohydrate metabolic process; P:secondary metabolic process; ; P:catabolic process; C:plastid
Quercus_contig_1082	794	SNV	1	T	C	10	28	35.6	unnamed protein product	-
Quercus_contig_10820	195	SNV	1	T	C	5	10	36	2fe-2s ferredoxin-like isoform 2	-
Quercus_contig_10820	360	SNV	1	C	T	7	19	36.8571	2fe-2s ferredoxin-like isoform 2	-
Quercus_contig_10820	432	SNV	1	G	A	4	10	40.5	2fe-2s ferredoxin-like isoform 2	-
Quercus_contig_10824	389	SNV	1	A	G	6	15	37.6667	hypothetical protein PRUPE_ppa014382mg	-
Quercus_contig_10825	2148	SNV	1	A	G	5	13	33.8	arid bright dna-binding domain isoform 3	-
Quercus_contig_10826	202	SNV	1	G	C	40	75	35.825	hypothetical protein PRUPE_ppa013775mg	-
Quercus_contig_10826	346	SNV	1	T	A	35	84	37.1714	hypothetical protein PRUPE_ppa013775mg	-
Quercus_contig_10830	492	SNV	1	G	A	48	105	37.5833	hypothetical protein VITISV_005691	C:membrane
Quercus_contig_10834	522	SNV	1	G	C	20	38	39.1	probable protein phosphatase 2c 62-like isoform x2	-	-
Quercus_contig_10834	670	SNV	1	A	G	23	42	39.087	probable protein phosphatase 2c 62-like isoform x2	-	-
Quercus_contig_10834	1150	SNV	1	A	C	11	19	39.1818	probable protein phosphatase 2c 62-like isoform x2	-
Quercus_contig_10836	377	SNV	1	G	A	11	23	36.5455	PREDICTED: uncharacterized protein LOC100248418	-
Quercus_contig_10836	493	SNV	1	A	G	19	39	35.8947	PREDICTED: uncharacterized protein LOC100248418	-
Quercus_contig_10836	721	SNV	1	T	G	13	28	38.3846	PREDICTED: uncharacterized protein LOC100248418	-
Quercus_contig_10836	2301	SNV	1	C	T	20	41	37.8	PREDICTED: uncharacterized protein LOC100248418	-
Quercus_contig_10836	2403	SNV	1	C	T	13	25	36.3571	PREDICTED: uncharacterized protein LOC100248418	-	-
Quercus_contig_10836	3050	SNV	1	T	C	16	30	36.9375	PREDICTED: uncharacterized protein LOC100248418	-
Quercus_contig_10836	3610	SNV	1	G	T	7	16	31.8571	PREDICTED: uncharacterized protein LOC100248418	-
Quercus_contig_10836	4207	SNV	1	C	G	12	21	37.25	PREDICTED: uncharacterized protein LOC100248418	-
Quercus_contig_10836	4216	SNV	1	G	A	9	17	36	PREDICTED: uncharacterized protein LOC100248418	-
Quercus_contig_10836	380	SNV	1	T	C	11	20	38	PREDICTED: uncharacterized protein LOC100248418	-
Quercus_contig_10846	682	SNV	1	C	T	22	53	38.7727	beta- -n-acetylglucosaminyltransferase family protein isoform 1	-
Quercus_contig_10850	436	Deletion	1	C	-	17	27	30.8824	transporter associated with antigen processing protein 2	-
Quercus_contig_10851	258	SNV	1	C	T	22	54	36.6818	eukaryotic translation initiation factor 3 subunit c-like	-	-
Quercus_contig_10851	557	SNV	1	C	T	10	22	36.5	eukaryotic translation initiation factor 3 subunit c-like	-
Quercus_contig_10851	659	SNV	1	A	T	7	13	36.7143	eukaryotic translation initiation factor 3 subunit c-like	-
Quercus_contig_10853	621	SNV	1	A	G	21	58	35.1429	hypothetical protein PRUPE_ppa008112mg	-
Quercus_contig_10854	725	SNV	1	T	G	22	52	35.9091	PREDICTED: uncharacterized protein LOC101308247	-
Quercus_contig_10854	1401	SNV	1	A	T	40	73	36.275	PREDICTED: uncharacterized protein LOC101308247	-
Quercus_contig_10854	1434	SNV	1	C	T	44	79	37.9091	PREDICTED: uncharacterized protein LOC101308247	-
Quercus_contig_10856	275	SNV	1	T	C	9	15	39.6667	2-c-methyl-d-erythritol -cyclodiphosphate chloroplastic-like	-
Quercus_contig_10856	296	SNV	1	C	T	11	17	38.0909	2-c-methyl-d-erythritol -cyclodiphosphate chloroplastic-like	-
Quercus_contig_1086	2130	Deletion	4	CGTA	-	29	51	38.5862	hypothetical protein POPTR_0011s15230g	-
Quercus_contig_1086	1635	MNV	2	GT	TG	54	110	37.3519	hypothetical protein POPTR_0011s15230g	-
Quercus_contig_1086	444	SNV	1	T	G	39	71	35.5641	hypothetical protein POPTR_0011s15230g	-	(4.1) Carbon-carbon lyases
Quercus_contig_1086	527	SNV	1	C	T	61	141	36.1148	hypothetical protein POPTR_0011s15230g	-
Quercus_contig_1086	597	SNV	1	T	A	40	66	37.35	hypothetical protein POPTR_0011s15230g	-	(3.4) Acting on peptide bonds (peptide hydrolases)
Quercus_contig_1086	1506	SNV	1	C	T	43	98	36.8372	hypothetical protein POPTR_0011s15230g	-
Quercus_contig_1086	1708	SNV	1	C	T	60	126	37.1833	hypothetical protein POPTR_0011s15230g	-	-
Quercus_contig_1086	2057	SNV	1	G	T	54	111	36.2963	hypothetical protein POPTR_0011s15230g	-
Quercus_contig_1086	2157	SNV	1	C	A	27	49	38.7778	hypothetical protein POPTR_0011s15230g	-	-
Quercus_contig_10860	299	SNV	1	A	G	7	16	35.5714	histidine--trna ligase-like	-
Quercus_contig_10860	818	SNV	1	A	G	7	12	37.8571	histidine--trna ligase-like	-
Quercus_contig_10861	4149	SNV	1	T	C	22	50	39.5	isoform 1	-
Quercus_contig_10862	1147	SNV	1	A	G	12	22	32.8333	predicted protein	F:molecular_function; P:biological_process	(2.7) Transferring phosphorous-containing groups
Quercus_contig_10862	1218	SNV	1	G	A	14	22	33.5714	predicted protein	F:molecular_function; P:biological_process
Quercus_contig_1087	857	SNV	1	A	T	5	10	40	hypothetical protein CICLE_v10019250mg	-
Quercus_contig_1087	1074	SNV	1	C	T	14	29	35.1429	hypothetical protein CICLE_v10019250mg	-
Quercus_contig_10871	331	SNV	1	T	G	11	26	36.8182	hypothetical protein PRUPE_ppa005016mg	-
Quercus_contig_10871	395	SNV	1	T	C	9	18	40	hypothetical protein PRUPE_ppa005016mg	-
Quercus_contig_10871	602	SNV	1	T	G	16	34	38.1875	hypothetical protein PRUPE_ppa005016mg	-
Quercus_contig_10871	694	SNV	1	T	G	18	44	38.3889	hypothetical protein PRUPE_ppa005016mg	-
Quercus_contig_10872	1710	SNV	1	T	G	12	27	37.5	PREDICTED: uncharacterized protein LOC100795907	F:nucleic acid binding; F:nucleotide binding
Quercus_contig_10872	1935	SNV	1	A	C	10	23	36.8	PREDICTED: uncharacterized protein LOC100795907	F:nucleic acid binding; F:nucleotide binding
Quercus_contig_10873	779	SNV	1	C	G	5	13	36.8	cytochrome c oxidase assembly protein cox15-like	-
Quercus_contig_10873	782	SNV	1	G	A	7	13	37.7143	cytochrome c oxidase assembly protein cox15-like	-
Quercus_contig_10877	679	SNV	1	G	A	11	30	34.8182	hypothetical protein PRUPE_ppa002830mg	-
Quercus_contig_10878	203	Deletion	2	CA	-	17	43	36.7059	chaperone protein dnaj 13	P:protein metabolic process; P:cellular process; P:response to abiotic stimulus; F:protein binding; C:plastid; P:reproduction; P:post-embryonic development
Quercus_contig_10881	930	SNV	1	C	T	19	37	37.4211	cop9 signalosome subunit 6a	-
Quercus_contig_10883	644	SNV	1	A	C	30	75	37.6667	hypothetical protein VITISV_004914	-
Quercus_contig_10888	871	SNV	1	A	C	6	14	36.1667	hypothetical protein CICLE_v10009277mg	-
Quercus_contig_1089	741	SNV	1	G	A	66	182	36.8636	hypothetical protein CICLE_v10014737mg	-
Quercus_contig_1089	980	SNV	1	T	C	92	219	36.1522	hypothetical protein CICLE_v10014737mg	-	(2.3) Acyltransferases
Quercus_contig_10890	357	SNV	1	G	A	14	40	33.5714	protein ndr1-like	-
Quercus_contig_10891	720	SNV	1	T	C	10	22	37.2	unknown	F:hydrolase activity; P:protein metabolic process; P:cellular process; C:membrane; C:endoplasmic reticulum	(6.3) Forming carbon-nitrogen bonds
Quercus_contig_10909	1137	SNV	1	A	G	5	12	38	homeobox gene	-
Quercus_contig_10913	427	SNV	1	A	G	36	84	39.3056	unknown	F:transferase activity; C:membrane; C:endoplasmic reticulum
Quercus_contig_10914	941	Deletion	3	TAG	-	12	32	36	nad -binding rossmann-fold superfamily protein	-
Quercus_contig_10914	923	SNV	1	C	T	13	25	37.9231	nad -binding rossmann-fold superfamily protein	-
Quercus_contig_10914	935	SNV	1	C	T	15	30	37.3333	nad -binding rossmann-fold superfamily protein	-
Quercus_contig_10917	1263	SNV	1	A	G	20	46	37.5	p-loop containing nucleoside triphosphate hydrolases superfamily protein isoform 2	-
Quercus_contig_10917	1420	SNV	1	A	G	8	15	38.75	p-loop containing nucleoside triphosphate hydrolases superfamily protein isoform 2	-
Quercus_contig_10917	2560	SNV	1	G	A	7	14	37.1429	p-loop containing nucleoside triphosphate hydrolases superfamily protein isoform 2	-
Quercus_contig_1092	828	SNV	1	T	A	294	784	37.6054	hypothetical protein CICLE_v10001734mg	-
Quercus_contig_10920	186	Insertion	3	-	ACT	28	75	35.0238	hypothetical protein AMTR_s00017p00156440	-
Quercus_contig_10922	643	SNV	1	C	T	24	47	38.1667	predicted protein	P:cellular protein modification process; F:nucleotide binding; F:kinase activity	-
Quercus_contig_10922	189	SNV	1	T	C	7	12	37.8571	predicted protein	P:cellular protein modification process; F:nucleotide binding; F:kinase activity	-
Quercus_contig_10922	307	SNV	1	T	C	18	23	37.1111	predicted protein	P:cellular protein modification process; F:nucleotide binding; F:kinase activity
Quercus_contig_10922	445	SNV	1	A	G	14	20	39	predicted protein	P:cellular protein modification process; F:nucleotide binding; F:kinase activity
Quercus_contig_10922	535	SNV	1	A	G	30	39	37.7667	predicted protein	P:cellular protein modification process; F:nucleotide binding; F:kinase activity	-
Quercus_contig_10926	693	SNV	1	C	T	11	29	35.5455	saposin-like aspartyl protease family protein	-
Quercus_contig_10927	579	SNV	1	T	C	24	53	38.375	hypothetical protein PRUPE_ppa008890mg	-
Quercus_contig_10934	589	SNV	1	C	T	17	44	37.2941	probable polygalacturonase-like	-	(2.1) Transferring one-carbon groups
Quercus_contig_10935	273	SNV	1	A	G	18	45	37.3684	hypothetical protein PRUPE_ppa007919mg	-
Quercus_contig_10949	374	SNV	1	C	T	5	10	36.6	mitogen-activated protein kinase kinase kinase 5 isoform 2	-
Quercus_contig_10949	810	SNV	1	A	C	5	14	39.2	mitogen-activated protein kinase kinase kinase 5 isoform 2	-
Quercus_contig_10949	1517	SNV	1	T	G	4	10	34.75	mitogen-activated protein kinase kinase kinase 5 isoform 2	-
Quercus_contig_10949	978	SNV	1	C	T	4	10	36	mitogen-activated protein kinase kinase kinase 5 isoform 2	-
Quercus_contig_10949	1212	SNV	1	G	A	6	10	37	mitogen-activated protein kinase kinase kinase 5 isoform 2	-
Quercus_contig_10950	208	SNV	1	T	C	12	23	37.4167	unnamed protein product	F:sequence-specific DNA binding transcription factor activity; F:DNA binding; F:chromatin binding; C:nucleus;
Quercus_contig_10950	210	SNV	1	T	G	12	23	38.4167	unnamed protein product	F:sequence-specific DNA binding transcription factor activity; F:DNA binding; F:chromatin binding; C:nucleus;
Quercus_contig_10950	283	SNV	1	G	T	14	25	37.2143	unnamed protein product	F:sequence-specific DNA binding transcription factor activity; F:DNA binding; F:chromatin binding; C:nucleus;
Quercus_contig_10950	309	SNV	1	T	A	12	21	37.25	unnamed protein product	F:sequence-specific DNA binding transcription factor activity; F:DNA binding; F:chromatin binding; C:nucleus;
Quercus_contig_10950	371	SNV	1	A	G	9	20	39.2222	unnamed protein product	F:sequence-specific DNA binding transcription factor activity; F:DNA binding; F:chromatin binding; C:nucleus;	(1.3) Acting on the CH-CH group of donors
Quercus_contig_10950	618	SNV	1	G	A	9	24	38.7778	unnamed protein product	F:sequence-specific DNA binding transcription factor activity; F:DNA binding; F:chromatin binding; C:nucleus;
Quercus_contig_10950	1224	SNV	1	G	A	13	30	36	unnamed protein product	F:sequence-specific DNA binding transcription factor activity; F:DNA binding; F:chromatin binding; C:nucleus;
Quercus_contig_10950	1293	SNV	1	C	T	10	26	39.6	unnamed protein product	F:sequence-specific DNA binding transcription factor activity; F:DNA binding; F:chromatin binding; C:nucleus;
Quercus_contig_10950	2006	SNV	1	T	A	15	36	38.8	unnamed protein product	F:sequence-specific DNA binding transcription factor activity; F:DNA binding; F:chromatin binding; C:nucleus;
Quercus_contig_10950	2077	SNV	1	A	G	8	21	39	unnamed protein product	F:sequence-specific DNA binding transcription factor activity; F:DNA binding; F:chromatin binding; C:nucleus;
Quercus_contig_10950	2402	SNV	1	G	A	8	14	35.125	unnamed protein product	F:sequence-specific DNA binding transcription factor activity; F:DNA binding; F:chromatin binding; C:nucleus;
Quercus_contig_10953	1804	Insertion	1	-	T	4	11	37.25	PREDICTED: uncharacterized protein LOC100259158	-
Quercus_contig_10953	3984	Insertion	1	-	A	6	13	38.5	PREDICTED: uncharacterized protein LOC100259158	-
Quercus_contig_10953	388	SNV	1	C	T	7	20	40.2857	PREDICTED: uncharacterized protein LOC100259158	-
Quercus_contig_10954	448	SNV	1	C	A	6	15	36.3333	hypothetical protein CICLE_v10020359mg	-
Quercus_contig_10954	693	SNV	1	G	A	12	18	35.8333	hypothetical protein CICLE_v10020359mg	-
Quercus_contig_10954	779	SNV	1	G	A	13	20	36.2308	hypothetical protein CICLE_v10020359mg	-	-
Quercus_contig_10955	1083	SNV	1	A	G	38	85	37.8947	predicted protein	C:cytoplasm; P:protein metabolic process; P:cellular process; P:biological_process; F:nucleotide binding; F:protein binding
Quercus_contig_10955	1786	SNV	1	A	G	17	48	38.7647	predicted protein	C:cytoplasm; P:protein metabolic process; P:cellular process; P:biological_process; F:nucleotide binding; F:protein binding	(4.1) Carbon-carbon lyases
Quercus_contig_10966	1665	SNV	1	T	C	10	16	37.2	cleavage and polyadenylation specificity factor subunit 2-like	-	-
Quercus_contig_10966	979	SNV	1	G	A	7	10	37.8571	cleavage and polyadenylation specificity factor subunit 2-like	-
Quercus_contig_1097	191	SNV	1	T	C	63	141	36.9206	selenium-binding protein 2-like	-
Quercus_contig_10970	1042	SNV	1	C	A	5	10	36.4	multiprotein bridging factor 1	F:sequence-specific DNA binding; F:DNA binding
Quercus_contig_10971	592	SNV	1	T	A	9	24	33.8889	vesicle-fusing atpase family protein	-	-
Quercus_contig_10971	2006	SNV	1	T	A	11	24	38.9091	vesicle-fusing atpase family protein	-
Quercus_contig_10973	479	SNV	1	T	C	24	64	38.0417	hypothetical protein POPTR_0010s21970g	-	(6.3) Forming carbon-nitrogen bonds
Quercus_contig_10973	861	SNV	1	A	T	44	80	38.2273	hypothetical protein POPTR_0010s21970g	-	(1.1) Acting on the CH-OH group of donors
Quercus_contig_10974	242	SNV	1	C	T	8	17	37.75	PREDICTED: membrin-11-like	-
Quercus_contig_10975	210	SNV	1	T	A	25	47	33.56	PREDICTED: uncharacterized protein LOC100267539	-
Quercus_contig_10975	435	SNV	1	T	A	26	57	36.1154	PREDICTED: uncharacterized protein LOC100267539	-
Quercus_contig_10975	721	SNV	1	G	A	11	28	35.2727	PREDICTED: uncharacterized protein LOC100267539	-
Quercus_contig_1098	257	SNV	1	T	A	73	206	37.411	hypothetical protein PRUPE_ppa013417mg	-
Quercus_contig_10980	845	Deletion	1	T	-	8	20	34.375	endonuclease iii-like protein 1-like	-
Quercus_contig_10980	288	SNV	1	C	T	9	20	37.5556	endonuclease iii-like protein 1-like	-
Quercus_contig_10984	356	SNV	1	G	A	12	34	37.1667	predicted protein	P:nucleobase-containing compound metabolic process; P:carbohydrate metabolic process; P:catabolic process; P:secondary metabolic process; F:catalytic activity	-
Quercus_contig_10984	359	SNV	1	A	G	12	32	37.6667	predicted protein	P:nucleobase-containing compound metabolic process; P:carbohydrate metabolic process; P:catabolic process; P:secondary metabolic process; F:catalytic activity
Quercus_contig_10984	1203	SNV	1	A	G	7	17	37.4286	predicted protein	P:nucleobase-containing compound metabolic process; P:carbohydrate metabolic process; P:catabolic process; P:secondary metabolic process; F:catalytic activity
Quercus_contig_10986	257	SNV	1	C	T	12	12	36.5833	peroxidase 5	F:metal ion binding; P:oxidation-reduction process; F:heme binding; F:oxidoreductase activity; P:response to oxidative stress; F:peroxidase activity
Quercus_contig_10990	381	SNV	1	T	A	50	132	37.8	autoinhibited h(+)-atpase isoform 2	-
Quercus_contig_10990	2621	SNV	1	A	G	54	129	37.8148	autoinhibited h(+)-atpase isoform 2	-
Quercus_contig_10990	2654	SNV	1	T	G	62	172	37.3226	autoinhibited h(+)-atpase isoform 2	-
Quercus_contig_10990	3153	SNV	1	A	G	27	76	38.7037	autoinhibited h(+)-atpase isoform 2	-
Quercus_contig_10991	1216	SNV	1	T	G	16	43	34	hypothetical protein CICLE_v10015752mg	-	-
Quercus_contig_10992	589	SNV	1	T	C	20	33	38.95	glycyl-trna synthetase chloroplast mitochondrial	C:cytoplasm; P:nucleobase-containing compound metabolic process; P:translation; ; F:nucleotide binding; F:catalytic activity
Quercus_contig_10992	1643	SNV	1	C	A	18	42	36.8333	glycyl-trna synthetase chloroplast mitochondrial	C:cytoplasm; P:nucleobase-containing compound metabolic process; P:translation; ; F:nucleotide binding; F:catalytic activity	(5.2) Cis-trans-isomerases
Quercus_contig_10993	511	SNV	1	G	C	16	22	37.125	dnaj homolog subfamily c member 21-like	-
Quercus_contig_10994	376	SNV	1	G	A	20	52	36.6	hypothetical protein CICLE_v10014066mg	-
Quercus_contig_10994	553	SNV	1	C	A	28	55	37.8929	hypothetical protein CICLE_v10014066mg	-
Quercus_contig_10994	994	SNV	1	C	T	28	61	38.7857	hypothetical protein CICLE_v10014066mg	-
Quercus_contig_10994	1281	SNV	1	C	A	17	36	37.9412	hypothetical protein CICLE_v10014066mg	-
Quercus_contig_10994	1294	SNV	1	G	A	21	42	35.381	hypothetical protein CICLE_v10014066mg	-
Quercus_contig_10994	1468	SNV	1	A	G	30	55	36.2667	hypothetical protein CICLE_v10014066mg	-
Quercus_contig_10994	1533	SNV	1	G	A	17	36	38.1176	hypothetical protein CICLE_v10014066mg	-
Quercus_contig_10994	1633	SNV	1	A	G	17	35	37	hypothetical protein CICLE_v10014066mg	-	-
Quercus_contig_10995	557	SNV	1	T	A	26	70	38.2692	cysteine-rich receptor-like protein kinase 10-like isoform x2	-	(2.1) Transferring one-carbon groups
Quercus_contig_11000	390	SNV	1	T	G	28	48	38.6786	anamorsin homolog	-
Quercus_contig_11000	487	SNV	1	G	A	29	80	34.3448	anamorsin homolog	-
Quercus_contig_11000	507	SNV	1	G	A	44	104	37.5455	anamorsin homolog	-
Quercus_contig_11000	513	SNV	1	G	A	42	101	36.619	anamorsin homolog	-
Quercus_contig_11000	594	SNV	1	G	A	37	73	37.5676	anamorsin homolog	-
Quercus_contig_11000	822	SNV	1	A	G	24	66	36.4167	anamorsin homolog	-
Quercus_contig_11001	491	SNV	1	T	C	17	29	37.8235	hypothetical protein VITISV_003522	-
Quercus_contig_11001	722	SNV	1	T	C	12	30	36.6667	hypothetical protein VITISV_003522	-
Quercus_contig_11001	770	SNV	1	T	C	13	33	36.4615	hypothetical protein VITISV_003522	-	-
Quercus_contig_11001	960	SNV	1	C	T	10	22	38.6	hypothetical protein VITISV_003522	-
Quercus_contig_11001	1028	SNV	1	C	T	11	26	35.6364	hypothetical protein VITISV_003522	-
Quercus_contig_11001	1043	SNV	1	G	A	11	30	37.2727	hypothetical protein VITISV_003522	-	(2.7) Transferring phosphorous-containing groups
Quercus_contig_11001	1350	SNV	1	T	C	12	24	36.5	hypothetical protein VITISV_003522	-	-
Quercus_contig_11001	1626	SNV	1	A	G	6	15	38.6667	hypothetical protein VITISV_003522	-
Quercus_contig_11013	246	SNV	1	G	A	13	33	34.8462	hypothetical protein PRUPE_ppa003353mg	-
Quercus_contig_11020	566	SNV	1	T	C	24	66	38.0417	hypothetical protein PRUPE_ppa004789mg	-
Quercus_contig_11023	1489	SNV	1	C	G	5	10	40	hypothetical protein PRUPE_ppa008562mg	-
Quercus_contig_11023	1859	SNV	1	T	A	4	11	38.75	hypothetical protein PRUPE_ppa008562mg	-
Quercus_contig_11023	2284	SNV	1	C	T	8	22	39.875	hypothetical protein PRUPE_ppa008562mg	-
Quercus_contig_11023	2510	SNV	1	C	A	10	22	38.3	hypothetical protein PRUPE_ppa008562mg	-	(2.5) Transferring alkyl or aryl groups, other than methyl groups
Quercus_contig_11027	278	SNV	1	T	C	11	26	36	hypothetical protein PRUPE_ppa000732mg	-
Quercus_contig_11027	1349	SNV	1	A	G	14	38	36	hypothetical protein PRUPE_ppa000732mg	-	-
Quercus_contig_11027	2242	SNV	1	G	T	12	30	39.25	hypothetical protein PRUPE_ppa000732mg	-
Quercus_contig_11027	971	SNV	1	G	A	12	33	36.5	hypothetical protein PRUPE_ppa000732mg	-
Quercus_contig_11029	230	SNV	1	C	A	36	77	39.0556	hypothetical protein PRUPE_ppa004065mg	-	(1.1) Acting on the CH-OH group of donors
Quercus_contig_11029	945	SNV	1	A	T	11	20	37.9091	hypothetical protein PRUPE_ppa004065mg	-
Quercus_contig_11029	957	SNV	1	G	A	7	16	40.1429	hypothetical protein PRUPE_ppa004065mg	-
Quercus_contig_1103	381	SNV	1	A	G	40	114	39.3	unknown	P:lipid metabolic process; F:hydrolase activity
Quercus_contig_1103	769	SNV	1	G	A	65	185	36.8308	unknown	P:lipid metabolic process; F:hydrolase activity
Quercus_contig_11031	449	SNV	1	C	T	9	13	36.5556	ribosomal protein yl16	-
Quercus_contig_11033	894	SNV	1	C	T	14	35	38.8571	unnamed protein product	-
Quercus_contig_11033	1157	SNV	1	G	C	10	20	39.7	unnamed protein product	-
Quercus_contig_11038	1917	SNV	1	C	G	10	27	32.6	hypothetical protein PRUPE_ppa007590mg	-
Quercus_contig_1104	522	SNV	1	T	C	33	69	36.3333	predicted protein	P:cellular process
Quercus_contig_11041	1461	SNV	1	T	C	8	16	34.5	endo- -beta-glucanase 2-like	-
Quercus_contig_11042	243	SNV	1	C	G	13	34	38	1-deoxyxylulose-5-phosphate synthase, putative	F:transferase activity; P:biosynthetic process; P:cellular process; P:lipid metabolic process; P:secondary metabolic process
Quercus_contig_11043	595	SNV	1	A	G	9	24	40	gtp-binding protein alpha	F:signal transducer activity; P:nucleobase-containing compound metabolic process; P:catabolic process; F:protein binding; F:hydrolase activity; P:signal transduction; F:nucleotide binding
Quercus_contig_11043	856	SNV	1	C	T	9	23	37.7778	gtp-binding protein alpha	F:signal transducer activity; P:nucleobase-containing compound metabolic process; P:catabolic process; F:protein binding; F:hydrolase activity; P:signal transduction; F:nucleotide binding
Quercus_contig_11048	1483	SNV	1	A	G	24	65	35.8333	hypothetical protein CICLE_v10001078mg	-
Quercus_contig_11055	245	SNV	1	G	A	8	15	36.875	hypothetical protein PRUPE_ppa019160mg, partial	-
Quercus_contig_11056	378	SNV	1	T	A	4	10	40.75	hypothetical protein CICLE_v10025380mg	-	-
Quercus_contig_11056	1305	SNV	1	C	T	6	11	38.3333	hypothetical protein CICLE_v10025380mg	-
Quercus_contig_11057	201	SNV	1	G	A	10	16	37.3	hypothetical protein PRUPE_ppa006837mg	-
Quercus_contig_11057	357	SNV	1	A	G	5	11	35.2	hypothetical protein PRUPE_ppa006837mg	-
Quercus_contig_1106	1687	SNV	1	C	T	108	270	38.4352	hypothetical protein PRUPE_ppa001840mg	-
Quercus_contig_11060	878	SNV	1	G	A	4	10	35.5	predicted protein	-
Quercus_contig_11062	222	SNV	1	T	C	250	567	35.0593	predicted protein	C:nucleolus
Quercus_contig_11064	313	SNV	1	A	G	32	79	36.7188	copper transporter 1-like	-
Quercus_contig_11064	315	SNV	1	T	G	32	78	36.7188	copper transporter 1-like	-
Quercus_contig_11064	319	SNV	1	C	A	31	78	36.871	copper transporter 1-like	-
Quercus_contig_11064	324	SNV	1	T	C	34	82	37.7059	copper transporter 1-like	-
Quercus_contig_11067	891	SNV	1	C	T	75	193	38.0533	hypothetical protein PRUPE_ppa009817mg	-
Quercus_contig_11068	276	SNV	1	A	C	10	16	35.6	predicted protein	F:nucleotide binding; C:plasma membrane	-
Quercus_contig_11068	285	SNV	1	G	A	11	16	33.75	predicted protein	F:nucleotide binding; C:plasma membrane	-
Quercus_contig_11072	644	Insertion	1	-	T	4	11	39	hypothetical protein PRUPE_ppa010023mg	-	(3.2) Glycosylases
Quercus_contig_11072	403	SNV	1	C	T	21	46	34.4762	hypothetical protein PRUPE_ppa010023mg	-	-
Quercus_contig_11073	443	SNV	1	T	G	52	104	37.7692	unknown	F:molecular_function; P:biological_process
Quercus_contig_11074	434	SNV	1	A	G	10	16	35.9	probable e3 ubiquitin-protein ligase herc2-like	-
Quercus_contig_11074	1146	SNV	1	A	G	7	19	37.4286	probable e3 ubiquitin-protein ligase herc2-like	-
Quercus_contig_11076	506	SNV	1	T	C	25	46	38.2	hypothetical protein PRUPE_ppa026008mg	-	(1.2) Acting on the aldehyde or oxo group of donors; (1.2) Acting on the aldehyde or oxo group of donors
Quercus_contig_11076	1019	SNV	1	A	T	13	22	36.4615	hypothetical protein PRUPE_ppa026008mg	-
Quercus_contig_1108	259	SNV	1	C	G	8	21	36.375	pentatricopeptide repeat-containing protein mitochondrial	P:cellular component organization; P:cellular protein modification process; P:flower development; P:response to abiotic stimulus; P:post-embryonic development; P:nucleobase-containing compound metabolic process; P:biosynthetic process; P:cell cycle
Quercus_contig_1108	261	SNV	1	A	T	8	21	36.75	pentatricopeptide repeat-containing protein mitochondrial	P:cellular component organization; P:cellular protein modification process; P:flower development; P:response to abiotic stimulus; P:post-embryonic development; P:nucleobase-containing compound metabolic process; P:biosynthetic process; P:cell cycle
Quercus_contig_1108	966	SNV	1	A	G	16	42	38.6875	pentatricopeptide repeat-containing protein mitochondrial	P:cellular component organization; P:cellular protein modification process; P:flower development; P:response to abiotic stimulus; P:post-embryonic development; P:nucleobase-containing compound metabolic process; P:biosynthetic process; P:cell cycle
Quercus_contig_11082	325	SNV	1	C	T	21	41	38.619	hypothetical protein PRUPE_ppa001982mg	-
Quercus_contig_11085	592	SNV	1	C	T	7	20	38.8571	l-o-methylthreonine resistant 1 isoform 1	-	-
Quercus_contig_11085	1050	SNV	1	C	A	30	66	36.1667	l-o-methylthreonine resistant 1 isoform 1	-
Quercus_contig_11085	1618	SNV	1	A	G	13	21	36.9231	l-o-methylthreonine resistant 1 isoform 1	-
Quercus_contig_11085	2004	SNV	1	T	G	6	10	35.5	l-o-methylthreonine resistant 1 isoform 1	-
Quercus_contig_1109	97	SNV	1	A	G	14	38	34.2143	glycine decarboxylase complex partial	-
Quercus_contig_11092	122	SNV	1	G	A	13	36	35.4615	unknown	C:intracellular; P:protein metabolic process; P:catabolic process
Quercus_contig_11094	568	SNV	1	C	T	9	20	35.3333	hypothetical protein PRUPE_ppa008057mg	-
Quercus_contig_11094	757	SNV	1	T	C	10	23	35.1	hypothetical protein PRUPE_ppa008057mg	-
Quercus_contig_11095	154	SNV	1	A	T	24	24	36.7917	metal transport protein 8	C:membrane; F:transporter activity; P:transport; P:cellular process
Quercus_contig_11096	1043	SNV	1	G	A	16	29	38.0625	rab gtpase a1f	-
Quercus_contig_111	1497	SNV	1	A	G	15	27	39.3333	PREDICTED: uncharacterized protein LOC100243335	-
Quercus_contig_111	2102	SNV	1	G	A	14	30	38.3571	PREDICTED: uncharacterized protein LOC100243335	-
Quercus_contig_111	2199	SNV	1	A	T	15	28	37.8	PREDICTED: uncharacterized protein LOC100243335	-	(2.7) Transferring phosphorous-containing groups
Quercus_contig_111	2446	SNV	1	C	G	18	42	36.8889	PREDICTED: uncharacterized protein LOC100243335	-
Quercus_contig_111	3114	SNV	1	A	G	14	32	37.7143	PREDICTED: uncharacterized protein LOC100243335	-
Quercus_contig_111	3301	SNV	1	G	C	18	30	37.8889	PREDICTED: uncharacterized protein LOC100243335	-	-
Quercus_contig_111	3382	SNV	1	T	A	19	47	38.7895	PREDICTED: uncharacterized protein LOC100243335	-
Quercus_contig_111	3417	SNV	1	T	C	18	43	38.6667	PREDICTED: uncharacterized protein LOC100243335	-
Quercus_contig_111	3574	SNV	1	T	G	9	21	38.8889	PREDICTED: uncharacterized protein LOC100243335	-
Quercus_contig_1110	268	SNV	1	A	G	61	132	38.2131	protein chloroplastic-like	-	-
Quercus_contig_1110	472	SNV	1	A	G	48	119	36.875	protein chloroplastic-like	-
Quercus_contig_11101	430	SNV	1	C	A	14	37	37.1429	hypothetical protein CICLE_v10020366mg	-	-
Quercus_contig_11105	691	SNV	1	A	C	32	73	37.4375	hypothetical protein PRUPE_ppa003940mg	-
Quercus_contig_11105	219	SNV	1	T	C	11	24	37	hypothetical protein PRUPE_ppa003940mg	-
Quercus_contig_1111	218	SNV	1	G	T	22	51	37.375	plastid lipid-associated protein	F:structural molecule activity; C:plastid	-
Quercus_contig_11110	1431	SNV	1	T	C	5	13	38	hypothetical protein PRUPE_ppa000631mg	-	-
Quercus_contig_11110	1711	SNV	1	G	A	4	11	38.5	hypothetical protein PRUPE_ppa000631mg	-
Quercus_contig_11110	3723	SNV	1	T	G	41	114	36.9268	hypothetical protein PRUPE_ppa000631mg	-
Quercus_contig_11110	4296	SNV	1	A	G	29	61	37.5862	hypothetical protein PRUPE_ppa000631mg	-
Quercus_contig_11110	4374	SNV	1	T	C	35	88	38.3889	hypothetical protein PRUPE_ppa000631mg	-
Quercus_contig_11111	556	SNV	1	C	T	7	19	36.4286	hypothetical protein PRUPE_ppa004379mg	-	-
Quercus_contig_11119	999	SNV	1	T	C	13	32	37.3077	Uncharacterized protein isoform 1	-
Quercus_contig_11121	805	SNV	1	A	T	26	74	36.8077	hypothetical protein PRUPE_ppa002145mg	-
Quercus_contig_11121	1054	SNV	1	T	A	37	82	35.4595	hypothetical protein PRUPE_ppa002145mg	-
Quercus_contig_11121	1970	SNV	1	A	G	9	22	38.5556	hypothetical protein PRUPE_ppa002145mg	-
Quercus_contig_11127	376	MNV	2	GC	TT	15	37	34.1667	conserved hypothetical protein	-
Quercus_contig_11127	228	SNV	1	T	G	12	27	35.5833	conserved hypothetical protein	-
Quercus_contig_1113	1623	SNV	1	A	G	182	388	35.7473	transcription factor tcp4-like	-
Quercus_contig_1113	1709	SNV	1	T	G	66	178	36.5152	transcription factor tcp4-like	-
Quercus_contig_1113	2302	SNV	1	A	G	78	219	36.1139	transcription factor tcp4-like	-
Quercus_contig_11131	1581	SNV	1	T	A	5	10	37.8	hypothetical protein CICLE_v10008214mg	-
Quercus_contig_11131	1609	SNV	1	T	C	4	10	36	hypothetical protein CICLE_v10008214mg	-	-
Quercus_contig_11131	1616	SNV	1	T	C	4	10	35.5	hypothetical protein CICLE_v10008214mg	-	-
Quercus_contig_11138	723	SNV	1	G	T	15	24	36.4	serine-rich adhesin for platelets-like	-
Quercus_contig_11138	552	SNV	1	C	T	7	10	38.8571	serine-rich adhesin for platelets-like	-
Quercus_contig_1114	609	SNV	1	C	T	21	55	37.9524	hypothetical protein POPTR_0016s04240g	-
Quercus_contig_1114	1030	SNV	1	A	G	19	47	38.7368	hypothetical protein POPTR_0016s04240g	-	-
Quercus_contig_1114	2185	SNV	1	A	G	23	57	35.8261	hypothetical protein POPTR_0016s04240g	-
Quercus_contig_1114	2449	SNV	1	T	C	34	85	39.2353	hypothetical protein POPTR_0016s04240g	-	-
Quercus_contig_11140	1732	SNV	1	A	G	6	12	39	hypothetical protein PRUPE_ppa021490mg	-
Quercus_contig_11140	1742	SNV	1	C	T	5	14	38.8	hypothetical protein PRUPE_ppa021490mg	-
Quercus_contig_11141	474	SNV	1	A	G	11	30	36.4545	hypothetical protein PRUPE_ppa005159mg	-
Quercus_contig_11143	175	Deletion	1	A	-	8	18	33.375	unnamed protein product	P:signal transduction; F:transferase activity; P:biosynthetic process; P:cellular process; P:lipid metabolic process; C:membrane
Quercus_contig_11143	201	SNV	1	A	T	7	20	38.1429	unnamed protein product	P:signal transduction; F:transferase activity; P:biosynthetic process; P:cellular process; P:lipid metabolic process; C:membrane
Quercus_contig_11145	366	SNV	1	G	C	39	74	35.9231	sterol methyltransferase 2	-
Quercus_contig_11145	517	SNV	1	G	C	36	56	35.6389	sterol methyltransferase 2	-	-
Quercus_contig_11146	782	SNV	1	C	A	6	16	36.8333	hypothetical protein PRUPE_ppa005374mg	-
Quercus_contig_11147	806	SNV	1	G	A	6	14	37.5	hypothetical protein CICLE_v10012294mg	-
Quercus_contig_11149	1134	SNV	1	A	G	4	10	39.25	unnamed protein product	-	-
Quercus_contig_11151	225	SNV	1	A	G	6	11	37.3333	hypothetical protein PRUPE_ppa000621mg	-
Quercus_contig_11151	407	SNV	1	C	G	9	23	37.4444	hypothetical protein PRUPE_ppa000621mg	-
Quercus_contig_11151	2734	SNV	1	C	A	7	12	37.4286	hypothetical protein PRUPE_ppa000621mg	-
Quercus_contig_11151	111	SNV	1	G	C	8	19	36.125	hypothetical protein PRUPE_ppa000621mg	-
Quercus_contig_11151	1374	SNV	1	T	A	18	23	36.8333	hypothetical protein PRUPE_ppa000621mg	-	(6.3) Forming carbon-nitrogen bonds
Quercus_contig_11151	2238	SNV	1	T	G	7	12	37	hypothetical protein PRUPE_ppa000621mg	-
Quercus_contig_11158	789	SNV	1	A	G	180	411	37.1722	hypothetical protein CICLE_v10009186mg	-
Quercus_contig_11159	524	SNV	1	C	G	12	31	37.8333	hypothetical protein CICLE_v10014587mg	-
Quercus_contig_1116	493	SNV	1	T	G	179	347	36.9609	unnamed protein product	-	-
Quercus_contig_1116	766	SNV	1	G	T	88	230	37.1685	unnamed protein product	-
Quercus_contig_1116	2042	SNV	1	A	G	95	208	38.0421	unnamed protein product	-
Quercus_contig_11162	2108	SNV	1	C	T	7	18	35.4286	hypothetical protein CICLE_v10000028mg	-
Quercus_contig_11162	2484	SNV	1	T	A	12	26	38.8333	hypothetical protein CICLE_v10000028mg	-
Quercus_contig_11162	3084	SNV	1	T	A	7	15	37.4286	hypothetical protein CICLE_v10000028mg	-
Quercus_contig_11162	3559	SNV	1	G	A	9	14	40	hypothetical protein CICLE_v10000028mg	-
Quercus_contig_11162	3797	SNV	1	G	A	11	24	38.5455	hypothetical protein CICLE_v10000028mg	-
Quercus_contig_11164	376	SNV	1	T	C	18	34	37.1111	mandelonitrile isoform 3	-
Quercus_contig_11164	697	SNV	1	G	A	9	21	37.7778	mandelonitrile isoform 3	-
Quercus_contig_11166	847	SNV	1	C	T	10	21	34.2	hypothetical protein CICLE_v10020913mg	-
Quercus_contig_11169	810	Insertion	4	-	CGCG	24	50	37.6146	pyridoxal-5 -phosphate-dependent enzyme family protein	-
Quercus_contig_11169	810	Insertion	4	-	TGCG	26	50	38.3942	pyridoxal-5 -phosphate-dependent enzyme family protein	-
Quercus_contig_11169	225	SNV	1	G	A	33	70	35.6364	pyridoxal-5 -phosphate-dependent enzyme family protein	-
Quercus_contig_11169	234	SNV	1	C	A	39	65	33.3846	pyridoxal-5 -phosphate-dependent enzyme family protein	-
Quercus_contig_11169	345	SNV	1	G	A	13	36	36.6154	pyridoxal-5 -phosphate-dependent enzyme family protein	-
Quercus_contig_11169	1031	SNV	1	G	A	30	62	34.4667	pyridoxal-5 -phosphate-dependent enzyme family protein	-
Quercus_contig_11171	602	SNV	1	C	T	6	12	37.3333	rna-dependent rna polymerase	F:nucleic acid binding; F:transferase activity; P:biological_process; P:regulation of gene expression, epigenetic; P:nucleobase-containing compound metabolic process; P:response to biotic stimulus; F:nucleotide binding
Quercus_contig_11171	1313	SNV	1	A	G	6	17	39	rna-dependent rna polymerase	F:nucleic acid binding; F:transferase activity; P:biological_process; P:regulation of gene expression, epigenetic; P:nucleobase-containing compound metabolic process; P:response to biotic stimulus; F:nucleotide binding	(6.1) Forming carbon-oxygen bonds
Quercus_contig_11171	1663	SNV	1	T	C	6	14	37	rna-dependent rna polymerase	F:nucleic acid binding; F:transferase activity; P:biological_process; P:regulation of gene expression, epigenetic; P:nucleobase-containing compound metabolic process; P:response to biotic stimulus; F:nucleotide binding
Quercus_contig_11171	1665	SNV	1	G	A	6	14	38.5	rna-dependent rna polymerase	F:nucleic acid binding; F:transferase activity; P:biological_process; P:regulation of gene expression, epigenetic; P:nucleobase-containing compound metabolic process; P:response to biotic stimulus; F:nucleotide binding	-
Quercus_contig_11171	2199	SNV	1	G	A	6	10	35.6667	rna-dependent rna polymerase	F:nucleic acid binding; F:transferase activity; P:biological_process; P:regulation of gene expression, epigenetic; P:nucleobase-containing compound metabolic process; P:response to biotic stimulus; F:nucleotide binding
Quercus_contig_11171	754	SNV	1	T	A	7	10	37.8571	rna-dependent rna polymerase	F:nucleic acid binding; F:transferase activity; P:biological_process; P:regulation of gene expression, epigenetic; P:nucleobase-containing compound metabolic process; P:response to biotic stimulus; F:nucleotide binding
Quercus_contig_11173	818	SNV	1	A	G	21	60	36.619	predicted protein	F:nucleotide binding; F:catalytic activity; F:binding; P:biosynthetic process; ; P:metabolic process
Quercus_contig_11173	1236	SNV	1	A	G	29	67	35.8667	predicted protein	F:nucleotide binding; F:catalytic activity; F:binding; P:biosynthetic process; ; P:metabolic process
Quercus_contig_11173	1323	SNV	1	G	A	32	75	37.9375	predicted protein	F:nucleotide binding; F:catalytic activity; F:binding; P:biosynthetic process; ; P:metabolic process
Quercus_contig_11173	1422	SNV	1	C	A	37	87	35.7568	predicted protein	F:nucleotide binding; F:catalytic activity; F:binding; P:biosynthetic process; ; P:metabolic process	(2.7) Transferring phosphorous-containing groups; (2.7) Transferring phosphorous-containing groups
Quercus_contig_11173	1431	SNV	1	A	T	39	88	37.2821	predicted protein	F:nucleotide binding; F:catalytic activity; F:binding; P:biosynthetic process; ; P:metabolic process	-
Quercus_contig_11173	1458	SNV	1	C	T	42	98	38.0476	predicted protein	F:nucleotide binding; F:catalytic activity; F:binding; P:biosynthetic process; ; P:metabolic process
Quercus_contig_11173	1578	SNV	1	G	A	27	61	34.3704	predicted protein	F:nucleotide binding; F:catalytic activity; F:binding; P:biosynthetic process; ; P:metabolic process	(3.6) Acting on acid anhydrides
Quercus_contig_11173	1969	SNV	1	C	T	50	118	36.1	predicted protein	F:nucleotide binding; F:catalytic activity; F:binding; P:biosynthetic process; ; P:metabolic process
Quercus_contig_11173	2029	SNV	1	C	T	56	123	37	predicted protein	F:nucleotide binding; F:catalytic activity; F:binding; P:biosynthetic process; ; P:metabolic process
Quercus_contig_11173	2105	SNV	1	G	A	30	70	35.7333	predicted protein	F:nucleotide binding; F:catalytic activity; F:binding; P:biosynthetic process; ; P:metabolic process
Quercus_contig_11173	2111	SNV	1	T	G	33	73	35.8788	predicted protein	F:nucleotide binding; F:catalytic activity; F:binding; P:biosynthetic process; ; P:metabolic process	-
Quercus_contig_11175	457	SNV	1	T	C	13	31	34.8462	bsd domain-containing	-
Quercus_contig_11175	824	SNV	1	G	T	12	28	36.5833	bsd domain-containing	-
Quercus_contig_1118	430	Deletion	1	T	-	17	35	37.3529	auxin-induced protein	C:membrane
Quercus_contig_1118	275	SNV	1	T	C	12	34	37.0833	auxin-induced protein	C:membrane
Quercus_contig_1118	284	SNV	1	G	A	16	40	37.0625	auxin-induced protein	C:membrane
Quercus_contig_1118	604	SNV	1	C	A	19	48	35.6842	auxin-induced protein	C:membrane
Quercus_contig_11180	568	SNV	1	G	A	21	48	37.0952	hypothetical protein PRUPE_ppa006808mg	-
Quercus_contig_11186	309	SNV	1	G	A	21	45	37.381	unknown	F:catalytic activity; F:binding; C:plasma membrane; P:carbohydrate metabolic process; P:nucleobase-containing compound metabolic process; P:catabolic process; P:secondary metabolic process
Quercus_contig_11186	579	SNV	1	A	G	24	47	38.5	unknown	F:catalytic activity; F:binding; C:plasma membrane; P:carbohydrate metabolic process; P:nucleobase-containing compound metabolic process; P:catabolic process; P:secondary metabolic process
Quercus_contig_11186	681	SNV	1	A	G	38	74	36.9231	unknown	F:catalytic activity; F:binding; C:plasma membrane; P:carbohydrate metabolic process; P:nucleobase-containing compound metabolic process; P:catabolic process; P:secondary metabolic process	-
Quercus_contig_11188	1114	Deletion	6	GGTGGT	-	7	19	34.7143	gamma-glutamyl hydrolase	; F:hydrolase activity
Quercus_contig_11188	1114	Insertion	6	-	GGTGGT	13	34	32.0769	gamma-glutamyl hydrolase	; F:hydrolase activity
Quercus_contig_11188	532	SNV	1	G	A	20	42	37.6	gamma-glutamyl hydrolase	; F:hydrolase activity
Quercus_contig_11189	454	SNV	1	C	T	9	24	37.7778	Xylulose kinase, putative	-
Quercus_contig_11189	1382	SNV	1	C	T	10	25	36.4	Xylulose kinase, putative	-	-
Quercus_contig_11194	197	Deletion	1	T	-	5	13	36.6	predicted protein	F:binding
Quercus_contig_112	583	SNV	1	G	A	207	518	37.3382	hypothetical protein PRUPE_ppa012643mg	-
Quercus_contig_1120	782	SNV	1	T	C	138	380	36.7174	hypothetical protein PRUPE_ppa006512mg	-
Quercus_contig_11204	218	SNV	1	G	A	18	30	39.1111	hypothetical protein PRUPE_ppa009157mg	-
Quercus_contig_11206	465	SNV	1	A	G	44	101	37.5455	quinone reductase family protein isoform 1	-
Quercus_contig_11207	767	SNV	1	G	A	5	11	39.2	hypothetical protein CICLE_v10004236mg	-
Quercus_contig_11207	965	SNV	1	G	A	5	10	36.8	hypothetical protein CICLE_v10004236mg	-	-
Quercus_contig_11207	2291	SNV	1	C	A	7	19	39.5714	hypothetical protein CICLE_v10004236mg	-
Quercus_contig_1121	899	MNV	2	GC	AA	93	251	36.0108	rna binding	F:binding; F:nucleic acid binding; F:nucleotide binding
Quercus_contig_1121	357	SNV	1	G	A	24	56	35.75	rna binding	F:binding; F:nucleic acid binding; F:nucleotide binding
Quercus_contig_1121	1882	SNV	1	T	C	6	13	40	rna binding	F:binding; F:nucleic acid binding; F:nucleotide binding
Quercus_contig_11210	416	SNV	1	C	T	9	15	36.4444	unknown	C:chloroplast thylakoid membrane; P:response to blue light; P:response to red light; C:membrane; P:response to far red light; P:photosynthesis; P:photosynthesis, light harvesting; C:thylakoid; C:chloroplast envelope; C:plastoglobule; C:chloroplast	-
Quercus_contig_11210	758	SNV	1	G	A	13	27	35.7692	unknown	C:chloroplast thylakoid membrane; P:response to blue light; P:response to red light; C:membrane; P:response to far red light; P:photosynthesis; P:photosynthesis, light harvesting; C:thylakoid; C:chloroplast envelope; C:plastoglobule; C:chloroplast	(3.2) Glycosylases
Quercus_contig_11210	549	SNV	1	G	A	15	23	39.5333	unknown	C:chloroplast thylakoid membrane; P:response to blue light; P:response to red light; C:membrane; P:response to far red light; P:photosynthesis; P:photosynthesis, light harvesting; C:thylakoid; C:chloroplast envelope; C:plastoglobule; C:chloroplast	-
Quercus_contig_11214	451	SNV	1	G	C	6	15	37.8333	swi snf-related matrix-associated actin-dependent regulator of chromatin subfamily a member 3-like 1-like	-	(3.6) Acting on acid anhydrides
Quercus_contig_11214	484	SNV	1	C	G	8	13	34.75	swi snf-related matrix-associated actin-dependent regulator of chromatin subfamily a member 3-like 1-like	-
Quercus_contig_11214	637	SNV	1	C	T	11	24	33.1818	swi snf-related matrix-associated actin-dependent regulator of chromatin subfamily a member 3-like 1-like	-
Quercus_contig_11214	733	SNV	1	G	C	16	30	36.125	swi snf-related matrix-associated actin-dependent regulator of chromatin subfamily a member 3-like 1-like	-	(4.3) Carbon-nitrogen lyases; (4.3) Carbon-nitrogen lyases
Quercus_contig_11214	757	SNV	1	C	T	16	26	34.75	swi snf-related matrix-associated actin-dependent regulator of chromatin subfamily a member 3-like 1-like	-
Quercus_contig_11214	758	SNV	1	T	C	16	24	35.75	swi snf-related matrix-associated actin-dependent regulator of chromatin subfamily a member 3-like 1-like	-
Quercus_contig_1122	1600	MNV	2	CT	TC	11	27	36.3182	hypothetical protein PRUPE_ppa009622mg	-
Quercus_contig_1122	1033	SNV	1	G	T	10	18	34.7	hypothetical protein PRUPE_ppa009622mg	-	(3.5) Acting on carbon-nitrogen bonds, other than peptide bonds
Quercus_contig_11224	1022	SNV	1	G	T	9	13	37.5556	unnamed protein product	-
Quercus_contig_11227	384	SNV	1	A	G	14	21	39.7143	hypothetical protein CICLE_v10010939mg	-
Quercus_contig_11227	415	SNV	1	A	G	12	17	38.6667	hypothetical protein CICLE_v10010939mg	-
Quercus_contig_11228	2494	SNV	1	A	G	16	27	35.9375	rna-dependent rna polymerase 2 isoform 1	-
Quercus_contig_11228	2590	SNV	1	A	G	8	13	37.375	rna-dependent rna polymerase 2 isoform 1	-
Quercus_contig_11228	1552	SNV	1	A	T	12	17	38.75	rna-dependent rna polymerase 2 isoform 1	-
Quercus_contig_11234	337	SNV	1	A	G	31	67	37.9355	pirin-like family protein	-	-
Quercus_contig_11234	847	SNV	1	A	G	40	106	37.55	pirin-like family protein	-
Quercus_contig_11234	1006	SNV	1	C	T	42	80	37.2619	pirin-like family protein	-
Quercus_contig_11235	292	SNV	1	G	A	16	28	38.875	PREDICTED: uncharacterized protein LOC100258653	F:binding
Quercus_contig_11235	541	SNV	1	A	G	21	44	34.0476	PREDICTED: uncharacterized protein LOC100258653	F:binding
Quercus_contig_11235	1273	SNV	1	A	G	19	33	36.8947	PREDICTED: uncharacterized protein LOC100258653	F:binding
Quercus_contig_11235	1339	SNV	1	G	T	14	21	37.1429	PREDICTED: uncharacterized protein LOC100258653	F:binding
Quercus_contig_11235	1513	SNV	1	C	A	10	20	35.5	PREDICTED: uncharacterized protein LOC100258653	F:binding
Quercus_contig_11238	956	SNV	1	T	G	13	30	38.3077	serine threonine protein	F:hydrolase activity
Quercus_contig_11239	186	SNV	1	T	C	101	139	35.1683	hypothetical protein CICLE_v10005360mg	-
Quercus_contig_11240	697	SNV	1	G	A	9	16	38.1111	hypothetical protein CICLE_v10018795mg	-	(2.6) Transferring nitrogenous groups
Quercus_contig_11240	402	SNV	1	G	T	8	10	37.375	hypothetical protein CICLE_v10018795mg	-
Quercus_contig_11240	822	SNV	1	T	C	9	11	37.4444	hypothetical protein CICLE_v10018795mg	-
Quercus_contig_11242	924	SNV	1	A	G	4	10	36.25	unnamed protein product	-
Quercus_contig_11243	1053	SNV	1	C	G	12	34	37.25	Uncharacterized protein TCM_038226	-	-
Quercus_contig_11244	673	SNV	1	A	G	77	213	37.6104	hypothetical protein PRUPE_ppa013994mg	-
Quercus_contig_11246	177	SNV	1	T	A	19	49	38.3684	cellulose synthase-like protein h1-like	-
Quercus_contig_11246	326	SNV	1	A	C	25	68	38.92	cellulose synthase-like protein h1-like	-
Quercus_contig_11247	346	SNV	1	C	G	62	150	38.0161	hypothetical protein VITISV_009584	P:cellular component organization; P:cellular process; P:transport; C:membrane; C:endosome; F:nucleotide binding; P:nucleobase-containing compound metabolic process; P:catabolic process; P:signal transduction; F:hydrolase activity
Quercus_contig_11249	177	SNV	1	T	C	24	67	37.5833	60s ribosomal protein l37a-like	-
Quercus_contig_1125	618	SNV	1	G	T	56	103	36.9643	hypothetical protein CICLE_v10000541mg	-	(3.1) Acting on ester bonds
Quercus_contig_1125	2115	SNV	1	T	G	27	58	38	hypothetical protein CICLE_v10000541mg	-	-
Quercus_contig_11252	531	SNV	1	C	T	25	49	37.24	predicted protein	P:regulation of transcription, DNA-dependent; F:protein dimerization activity
Quercus_contig_11255	462	SNV	1	G	A	13	23	38.3846	unnamed protein product	-
Quercus_contig_11255	506	SNV	1	A	T	15	27	32.0588	unnamed protein product	-
Quercus_contig_11255	581	SNV	1	T	C	18	34	34.3889	unnamed protein product	-
Quercus_contig_11255	672	SNV	1	C	T	8	19	35.625	unnamed protein product	-
Quercus_contig_11255	676	SNV	1	C	T	8	19	35.5	unnamed protein product	-
Quercus_contig_11255	690	SNV	1	G	A	9	20	33.3333	unnamed protein product	-
Quercus_contig_11258	342	SNV	1	C	A	7	15	36.5714	hypothetical protein PRUPE_ppa005863mg	-
Quercus_contig_11258	349	SNV	1	C	T	7	15	37.7143	hypothetical protein PRUPE_ppa005863mg	-
Quercus_contig_11258	1179	SNV	1	T	C	14	26	35.1429	hypothetical protein PRUPE_ppa005863mg	-
Quercus_contig_11258	1253	SNV	1	T	C	15	17	36.2667	hypothetical protein PRUPE_ppa005863mg	-
Quercus_contig_11262	428	SNV	1	G	A	15	41	37.4	hypothetical protein VITISV_001831	F:transporter activity; F:protein binding; P:transport; P:cellular component organization; P:cellular process; C:nuclear envelope	-
Quercus_contig_11270	298	SNV	1	G	C	51	142	37.0588	---NA---	-
Quercus_contig_11271	515	SNV	1	T	C	17	37	37.2941	hypothetical protein PRUPE_ppa025325mg	-
Quercus_contig_11271	533	SNV	1	T	C	26	47	36.5769	hypothetical protein PRUPE_ppa025325mg	-
Quercus_contig_11273	376	SNV	1	G	A	9	15	39.5556	predicted protein	-
Quercus_contig_11276	2070	MNV	2	GC	TT	13	31	36.8462	hypothetical protein CICLE_v10004882mg	-
Quercus_contig_11277	858	SNV	1	T	C	26	37	37.5385	hypothetical protein PRUPE_ppa006133mg	-
Quercus_contig_11278	406	Deletion	1	A	-	36	74	35.7222	PREDICTED: uncharacterized protein LOC101302032	-
Quercus_contig_11278	812	SNV	1	G	A	35	68	36.0571	PREDICTED: uncharacterized protein LOC101302032	-
Quercus_contig_11280	578	SNV	1	G	T	28	69	39.3214	transcription repressor myb4	F:binding
Quercus_contig_11281	506	SNV	1	A	T	58	99	38.1034	40s ribosomal protein	F:structural molecule activity; F:RNA binding; C:ribosome; P:translation
Quercus_contig_1129	674	SNV	1	T	C	49	130	38.3265	multifunctional protein 2	-
Quercus_contig_1129	1724	SNV	1	T	C	45	121	36.2222	multifunctional protein 2	-	(2.7) Transferring phosphorous-containing groups
Quercus_contig_11290	134	SNV	1	T	A	16	40	38	major facilitator superfamily protein isoform 3	-
Quercus_contig_11290	154	SNV	1	G	A	17	39	36.2941	major facilitator superfamily protein isoform 3	-	-
Quercus_contig_11292	618	SNV	1	T	G	16	16	36.9412	hypothetical protein CICLE_v10031562mg	-
Quercus_contig_11292	667	SNV	1	T	A	18	18	38.5	hypothetical protein CICLE_v10031562mg	-
Quercus_contig_11292	673	SNV	1	A	C	20	20	36.75	hypothetical protein CICLE_v10031562mg	-
Quercus_contig_11292	709	SNV	1	A	G	17	17	35.7059	hypothetical protein CICLE_v10031562mg	-
Quercus_contig_11296	297	SNV	1	A	G	10	17	36.8	e3 ubiquitin-protein ligase shprh-like	-
Quercus_contig_11296	881	SNV	1	G	A	14	36	36.9286	e3 ubiquitin-protein ligase shprh-like	-
Quercus_contig_11296	4167	SNV	1	T	C	17	43	36.4118	e3 ubiquitin-protein ligase shprh-like	-
Quercus_contig_11296	4935	SNV	1	C	T	14	22	37.7143	e3 ubiquitin-protein ligase shprh-like	-
Quercus_contig_11296	5160	SNV	1	G	C	14	27	36.2857	e3 ubiquitin-protein ligase shprh-like	-
Quercus_contig_11296	220	SNV	1	T	C	8	12	37.625	e3 ubiquitin-protein ligase shprh-like	-
Quercus_contig_1130	168	SNV	1	A	G	341	810	35.2586	predicted protein	F:calcium ion binding	-
Quercus_contig_11301	527	SNV	1	G	A	73	160	36.6849	hypothetical protein PRUPE_ppa012883mg	-	-
Quercus_contig_11306	1081	SNV	1	A	G	11	30	34.4545	exosome complex component rrp4-like	F:nuclease activity; C:ribosome; F:structural molecule activity; F:RNA binding; C:intracellular; P:multicellular organismal development; P:translation
Quercus_contig_11306	1153	SNV	1	T	G	12	25	36.8333	exosome complex component rrp4-like	F:nuclease activity; C:ribosome; F:structural molecule activity; F:RNA binding; C:intracellular; P:multicellular organismal development; P:translation	-
Quercus_contig_1131	280	SNV	1	A	C	28	53	37.6786	phytochrome b isoform 1	-
Quercus_contig_1131	981	SNV	1	G	A	19	47	37.3158	phytochrome b isoform 1	-
Quercus_contig_1131	2130	SNV	1	G	A	22	52	34.6818	phytochrome b isoform 1	-	-
Quercus_contig_11311	440	SNV	1	T	C	7	20	35.4286	conserved hypothetical protein	-
Quercus_contig_11311	195	SNV	1	G	A	4	11	35.75	conserved hypothetical protein	-
Quercus_contig_11313	563	SNV	1	G	A	7	14	36.8571	dead box atp-dependent rna isoform 1	-
Quercus_contig_11313	592	SNV	1	G	T	5	11	37.4	dead box atp-dependent rna isoform 1	-	-
Quercus_contig_11313	936	SNV	1	C	T	5	12	39.6	dead box atp-dependent rna isoform 1	-
Quercus_contig_11313	1131	SNV	1	A	G	7	11	38.5714	dead box atp-dependent rna isoform 1	-
Quercus_contig_11317	382	SNV	1	T	C	11	29	38.7273	hypothetical protein PRUPE_ppa001736mg	-
Quercus_contig_11317	589	SNV	1	A	G	15	25	36.5333	hypothetical protein PRUPE_ppa001736mg	-
Quercus_contig_11317	592	SNV	1	G	A	15	25	38.2667	hypothetical protein PRUPE_ppa001736mg	-
Quercus_contig_11317	669	SNV	1	C	A	12	20	38	hypothetical protein PRUPE_ppa001736mg	-
Quercus_contig_11317	847	SNV	1	G	T	9	18	37.5556	hypothetical protein PRUPE_ppa001736mg	-
Quercus_contig_11317	1338	SNV	1	T	C	6	16	39.3333	hypothetical protein PRUPE_ppa001736mg	-
Quercus_contig_11317	1488	SNV	1	G	T	9	14	36	hypothetical protein PRUPE_ppa001736mg	-
Quercus_contig_11317	1596	SNV	1	C	T	13	24	38.3077	hypothetical protein PRUPE_ppa001736mg	-
Quercus_contig_11317	1327	SNV	1	C	A	10	15	38	hypothetical protein PRUPE_ppa001736mg	-
Quercus_contig_11319	177	SNV	1	T	G	14	33	32.0714	predicted protein	C:cellular_component; F:protein binding; P:cellular protein modification process; P:cellular process; C:endosome; P:anatomical structure morphogenesis; P:cellular component organization; P:cell differentiation; P:multicellular organismal development; P:transport
Quercus_contig_11321	453	SNV	1	T	A	13	30	38	hypothetical protein PRUPE_ppa009378mg	-
Quercus_contig_11321	610	SNV	1	T	C	16	34	36.25	hypothetical protein PRUPE_ppa009378mg	-
Quercus_contig_11324	1328	SNV	1	A	G	17	46	36.9412	hypothetical protein PRUPE_ppa005921mg	-	(3.6) Acting on acid anhydrides
Quercus_contig_11326	489	SNV	1	G	A	4	10	38.75	predicted protein	P:response to stress; P:biological_process; P:response to biotic stimulus; C:membrane; F:protein binding
Quercus_contig_11326	543	SNV	1	C	T	5	14	39.2	predicted protein	P:response to stress; P:biological_process; P:response to biotic stimulus; C:membrane; F:protein binding
Quercus_contig_11327	665	SNV	1	G	A	4	10	35.75	urease accessory protein ureg	F:binding; F:molecular_function; F:nucleotide binding; P:nucleobase-containing compound metabolic process; P:catabolic process; F:hydrolase activity; F:protein binding; C:cytoplasm
Quercus_contig_11335	935	SNV	1	G	A	86	216	37.7093	hypothetical protein PRUPE_ppa009577mg	-
Quercus_contig_11335	1062	SNV	1	C	T	110	209	38.0818	hypothetical protein PRUPE_ppa009577mg	-	-
Quercus_contig_11338	355	SNV	1	A	G	14	32	36.7143	predicted protein	C:cell wall; F:binding; F:hydrolase activity; P:response to extracellular stimulus; P:cell communication; P:response to stress
Quercus_contig_1134	1137	SNV	1	C	T	194	533	37.5876	PREDICTED: uncharacterized protein LOC100819200 isoform 1	-	(3.4) Acting on peptide bonds (peptide hydrolases); (3.6) Acting on acid anhydrides
Quercus_contig_1134	2148	SNV	1	C	T	176	483	37.0284	PREDICTED: uncharacterized protein LOC100819200 isoform 1	-
Quercus_contig_11340	5445	SNV	1	G	A	17	32	35.2353	callose synthase 10-like	-
Quercus_contig_11343	643	Insertion	3	-	GCC	19	48	36.4737	SKP1	P:ubiquitin-dependent protein catabolic process
Quercus_contig_11345	455	SNV	1	G	A	10	27	37.7	hypothetical protein POPTR_0001s16550g	-
Quercus_contig_11347	845	SNV	1	G	A	20	54	38.75	bzip transcription factor family protein	-
Quercus_contig_11347	979	SNV	1	C	T	18	48	37.7222	bzip transcription factor family protein	-	-
Quercus_contig_11350	391	SNV	1	G	A	13	37	37.7692	hypothetical protein PRUPE_ppa012276mg	-
Quercus_contig_11350	200	SNV	1	T	C	8	14	38.75	hypothetical protein PRUPE_ppa012276mg	-	-
Quercus_contig_11351	322	SNV	1	A	G	42	79	35.881	disease resistance protein	-
Quercus_contig_11351	484	SNV	1	T	C	68	161	36.0735	disease resistance protein	-	-
Quercus_contig_11351	1244	SNV	1	A	T	38	74	36.7895	disease resistance protein	-
Quercus_contig_11351	1759	SNV	1	G	A	37	83	38.3514	disease resistance protein	-	(6.1) Forming carbon-oxygen bonds
Quercus_contig_11356	376	SNV	1	G	A	11	24	39.3636	cytokinin oxidase	-
Quercus_contig_1136	546	SNV	1	A	G	18	37	38.1667	unnamed protein product	F:molecular_function; P:biological_process
Quercus_contig_11361	541	SNV	1	C	T	34	75	37.4412	hypothetical protein VITISV_020300	F:nucleotide binding; F:catalytic activity; P:metabolic process
Quercus_contig_11361	762	SNV	1	C	T	20	37	38.55	hypothetical protein VITISV_020300	F:nucleotide binding; F:catalytic activity; P:metabolic process
Quercus_contig_11363	788	SNV	1	G	A	19	54	33.8947	receptor serine-threonine protein	F:kinase activity; P:cellular protein modification process; F:nucleotide binding
Quercus_contig_11364	1344	SNV	1	C	T	8	22	37.375	polygalacturonase at1g48100	F:hydrolase activity; P:metabolic process; P:carbohydrate metabolic process; F:hydrolase activity, acting on glycosyl bonds; C:extracellular region; F:polygalacturonase activity
Quercus_contig_11364	1409	SNV	1	G	A	9	22	38	polygalacturonase at1g48100	F:hydrolase activity; P:metabolic process; P:carbohydrate metabolic process; F:hydrolase activity, acting on glycosyl bonds; C:extracellular region; F:polygalacturonase activity	-
Quercus_contig_11365	825	SNV	1	T	C	36	86	38.6111	caax prenyl protease 1 homolog	C:vacuole; F:hydrolase activity; P:transport; P:cellular process; P:protein metabolic process; P:catabolic process; C:membrane; C:endoplasmic reticulum
Quercus_contig_11365	940	SNV	1	C	T	45	89	38.5778	caax prenyl protease 1 homolog	C:vacuole; F:hydrolase activity; P:transport; P:cellular process; P:protein metabolic process; P:catabolic process; C:membrane; C:endoplasmic reticulum
Quercus_contig_11365	1138	SNV	1	T	C	46	93	37.4348	caax prenyl protease 1 homolog	C:vacuole; F:hydrolase activity; P:transport; P:cellular process; P:protein metabolic process; P:catabolic process; C:membrane; C:endoplasmic reticulum
Quercus_contig_11365	1168	SNV	1	C	T	45	85	37.8444	caax prenyl protease 1 homolog	C:vacuole; F:hydrolase activity; P:transport; P:cellular process; P:protein metabolic process; P:catabolic process; C:membrane; C:endoplasmic reticulum
Quercus_contig_11365	191	SNV	1	A	T	19	41	39.5263	caax prenyl protease 1 homolog	C:vacuole; F:hydrolase activity; P:transport; P:cellular process; P:protein metabolic process; P:catabolic process; C:membrane; C:endoplasmic reticulum
Quercus_contig_11368	220	SNV	1	G	C	107	304	37.9813	hypothetical protein PRUPE_ppa013015mg	-
Quercus_contig_11368	337	SNV	1	A	T	69	187	37	hypothetical protein PRUPE_ppa013015mg	-
Quercus_contig_11369	616	SNV	1	G	A	9	12	36.2222	hypothetical protein CICLE_v10007331mg	-	-
Quercus_contig_11370	1105	SNV	1	A	G	17	30	36.1176	unnamed protein product	-
Quercus_contig_11370	1405	SNV	1	C	T	16	29	34.5	unnamed protein product	-
Quercus_contig_11370	1546	SNV	1	G	T	23	62	36.3478	unnamed protein product	-
Quercus_contig_11370	2104	SNV	1	G	A	19	47	37.6316	unnamed protein product	-
Quercus_contig_11372	255	SNV	1	G	A	27	69	36.4444	translation initiation	C:cytoplasm; C:nucleolus; P:cellular process; P:translation; P:cellular component organization; F:translation factor activity, nucleic acid binding; F:binding
Quercus_contig_11372	757	SNV	1	G	A	92	233	37.6087	translation initiation	C:cytoplasm; C:nucleolus; P:cellular process; P:translation; P:cellular component organization; F:translation factor activity, nucleic acid binding; F:binding
Quercus_contig_11372	820	SNV	1	A	G	121	241	36.1148	translation initiation	C:cytoplasm; C:nucleolus; P:cellular process; P:translation; P:cellular component organization; F:translation factor activity, nucleic acid binding; F:binding
Quercus_contig_11372	1025	SNV	1	G	A	27	51	38.6296	translation initiation	C:cytoplasm; C:nucleolus; P:cellular process; P:translation; P:cellular component organization; F:translation factor activity, nucleic acid binding; F:binding
Quercus_contig_11372	913	SNV	1	T	G	65	129	37.5231	translation initiation	C:cytoplasm; C:nucleolus; P:cellular process; P:translation; P:cellular component organization; F:translation factor activity, nucleic acid binding; F:binding
Quercus_contig_1138	1763	SNV	1	C	T	35	72	36.4286	hypothetical protein PRUPE_ppa003370mg	-
Quercus_contig_1138	1841	SNV	1	C	A	48	97	38.4792	hypothetical protein PRUPE_ppa003370mg	-
Quercus_contig_11381	999	MNV	2	CT	TC	7	13	37.5	actin-binding fh2 protein	-
Quercus_contig_11381	2081	SNV	1	T	G	5	11	36.4	actin-binding fh2 protein	-	-
Quercus_contig_11381	2101	SNV	1	A	T	4	10	35.25	actin-binding fh2 protein	-
Quercus_contig_11381	2406	SNV	1	G	T	6	16	35.1667	actin-binding fh2 protein	-
Quercus_contig_11381	2939	SNV	1	T	A	12	22	38.5833	actin-binding fh2 protein	-
Quercus_contig_11385	193	SNV	1	T	C	75	158	36.3467	udp-glucoronosyl udp-glucosyl transferase family protein	-
Quercus_contig_11385	830	SNV	1	A	G	56	152	36.6786	udp-glucoronosyl udp-glucosyl transferase family protein	-
Quercus_contig_11385	957	SNV	1	A	G	53	118	36.6981	udp-glucoronosyl udp-glucosyl transferase family protein	-
Quercus_contig_11385	999	SNV	1	A	G	35	77	39.0571	udp-glucoronosyl udp-glucosyl transferase family protein	-
Quercus_contig_11385	1161	SNV	1	T	C	17	42	36.6471	udp-glucoronosyl udp-glucosyl transferase family protein	-
Quercus_contig_11385	1177	SNV	1	T	C	18	44	38.0556	udp-glucoronosyl udp-glucosyl transferase family protein	-
Quercus_contig_11386	175	SNV	1	G	A	9	24	37.6667	low molecular weight protein-tyrosine-phosphatase slr0328	-	(2.4) Glycosyltransferases
Quercus_contig_11386	246	SNV	1	T	A	24	40	37.2083	low molecular weight protein-tyrosine-phosphatase slr0328	-
Quercus_contig_11388	752	SNV	1	T	C	10	25	38.7	nuclear transcription factor y subunit a-7 isoform 1	; F:DNA binding; C:nucleoplasm; F:sequence-specific DNA binding transcription factor activity
Quercus_contig_11395	1050	SNV	1	A	G	9	22	38.1111	hypothetical protein PRUPE_ppa009434mg	-	(3.4) Acting on peptide bonds (peptide hydrolases)
Quercus_contig_11398	4304	Deletion	2	TG	-	6	13	40	hypothetical protein PRUPE_ppa000420mg	-	-
Quercus_contig_11398	671	SNV	1	T	C	5	13	40.8	hypothetical protein PRUPE_ppa000420mg	-
Quercus_contig_11402	691	SNV	1	T	A	19	42	38.7368	ethylene-insensitive protein 2-like	P:anatomical structure morphogenesis; P:signal transduction; P:response to endogenous stimulus; P:response to biotic stimulus; P:biological_process; P:multicellular organismal development; P:response to stress; P:response to abiotic stimulus; P:cellular process; P:cellular component organization; P:transport
Quercus_contig_11402	1907	SNV	1	T	C	16	41	39.0625	ethylene-insensitive protein 2-like	P:anatomical structure morphogenesis; P:signal transduction; P:response to endogenous stimulus; P:response to biotic stimulus; P:biological_process; P:multicellular organismal development; P:response to stress; P:response to abiotic stimulus; P:cellular process; P:cellular component organization; P:transport
Quercus_contig_11402	2073	SNV	1	G	A	21	50	36.381	ethylene-insensitive protein 2-like	P:anatomical structure morphogenesis; P:signal transduction; P:response to endogenous stimulus; P:response to biotic stimulus; P:biological_process; P:multicellular organismal development; P:response to stress; P:response to abiotic stimulus; P:cellular process; P:cellular component organization; P:transport
Quercus_contig_11404	456	SNV	1	T	A	63	122	37.7778	ethylene-responsive transcription factor erf011-like	-	-
Quercus_contig_11404	1041	SNV	1	T	C	7	19	38.5714	ethylene-responsive transcription factor erf011-like	-
Quercus_contig_11409	181	SNV	1	T	C	5	10	38.2	hypothetical protein PRUPE_ppa021204mg	-
Quercus_contig_11409	442	SNV	1	A	T	11	24	36.5455	hypothetical protein PRUPE_ppa021204mg	-	(2.4) Glycosyltransferases
Quercus_contig_11411	1201	Insertion	6	-	GTCTTG	14	35	37.4643	hypothetical protein PRUPE_ppa010354mg	-	(1.3) Acting on the CH-CH group of donors
Quercus_contig_11411	664	SNV	1	A	G	23	64	38.6087	hypothetical protein PRUPE_ppa010354mg	-
Quercus_contig_11412	709	SNV	1	T	C	18	43	37.7778	lysophospholipase 2	-
Quercus_contig_11412	829	SNV	1	G	A	17	45	34.8235	lysophospholipase 2	-	(2.4) Glycosyltransferases
Quercus_contig_11412	870	SNV	1	A	G	19	54	35	lysophospholipase 2	-
Quercus_contig_11412	1179	SNV	1	T	A	18	48	33.2632	lysophospholipase 2	-
Quercus_contig_11416	511	Insertion	1	-	A	6	14	36.5	hypothetical protein CICLE_v10011038mg	-
Quercus_contig_11416	733	SNV	1	G	A	5	11	36.8	hypothetical protein CICLE_v10011038mg	-
Quercus_contig_11420	2820	SNV	1	T	G	6	17	38.8333	predicted protein	-	(2.7) Transferring phosphorous-containing groups
Quercus_contig_11421	206	SNV	1	C	T	41	112	30.6341	rni-like superfamily protein	-
Quercus_contig_11421	500	SNV	1	T	C	69	128	36.7246	rni-like superfamily protein	-
Quercus_contig_11421	653	SNV	1	G	C	53	109	34.3396	rni-like superfamily protein	-
Quercus_contig_11421	863	SNV	1	G	C	50	93	36	rni-like superfamily protein	-
Quercus_contig_11421	1334	SNV	1	T	C	40	72	37.45	rni-like superfamily protein	-
Quercus_contig_11421	1367	SNV	1	A	T	36	80	38.25	rni-like superfamily protein	-	-
Quercus_contig_11421	1526	SNV	1	T	C	45	111	37.5111	rni-like superfamily protein	-
Quercus_contig_11421	1634	SNV	1	C	T	50	100	37.02	rni-like superfamily protein	-
Quercus_contig_11424	788	SNV	1	A	C	9	25	37	ribosomal protein l1p l10e isoform 1	-	-
Quercus_contig_11424	1067	SNV	1	A	G	14	25	36.7143	ribosomal protein l1p l10e isoform 1	-
Quercus_contig_11424	1194	SNV	1	A	G	7	14	38.5714	ribosomal protein l1p l10e isoform 1	-
Quercus_contig_11425	250	SNV	1	T	C	12	26	31.5	exocyst complex component 5-like	-
Quercus_contig_11425	926	SNV	1	C	A	27	51	36.963	exocyst complex component 5-like	-
Quercus_contig_11425	2322	SNV	1	T	G	17	42	37.5294	exocyst complex component 5-like	-
Quercus_contig_1143	604	SNV	1	G	A	31	57	37.7419	unnamed protein product	-
Quercus_contig_11432	2453	Insertion	1	-	T	8	22	35.375	act-like protein tyrosine kinase family protein	-
Quercus_contig_11433	277	SNV	1	G	A	7	20	37	3-deoxy-d-arabino-heptulosonate-7-phosphate synthase 01	P:biosynthetic process; P:cellular process; P:lipid metabolic process; P:response to endogenous stimulus; F:transferase activity; ; C:mitochondrion; P:response to biotic stimulus
Quercus_contig_11433	757	SNV	1	T	C	15	30	37.8667	3-deoxy-d-arabino-heptulosonate-7-phosphate synthase 01	P:biosynthetic process; P:cellular process; P:lipid metabolic process; P:response to endogenous stimulus; F:transferase activity; ; C:mitochondrion; P:response to biotic stimulus
Quercus_contig_11436	1740	SNV	1	T	C	8	19	39.375	biotin carboxylase chloroplastic isoform 1	-	(5.3) Intramolecular oxidoreductases
Quercus_contig_11436	1748	SNV	1	T	C	8	19	37.875	biotin carboxylase chloroplastic isoform 1	-
Quercus_contig_11436	1763	SNV	1	T	C	7	12	38.2857	biotin carboxylase chloroplastic isoform 1	-
Quercus_contig_1144	197	SNV	1	G	T	12	33	38.6667	hypothetical protein PRUPE_ppa000192mg	-
Quercus_contig_11442	636	SNV	1	G	A	28	66	37.5714	auxin-responsive family	-	(6.1) Forming carbon-oxygen bonds
Quercus_contig_11442	789	SNV	1	T	C	26	51	38.6923	auxin-responsive family	-
Quercus_contig_1145	1951	Deletion	1	G	-	12	12	38	abc transporter c family member 10-like	-
Quercus_contig_1145	1100	SNV	1	C	T	35	77	35.1143	abc transporter c family member 10-like	-
Quercus_contig_1145	1269	SNV	1	T	A	36	93	38.1389	abc transporter c family member 10-like	-
Quercus_contig_1145	1353	SNV	1	G	A	38	88	38.0263	abc transporter c family member 10-like	-
Quercus_contig_1145	1449	SNV	1	G	A	25	66	38.32	abc transporter c family member 10-like	-
Quercus_contig_1145	1605	SNV	1	G	A	37	78	37.9459	abc transporter c family member 10-like	-
Quercus_contig_1145	1759	SNV	1	G	A	25	54	38.16	abc transporter c family member 10-like	-
Quercus_contig_1145	3145	SNV	1	C	T	59	119	36.1864	abc transporter c family member 10-like	-
Quercus_contig_11450	188	SNV	1	A	G	6	16	37.6667	predicted protein	F:kinase activity; P:nucleobase-containing compound metabolic process; P:biosynthetic process; F:transferase activity; F:nucleotide binding; P:metabolic process; P:cellular process; C:cytoplasm
Quercus_contig_11450	140	SNV	1	G	C	15	23	34.2667	predicted protein	F:kinase activity; P:nucleobase-containing compound metabolic process; P:biosynthetic process; F:transferase activity; F:nucleotide binding; P:metabolic process; P:cellular process; C:cytoplasm	-
Quercus_contig_11450	149	SNV	1	C	T	16	24	33.25	predicted protein	F:kinase activity; P:nucleobase-containing compound metabolic process; P:biosynthetic process; F:transferase activity; F:nucleotide binding; P:metabolic process; P:cellular process; C:cytoplasm
Quercus_contig_11451	795	SNV	1	G	A	37	93	34.1622	serine threonine-protein phosphatase 2a activator-like	F:enzyme regulator activity
Quercus_contig_11451	1182	SNV	1	A	G	37	70	37.7838	serine threonine-protein phosphatase 2a activator-like	F:enzyme regulator activity
Quercus_contig_11468	3637	Deletion	6	CTGAAA	-	19	22	38.2632	gag-pol precursor	-	-
Quercus_contig_11468	502	SNV	1	C	T	11	26	38.5455	gag-pol precursor	-
Quercus_contig_11468	2600	SNV	1	T	C	4	10	37.75	gag-pol precursor	-	(2.2) Transferring aldehyde or ketone residues
Quercus_contig_11468	2819	SNV	1	G	T	11	24	37.0909	gag-pol precursor	-	-
Quercus_contig_11471	159	Deletion	1	A	-	29	74	35.4828	glutamate receptor 3	F:receptor activity; F:transporter activity; P:transport; P:signal transduction; C:membrane
Quercus_contig_11471	2746	MNV	2	AT	CC	13	22	38.1154	glutamate receptor 3	F:receptor activity; F:transporter activity; P:transport; P:signal transduction; C:membrane
Quercus_contig_11471	237	SNV	1	C	T	25	45	34.68	glutamate receptor 3	F:receptor activity; F:transporter activity; P:transport; P:signal transduction; C:membrane
Quercus_contig_11471	281	SNV	1	C	T	26	51	38.2692	glutamate receptor 3	F:receptor activity; F:transporter activity; P:transport; P:signal transduction; C:membrane
Quercus_contig_11471	361	SNV	1	C	T	26	74	38.2308	glutamate receptor 3	F:receptor activity; F:transporter activity; P:transport; P:signal transduction; C:membrane
Quercus_contig_11471	1093	SNV	1	A	G	17	40	37.1765	glutamate receptor 3	F:receptor activity; F:transporter activity; P:transport; P:signal transduction; C:membrane
Quercus_contig_11471	1655	SNV	1	A	G	23	45	37.3913	glutamate receptor 3	F:receptor activity; F:transporter activity; P:transport; P:signal transduction; C:membrane	-
Quercus_contig_11471	2448	SNV	1	A	T	21	54	39.1905	glutamate receptor 3	F:receptor activity; F:transporter activity; P:transport; P:signal transduction; C:membrane
Quercus_contig_11471	3024	SNV	1	C	T	19	36	39.3684	glutamate receptor 3	F:receptor activity; F:transporter activity; P:transport; P:signal transduction; C:membrane
Quercus_contig_11476	1391	Deletion	6	CAGGNN	-	65	65	36.3231	p-loop containing nucleoside triphosphate hydrolases superfamily protein isoform 2	-	-
Quercus_contig_11476	312	SNV	1	G	C	85	175	37.2	p-loop containing nucleoside triphosphate hydrolases superfamily protein isoform 2	-
Quercus_contig_11476	722	SNV	1	G	A	43	105	37.6512	p-loop containing nucleoside triphosphate hydrolases superfamily protein isoform 2	-
Quercus_contig_11476	1598	SNV	1	T	C	47	102	36.82	p-loop containing nucleoside triphosphate hydrolases superfamily protein isoform 2	-
Quercus_contig_11477	203	SNV	1	T	C	22	39	38.4545	abc transporter c family member 2-like	-
Quercus_contig_1148	526	SNV	1	T	C	53	120	36.8113	nucleolysin tiar-like	-	-
Quercus_contig_11480	1009	Insertion	3	-	CAA	7	20	39.5238	serine threonine-protein kinase	-
Quercus_contig_11480	566	SNV	1	C	T	4	11	36.25	serine threonine-protein kinase	-
Quercus_contig_11480	863	SNV	1	G	A	4	10	39	serine threonine-protein kinase	-
Quercus_contig_11480	998	SNV	1	C	T	11	17	37.4545	serine threonine-protein kinase	-	-
Quercus_contig_11480	1088	SNV	1	T	C	7	16	37.7143	serine threonine-protein kinase	-
Quercus_contig_11480	1094	SNV	1	T	C	7	15	37.4286	serine threonine-protein kinase	-	-
Quercus_contig_11480	1397	SNV	1	T	A	7	15	34.1429	serine threonine-protein kinase	-
Quercus_contig_11480	1482	SNV	1	A	G	8	13	38.125	serine threonine-protein kinase	-
Quercus_contig_11480	1511	SNV	1	C	G	12	17	36.1667	serine threonine-protein kinase	-
Quercus_contig_11481	563	SNV	1	T	G	7	13	38	dead-box atp-dependent rna helicase chloroplastic-like	-
Quercus_contig_11481	781	SNV	1	A	G	14	27	35.5714	dead-box atp-dependent rna helicase chloroplastic-like	-
Quercus_contig_11481	1814	SNV	1	G	A	23	53	38.6522	dead-box atp-dependent rna helicase chloroplastic-like	-	-
Quercus_contig_11481	2180	SNV	1	T	C	10	27	37.7	dead-box atp-dependent rna helicase chloroplastic-like	-
Quercus_contig_11481	2617	SNV	1	A	G	13	33	39.3846	dead-box atp-dependent rna helicase chloroplastic-like	-
Quercus_contig_11481	3685	SNV	1	A	C	13	20	37.6154	dead-box atp-dependent rna helicase chloroplastic-like	-
Quercus_contig_11482	274	SNV	1	A	G	97	198	35.3196	metallo-hydrolase oxidoreductase superfamily protein	-
Quercus_contig_11482	577	SNV	1	T	C	58	151	38.4138	metallo-hydrolase oxidoreductase superfamily protein	-
Quercus_contig_11482	688	SNV	1	A	G	25	67	35.72	metallo-hydrolase oxidoreductase superfamily protein	-
Quercus_contig_11483	856	SNV	1	T	C	10	23	38.4	embryo defective	-
Quercus_contig_11486	1461	SNV	1	A	C	7	16	37.5714	hypothetical protein PRUPE_ppa002663mg	-
Quercus_contig_11489	630	SNV	1	G	C	11	12	39.8182	tmv resistance protein n-like	-
Quercus_contig_11489	632	SNV	1	T	G	11	12	38.6364	tmv resistance protein n-like	-
Quercus_contig_1149	280	SNV	1	T	C	9	19	38.2222	unnamed protein product	-
Quercus_contig_1149	1760	SNV	1	A	G	5	12	37.2	unnamed protein product	-	-
Quercus_contig_11490	546	SNV	1	A	C	7	12	37.4286	chromatin remodeling complex isoform 2	-
Quercus_contig_11490	1493	SNV	1	C	T	6	17	38.6667	chromatin remodeling complex isoform 2	-
Quercus_contig_11490	2017	SNV	1	T	A	7	20	38.1429	chromatin remodeling complex isoform 2	-
Quercus_contig_11490	2838	SNV	1	C	T	14	40	37.7143	chromatin remodeling complex isoform 2	-
Quercus_contig_11490	3048	SNV	1	A	G	7	12	37.1429	chromatin remodeling complex isoform 2	-
Quercus_contig_11490	3111	SNV	1	C	T	10	19	38.6	chromatin remodeling complex isoform 2	-
Quercus_contig_11490	3127	SNV	1	T	C	7	15	37.2857	chromatin remodeling complex isoform 2	-
Quercus_contig_11490	3744	SNV	1	G	C	5	12	39.4	chromatin remodeling complex isoform 2	-
Quercus_contig_11490	5790	SNV	1	C	T	17	35	39	chromatin remodeling complex isoform 2	-
Quercus_contig_11490	6179	SNV	1	A	G	6	17	39	chromatin remodeling complex isoform 2	-
Quercus_contig_11490	6366	SNV	1	C	T	12	22	37.5	chromatin remodeling complex isoform 2	-
Quercus_contig_11490	6646	SNV	1	C	G	6	17	38.8333	chromatin remodeling complex isoform 2	-
Quercus_contig_11490	6756	SNV	1	A	G	7	20	38.2857	chromatin remodeling complex isoform 2	-	(2.7) Transferring phosphorous-containing groups
Quercus_contig_11490	7171	SNV	1	A	T	7	17	35.5714	chromatin remodeling complex isoform 2	-	(1.1) Acting on the CH-OH group of donors
Quercus_contig_11490	7652	SNV	1	G	T	10	16	34.8	chromatin remodeling complex isoform 2	-
Quercus_contig_11490	7692	SNV	1	G	A	5	10	37.6	chromatin remodeling complex isoform 2	-
Quercus_contig_11490	7776	SNV	1	A	G	19	29	36.4737	chromatin remodeling complex isoform 2	-
Quercus_contig_11492	513	Deletion	2	AT	-	7	18	38.1429	unnamed protein product	-	(5.1) Racemases and epimerases
Quercus_contig_11501	398	SNV	1	A	G	4	11	39	protein da1-like	-	(3.4) Acting on peptide bonds (peptide hydrolases)
Quercus_contig_11501	1657	SNV	1	T	C	10	27	37.5	protein da1-like	-
Quercus_contig_11501	320	SNV	1	T	C	14	21	36.7857	protein da1-like	-	-
Quercus_contig_11502	431	SNV	1	C	G	54	118	35.4444	small nuclear ribonucleoprotein sm d1-like isoform 1	-
Quercus_contig_11504	1225	SNV	1	A	C	7	18	38.7143	H0112G12.6	F:nucleic acid binding
Quercus_contig_11505	1123	SNV	1	C	T	5	12	35.8	o-glucosyltransferase rumi-like	-
Quercus_contig_11508	508	SNV	1	A	G	54	129	36.8148	nadh dehydrogenase	-
Quercus_contig_11508	980	SNV	1	A	G	11	28	35.0909	nadh dehydrogenase	-
Quercus_contig_11509	1055	SNV	1	G	A	14	28	38.6429	hypothetical protein CICLE_v10004596mg	-	-
Quercus_contig_11509	1215	SNV	1	C	G	10	22	36.1	hypothetical protein CICLE_v10004596mg	-
Quercus_contig_11509	1286	SNV	1	A	G	16	34	37.125	hypothetical protein CICLE_v10004596mg	-
Quercus_contig_11509	1352	SNV	1	G	A	11	24	32.8182	hypothetical protein CICLE_v10004596mg	-
Quercus_contig_11509	1547	SNV	1	G	A	15	31	36.5333	hypothetical protein CICLE_v10004596mg	-
Quercus_contig_11510	320	SNV	1	C	A	36	102	37.9167	probable 26s proteasome non-atpase regulatory subunit 3-like	P:protein metabolic process; P:catabolic process; C:intracellular; P:biological_process; F:enzyme regulator activity
Quercus_contig_11510	534	SNV	1	G	A	47	112	38.0851	probable 26s proteasome non-atpase regulatory subunit 3-like	P:protein metabolic process; P:catabolic process; C:intracellular; P:biological_process; F:enzyme regulator activity
Quercus_contig_11510	878	SNV	1	A	C	30	81	36	probable 26s proteasome non-atpase regulatory subunit 3-like	P:protein metabolic process; P:catabolic process; C:intracellular; P:biological_process; F:enzyme regulator activity
Quercus_contig_11510	1127	SNV	1	C	T	30	79	39.6667	probable 26s proteasome non-atpase regulatory subunit 3-like	P:protein metabolic process; P:catabolic process; C:intracellular; P:biological_process; F:enzyme regulator activity	-
Quercus_contig_11510	1150	SNV	1	C	T	34	77	37.8824	probable 26s proteasome non-atpase regulatory subunit 3-like	P:protein metabolic process; P:catabolic process; C:intracellular; P:biological_process; F:enzyme regulator activity	(3.1) Acting on ester bonds
Quercus_contig_11510	1175	SNV	1	A	G	29	63	37.7931	probable 26s proteasome non-atpase regulatory subunit 3-like	P:protein metabolic process; P:catabolic process; C:intracellular; P:biological_process; F:enzyme regulator activity
Quercus_contig_11510	1355	SNV	1	G	A	43	110	37.1163	probable 26s proteasome non-atpase regulatory subunit 3-like	P:protein metabolic process; P:catabolic process; C:intracellular; P:biological_process; F:enzyme regulator activity
Quercus_contig_11511	662	SNV	1	G	A	9	14	35.7778	hypothetical protein CICLE_v10033858mg, partial	-
Quercus_contig_11512	804	SNV	1	C	T	11	30	36.7273	predicted protein	C:membrane; P:transport; P:cellular process
Quercus_contig_11513	333	SNV	1	G	A	17	35	37.4118	mitotic checkpoint serine threonine-protein kinase isoform 1	-
Quercus_contig_11515	1430	SNV	1	C	T	14	32	38.6429	lysine-ketoglutarate reductase saccharopine dehydrogenase bifunctional enzyme	-
Quercus_contig_11515	1885	SNV	1	C	T	7	20	36	lysine-ketoglutarate reductase saccharopine dehydrogenase bifunctional enzyme	-	-
Quercus_contig_11515	2392	SNV	1	A	T	25	41	36.48	lysine-ketoglutarate reductase saccharopine dehydrogenase bifunctional enzyme	-
Quercus_contig_1152	425	SNV	1	T	G	46	105	37.6304	predicted protein	F:kinase activity; P:cellular process; F:nucleotide binding
Quercus_contig_11526	677	SNV	1	C	T	10	20	36.6	arm repeat superfamily	-
Quercus_contig_11526	2622	SNV	1	C	G	4	11	35.75	arm repeat superfamily	-
Quercus_contig_11526	3060	SNV	1	G	A	5	14	31.8	arm repeat superfamily	-
Quercus_contig_11526	4865	SNV	1	G	A	6	11	36.6667	arm repeat superfamily	-	-
Quercus_contig_11531	812	SNV	1	G	A	6	13	34.6667	vacuolar protein sorting 11 isoform 1	-
Quercus_contig_11531	833	SNV	1	A	G	6	11	35.6667	vacuolar protein sorting 11 isoform 1	-
Quercus_contig_11531	902	SNV	1	C	T	6	17	37	vacuolar protein sorting 11 isoform 1	-
Quercus_contig_11531	947	SNV	1	C	T	12	28	38.5	vacuolar protein sorting 11 isoform 1	-
Quercus_contig_11531	1256	SNV	1	T	C	16	31	37.875	vacuolar protein sorting 11 isoform 1	-
Quercus_contig_11531	1283	SNV	1	G	A	12	30	37.6667	vacuolar protein sorting 11 isoform 1	-
Quercus_contig_11531	2177	SNV	1	T	C	6	17	37.1667	vacuolar protein sorting 11 isoform 1	-	-
Quercus_contig_11531	2267	SNV	1	C	T	6	17	35.8333	vacuolar protein sorting 11 isoform 1	-	-
Quercus_contig_11532	1113	SNV	1	G	A	29	63	36.8621	g-type lectin s-receptor-like serine threonine-protein kinase rlk1	-
Quercus_contig_11532	1184	SNV	1	A	C	16	42	35.375	g-type lectin s-receptor-like serine threonine-protein kinase rlk1	-
Quercus_contig_11532	1723	SNV	1	G	C	12	28	37.3333	g-type lectin s-receptor-like serine threonine-protein kinase rlk1	-
Quercus_contig_11532	2103	SNV	1	T	G	10	22	35.9	g-type lectin s-receptor-like serine threonine-protein kinase rlk1	-
Quercus_contig_11534	225	SNV	1	T	G	22	49	35.8182	unknown	F:acid-amino acid ligase activity
Quercus_contig_11537	412	SNV	1	A	G	11	26	37.5455	Glycosyltransferase QUASIMODO1, putative	F:transferase activity
Quercus_contig_11538	376	SNV	1	C	A	32	68	36.9062	myb domain protein	-	-
Quercus_contig_1154	1552	MNV	2	CT	TC	103	252	36.7816	allene oxide chloroplastic-like	-
Quercus_contig_1154	856	SNV	1	G	A	254	532	35.3425	allene oxide chloroplastic-like	-
Quercus_contig_1154	1421	SNV	1	G	A	100	205	37.67	allene oxide chloroplastic-like	-
Quercus_contig_1154	1676	SNV	1	A	T	42	104	35	allene oxide chloroplastic-like	-
Quercus_contig_11542	242	SNV	1	A	C	31	52	38.871	hypothetical protein CICLE_v10015098mg	-	-
Quercus_contig_11542	472	SNV	1	C	T	30	65	37.5333	hypothetical protein CICLE_v10015098mg	-
Quercus_contig_11542	836	SNV	1	C	A	24	52	38	hypothetical protein CICLE_v10015098mg	-
Quercus_contig_11543	892	SNV	1	A	G	8	18	38.25	dnaj heat shock n-terminal domain-containing isoform 1	-	-
Quercus_contig_11545	821	SNV	1	G	C	6	13	39.6667	hypothetical protein PRUPE_ppa1027193mg	-	-
Quercus_contig_11545	921	SNV	1	G	A	10	17	37.6	hypothetical protein PRUPE_ppa1027193mg	-
Quercus_contig_11545	759	SNV	1	T	C	4	11	35.75	hypothetical protein PRUPE_ppa1027193mg	-	(3.1) Acting on ester bonds
Quercus_contig_11547	2121	Insertion	2	-	GT	9	16	33.7222	subtilisin-like serine protease 2	-
Quercus_contig_11547	2122	Insertion	2	-	TA	7	16	36.2143	subtilisin-like serine protease 2	-
Quercus_contig_11547	1399	SNV	1	C	T	30	68	37.8	subtilisin-like serine protease 2	-
Quercus_contig_11547	1562	SNV	1	G	A	49	136	37.5306	subtilisin-like serine protease 2	-
Quercus_contig_11547	1652	SNV	1	G	T	43	89	33.2326	subtilisin-like serine protease 2	-
Quercus_contig_11547	1970	SNV	1	G	A	43	107	36.0233	subtilisin-like serine protease 2	-
Quercus_contig_11547	2124	SNV	1	G	A	6	16	38.1667	subtilisin-like serine protease 2	-
Quercus_contig_11550	1315	SNV	1	C	A	10	27	36.1	trna-dihydrouridine synthase 1-like	-
Quercus_contig_11558	697	SNV	1	C	G	18	50	37.5	hypothetical protein POPTR_0011s04470g	-
Quercus_contig_11563	1002	SNV	1	A	G	13	14	38.4615	yellow stripe like 5	-	(1.1) Acting on the CH-OH group of donors
Quercus_contig_11563	1008	SNV	1	T	A	15	16	37.4667	yellow stripe like 5	-	(2.7) Transferring phosphorous-containing groups; (2.7) Transferring phosphorous-containing groups
Quercus_contig_11563	1061	SNV	1	G	A	14	15	38.2143	yellow stripe like 5	-
Quercus_contig_11564	207	SNV	1	G	C	11	27	34.7273	hypothetical protein PRUPE_ppa000392mg	-	(3.4) Acting on peptide bonds (peptide hydrolases)
Quercus_contig_11564	588	SNV	1	G	T	13	26	34.6923	hypothetical protein PRUPE_ppa000392mg	-
Quercus_contig_11564	2416	SNV	1	C	T	6	17	38.8333	hypothetical protein PRUPE_ppa000392mg	-
Quercus_contig_11565	500	SNV	1	C	A	42	106	38.8571	unknown	F:binding; F:molecular_function; P:generation of precursor metabolites and energy
Quercus_contig_11566	1297	SNV	1	G	T	18	37	36.2778	hypothetical protein POPTR_0014s09520g	-	-
Quercus_contig_11566	2434	SNV	1	C	T	13	27	33.8462	hypothetical protein POPTR_0014s09520g	-
Quercus_contig_1157	541	SNV	1	A	G	77	191	37.6623	transcription isoform 1	-
Quercus_contig_11572	451	SNV	1	C	A	12	31	36.1667	histone deacetylase superfamily	F:hydrolase activity; P:cellular component organization; P:cellular protein modification process
Quercus_contig_11578	951	SNV	1	G	A	14	33	37.3571	triglyceride lipases isoform 1	-
Quercus_contig_11578	1650	SNV	1	T	C	19	50	38.5263	triglyceride lipases isoform 1	-	-
Quercus_contig_11582	2766	Deletion	4	CTGC	-	5	14	37.4	WD-repeat protein, putative	F:kinase activity
Quercus_contig_11590	168	Insertion	1	-	A	9	23	36.6667	platz transcription factor family protein isoform 1	-
Quercus_contig_11590	999	SNV	1	C	T	58	162	38.6207	platz transcription factor family protein isoform 1	-	-
Quercus_contig_11596	862	SNV	1	C	T	17	46	38.1765	2-isopropylmalate synthase 1 isoform 2	-
Quercus_contig_11596	881	SNV	1	C	T	20	43	36.85	2-isopropylmalate synthase 1 isoform 2	-
Quercus_contig_11598	661	SNV	1	A	G	9	22	37.5556	serine mitochondrial	C:cytosol; P:biological_process; F:binding; ; C:membrane; C:mitochondrion; F:transferase activity
Quercus_contig_11598	1228	SNV	1	C	T	14	35	36.5714	serine mitochondrial	C:cytosol; P:biological_process; F:binding; ; C:membrane; C:mitochondrion; F:transferase activity
Quercus_contig_11598	1333	SNV	1	G	A	11	31	38.6364	serine mitochondrial	C:cytosol; P:biological_process; F:binding; ; C:membrane; C:mitochondrion; F:transferase activity
Quercus_contig_1160	640	SNV	1	G	A	195	320	36.3538	cyclophilin	P:protein metabolic process; P:cellular process; P:cellular protein modification process; F:catalytic activity
Quercus_contig_11600	1074	Deletion	4	GCTA	-	8	22	39.5	protein tyrosine phosphatase	F:hydrolase activity
Quercus_contig_11600	713	SNV	1	A	G	10	28	38.9	protein tyrosine phosphatase	F:hydrolase activity
Quercus_contig_11600	883	SNV	1	T	G	15	33	37.6	protein tyrosine phosphatase	F:hydrolase activity
Quercus_contig_11604	1761	SNV	1	A	G	6	11	39.5	PREDICTED: uncharacterized protein LOC100264016	-
Quercus_contig_11604	2163	SNV	1	A	G	7	14	39.7143	PREDICTED: uncharacterized protein LOC100264016	-
Quercus_contig_11604	2676	SNV	1	T	G	7	15	39.8571	PREDICTED: uncharacterized protein LOC100264016	-	(2.5) Transferring alkyl or aryl groups, other than methyl groups
Quercus_contig_11604	2690	SNV	1	G	A	7	17	40	PREDICTED: uncharacterized protein LOC100264016	-
Quercus_contig_11604	2866	SNV	1	C	T	10	16	38.9	PREDICTED: uncharacterized protein LOC100264016	-
Quercus_contig_11610	301	Insertion	3	-	AGA	7	12	36.619	dna polymerase epsilon catalytic subunit	-
Quercus_contig_11610	318	SNV	1	T	C	6	14	38.1667	dna polymerase epsilon catalytic subunit	-
Quercus_contig_11618	353	SNV	1	C	T	9	21	38.7778	hypothetical protein CICLE_v10012881mg	-	(2.7) Transferring phosphorous-containing groups; (2.7) Transferring phosphorous-containing groups
Quercus_contig_11619	506	SNV	1	A	T	5	14	34.6	hypothetical protein CICLE_v10032464mg	-	-
Quercus_contig_11620	931	SNV	1	T	G	4	11	39.25	probable glycosyltransferase at5g03795-like	-
Quercus_contig_11622	267	SNV	1	T	C	18	47	37.3889	unnamed protein product	P:carbohydrate metabolic process; P:cellular process; P:catabolic process; F:catalytic activity; P:signal transduction; P:response to endogenous stimulus; P:biosynthetic process; F:transferase activity; C:cell; C:plastid	-
Quercus_contig_11622	677	SNV	1	C	G	17	30	37.7647	unnamed protein product	P:carbohydrate metabolic process; P:cellular process; P:catabolic process; F:catalytic activity; P:signal transduction; P:response to endogenous stimulus; P:biosynthetic process; F:transferase activity; C:cell; C:plastid
Quercus_contig_11627	664	SNV	1	T	C	15	31	34.0667	hypothetical protein PRUPE_ppa000137mg	-
Quercus_contig_11627	684	SNV	1	C	T	10	24	37	hypothetical protein PRUPE_ppa000137mg	-
Quercus_contig_11627	1018	SNV	1	A	G	4	11	36.75	hypothetical protein PRUPE_ppa000137mg	-
Quercus_contig_11627	4208	SNV	1	G	T	13	31	37.2308	hypothetical protein PRUPE_ppa000137mg	-
Quercus_contig_11627	4759	SNV	1	T	C	8	15	37.75	hypothetical protein PRUPE_ppa000137mg	-
Quercus_contig_1163	312	SNV	1	G	A	71	141	37.5915	hypothetical protein CICLE_v10015943mg	-
Quercus_contig_11636	3816	Deletion	6	AGATNN	-	12	12	35.9167	hypothetical protein PRUPE_ppa000177mg	-
Quercus_contig_11637	923	SNV	1	G	A	12	22	36.0833	hypothetical protein CICLE_v10025327mg	-
Quercus_contig_11645	827	SNV	1	T	A	29	38	36.0345	lacasse diphenol oxidase	F:binding; C:extracellular region; P:catabolic process; ; P:secondary metabolic process; P:metabolic process
Quercus_contig_11645	829	SNV	1	G	T	29	38	37.0345	lacasse diphenol oxidase	F:binding; C:extracellular region; P:catabolic process; ; P:secondary metabolic process; P:metabolic process
Quercus_contig_11645	1035	SNV	1	C	T	25	37	37.72	lacasse diphenol oxidase	F:binding; C:extracellular region; P:catabolic process; ; P:secondary metabolic process; P:metabolic process
Quercus_contig_1165	1076	SNV	1	T	C	115	250	36.8783	PREDICTED: uncharacterized protein LOC101309916	-
Quercus_contig_1165	1591	SNV	1	C	T	62	160	37.6825	PREDICTED: uncharacterized protein LOC101309916	-
Quercus_contig_1165	1600	SNV	1	T	C	91	155	38.2967	PREDICTED: uncharacterized protein LOC101309916	-
Quercus_contig_11654	729	SNV	1	T	C	54	138	36.037	hypothetical protein PRUPE_ppa009156mg	-
Quercus_contig_11658	188	SNV	1	A	T	19	37	35.9474	pentatricopeptide repeat-containing protein at1g02150	P:protein targeting to chloroplast; P:rRNA processing; P:isopentenyl diphosphate biosynthetic process, mevalonate-independent pathway; C:chloroplast; P:tRNA metabolic process; P:chloroplast organization
Quercus_contig_11658	444	SNV	1	G	T	16	32	36.125	pentatricopeptide repeat-containing protein at1g02150	P:protein targeting to chloroplast; P:rRNA processing; P:isopentenyl diphosphate biosynthetic process, mevalonate-independent pathway; C:chloroplast; P:tRNA metabolic process; P:chloroplast organization
Quercus_contig_1166	1182	Deletion	7	CNNNNNN	-	35	35	36.9143	heat-shock protein	P:protein metabolic process; P:cellular process; P:response to stress; C:cell wall; F:nucleotide binding; C:plastid; F:protein binding; C:mitochondrion	-
Quercus_contig_11661	291	SNV	1	C	A	14	22	37.9286	hypothetical protein PRUPE_ppa008364mg	-
Quercus_contig_11664	2373	SNV	1	T	C	9	17	39.5556	hypothetical protein PRUPE_ppa000068mg	-	-
Quercus_contig_11664	4250	SNV	1	G	A	7	16	35.5714	hypothetical protein PRUPE_ppa000068mg	-
Quercus_contig_11664	4889	SNV	1	G	A	13	29	36.9231	hypothetical protein PRUPE_ppa000068mg	-
Quercus_contig_11664	5402	SNV	1	T	A	11	30	38.3636	hypothetical protein PRUPE_ppa000068mg	-	-
Quercus_contig_11664	5183	SNV	1	A	G	24	35	37.7083	hypothetical protein PRUPE_ppa000068mg	-
Quercus_contig_11670	686	SNV	1	T	G	73	134	36.0822	nadh-ubiquinone oxidoreductase-related	-
Quercus_contig_11674	773	SNV	1	A	G	21	36	39	hypothetical protein PRUPE_ppa005049mg	-
Quercus_contig_11674	872	SNV	1	C	A	22	37	36.7273	hypothetical protein PRUPE_ppa005049mg	-
Quercus_contig_11674	1395	SNV	1	A	G	30	54	35.3667	hypothetical protein PRUPE_ppa005049mg	-	-
Quercus_contig_11676	437	SNV	1	T	C	21	41	35.1905	predicted protein	C:ribosome; F:structural molecule activity; P:translation
Quercus_contig_1168	1654	SNV	1	G	A	44	110	32.4773	PREDICTED: phototropin-1-like	P:transport; F:receptor activity; P:response to abiotic stimulus; P:biological_process; P:cellular process; C:vacuole; ; P:tropism; P:cellular protein modification process; F:kinase activity; F:signal transducer activity; C:cell; F:protein binding; P:cellular component organization; P:signal transduction; F:nucleotide binding; C:plasma membrane
Quercus_contig_1168	1696	SNV	1	C	A	90	158	37.5556	PREDICTED: phototropin-1-like	P:transport; F:receptor activity; P:response to abiotic stimulus; P:biological_process; P:cellular process; C:vacuole; ; P:tropism; P:cellular protein modification process; F:kinase activity; F:signal transducer activity; C:cell; F:protein binding; P:cellular component organization; P:signal transduction; F:nucleotide binding; C:plasma membrane
Quercus_contig_1168	2082	SNV	1	T	C	38	86	38.5	PREDICTED: phototropin-1-like	P:transport; F:receptor activity; P:response to abiotic stimulus; P:biological_process; P:cellular process; C:vacuole; ; P:tropism; P:cellular protein modification process; F:kinase activity; F:signal transducer activity; C:cell; F:protein binding; P:cellular component organization; P:signal transduction; F:nucleotide binding; C:plasma membrane
Quercus_contig_11688	860	SNV	1	C	T	22	40	37.5909	hypothetical protein PRUPE_ppa002894mg	-
Quercus_contig_1169	873	SNV	1	T	A	201	556	37.5842	tetratricopeptide repeat-like superfamily isoform 1	-
Quercus_contig_1169	977	SNV	1	G	A	297	843	37.6768	tetratricopeptide repeat-like superfamily isoform 1	-
Quercus_contig_1169	1016	SNV	1	A	T	214	562	37.9065	tetratricopeptide repeat-like superfamily isoform 1	-
Quercus_contig_11690	500	MNV	2	CA	TG	20	39	38.15	indeterminate -domain 12	-
Quercus_contig_11690	1977	SNV	1	G	A	13	23	36.9231	indeterminate -domain 12	-
Quercus_contig_11690	2411	SNV	1	C	A	15	29	37.0667	indeterminate -domain 12	-	-
Quercus_contig_11690	1076	SNV	1	A	G	26	34	36.0769	indeterminate -domain 12	-
Quercus_contig_11690	1332	SNV	1	G	A	27	34	36.75	indeterminate -domain 12	-
Quercus_contig_11690	2312	SNV	1	G	C	5	12	38.2	indeterminate -domain 12	-	-
Quercus_contig_11694	699	SNV	1	A	G	14	25	36.9286	predicted protein	-
Quercus_contig_11695	784	SNV	1	C	T	18	42	32.1667	AT5G07120	P:transport; P:cellular process; C:cytosol; C:membrane; F:lipid binding; P:protein metabolic process; C:endosome; F:protein binding; C:nucleus	(2.7) Transferring phosphorous-containing groups
Quercus_contig_11695	786	SNV	1	A	G	16	40	35.3125	AT5G07120	P:transport; P:cellular process; C:cytosol; C:membrane; F:lipid binding; P:protein metabolic process; C:endosome; F:protein binding; C:nucleus
Quercus_contig_11695	1872	SNV	1	G	T	9	24	35.8889	AT5G07120	P:transport; P:cellular process; C:cytosol; C:membrane; F:lipid binding; P:protein metabolic process; C:endosome; F:protein binding; C:nucleus
Quercus_contig_11696	536	SNV	1	A	C	31	73	38.5484	quinone oxidoreductase pig3-like	-	(2.1) Transferring one-carbon groups
Quercus_contig_11697	838	SNV	1	C	G	8	16	35.75	far1-related sequence 3	-	(5.2) Cis-trans-isomerases
Quercus_contig_11697	947	SNV	1	C	T	7	15	36.8571	far1-related sequence 3	-	(3.1) Acting on ester bonds
Quercus_contig_11697	1041	SNV	1	T	C	10	22	36.5	far1-related sequence 3	-
Quercus_contig_11697	1172	SNV	1	C	T	12	31	34.9167	far1-related sequence 3	-
Quercus_contig_11698	871	MNV	2	CC	TG	8	10	37.9375	hypothetical protein POPTR_0365s00230g	-
Quercus_contig_1170	988	SNV	1	T	C	39	86	36.1	predicted protein	P:response to abiotic stimulus; P:cell death; P:protein metabolic process; P:catabolic process; F:hydrolase activity; C:plastid; C:plasma membrane
Quercus_contig_11703	1193	Insertion	5	-	AACTT	34	34	38.4235	nadp-specific glutamate dehydrogenase-like	F:catalytic activity; P:biosynthetic process; ; P:carbohydrate metabolic process; P:cellular process; F:nucleotide binding; P:metabolic process
Quercus_contig_11703	1546	SNV	1	T	C	21	57	37.7619	nadp-specific glutamate dehydrogenase-like	F:catalytic activity; P:biosynthetic process; ; P:carbohydrate metabolic process; P:cellular process; F:nucleotide binding; P:metabolic process	-
Quercus_contig_11703	2417	SNV	1	C	T	17	45	38.5294	nadp-specific glutamate dehydrogenase-like	F:catalytic activity; P:biosynthetic process; ; P:carbohydrate metabolic process; P:cellular process; F:nucleotide binding; P:metabolic process
Quercus_contig_11704	839	Deletion	6	CCATNN	-	11	11	35.8182	leucine-rich repeat transmembrane protein kinase	-
Quercus_contig_11705	153	MNV	2	TT	GC	13	27	37.0769	pentatricopeptide repeat-containing protein chloroplastic-like	-
Quercus_contig_11705	185	SNV	1	G	A	18	30	35.5	pentatricopeptide repeat-containing protein chloroplastic-like	-
Quercus_contig_11706	346	SNV	1	T	G	8	15	37.75	---NA---	-	(1.1) Acting on the CH-OH group of donors
Quercus_contig_11706	468	SNV	1	C	G	7	17	39	---NA---	-
Quercus_contig_11709	1821	SNV	1	T	C	11	24	38.3636	hypothetical protein CICLE_v10019086mg	-
Quercus_contig_11709	2067	SNV	1	A	G	9	20	35	hypothetical protein CICLE_v10019086mg	-
Quercus_contig_11709	2085	SNV	1	G	A	7	20	36.4286	hypothetical protein CICLE_v10019086mg	-	-
Quercus_contig_11709	2151	SNV	1	G	A	8	15	36.75	hypothetical protein CICLE_v10019086mg	-
Quercus_contig_11709	369	SNV	1	T	C	8	12	38.25	hypothetical protein CICLE_v10019086mg	-
Quercus_contig_11711	753	SNV	1	T	C	16	40	37.625	hypothetical protein CICLE_v10028262mg	-
Quercus_contig_11715	1864	SNV	1	A	C	6	12	36.1667	pentatricopeptide repeat-containing protein mitochondrial-like	-
Quercus_contig_11715	1907	SNV	1	G	A	5	14	40.4	pentatricopeptide repeat-containing protein mitochondrial-like	-	-
Quercus_contig_11715	1858	SNV	1	G	T	6	11	37.8333	pentatricopeptide repeat-containing protein mitochondrial-like	-	(2.7) Transferring phosphorous-containing groups
Quercus_contig_11716	103	SNV	1	C	G	10	25	37.5455	---NA---	-
Quercus_contig_1172	671	SNV	1	T	C	647	1097	37.2457	atp-dependent clp protease proteolytic subunit	-
Quercus_contig_11724	1658	SNV	1	A	C	6	12	37.8333	PREDICTED: uncharacterized protein LOC100854024	P:regulation of transcription, DNA-dependent; F:chromatin binding; F:sequence-specific DNA binding transcription factor activity; F:DNA binding
Quercus_contig_11724	2346	SNV	1	C	T	15	17	39.4	PREDICTED: uncharacterized protein LOC100854024	P:regulation of transcription, DNA-dependent; F:chromatin binding; F:sequence-specific DNA binding transcription factor activity; F:DNA binding
Quercus_contig_11724	2515	SNV	1	G	A	9	12	36	PREDICTED: uncharacterized protein LOC100854024	P:regulation of transcription, DNA-dependent; F:chromatin binding; F:sequence-specific DNA binding transcription factor activity; F:DNA binding	-
Quercus_contig_11727	617	SNV	1	C	T	11	27	36.6364	hypothetical protein PRUPE_ppa000323mg	-
Quercus_contig_11727	1293	SNV	1	A	C	13	30	34.9231	hypothetical protein PRUPE_ppa000323mg	-
Quercus_contig_11727	1413	SNV	1	C	T	11	25	38.0909	hypothetical protein PRUPE_ppa000323mg	-
Quercus_contig_11729	601	SNV	1	G	A	7	20	37.7143	hat and bed zinc finger domain-containing	-	(3.4) Acting on peptide bonds (peptide hydrolases)
Quercus_contig_11729	2288	SNV	1	C	T	13	22	38.1538	hat and bed zinc finger domain-containing	-	-
Quercus_contig_11731	361	SNV	1	A	G	16	38	35.4375	unnamed protein product	-
Quercus_contig_11731	363	SNV	1	A	G	17	44	37.3529	unnamed protein product	-
Quercus_contig_11733	520	Insertion	8	-	CTGATGGA	32	72	38.3398	PREDICTED: uncharacterized protein LOC101503085	-
Quercus_contig_11733	520	Insertion	8	-	GTGATGGA	39	72	37.109	PREDICTED: uncharacterized protein LOC101503085	-
Quercus_contig_11734	343	SNV	1	T	A	10	22	36.1	hypothetical protein PRUPE_ppa005856mg	-
Quercus_contig_11737	308	SNV	1	T	C	13	27	35.8462	unnamed protein product	-
Quercus_contig_11737	803	SNV	1	C	T	18	45	38.3333	unnamed protein product	-
Quercus_contig_11737	1122	SNV	1	A	G	23	44	37.087	unnamed protein product	-
Quercus_contig_11737	1922	SNV	1	G	A	28	72	37.3214	unnamed protein product	-
Quercus_contig_11737	2095	SNV	1	T	C	29	82	36.7241	unnamed protein product	-
Quercus_contig_11744	1948	SNV	1	T	A	5	12	37.6	serine threonine-protein kinase ctr1-like	F:kinase activity; P:cellular protein modification process; F:nucleotide binding
Quercus_contig_11744	2098	SNV	1	A	T	7	13	37.1429	serine threonine-protein kinase ctr1-like	F:kinase activity; P:cellular protein modification process; F:nucleotide binding
Quercus_contig_11744	2109	SNV	1	T	C	5	11	38.8	serine threonine-protein kinase ctr1-like	F:kinase activity; P:cellular protein modification process; F:nucleotide binding
Quercus_contig_11748	989	SNV	1	G	A	10	19	37.7	rna polymerase ii-associated protein	-
Quercus_contig_11748	1858	SNV	1	C	A	4	11	33.5	rna polymerase ii-associated protein	-
Quercus_contig_11748	2234	SNV	1	C	G	6	12	36.5	rna polymerase ii-associated protein	-	(2.7) Transferring phosphorous-containing groups; (2.7) Transferring phosphorous-containing groups; (2.7) Transferring phosphorous-containing groups
Quercus_contig_11748	3485	SNV	1	G	A	7	13	37.8571	rna polymerase ii-associated protein	-
Quercus_contig_11748	4001	SNV	1	T	A	8	14	37.125	rna polymerase ii-associated protein	-	-
Quercus_contig_11748	4364	SNV	1	A	T	6	11	36.1667	rna polymerase ii-associated protein	-
Quercus_contig_11748	5106	SNV	1	A	G	5	11	36.8	rna polymerase ii-associated protein	-
Quercus_contig_1175	411	SNV	1	A	G	96	207	37.7292	predicted protein	P:transport; F:binding
Quercus_contig_1175	890	SNV	1	T	C	266	545	36.2707	predicted protein	P:transport; F:binding
Quercus_contig_11751	748	SNV	1	G	C	7	19	32.1429	predicted protein	-	-
Quercus_contig_11751	1777	SNV	1	G	A	26	68	37.1154	predicted protein	-
Quercus_contig_11751	1783	SNV	1	C	G	30	69	38.3333	predicted protein	-
Quercus_contig_11753	954	SNV	1	C	T	21	46	36.0476	hypothetical protein PRUPE_ppa001075mg	-	-
Quercus_contig_11753	1986	SNV	1	A	G	30	59	38	hypothetical protein PRUPE_ppa001075mg	-
Quercus_contig_11753	2361	SNV	1	G	A	28	59	32.6429	hypothetical protein PRUPE_ppa001075mg	-
Quercus_contig_11757	255	SNV	1	C	T	17	38	33.7647	brca1-a complex subunit abraxas-like	-
Quercus_contig_11757	637	SNV	1	C	T	16	35	36.75	brca1-a complex subunit abraxas-like	-
Quercus_contig_11757	831	SNV	1	T	G	14	37	34	brca1-a complex subunit abraxas-like	-
Quercus_contig_11757	1002	SNV	1	T	A	8	11	36.25	brca1-a complex subunit abraxas-like	-	-
Quercus_contig_11759	718	SNV	1	G	A	13	37	35.3846	tetraspanin family	-
Quercus_contig_1176	403	SNV	1	T	C	70	167	38.3143	rubisco subunit binding-protein beta	C:cytoplasm; F:nucleotide binding; P:protein metabolic process; P:cellular process
Quercus_contig_1176	414	SNV	1	A	C	78	172	38.6026	rubisco subunit binding-protein beta	C:cytoplasm; F:nucleotide binding; P:protein metabolic process; P:cellular process
Quercus_contig_1176	720	SNV	1	A	G	123	299	38.252	rubisco subunit binding-protein beta	C:cytoplasm; F:nucleotide binding; P:protein metabolic process; P:cellular process
Quercus_contig_1176	1266	SNV	1	A	C	130	344	36.8769	rubisco subunit binding-protein beta	C:cytoplasm; F:nucleotide binding; P:protein metabolic process; P:cellular process
Quercus_contig_1176	1649	SNV	1	A	T	142	348	38.007	rubisco subunit binding-protein beta	C:cytoplasm; F:nucleotide binding; P:protein metabolic process; P:cellular process
Quercus_contig_1176	1689	SNV	1	G	A	117	315	36.3051	rubisco subunit binding-protein beta	C:cytoplasm; F:nucleotide binding; P:protein metabolic process; P:cellular process
Quercus_contig_1176	1839	SNV	1	A	C	135	356	36.963	rubisco subunit binding-protein beta	C:cytoplasm; F:nucleotide binding; P:protein metabolic process; P:cellular process
Quercus_contig_1176	199	SNV	1	G	A	21	51	36.1905	rubisco subunit binding-protein beta	C:cytoplasm; F:nucleotide binding; P:protein metabolic process; P:cellular process
Quercus_contig_1176	1030	SNV	1	C	T	281	287	37.3986	rubisco subunit binding-protein beta	C:cytoplasm; F:nucleotide binding; P:protein metabolic process; P:cellular process	(3.6) Acting on acid anhydrides
Quercus_contig_1176	1035	SNV	1	A	G	312	319	37.5865	rubisco subunit binding-protein beta	C:cytoplasm; F:nucleotide binding; P:protein metabolic process; P:cellular process
Quercus_contig_1176	1074	SNV	1	T	C	272	280	37.7802	rubisco subunit binding-protein beta	C:cytoplasm; F:nucleotide binding; P:protein metabolic process; P:cellular process
Quercus_contig_1176	1080	SNV	1	C	T	292	299	37.2184	rubisco subunit binding-protein beta	C:cytoplasm; F:nucleotide binding; P:protein metabolic process; P:cellular process	(3.1) Acting on ester bonds
Quercus_contig_1176	1116	SNV	1	A	G	247	249	37.6599	rubisco subunit binding-protein beta	C:cytoplasm; F:nucleotide binding; P:protein metabolic process; P:cellular process
Quercus_contig_11760	401	SNV	1	C	T	11	20	37.8182	PREDICTED: LOW QUALITY PROTEIN: uncharacterized protein LOC101226668	-
Quercus_contig_11760	406	SNV	1	A	G	8	21	38.5	PREDICTED: LOW QUALITY PROTEIN: uncharacterized protein LOC101226668	-
Quercus_contig_11760	476	SNV	1	T	C	12	21	36.5833	PREDICTED: LOW QUALITY PROTEIN: uncharacterized protein LOC101226668	-	-
Quercus_contig_11760	983	SNV	1	A	G	7	20	38.7143	PREDICTED: LOW QUALITY PROTEIN: uncharacterized protein LOC101226668	-
Quercus_contig_11760	1451	SNV	1	T	A	13	25	38.4615	PREDICTED: LOW QUALITY PROTEIN: uncharacterized protein LOC101226668	-	(6.3) Forming carbon-nitrogen bonds
Quercus_contig_11760	1636	SNV	1	A	C	13	28	38.2308	PREDICTED: LOW QUALITY PROTEIN: uncharacterized protein LOC101226668	-
Quercus_contig_11760	2177	SNV	1	T	C	10	24	37.5	PREDICTED: LOW QUALITY PROTEIN: uncharacterized protein LOC101226668	-
Quercus_contig_11760	4643	SNV	1	T	C	10	18	37.1	PREDICTED: LOW QUALITY PROTEIN: uncharacterized protein LOC101226668	-
Quercus_contig_11760	4691	SNV	1	A	T	6	15	34	PREDICTED: LOW QUALITY PROTEIN: uncharacterized protein LOC101226668	-
Quercus_contig_11760	5225	SNV	1	C	T	7	18	37.2857	PREDICTED: LOW QUALITY PROTEIN: uncharacterized protein LOC101226668	-
Quercus_contig_11762	987	SNV	1	G	A	9	20	36.5556	predicted protein	-
Quercus_contig_11765	462	Insertion	1	-	A	33	64	37.1212	hypothetical protein VITISV_015779	F:RNA binding	-
Quercus_contig_11765	809	SNV	1	T	G	14	39	35.2857	hypothetical protein VITISV_015779	F:RNA binding
Quercus_contig_11766	650	SNV	1	G	A	6	12	34.3333	hypothetical protein PRUPE_ppa007029mg	-
Quercus_contig_11766	1623	SNV	1	G	C	6	13	36.8333	hypothetical protein PRUPE_ppa007029mg	-
Quercus_contig_11767	263	SNV	1	C	T	19	44	34	transcription regulatory protein snf2-like	-
Quercus_contig_11767	1164	SNV	1	C	T	14	38	36.2667	transcription regulatory protein snf2-like	-
Quercus_contig_11767	3345	SNV	1	T	C	25	65	37.36	transcription regulatory protein snf2-like	-	-
Quercus_contig_11768	596	SNV	1	A	T	28	79	36.7143	rub1 conjugating enzyme 1 isoform 1	-	-
Quercus_contig_11770	775	SNV	1	C	T	7	12	37.2857	tmv resistance protein n-like	-
Quercus_contig_11771	1792	SNV	1	G	C	8	19	34	transcription isoform 1	-
Quercus_contig_11776	409	SNV	1	T	C	9	17	38	tubulin beta	C:cytoskeleton; P:cellular component organization; P:cellular process; P:nucleobase-containing compound metabolic process; P:catabolic process; F:hydrolase activity; F:structural molecule activity; C:cytoplasm; F:nucleotide binding
Quercus_contig_1178	549	SNV	1	G	A	192	335	36.8438	cbs octicosapeptide phox bemp1 domains-containing protein isoform 1	-
Quercus_contig_1178	855	SNV	1	G	A	79	195	37.4557	cbs octicosapeptide phox bemp1 domains-containing protein isoform 1	-
Quercus_contig_11781	118	SNV	1	A	G	19	46	39.1053	PREDICTED: lipase	-
Quercus_contig_11785	887	SNV	1	A	G	25	47	36.12	wd40 repeat-containing protein smu1-like	-
Quercus_contig_11787	677	SNV	1	G	A	47	91	38.2553	unknown	-	-
Quercus_contig_11788	1007	SNV	1	A	C	7	15	36.8571	low quality protein: apurinic endonuclease-redox	-
Quercus_contig_11788	136	SNV	1	A	G	5	14	36	low quality protein: apurinic endonuclease-redox	-
Quercus_contig_1179	516	SNV	1	T	A	9	25	36.6667	AF512999_1TPR1	-
Quercus_contig_11790	475	SNV	1	T	C	40	97	36.425	hypothetical protein PRUPE_ppa011784mg	-
Quercus_contig_11790	490	SNV	1	G	C	58	97	34.3448	hypothetical protein PRUPE_ppa011784mg	-
Quercus_contig_11790	606	SNV	1	A	G	45	97	37.5778	hypothetical protein PRUPE_ppa011784mg	-	-
Quercus_contig_11790	628	SNV	1	A	G	31	73	36.2903	hypothetical protein PRUPE_ppa011784mg	-
Quercus_contig_11796	1085	SNV	1	T	A	10	25	37	presenilin-like protein at1g08700-like isoform 2	-	-
Quercus_contig_11796	1088	SNV	1	C	A	11	25	37.9091	presenilin-like protein at1g08700-like isoform 2	-	(1.1) Acting on the CH-OH group of donors
Quercus_contig_11796	240	SNV	1	A	G	7	13	37.7143	presenilin-like protein at1g08700-like isoform 2	-	-
Quercus_contig_11798	1527	SNV	1	A	G	12	30	37.1667	hypothetical protein POPTR_0012s09060g	-
Quercus_contig_118	306	SNV	1	A	G	58	134	36.7241	chaperone protein chloroplastic-like	P:nucleobase-containing compound metabolic process; P:catabolic process; P:response to stress; P:response to abiotic stimulus; P:cellular component organization; P:cellular process; F:nucleotide binding; F:hydrolase activity; C:plastid; P:protein metabolic process
Quercus_contig_118	3130	SNV	1	C	T	92	236	38.25	chaperone protein chloroplastic-like	P:nucleobase-containing compound metabolic process; P:catabolic process; P:response to stress; P:response to abiotic stimulus; P:cellular component organization; P:cellular process; F:nucleotide binding; F:hydrolase activity; C:plastid; P:protein metabolic process
Quercus_contig_1180	1472	SNV	1	T	C	18	50	36.3333	maturase k	-
Quercus_contig_11801	760	SNV	1	C	T	10	27	39	enth vhs gat family protein	-
Quercus_contig_11801	1367	SNV	1	C	T	22	52	36.1818	enth vhs gat family protein	-
Quercus_contig_11802	523	SNV	1	T	C	112	222	36.4211	Acyl-protein thioesterase, putative	F:hydrolase activity
Quercus_contig_11809	449	SNV	1	A	G	10	23	38.4	hypothetical protein PRUPE_ppa010813mg	-	-
Quercus_contig_11810	200	SNV	1	T	C	22	38	35.7273	hypothetical protein POPTR_0017s12880g	-
Quercus_contig_11810	229	SNV	1	A	C	20	38	37.4	hypothetical protein POPTR_0017s12880g	-
Quercus_contig_11810	1106	SNV	1	G	A	9	15	39.3333	hypothetical protein POPTR_0017s12880g	-	-
Quercus_contig_11819	438	SNV	1	A	G	30	54	35.5	hypothetical protein PRUPE_ppa001574mg	-
Quercus_contig_11819	480	SNV	1	A	G	43	72	37.6047	hypothetical protein PRUPE_ppa001574mg	-
Quercus_contig_11819	633	SNV	1	T	A	17	31	36.8235	hypothetical protein PRUPE_ppa001574mg	-	(2.1) Transferring one-carbon groups
Quercus_contig_11819	639	SNV	1	G	A	17	31	38.5294	hypothetical protein PRUPE_ppa001574mg	-
Quercus_contig_11819	780	SNV	1	T	A	14	26	36.2143	hypothetical protein PRUPE_ppa001574mg	-
Quercus_contig_11819	852	SNV	1	T	G	13	29	37	hypothetical protein PRUPE_ppa001574mg	-
Quercus_contig_11819	1488	SNV	1	T	C	25	41	36.68	hypothetical protein PRUPE_ppa001574mg	-	(1.1) Acting on the CH-OH group of donors
Quercus_contig_11819	2040	SNV	1	C	G	6	15	38.3333	hypothetical protein PRUPE_ppa001574mg	-
Quercus_contig_11819	2082	SNV	1	G	A	6	14	31.3333	hypothetical protein PRUPE_ppa001574mg	-
Quercus_contig_1182	493	SNV	1	T	A	62	116	36.0161	eukaryotic translation initiation factor 3 subunit a	F:translation factor activity, nucleic acid binding; P:cellular component organization; P:translation; C:cytosol; C:cytoplasm; C:plasma membrane	-
Quercus_contig_1182	583	SNV	1	C	T	55	147	36.0182	eukaryotic translation initiation factor 3 subunit a	F:translation factor activity, nucleic acid binding; P:cellular component organization; P:translation; C:cytosol; C:cytoplasm; C:plasma membrane	(2.7) Transferring phosphorous-containing groups
Quercus_contig_1182	677	SNV	1	T	A	52	121	37.25	eukaryotic translation initiation factor 3 subunit a	F:translation factor activity, nucleic acid binding; P:cellular component organization; P:translation; C:cytosol; C:cytoplasm; C:plasma membrane
Quercus_contig_1182	745	SNV	1	G	C	56	158	35.375	eukaryotic translation initiation factor 3 subunit a	F:translation factor activity, nucleic acid binding; P:cellular component organization; P:translation; C:cytosol; C:cytoplasm; C:plasma membrane
Quercus_contig_1182	991	SNV	1	T	C	108	245	38.0463	eukaryotic translation initiation factor 3 subunit a	F:translation factor activity, nucleic acid binding; P:cellular component organization; P:translation; C:cytosol; C:cytoplasm; C:plasma membrane
Quercus_contig_1182	1558	SNV	1	G	A	27	77	38.1481	eukaryotic translation initiation factor 3 subunit a	F:translation factor activity, nucleic acid binding; P:cellular component organization; P:translation; C:cytosol; C:cytoplasm; C:plasma membrane	-
Quercus_contig_1182	2449	SNV	1	G	A	54	127	38.0926	eukaryotic translation initiation factor 3 subunit a	F:translation factor activity, nucleic acid binding; P:cellular component organization; P:translation; C:cytosol; C:cytoplasm; C:plasma membrane
Quercus_contig_11822	1952	SNV	1	C	A	32	64	36.8438	decapping 5	-
Quercus_contig_11823	326	SNV	1	A	G	9	18	38	unknown	C:cytosol; F:catalytic activity; P:nucleobase-containing compound metabolic process; P:biosynthetic process; P:reproduction; P:post-embryonic development; P:embryo development
Quercus_contig_11823	573	SNV	1	C	T	17	40	37.5882	unknown	C:cytosol; F:catalytic activity; P:nucleobase-containing compound metabolic process; P:biosynthetic process; P:reproduction; P:post-embryonic development; P:embryo development
Quercus_contig_11825	1177	SNV	1	C	T	5	14	39	hypothetical protein CICLE_v10020406mg	-
Quercus_contig_11825	1184	SNV	1	A	T	7	16	35.5714	hypothetical protein CICLE_v10020406mg	-
Quercus_contig_11825	1207	SNV	1	T	C	8	16	36.875	hypothetical protein CICLE_v10020406mg	-	(1.2) Acting on the aldehyde or oxo group of donors
Quercus_contig_11825	1509	SNV	1	G	A	5	10	37.6	hypothetical protein CICLE_v10020406mg	-
Quercus_contig_11827	1019	SNV	1	A	T	9	18	38	hypothetical protein PRUPE_ppa004854mg	-
Quercus_contig_11827	1039	SNV	1	A	G	8	19	38.375	hypothetical protein PRUPE_ppa004854mg	-
Quercus_contig_11827	1458	SNV	1	C	T	15	31	38.7333	hypothetical protein PRUPE_ppa004854mg	-
Quercus_contig_11827	2234	SNV	1	C	A	7	19	39.7143	hypothetical protein PRUPE_ppa004854mg	-
Quercus_contig_1183	664	SNV	1	A	T	21	55	38.381	hypothetical protein CICLE_v10024878mg	-
Quercus_contig_1183	1276	SNV	1	T	G	29	81	36.2414	hypothetical protein CICLE_v10024878mg	-
Quercus_contig_1183	1323	SNV	1	A	G	22	58	37.2727	hypothetical protein CICLE_v10024878mg	-
Quercus_contig_1183	1413	SNV	1	C	T	12	32	40	hypothetical protein CICLE_v10024878mg	-	-
Quercus_contig_1184	313	SNV	1	A	C	235	595	37.4	unknown	-
Quercus_contig_1184	997	SNV	1	A	T	128	298	36.4375	unknown	-
Quercus_contig_1184	1018	SNV	1	A	G	108	261	37.8241	unknown	-
Quercus_contig_11841	853	SNV	1	G	A	7	19	33.7143	ring-h2 finger protein atl65-like	-	(5.4) Intramolecular transferases (mutases)
Quercus_contig_11842	799	SNV	1	C	T	4	11	40	Uncharacterized protein isoform 1	-
Quercus_contig_11842	2110	SNV	1	T	C	6	13	39.8333	Uncharacterized protein isoform 1	-
Quercus_contig_11846	1582	SNV	1	G	A	13	32	33.6923	elongator complex protein 3-like	F:transferase activity; P:metabolic process; F:binding
Quercus_contig_11849	321	SNV	1	G	A	5	13	38.6	hypothetical protein CICLE_v10028065mg	-	-
Quercus_contig_11849	577	SNV	1	A	C	10	21	37.3	hypothetical protein CICLE_v10028065mg	-
Quercus_contig_11849	582	SNV	1	G	A	10	22	37	hypothetical protein CICLE_v10028065mg	-
Quercus_contig_1185	533	SNV	1	G	T	120	300	37.2833	hypothetical protein PRUPE_ppa005720mg	-
Quercus_contig_1185	1234	SNV	1	C	T	64	166	37.7344	hypothetical protein PRUPE_ppa005720mg	-
Quercus_contig_1185	1867	SNV	1	A	G	18	50	34.6111	hypothetical protein PRUPE_ppa005720mg	-
Quercus_contig_11856	2008	SNV	1	T	A	45	128	36.9333	water chloroplastic-like	-
Quercus_contig_11857	992	SNV	1	A	G	10	23	37.8	ttg1-like protein	-	-
Quercus_contig_1186	299	SNV	1	G	A	9	22	37.2222	transcription factor, putative	F:DNA binding
Quercus_contig_1186	1143	SNV	1	A	G	44	109	37.6136	transcription factor, putative	F:DNA binding
Quercus_contig_11860	726	SNV	1	A	G	37	100	38.0811	t-complex protein 1 subunit theta-like	C:cytoplasm; P:protein metabolic process; P:cellular process; F:nucleotide binding; F:protein binding
Quercus_contig_11861	1157	Insertion	2	-	TT	6	16	34.8333	alpha-soluble nsf attachment protein	P:transport; P:cellular process
Quercus_contig_11861	387	SNV	1	T	C	16	40	34.5	alpha-soluble nsf attachment protein	P:transport; P:cellular process
Quercus_contig_11861	423	SNV	1	C	T	14	35	37.7857	alpha-soluble nsf attachment protein	P:transport; P:cellular process
Quercus_contig_11863	607	SNV	1	G	A	4	11	39.5	hypothetical protein PRUPE_ppa004543mg	-
Quercus_contig_11867	469	SNV	1	A	C	11	22	38.4545	enth vhs gat family protein	-
Quercus_contig_11867	1329	SNV	1	A	G	63	150	37.7302	enth vhs gat family protein	-
Quercus_contig_11867	1994	SNV	1	C	T	37	79	36.1622	enth vhs gat family protein	-
Quercus_contig_11867	2229	SNV	1	T	G	58	132	36.1034	enth vhs gat family protein	-	(3.4) Acting on peptide bonds (peptide hydrolases)
Quercus_contig_11868	551	SNV	1	C	T	13	21	38.7692	transcription factor bhlh121-like	-
Quercus_contig_11868	726	SNV	1	A	C	7	11	37.8571	transcription factor bhlh121-like	-	(1.1) Acting on the CH-OH group of donors
Quercus_contig_11868	834	SNV	1	C	T	8	15	37.875	transcription factor bhlh121-like	-	-
Quercus_contig_1187	321	SNV	1	G	C	47	98	38.1064	hypothetical protein PRUPE_ppa006698mg	-
Quercus_contig_1187	410	SNV	1	A	G	48	110	37.0625	hypothetical protein PRUPE_ppa006698mg	-
Quercus_contig_1187	625	SNV	1	G	T	39	106	34.6923	hypothetical protein PRUPE_ppa006698mg	-
Quercus_contig_11873	461	SNV	1	T	G	20	41	35.45	PREDICTED: enoyl-	-	-
Quercus_contig_11874	1579	SNV	1	G	T	12	25	39.25	Methylthiotransferase	-
Quercus_contig_11875	827	SNV	1	C	A	8	14	38.625	hypothetical protein PRUPE_ppa008209mg	-
Quercus_contig_11875	833	SNV	1	C	A	5	11	38.8	hypothetical protein PRUPE_ppa008209mg	-
Quercus_contig_11875	1019	SNV	1	C	G	4	11	36.5	hypothetical protein PRUPE_ppa008209mg	-
Quercus_contig_11878	497	SNV	1	C	T	23	53	36.5217	eukaryotic translation initiation factor 3	C:cytoplasm; P:translation; P:cellular component organization; F:translation factor activity, nucleic acid binding
Quercus_contig_11878	660	SNV	1	T	C	14	33	37.7143	eukaryotic translation initiation factor 3	C:cytoplasm; P:translation; P:cellular component organization; F:translation factor activity, nucleic acid binding	(2.3) Acyltransferases
Quercus_contig_11878	1005	SNV	1	C	T	9	21	36	eukaryotic translation initiation factor 3	C:cytoplasm; P:translation; P:cellular component organization; F:translation factor activity, nucleic acid binding
Quercus_contig_11878	1049	SNV	1	G	A	6	17	37.3333	eukaryotic translation initiation factor 3	C:cytoplasm; P:translation; P:cellular component organization; F:translation factor activity, nucleic acid binding
Quercus_contig_1188	402	SNV	1	T	C	942	2211	38.1803	PREDICTED: unknown protein DS12 from 2D-PAGE of leaf, chloroplastic-like	-
Quercus_contig_1188	420	SNV	1	C	T	973	2161	36.5498	PREDICTED: unknown protein DS12 from 2D-PAGE of leaf, chloroplastic-like	-
Quercus_contig_11881	417	SNV	1	T	C	22	53	37	hypothetical protein CICLE_v10015386mg	-
Quercus_contig_11883	782	SNV	1	G	C	32	71	37.2812	zn-dependent exopeptidases superfamily protein	-
Quercus_contig_11889	2731	SNV	1	G	A	8	20	36.375	tel2-interacting protein 1 homolog	-
Quercus_contig_11889	3452	SNV	1	G	A	6	14	35.6667	tel2-interacting protein 1 homolog	-
Quercus_contig_11893	2260	SNV	1	G	A	8	17	34.75	chromatin remodeling complex subunit isoform 1	-
Quercus_contig_11896	480	SNV	1	C	T	7	19	39.7143	atpase subunit 4	F:transporter activity; C:membrane; C:mitochondrion; P:transport; P:generation of precursor metabolites and energy; P:nucleobase-containing compound metabolic process; P:biosynthetic process
Quercus_contig_11896	1067	SNV	1	C	T	9	16	36.3333	atpase subunit 4	F:transporter activity; C:membrane; C:mitochondrion; P:transport; P:generation of precursor metabolites and energy; P:nucleobase-containing compound metabolic process; P:biosynthetic process
Quercus_contig_11896	335	SNV	1	C	T	4	10	39.5	atpase subunit 4	F:transporter activity; C:membrane; C:mitochondrion; P:transport; P:generation of precursor metabolites and energy; P:nucleobase-containing compound metabolic process; P:biosynthetic process
Quercus_contig_11899	1157	Deletion	3	ATG	-	7	14	37.8571	zinc finger c-x8-c-x5-c-x3-h type family isoform 1	-
Quercus_contig_11899	978	SNV	1	A	G	7	14	39.2857	zinc finger c-x8-c-x5-c-x3-h type family isoform 1	-
Quercus_contig_11899	990	SNV	1	G	A	8	16	37	zinc finger c-x8-c-x5-c-x3-h type family isoform 1	-
Quercus_contig_11899	1142	SNV	1	G	A	6	15	37.8333	zinc finger c-x8-c-x5-c-x3-h type family isoform 1	-
Quercus_contig_11899	1609	SNV	1	C	T	7	17	37.8571	zinc finger c-x8-c-x5-c-x3-h type family isoform 1	-
Quercus_contig_11899	1770	SNV	1	C	T	8	20	35.75	zinc finger c-x8-c-x5-c-x3-h type family isoform 1	-
Quercus_contig_11899	2735	SNV	1	C	T	6	17	33.6667	zinc finger c-x8-c-x5-c-x3-h type family isoform 1	-	(2.4) Glycosyltransferases
Quercus_contig_11899	2739	SNV	1	T	C	6	14	33.6667	zinc finger c-x8-c-x5-c-x3-h type family isoform 1	-
Quercus_contig_11899	2871	SNV	1	G	T	17	31	33.5294	zinc finger c-x8-c-x5-c-x3-h type family isoform 1	-
Quercus_contig_119	733	SNV	1	G	T	167	462	37.9521	rna polymerase sigma factor	F:sequence-specific DNA binding transcription factor activity; F:DNA binding; P:cellular component organization; ; F:transcription regulator activity
Quercus_contig_119	1363	SNV	1	C	A	181	507	37.5028	rna polymerase sigma factor	F:sequence-specific DNA binding transcription factor activity; F:DNA binding; P:cellular component organization; ; F:transcription regulator activity
Quercus_contig_1190	384	SNV	1	G	A	35	83	38.9429	cytochrome P450, putative	F:binding; F:molecular_function; F:catalytic activity; P:metabolic process
Quercus_contig_11901	289	SNV	1	A	T	22	55	37.6818	unnamed protein product	C:membrane; C:mitochondrion
Quercus_contig_11901	595	SNV	1	A	T	11	19	39	unnamed protein product	C:membrane; C:mitochondrion	-
Quercus_contig_11903	296	SNV	1	A	G	21	36	37.381	hypothetical protein PRUPE_ppa010863mg	-
Quercus_contig_11903	1041	SNV	1	A	T	26	52	35.0385	hypothetical protein PRUPE_ppa010863mg	-
Quercus_contig_11903	1049	SNV	1	T	A	26	50	36.1154	hypothetical protein PRUPE_ppa010863mg	-	-
Quercus_contig_11908	291	SNV	1	T	A	12	33	34.5833	phytochrome interacting factor 3-like isoform 1	-
Quercus_contig_11908	770	SNV	1	C	T	20	41	35.45	phytochrome interacting factor 3-like isoform 1	-
Quercus_contig_11909	2161	SNV	1	C	T	53	112	39.1887	protein binding	-
Quercus_contig_11915	321	SNV	1	C	G	23	46	36.5217	hypothetical protein PRUPE_ppa007899mg	-	-
Quercus_contig_11915	1097	SNV	1	G	T	18	34	36.5556	hypothetical protein PRUPE_ppa007899mg	-
Quercus_contig_11915	1190	SNV	1	G	A	17	43	35.8235	hypothetical protein PRUPE_ppa007899mg	-
Quercus_contig_11917	171	SNV	1	A	G	12	32	37	hypothetical protein CICLE_v10014504mg	-
Quercus_contig_11917	206	SNV	1	A	G	12	30	37.1667	hypothetical protein CICLE_v10014504mg	-	(2.7) Transferring phosphorous-containing groups
Quercus_contig_11917	208	SNV	1	A	G	12	31	37.3333	hypothetical protein CICLE_v10014504mg	-	-
Quercus_contig_11917	269	SNV	1	T	C	17	45	36.1765	hypothetical protein CICLE_v10014504mg	-
Quercus_contig_11917	314	SNV	1	T	C	11	28	38.9091	hypothetical protein CICLE_v10014504mg	-
Quercus_contig_11927	276	SNV	1	G	A	7	20	37.7143	hypothetical protein PRUPE_ppa019000mg	-	(3.2) Glycosylases
Quercus_contig_11927	140	SNV	1	C	T	11	12	35.6364	hypothetical protein PRUPE_ppa019000mg	-
Quercus_contig_11928	308	SNV	1	A	T	7	17	36.5714	phosphatase 2c family protein	-
Quercus_contig_11928	461	SNV	1	C	A	17	36	35.7059	phosphatase 2c family protein	-
Quercus_contig_11928	1074	SNV	1	G	T	11	21	39	phosphatase 2c family protein	-
Quercus_contig_1193	2606	Deletion	7	AAGGTNN	-	24	24	37.75	auxin response factor 4-like	; P:post-embryonic development; F:DNA binding; P:cell differentiation; F:protein binding; F:sequence-specific DNA binding transcription factor activity; P:signal transduction; P:response to endogenous stimulus; C:nucleus
Quercus_contig_1193	524	Insertion	1	-	T	13	35	37.5385	auxin response factor 4-like	; P:post-embryonic development; F:DNA binding; P:cell differentiation; F:protein binding; F:sequence-specific DNA binding transcription factor activity; P:signal transduction; P:response to endogenous stimulus; C:nucleus
Quercus_contig_1193	1069	SNV	1	T	C	30	68	37.0667	auxin response factor 4-like	; P:post-embryonic development; F:DNA binding; P:cell differentiation; F:protein binding; F:sequence-specific DNA binding transcription factor activity; P:signal transduction; P:response to endogenous stimulus; C:nucleus
Quercus_contig_11930	395	SNV	1	T	C	12	24	38.5	PREDICTED: uncharacterized protein LOC100257829	-
Quercus_contig_11930	772	SNV	1	T	C	40	105	36.5	PREDICTED: uncharacterized protein LOC100257829	-
Quercus_contig_11932	920	SNV	1	G	T	19	35	37.2105	predicted protein	-
Quercus_contig_11935	274	SNV	1	G	A	25	68	37.4	unnamed protein product	P:response to stress; P:response to biotic stimulus; P:cellular process; P:response to endogenous stimulus; C:cytosol; F:catalytic activity
Quercus_contig_11935	375	SNV	1	T	C	28	56	37.1071	unnamed protein product	P:response to stress; P:response to biotic stimulus; P:cellular process; P:response to endogenous stimulus; C:cytosol; F:catalytic activity	(2.7) Transferring phosphorous-containing groups
Quercus_contig_11935	144	SNV	1	A	G	39	83	37.9487	unnamed protein product	P:response to stress; P:response to biotic stimulus; P:cellular process; P:response to endogenous stimulus; C:cytosol; F:catalytic activity
Quercus_contig_11936	710	SNV	1	C	T	19	40	39.3158	protein farnesyltransferase subunit beta-like isoform 1	-
Quercus_contig_11936	718	SNV	1	A	G	17	40	39.1176	protein farnesyltransferase subunit beta-like isoform 1	-
Quercus_contig_11936	732	SNV	1	C	A	14	33	37.7857	protein farnesyltransferase subunit beta-like isoform 1	-
Quercus_contig_11936	1288	SNV	1	C	T	16	32	38.75	protein farnesyltransferase subunit beta-like isoform 1	-
Quercus_contig_11944	618	SNV	1	A	G	5	14	39	heat shock protein 60 isoform 1	-
Quercus_contig_11945	180	SNV	1	A	C	8	12	37	predicted protein	C:Golgi apparatus; C:endosome; P:metabolic process; P:cellular process; F:transferase activity
Quercus_contig_11946	1227	Insertion	1	-	T	5	13	37.4	disease resistance family protein lrr family	-
Quercus_contig_1195	1532	SNV	1	G	T	12	17	37.5833	phospholipase d delta-like	-	-
Quercus_contig_1195	1918	SNV	1	G	C	11	18	36.25	phospholipase d delta-like	-
Quercus_contig_11951	466	MNV	2	CA	TG	33	67	37.7576	hypothetical protein PRUPE_ppa003410mg	-
Quercus_contig_11951	513	SNV	1	G	A	45	92	36.9778	hypothetical protein PRUPE_ppa003410mg	-	(2.7) Transferring phosphorous-containing groups
Quercus_contig_11951	888	SNV	1	T	A	42	88	36.5476	hypothetical protein PRUPE_ppa003410mg	-	-
Quercus_contig_11951	1038	SNV	1	A	G	28	68	37.8214	hypothetical protein PRUPE_ppa003410mg	-	-
Quercus_contig_11952	505	SNV	1	C	T	22	60	36.0435	predicted protein	F:binding; C:membrane; C:mitochondrion; F:catalytic activity; F:transporter activity; P:generation of precursor metabolites and energy	(1.1) Acting on the CH-OH group of donors
Quercus_contig_11954	288	SNV	1	T	G	10	19	37.7	Uncharacterized protein isoform 4	-
Quercus_contig_11954	450	SNV	1	T	A	8	20	38.25	Uncharacterized protein isoform 4	-
Quercus_contig_11954	653	SNV	1	G	T	6	15	36.8333	Uncharacterized protein isoform 4	-	-
Quercus_contig_11954	981	SNV	1	T	C	7	20	39.1429	Uncharacterized protein isoform 4	-
Quercus_contig_11954	1353	SNV	1	T	C	11	24	38.0909	Uncharacterized protein isoform 4	-
Quercus_contig_11954	1752	SNV	1	T	A	10	26	37.7	Uncharacterized protein isoform 4	-
Quercus_contig_11957	1099	SNV	1	A	G	17	37	38.2353	hypothetical protein CICLE_v10028680mg	-
Quercus_contig_11958	323	SNV	1	A	T	12	22	37.1667	predicted protein	C:membrane; C:Golgi apparatus; F:transferase activity; P:biosynthetic process; P:cellular protein modification process; P:carbohydrate metabolic process
Quercus_contig_11958	399	SNV	1	G	A	9	24	37.4444	predicted protein	C:membrane; C:Golgi apparatus; F:transferase activity; P:biosynthetic process; P:cellular protein modification process; P:carbohydrate metabolic process
Quercus_contig_11958	939	SNV	1	A	G	15	25	36.9333	predicted protein	C:membrane; C:Golgi apparatus; F:transferase activity; P:biosynthetic process; P:cellular protein modification process; P:carbohydrate metabolic process
Quercus_contig_11958	1739	SNV	1	A	T	16	37	33.875	predicted protein	C:membrane; C:Golgi apparatus; F:transferase activity; P:biosynthetic process; P:cellular protein modification process; P:carbohydrate metabolic process	-
Quercus_contig_11958	1765	SNV	1	T	C	19	41	34.5789	predicted protein	C:membrane; C:Golgi apparatus; F:transferase activity; P:biosynthetic process; P:cellular protein modification process; P:carbohydrate metabolic process
Quercus_contig_11958	1083	SNV	1	G	T	8	15	35.375	predicted protein	C:membrane; C:Golgi apparatus; F:transferase activity; P:biosynthetic process; P:cellular protein modification process; P:carbohydrate metabolic process
Quercus_contig_1196	290	Deletion	1	T	-	12	26	29.4167	af134730_1 mitogen-activated protein kinase mapk	F:kinase activity; F:signal transducer activity; P:signal transduction; P:cellular protein modification process; F:nucleotide binding
Quercus_contig_11964	1275	SNV	1	C	A	34	75	38.3824	p-glycoprotein 9 isoform 1	-	(2.7) Transferring phosphorous-containing groups; (2.7) Transferring phosphorous-containing groups
Quercus_contig_11964	1859	SNV	1	G	A	10	28	39.2	p-glycoprotein 9 isoform 1	-
Quercus_contig_11964	2599	SNV	1	T	G	14	37	39.2857	p-glycoprotein 9 isoform 1	-
Quercus_contig_11964	2674	SNV	1	T	C	21	45	35.619	p-glycoprotein 9 isoform 1	-
Quercus_contig_11964	3574	SNV	1	C	T	10	24	37.1	p-glycoprotein 9 isoform 1	-
Quercus_contig_11964	262	SNV	1	A	G	7	10	38.5714	p-glycoprotein 9 isoform 1	-
Quercus_contig_11967	421	SNV	1	G	A	21	57	38.1905	hypothetical protein AMTR_s00148p00076970	-
Quercus_contig_11969	1585	SNV	1	A	G	12	33	37.0833	hypothetical protein CICLE_v10019386mg	-
Quercus_contig_11969	1858	SNV	1	G	A	7	14	34.7143	hypothetical protein CICLE_v10019386mg	-	-
Quercus_contig_11969	1870	SNV	1	A	G	7	16	36.8571	hypothetical protein CICLE_v10019386mg	-	(2.3) Acyltransferases
Quercus_contig_11970	756	SNV	1	G	A	6	12	38.5	protein with unknown function	F:nucleotide binding; F:hydrolase activity; P:signal transduction; P:transport
Quercus_contig_11973	442	Deletion	1	T	-	12	33	36	hypothetical protein CICLE_v10011495mg	-	-
Quercus_contig_11973	1569	SNV	1	T	C	34	82	37.7059	hypothetical protein CICLE_v10011495mg	-
Quercus_contig_11975	450	SNV	1	G	A	19	47	38.3158	nedd8 ultimate buster 1-like	-	(2.3) Acyltransferases
Quercus_contig_11975	1323	SNV	1	T	C	6	11	34.5	nedd8 ultimate buster 1-like	-
Quercus_contig_11975	1572	SNV	1	A	G	10	28	39.5	nedd8 ultimate buster 1-like	-
Quercus_contig_11975	1028	SNV	1	T	C	13	19	38.7692	nedd8 ultimate buster 1-like	-
Quercus_contig_11976	287	SNV	1	C	T	22	51	38.3182	hypothetical protein PRUPE_ppa023552mg, partial	-	(3.6) Acting on acid anhydrides
Quercus_contig_1198	758	Insertion	2	-	CT	21	59	39.9048	hypothetical protein PRUPE_ppa007663mg	-
Quercus_contig_1198	317	SNV	1	T	G	33	65	36.9394	hypothetical protein PRUPE_ppa007663mg	-	-
Quercus_contig_1198	732	SNV	1	T	C	25	52	38.8	hypothetical protein PRUPE_ppa007663mg	-
Quercus_contig_1198	914	SNV	1	C	T	22	42	37.4091	hypothetical protein PRUPE_ppa007663mg	-
Quercus_contig_1198	1130	SNV	1	C	T	29	59	35.8276	hypothetical protein PRUPE_ppa007663mg	-
Quercus_contig_11981	853	SNV	1	T	C	5	10	35.6	chromosome partition protein smc	-
Quercus_contig_11982	1220	SNV	1	A	G	35	70	38.4286	hypothetical protein CICLE_v10020430mg	-	(3.1) Acting on ester bonds
Quercus_contig_11983	864	SNV	1	C	G	10	19	38.4	predicted protein	F:nucleotide binding; F:binding; P:metabolic process; P:multicellular organismal development; F:catalytic activity; P:flower development; P:carbohydrate metabolic process; P:cellular process; C:membrane	-
Quercus_contig_11983	657	SNV	1	A	G	13	17	35.1538	predicted protein	F:nucleotide binding; F:binding; P:metabolic process; P:multicellular organismal development; F:catalytic activity; P:flower development; P:carbohydrate metabolic process; P:cellular process; C:membrane
Quercus_contig_11983	1221	SNV	1	A	G	10	18	34.2	predicted protein	F:nucleotide binding; F:binding; P:metabolic process; P:multicellular organismal development; F:catalytic activity; P:flower development; P:carbohydrate metabolic process; P:cellular process; C:membrane
Quercus_contig_11984	490	SNV	1	T	G	14	33	37.2857	unnamed protein product	-
Quercus_contig_11984	1348	SNV	1	C	T	20	32	37.85	unnamed protein product	-
Quercus_contig_11985	218	SNV	1	T	C	60	113	37.4167	cytochrome p450 76c4-like	-
Quercus_contig_11985	401	SNV	1	T	C	48	111	38.25	cytochrome p450 76c4-like	-
Quercus_contig_11985	505	SNV	1	A	G	57	143	37	cytochrome p450 76c4-like	-
Quercus_contig_11985	627	SNV	1	T	C	28	59	36.6786	cytochrome p450 76c4-like	-
Quercus_contig_11987	766	SNV	1	C	T	15	28	38.8667	PREDICTED: uncharacterized protein LOC100262951	-
Quercus_contig_11987	905	SNV	1	A	G	13	32	38.1538	PREDICTED: uncharacterized protein LOC100262951	-	-
Quercus_contig_11987	2074	SNV	1	T	G	9	24	35.7778	PREDICTED: uncharacterized protein LOC100262951	-
Quercus_contig_11987	2237	SNV	1	G	T	8	18	35.375	PREDICTED: uncharacterized protein LOC100262951	-
Quercus_contig_11988	340	SNV	1	A	C	15	26	38.6	wpp domain interacting protein	-	-
Quercus_contig_11988	510	SNV	1	A	G	25	59	38.68	wpp domain interacting protein	-
Quercus_contig_11988	726	SNV	1	C	G	24	53	39.3333	wpp domain interacting protein	-
Quercus_contig_11988	1535	SNV	1	G	T	25	51	38.12	wpp domain interacting protein	-
Quercus_contig_11988	1890	SNV	1	G	A	11	14	37.7273	wpp domain interacting protein	-
Quercus_contig_11990	991	Deletion	2	AC	-	102	239	35.8039	hypothetical protein PRUPE_ppa011072mg	-
Quercus_contig_11990	233	SNV	1	T	C	35	77	36.9143	hypothetical protein PRUPE_ppa011072mg	-	-
Quercus_contig_11998	631	SNV	1	G	A	5	10	34.2	hypothetical protein PRUPE_ppa012724mg	-	-
Quercus_contig_11999	3163	MNV	2	AT	GC	7	18	38.9286	hypothetical protein PRUPE_ppa000427mg	-	(6.3) Forming carbon-nitrogen bonds
Quercus_contig_11999	2274	SNV	1	C	T	5	11	38.2	hypothetical protein PRUPE_ppa000427mg	-
Quercus_contig_11999	539	SNV	1	T	C	7	11	33.875	hypothetical protein PRUPE_ppa000427mg	-
Quercus_contig_11999	686	SNV	1	C	T	8	10	37.5	hypothetical protein PRUPE_ppa000427mg	-
Quercus_contig_12	813	SNV	1	T	A	52	128	36.7547	hypothetical protein CICLE_v10025400mg	-
Quercus_contig_12	1170	SNV	1	C	T	111	211	37.3784	hypothetical protein CICLE_v10025400mg	-
Quercus_contig_12000	489	SNV	1	T	G	29	68	37.2069	phosphoprotein phosphatase 2a isoform 4	C:nucleolus; F:hydrolase activity; C:intracellular; P:cellular protein modification process; C:cytosol	(4.2) Carbon-oxygen lyases
Quercus_contig_12001	911	SNV	1	G	A	16	34	36.9375	gtpase-activating protein gyp7-like	-
Quercus_contig_12003	362	SNV	1	A	C	6	10	40.1667	hypothetical protein PRUPE_ppa000491mg	-	(1.9) Acting on a heme group of donors
Quercus_contig_12003	2617	SNV	1	A	T	4	11	36.5	hypothetical protein PRUPE_ppa000491mg	-
Quercus_contig_12004	1237	SNV	1	G	T	14	24	36.1429	hypothetical protein PRUPE_ppa002802mg	-
Quercus_contig_12004	1988	SNV	1	G	A	8	18	37.25	hypothetical protein PRUPE_ppa002802mg	-
Quercus_contig_12006	825	SNV	1	T	C	11	23	38	predicted protein	F:catalytic activity; C:nucleolus; F:RNA binding; P:nucleobase-containing compound metabolic process; C:cytosol
Quercus_contig_12006	1560	SNV	1	C	A	6	11	35.1667	predicted protein	F:catalytic activity; C:nucleolus; F:RNA binding; P:nucleobase-containing compound metabolic process; C:cytosol	(1.3) Acting on the CH-CH group of donors
Quercus_contig_12006	1738	SNV	1	T	C	7	11	36.4286	predicted protein	F:catalytic activity; C:nucleolus; F:RNA binding; P:nucleobase-containing compound metabolic process; C:cytosol
Quercus_contig_12008	1879	SNV	1	G	T	29	64	38.0345	hypothetical protein PRUPE_ppa002820mg	-
Quercus_contig_12008	2793	SNV	1	T	C	11	19	38.4545	hypothetical protein PRUPE_ppa002820mg	-
Quercus_contig_12009	214	SNV	1	A	C	5	11	34.2	conserved hypothetical protein	-	(5.9) NA
Quercus_contig_12009	94	SNV	1	G	A	5	11	38.3333	conserved hypothetical protein	-
Quercus_contig_12021	249	SNV	1	C	T	5	13	38.4	---NA---	-
Quercus_contig_12025	241	SNV	1	C	A	62	166	36.7903	profilin	P:cellular component organization; P:cellular process; C:cytoskeleton; C:cytoplasm; F:protein binding	(2.7) Transferring phosphorous-containing groups
Quercus_contig_12028	963	SNV	1	G	A	5	10	35.4	PREDICTED: uncharacterized protein LOC101213956	-
Quercus_contig_1203	331	SNV	1	T	C	56	98	36.9464	hypothetical protein CICLE_v10030570mg	-	-
Quercus_contig_1203	376	SNV	1	C	T	43	83	36.4651	hypothetical protein CICLE_v10030570mg	-
Quercus_contig_1203	1523	SNV	1	C	A	44	76	36.4318	hypothetical protein CICLE_v10030570mg	-
Quercus_contig_1203	1899	SNV	1	G	T	25	66	37.84	hypothetical protein CICLE_v10030570mg	-
Quercus_contig_12030	3762	SNV	1	C	T	16	32	37.25	phospholipid-transporting atpase 3-like	-
Quercus_contig_12030	3898	SNV	1	G	A	16	38	33.5625	phospholipid-transporting atpase 3-like	-	-
Quercus_contig_12037	1101	Deletion	1	G	-	30	61	37.5	rrna intron-encoded homing endonuclease	F:endonuclease activity	-
Quercus_contig_12037	877	Insertion	5	-	CAATT	20	41	38.77	rrna intron-encoded homing endonuclease	F:endonuclease activity
Quercus_contig_12037	789	SNV	1	C	A	30	64	37.6	rrna intron-encoded homing endonuclease	F:endonuclease activity
Quercus_contig_12037	1093	SNV	1	G	A	34	68	38.7059	rrna intron-encoded homing endonuclease	F:endonuclease activity
Quercus_contig_12037	1095	SNV	1	C	T	28	61	38.2857	rrna intron-encoded homing endonuclease	F:endonuclease activity	-
Quercus_contig_12037	1341	SNV	1	T	G	14	36	33.3571	rrna intron-encoded homing endonuclease	F:endonuclease activity
Quercus_contig_12037	1710	SNV	1	C	T	30	79	35.0667	rrna intron-encoded homing endonuclease	F:endonuclease activity
Quercus_contig_12042	378	SNV	1	G	A	19	36	38.2105	hypothetical protein PRUPE_ppa016474mg	-	-
Quercus_contig_12044	399	SNV	1	G	T	12	33	38.8333	unnamed protein product	-	-
Quercus_contig_12044	661	SNV	1	A	G	20	48	37.65	unnamed protein product	-
Quercus_contig_12047	582	SNV	1	T	C	24	58	37.7083	cinnamyl alcohol dehydrogenase	P:metabolic process; P:cellular process; F:binding; F:catalytic activity
Quercus_contig_12047	913	SNV	1	C	G	22	59	37.4091	cinnamyl alcohol dehydrogenase	P:metabolic process; P:cellular process; F:binding; F:catalytic activity	-
Quercus_contig_1205	484	SNV	1	A	C	9	20	37.8889	hypothetical protein CICLE_v10007328mg	-	-
Quercus_contig_12051	192	SNV	1	A	C	6	14	36.8333	KPC1	-
Quercus_contig_12051	986	SNV	1	C	T	14	33	35.8571	KPC1	-
Quercus_contig_12051	1289	SNV	1	T	G	20	43	35.4	KPC1	-
Quercus_contig_12051	1733	SNV	1	C	T	18	34	37.4444	KPC1	-	-
Quercus_contig_12051	1856	SNV	1	G	T	16	33	36.25	KPC1	-
Quercus_contig_12051	2023	SNV	1	C	A	11	24	37.0909	KPC1	-
Quercus_contig_12051	3308	SNV	1	T	C	39	70	37.2821	KPC1	-
Quercus_contig_12052	740	Deletion	3	CTG	-	26	49	34.9231	OS-9	-
Quercus_contig_12055	877	SNV	1	C	T	7	20	39.2857	conserved hypothetical protein	-	(3.1) Acting on ester bonds
Quercus_contig_12055	1939	SNV	1	G	C	4	10	35.25	conserved hypothetical protein	-
Quercus_contig_12058	539	SNV	1	G	A	19	42	37.7368	PREDICTED: uncharacterized protein LOC100252353	-	-
Quercus_contig_12061	945	SNV	1	T	A	18	43	36.8333	mitochondrial 28s ribosomal protein s29-related	-
Quercus_contig_12063	2395	SNV	1	C	T	7	17	38	tetratricopeptide repeat-like superfamily isoform 1	-
Quercus_contig_12068	241	SNV	1	T	C	7	15	36	cadmium zinc-transporting atpase hma2-like	-
Quercus_contig_12071	808	SNV	1	C	T	6	13	37.8333	regulatory protein	-
Quercus_contig_12071	1129	SNV	1	T	C	8	15	40.375	regulatory protein	-
Quercus_contig_12071	245	SNV	1	C	T	8	13	38.625	regulatory protein	-
Quercus_contig_12077	2790	SNV	1	C	T	4	11	38	recovery protein 3 isoform 1	-
Quercus_contig_12077	3406	SNV	1	C	T	5	10	39.2	recovery protein 3 isoform 1	-
Quercus_contig_12085	1045	SNV	1	G	C	24	66	36	unnamed protein product	F:binding; F:hydrolase activity; P:nucleobase-containing compound metabolic process; C:plastid
Quercus_contig_12087	494	SNV	1	C	T	52	105	38.1346	hypothetical protein 29	-
Quercus_contig_1209	240	SNV	1	A	G	63	178	38.254	flavine-containing monoxygenase	F:nucleotide binding; P:response to stress; P:catabolic process; P:cellular process; P:anatomical structure morphogenesis; F:catalytic activity; P:metabolic process
Quercus_contig_1209	1143	SNV	1	T	C	38	93	38.6316	flavine-containing monoxygenase	F:nucleotide binding; P:response to stress; P:catabolic process; P:cellular process; P:anatomical structure morphogenesis; F:catalytic activity; P:metabolic process
Quercus_contig_1209	1153	SNV	1	T	C	33	82	39.1212	flavine-containing monoxygenase	F:nucleotide binding; P:response to stress; P:catabolic process; P:cellular process; P:anatomical structure morphogenesis; F:catalytic activity; P:metabolic process
Quercus_contig_1209	1156	SNV	1	T	C	32	78	36.8125	flavine-containing monoxygenase	F:nucleotide binding; P:response to stress; P:catabolic process; P:cellular process; P:anatomical structure morphogenesis; F:catalytic activity; P:metabolic process
Quercus_contig_1209	1187	SNV	1	A	G	27	66	37	flavine-containing monoxygenase	F:nucleotide binding; P:response to stress; P:catabolic process; P:cellular process; P:anatomical structure morphogenesis; F:catalytic activity; P:metabolic process
Quercus_contig_12091	1262	SNV	1	C	T	45	103	36.8667	cinnamate-4-hydroxylase	F:binding; F:catalytic activity; F:molecular_function; P:metabolic process
Quercus_contig_12092	194	Deletion	1	T	-	14	27	35.8571	PREDICTED: uncharacterized protein LOC100842763	-
Quercus_contig_12095	728	SNV	1	T	A	17	28	38.1765	hypothetical protein POPTR_0015s15670g	-	-
Quercus_contig_12095	1013	SNV	1	G	A	11	17	38.1818	hypothetical protein POPTR_0015s15670g	-
Quercus_contig_12095	1488	SNV	1	T	C	23	44	39.6087	hypothetical protein POPTR_0015s15670g	-
Quercus_contig_1210	1418	SNV	1	C	G	71	171	38.0986	hypothetical protein PRUPE_ppa001468mg	-
Quercus_contig_1210	1806	SNV	1	C	G	85	169	35.5227	hypothetical protein PRUPE_ppa001468mg	-
Quercus_contig_12107	408	SNV	1	C	T	49	122	33.3469	14-3-3 protein	F:protein binding	-
Quercus_contig_1211	190	SNV	1	C	T	53	68	38.2407	phosphomethylpyrimidine synthase	-
Quercus_contig_12111	1663	SNV	1	T	C	12	18	36	hypothetical protein CICLE_v10014168mg	-
Quercus_contig_12112	311	SNV	1	G	A	16	38	36.75	cell division protease ftsh isoform 1	-
Quercus_contig_12112	929	SNV	1	T	C	9	20	36.6667	cell division protease ftsh isoform 1	-
Quercus_contig_12119	1242	Deletion	2	AG	-	6	14	35.3333	serine threonine-protein kinase mhk-like	-
Quercus_contig_12119	746	SNV	1	C	T	30	85	37.3667	serine threonine-protein kinase mhk-like	-	-
Quercus_contig_12120	970	MNV	2	TG	CA	79	190	38.5696	probable adenylate kinase chloroplastic-like	-
Quercus_contig_12120	588	SNV	1	A	G	96	270	37.4896	probable adenylate kinase chloroplastic-like	-
Quercus_contig_12121	237	SNV	1	T	C	7	18	38.4286	dihydrolipoyllysine-residue acetyltransferase component 1 of pyruvate dehydrogenase mitochondrial-like	P:biological_process; F:transferase activity; P:metabolic process; P:cellular process; P:transport; C:cytoplasm; F:nucleotide binding
Quercus_contig_12121	1422	SNV	1	T	C	7	18	39.2857	dihydrolipoyllysine-residue acetyltransferase component 1 of pyruvate dehydrogenase mitochondrial-like	P:biological_process; F:transferase activity; P:metabolic process; P:cellular process; P:transport; C:cytoplasm; F:nucleotide binding
Quercus_contig_12121	1458	SNV	1	A	G	12	21	36.75	dihydrolipoyllysine-residue acetyltransferase component 1 of pyruvate dehydrogenase mitochondrial-like	P:biological_process; F:transferase activity; P:metabolic process; P:cellular process; P:transport; C:cytoplasm; F:nucleotide binding
Quercus_contig_12121	1650	SNV	1	C	T	19	31	39.4737	dihydrolipoyllysine-residue acetyltransferase component 1 of pyruvate dehydrogenase mitochondrial-like	P:biological_process; F:transferase activity; P:metabolic process; P:cellular process; P:transport; C:cytoplasm; F:nucleotide binding
Quercus_contig_12124	1189	SNV	1	C	T	7	11	39.2857	hypothetical protein POPTR_0008s16050g	-
Quercus_contig_12124	1387	SNV	1	A	G	4	10	36.5	hypothetical protein POPTR_0008s16050g	-	-
Quercus_contig_12125	948	SNV	1	C	T	7	12	37	hypothetical protein PRUPE_ppa001158mg	-	-
Quercus_contig_12125	1480	SNV	1	T	C	4	11	38.75	hypothetical protein PRUPE_ppa001158mg	-
Quercus_contig_12126	1210	SNV	1	A	C	6	11	39.8333	hypothetical protein PRUPE_ppa005303mg	-
Quercus_contig_1213	1310	SNV	1	C	T	7	11	37.7143	hypothetical protein PRUPE_ppa000051mg	-
Quercus_contig_1213	1564	SNV	1	A	G	12	23	38.5	hypothetical protein PRUPE_ppa000051mg	-
Quercus_contig_1213	1571	SNV	1	C	T	12	23	39.4167	hypothetical protein PRUPE_ppa000051mg	-
Quercus_contig_1213	2207	SNV	1	A	G	5	13	37.4	hypothetical protein PRUPE_ppa000051mg	-
Quercus_contig_12133	400	SNV	1	A	T	20	51	39.35	---NA---	-
Quercus_contig_12136	290	SNV	1	G	C	7	17	38.4286	structural maintenance of chromosomes protein 6-like	-
Quercus_contig_12136	1840	SNV	1	A	G	7	12	36	structural maintenance of chromosomes protein 6-like	-
Quercus_contig_12136	2039	SNV	1	G	A	10	16	38.7	structural maintenance of chromosomes protein 6-like	-
Quercus_contig_12136	2165	SNV	1	T	C	9	21	36.3333	structural maintenance of chromosomes protein 6-like	-
Quercus_contig_12136	1952	SNV	1	C	A	12	15	37.1667	structural maintenance of chromosomes protein 6-like	-
Quercus_contig_12139	246	SNV	1	G	T	7	13	35.1429	hypothetical protein CICLE_v10025974mg	-
Quercus_contig_12139	589	SNV	1	T	C	11	20	37.6364	hypothetical protein CICLE_v10025974mg	-
Quercus_contig_12139	1146	SNV	1	T	C	11	28	35.7273	hypothetical protein CICLE_v10025974mg	-
Quercus_contig_1214	985	SNV	1	A	G	39	84	37.5385	dna-directed rna polymerase chloroplastic-like	-
Quercus_contig_12140	390	SNV	1	C	A	10	17	38.1	hypothetical protein OsI_01779	-
Quercus_contig_12147	1379	SNV	1	C	T	7	18	35.8571	hypothetical protein PRUPE_ppa002748mg	-
Quercus_contig_12147	1938	SNV	1	A	G	5	12	37.4	hypothetical protein PRUPE_ppa002748mg	-
Quercus_contig_12148	991	SNV	1	C	T	7	19	37.4286	hypothetical protein PRUPE_ppa000222mg	-	(2.1) Transferring one-carbon groups
Quercus_contig_12148	1033	SNV	1	C	T	10	18	38.7	hypothetical protein PRUPE_ppa000222mg	-
Quercus_contig_12148	2389	SNV	1	G	A	5	10	38.2	hypothetical protein PRUPE_ppa000222mg	-
Quercus_contig_12150	424	SNV	1	C	T	10	13	38.7	hypothetical protein CICLE_v10027253mg	-	(3.4) Acting on peptide bonds (peptide hydrolases)
Quercus_contig_1216	364	SNV	1	A	G	10	25	38.6	homeobox-leucine zipper protein athb-15-like isoform 1	-
Quercus_contig_1216	3130	SNV	1	G	A	10	23	34.5	homeobox-leucine zipper protein athb-15-like isoform 1	-
Quercus_contig_1216	3145	SNV	1	T	C	9	23	39.1111	homeobox-leucine zipper protein athb-15-like isoform 1	-
Quercus_contig_1217	465	SNV	1	C	T	40	66	36.925	protease isoform 1	-
Quercus_contig_1217	540	SNV	1	T	C	40	75	37.675	protease isoform 1	-
Quercus_contig_12170	1202	SNV	1	G	A	14	37	38.4286	plac8 family protein	-	(3.4) Acting on peptide bonds (peptide hydrolases)
Quercus_contig_12170	1369	SNV	1	A	G	21	53	38.7143	plac8 family protein	-
Quercus_contig_12173	311	SNV	1	C	A	11	24	34.0909	wrky dna-binding protein isoform 1	-
Quercus_contig_12173	376	SNV	1	A	G	10	18	37.7	wrky dna-binding protein isoform 1	-
Quercus_contig_12173	471	SNV	1	G	A	7	19	39.4286	wrky dna-binding protein isoform 1	-	(3.2) Glycosylases
Quercus_contig_12173	794	SNV	1	G	A	8	14	37.75	wrky dna-binding protein isoform 1	-
Quercus_contig_12174	342	SNV	1	G	A	33	69	39.1212	hypothetical protein PRUPE_ppa010773mg	-
Quercus_contig_12174	847	SNV	1	A	G	20	53	39.5	hypothetical protein PRUPE_ppa010773mg	-
Quercus_contig_12178	1037	SNV	1	G	A	13	34	37.3846	predicted protein	-
Quercus_contig_12178	1246	SNV	1	C	G	7	19	39.5714	predicted protein	-
Quercus_contig_12180	531	SNV	1	C	T	16	28	37.375	predicted protein	F:transferase activity; P:carbohydrate metabolic process; P:cellular process; C:Golgi apparatus; P:biosynthetic process; C:membrane
Quercus_contig_12180	694	SNV	1	A	G	8	16	36.375	predicted protein	F:transferase activity; P:carbohydrate metabolic process; P:cellular process; C:Golgi apparatus; P:biosynthetic process; C:membrane
Quercus_contig_12183	219	SNV	1	C	A	7	19	38.5714	nucleobase-ascorbate transporter 11-like	-
Quercus_contig_12184	347	SNV	1	A	G	129	266	37.031	hypothetical protein CICLE_v10028645mg	-
Quercus_contig_12184	373	SNV	1	C	T	92	248	36.413	hypothetical protein CICLE_v10028645mg	-
Quercus_contig_12186	773	SNV	1	G	T	42	98	36.7381	hypothetical protein PRUPE_ppa003229mg	-
Quercus_contig_12186	1574	SNV	1	A	G	45	116	37.2	hypothetical protein PRUPE_ppa003229mg	-
Quercus_contig_12186	1922	SNV	1	G	A	68	168	35.6618	hypothetical protein PRUPE_ppa003229mg	-
Quercus_contig_12188	1534	MNV	2	TG	CA	5	13	35.8	hypothetical protein PRUPE_ppa002331mg	-
Quercus_contig_12188	1270	SNV	1	T	C	14	26	34.4286	hypothetical protein PRUPE_ppa002331mg	-
Quercus_contig_12189	196	SNV	1	G	A	31	75	37.7742	Uncharacterized protein TCM_016710	-	-
Quercus_contig_12189	269	SNV	1	T	G	34	83	36.6471	Uncharacterized protein TCM_016710	-
Quercus_contig_1219	404	SNV	1	A	G	7	15	38.1429	PREDICTED: uncharacterized protein LOC101218389	-
Quercus_contig_12196	355	SNV	1	A	G	9	11	39.7778	nitrilase 3	P:biological_process; F:hydrolase activity
Quercus_contig_12198	884	SNV	1	G	T	12	34	35.5833	alpha beta-hydrolases superfamily protein	-
Quercus_contig_12200	356	SNV	1	T	C	9	25	36.2222	unnamed protein product	-
Quercus_contig_12200	1509	SNV	1	T	A	9	22	38.4444	unnamed protein product	-
Quercus_contig_12200	1805	SNV	1	A	T	6	15	36.5	unnamed protein product	-	-
Quercus_contig_12203	631	SNV	1	T	C	17	42	37	rna and export factor-binding protein 2	F:organic cyclic compound binding; F:heterocyclic compound binding
Quercus_contig_12203	783	SNV	1	C	G	15	32	36.2	rna and export factor-binding protein 2	F:organic cyclic compound binding; F:heterocyclic compound binding	(4.3) Carbon-nitrogen lyases; (4.3) Carbon-nitrogen lyases
Quercus_contig_12206	576	SNV	1	A	G	35	88	38.1714	hypothetical protein POPTR_0008s08740g	-	-
Quercus_contig_1221	1046	Deletion	2	TT	-	28	54	33.3571	hypothetical protein CICLE_v10012615mg	-	(2.4) Glycosyltransferases
Quercus_contig_1221	504	SNV	1	A	G	36	76	38.5278	hypothetical protein CICLE_v10012615mg	-
Quercus_contig_1221	654	SNV	1	T	C	30	71	36.6774	hypothetical protein CICLE_v10012615mg	-
Quercus_contig_1221	752	SNV	1	T	G	32	56	35.8125	hypothetical protein CICLE_v10012615mg	-
Quercus_contig_1221	795	SNV	1	G	A	33	78	37.2424	hypothetical protein CICLE_v10012615mg	-
Quercus_contig_1221	927	SNV	1	A	C	22	58	36.4091	hypothetical protein CICLE_v10012615mg	-
Quercus_contig_1221	945	SNV	1	A	G	35	60	35.9429	hypothetical protein CICLE_v10012615mg	-
Quercus_contig_12211	1255	SNV	1	C	T	4	10	36.75	hypothetical protein PRUPE_ppa023250mg	-
Quercus_contig_12217	243	Insertion	1	-	A	11	20	38.4545	dna polymerase i-like	F:nuclease activity; P:metabolic process; F:DNA binding	-
Quercus_contig_12217	284	SNV	1	G	A	16	40	38.375	dna polymerase i-like	F:nuclease activity; P:metabolic process; F:DNA binding
Quercus_contig_12217	434	SNV	1	A	G	31	60	37.9677	dna polymerase i-like	F:nuclease activity; P:metabolic process; F:DNA binding
Quercus_contig_12217	659	SNV	1	A	G	26	62	38.6538	dna polymerase i-like	F:nuclease activity; P:metabolic process; F:DNA binding
Quercus_contig_12217	1367	SNV	1	T	C	30	79	38.1	dna polymerase i-like	F:nuclease activity; P:metabolic process; F:DNA binding	-
Quercus_contig_12217	1379	SNV	1	G	A	36	92	37.6389	dna polymerase i-like	F:nuclease activity; P:metabolic process; F:DNA binding
Quercus_contig_1222	806	SNV	1	T	C	148	271	38.1824	omega-6 fatty acid chloroplastic-like	-
Quercus_contig_12221	1976	SNV	1	A	G	8	19	36.75	receptor like protein	-	(1.1) Acting on the CH-OH group of donors
Quercus_contig_12221	2205	SNV	1	G	T	12	33	38.1667	receptor like protein	-
Quercus_contig_12221	2566	SNV	1	A	C	5	10	35.8	receptor like protein	-
Quercus_contig_12222	772	SNV	1	G	A	7	13	39.4286	predicted protein	-
Quercus_contig_12222	774	SNV	1	G	C	7	14	39.4286	predicted protein	-
Quercus_contig_12222	930	SNV	1	A	G	12	21	38.1667	predicted protein	-
Quercus_contig_12222	492	SNV	1	C	T	9	16	37.3333	predicted protein	-
Quercus_contig_12222	969	SNV	1	T	C	15	23	37.2667	predicted protein	-
Quercus_contig_12224	1461	SNV	1	A	C	7	15	38.7143	protein kinase and pp2c-like domain-containing protein isoform 1	F:hydrolase activity; P:cellular protein modification process; F:nucleotide binding; F:kinase activity	-
Quercus_contig_12224	2070	SNV	1	G	A	5	14	34.6	protein kinase and pp2c-like domain-containing protein isoform 1	F:hydrolase activity; P:cellular protein modification process; F:nucleotide binding; F:kinase activity
Quercus_contig_12229	516	SNV	1	C	T	65	132	37.6462	unknown	F:translation factor activity, nucleic acid binding; P:cellular component organization; P:translation; C:cytoplasm; P:pollination; P:cellular process; C:membrane; C:nucleus; P:embryo development
Quercus_contig_12233	418	SNV	1	T	C	26	69	37.5769	f-box lrr-repeat protein 14	-
Quercus_contig_12233	1323	SNV	1	G	T	31	65	35.5484	f-box lrr-repeat protein 14	-
Quercus_contig_12234	458	SNV	1	A	G	10	17	33.6	s-adenosyl-l-methionine-dependent methyltransferases superfamily protein isoform 1	-
Quercus_contig_12234	828	SNV	1	C	A	12	23	34.1667	s-adenosyl-l-methionine-dependent methyltransferases superfamily protein isoform 1	-
Quercus_contig_12235	1959	SNV	1	T	C	4	10	40	endoglucanase 24	P:carbohydrate metabolic process; F:hydrolase activity
Quercus_contig_12238	485	SNV	1	T	C	8	18	35.75	hypothetical protein PRUPE_ppa010119mg	-
Quercus_contig_12238	513	SNV	1	C	A	8	19	37	hypothetical protein PRUPE_ppa010119mg	-
Quercus_contig_12238	262	SNV	1	G	A	7	12	35.1429	hypothetical protein PRUPE_ppa010119mg	-	(2.7) Transferring phosphorous-containing groups
Quercus_contig_12241	215	SNV	1	A	G	18	20	36.9444	hypothetical protein POPTR_0007s13080g	-
Quercus_contig_12241	298	SNV	1	T	C	18	20	34.3889	hypothetical protein POPTR_0007s13080g	-
Quercus_contig_12241	348	SNV	1	G	T	15	16	35.0667	hypothetical protein POPTR_0007s13080g	-
Quercus_contig_12245	842	SNV	1	T	A	4	11	38.5	hypothetical protein CICLE_v10007083mg	-
Quercus_contig_12247	276	SNV	1	G	A	20	50	37.65	domain-containing kinase isoform 2	-
Quercus_contig_12247	342	SNV	1	G	C	26	56	36.6538	domain-containing kinase isoform 2	-	-
Quercus_contig_12247	1035	SNV	1	A	T	24	47	36.88	domain-containing kinase isoform 2	-
Quercus_contig_12249	341	SNV	1	G	A	13	27	37.9231	hypothetical protein PRUPE_ppa014210mg	-
Quercus_contig_12252	446	SNV	1	G	A	14	26	39.2857	hypothetical protein PRUPE_ppa003170mg	-
Quercus_contig_12253	565	SNV	1	C	T	8	14	37.375	myosin xi b isoform 1	-
Quercus_contig_12259	1589	SNV	1	G	A	18	35	38.6111	ddb1-cul4 associated factor 1	-
Quercus_contig_12259	1656	SNV	1	T	A	12	30	33.6667	ddb1-cul4 associated factor 1	-
Quercus_contig_12260	193	SNV	1	G	C	9	16	37.2	hypothetical protein POPTR_0008s06090g	-	-
Quercus_contig_12263	1275	SNV	1	T	C	15	34	39.8	chromo domain-containing protein lhp1-like	-
Quercus_contig_12264	398	SNV	1	G	T	5	13	39.6	hypothetical protein CICLE_v10025641mg	-
Quercus_contig_12264	891	SNV	1	T	C	6	17	36.8333	hypothetical protein CICLE_v10025641mg	-
Quercus_contig_12270	803	Insertion	3	-	TAA	4	11	35.1667	serine threonine protein	P:cellular protein modification process; F:nucleotide binding; F:kinase activity
Quercus_contig_12270	495	SNV	1	G	A	13	27	37.3077	serine threonine protein	P:cellular protein modification process; F:nucleotide binding; F:kinase activity
Quercus_contig_12270	1274	SNV	1	C	T	6	15	37.1667	serine threonine protein	P:cellular protein modification process; F:nucleotide binding; F:kinase activity
Quercus_contig_12270	1374	SNV	1	G	A	6	17	36.6667	serine threonine protein	P:cellular protein modification process; F:nucleotide binding; F:kinase activity
Quercus_contig_12285	330	Deletion	1	G	-	33	62	37.8788	JHL23J11.3	-
Quercus_contig_12285	596	SNV	1	G	A	29	82	35.3103	JHL23J11.3	-
Quercus_contig_12285	1076	SNV	1	T	C	41	94	38.6098	JHL23J11.3	-
Quercus_contig_12285	1193	SNV	1	A	G	52	142	36.4808	JHL23J11.3	-
Quercus_contig_12287	458	SNV	1	A	G	10	26	39.4	hypothetical protein PRUPE_ppa000785mg	-
Quercus_contig_12287	1388	SNV	1	G	A	30	57	37.5333	hypothetical protein PRUPE_ppa000785mg	-
Quercus_contig_12287	1487	SNV	1	T	A	20	53	38.25	hypothetical protein PRUPE_ppa000785mg	-	-
Quercus_contig_12287	2836	SNV	1	T	C	21	45	34.7619	hypothetical protein PRUPE_ppa000785mg	-
Quercus_contig_12287	3449	SNV	1	G	A	11	31	36.5455	hypothetical protein PRUPE_ppa000785mg	-	(6.3) Forming carbon-nitrogen bonds
Quercus_contig_12296	766	SNV	1	A	G	7	19	36.7143	hypothetical protein PRUPE_ppa011657mg	-
Quercus_contig_12296	457	SNV	1	G	A	10	15	38.4	hypothetical protein PRUPE_ppa011657mg	-
Quercus_contig_12296	461	SNV	1	C	A	11	15	37.7273	hypothetical protein PRUPE_ppa011657mg	-	-
Quercus_contig_12301	472	SNV	1	G	A	21	60	37.0952	cobra-like extracellular glycosyl-phosphatidyl inositol-anchored protein family isoform 2	-	-
Quercus_contig_12301	953	SNV	1	G	A	27	64	36.8889	cobra-like extracellular glycosyl-phosphatidyl inositol-anchored protein family isoform 2	-	(1.1) Acting on the CH-OH group of donors
Quercus_contig_12301	1192	SNV	1	C	T	52	116	37.5385	cobra-like extracellular glycosyl-phosphatidyl inositol-anchored protein family isoform 2	-
Quercus_contig_12311	236	SNV	1	C	G	18	38	35.3889	hypothetical protein PRUPE_ppa007344mg	-
Quercus_contig_12312	737	SNV	1	G	A	32	64	36.6875	hypothetical protein PRUPE_ppa005217mg	-
Quercus_contig_12312	842	SNV	1	T	A	35	69	37.0286	hypothetical protein PRUPE_ppa005217mg	-
Quercus_contig_12312	971	SNV	1	C	T	30	55	37	hypothetical protein PRUPE_ppa005217mg	-
Quercus_contig_12312	996	SNV	1	G	T	22	62	37.4545	hypothetical protein PRUPE_ppa005217mg	-
Quercus_contig_12312	1223	SNV	1	G	A	22	43	37.9545	hypothetical protein PRUPE_ppa005217mg	-	-
Quercus_contig_12312	1594	SNV	1	A	T	10	13	37.7	hypothetical protein PRUPE_ppa005217mg	-
[truncated: 17,470 more rows]

## Sheet: Foglio1
Seq. Name	Seq. Description	Description (bit score)	GOs	Enzyme Codes	InterProScan
Quercus_contig_1	hypothetical protein PRUPE_ppa002742mg	hypothetical protein PRUPE_ppa002742mg [Prunus persica]	-		SignalP-NN(euk) (SIGNALP)
Quercus_contig_100	heme-binding-like protein chloroplastic-like	ATP synthase subunit alpha [Medicago truncatula]	-		IPR006917 (PANTHER); IPR011256 (SUPERFAMILY); PTHR11220:SF1 (PANTHER), tmhmm (TMHMM)
Quercus_contig_1000	atp synthase subunit alpha	TMV resistance protein N [Medicago truncatula]	F:hydrolase activity; F:transporter activity; P:transport; P:cellular process; C:membrane; P:generation of precursor metabolites and energy; C:intracellular; P:biosynthetic process; P:nucleobase-containing compound metabolic process; F:nucleotide binding	-	tmhmm (TMHMM)
Quercus_contig_10001	tmv resistance protein n	unnamed protein product [Vitis vinifera]	F:nucleic acid binding; P:defense response; F:ADP binding; F:ribonuclease H activity; P:signal transduction		IPR000767 (PRINTS); IPR002182 (PFAM); PTHR11017 (PANTHER), PTHR11017:SF130 (PANTHER)
Quercus_contig_10003	hypothetical protein PRUPE_ppa007922mg	unnamed protein product [Vitis vinifera]	-		IPR012936 (PFAM); PTHR10984 (PANTHER), PTHR10984:SF25 (PANTHER)
Quercus_contig_10005	unnamed protein product	PREDICTED: uncharacterized protein LOC100815261 [Glycine max]	-		PF14929 (PFAM)
Quercus_contig_10008	PREDICTED: uncharacterized protein LOC100256555	phosphate transporter, partial [Mesembryanthemum crystallinum]	-		no IPS match
Quercus_contig_10009	unnamed protein product	hypothetical protein PRUPE_ppa001057mg [Prunus persica]	-		IPR001878 (PFAM); PTHR23002 (PANTHER), PTHR23002:SF11 (PANTHER)
Quercus_contig_10010	hypothetical protein POPTR_0004s00660g	S-adenosyl-L-methionine-dependent methyltransferases superfamily protein isoform 1 [Theobroma cacao]	-		IPR002136 (PFAM); IPR013005 (PANTHER); PTHR10746:SF2 (PANTHER)
Quercus_contig_10011	PREDICTED: uncharacterized protein LOC100815261	Signal recognition particle-related / SRP-related isoform 1 [Theobroma cacao]	-		IPR009719 (PFAM); PTHR12758 (PANTHER), PTHR12758:SF13 (PANTHER)
Quercus_contig_10015	hypothetical protein CICLE_v10008279mg	hypothetical protein PRUPE_ppa000480mg [Prunus persica]	-		no IPS match
Quercus_contig_10016	superkiller viralicidic activity 2-like 2-like	ribonucleoprotein, chloroplast, putative [Ricinus communis]	P:signal transduction; P:reproduction; P:post-embryonic development; P:embryo development; P:cellular component organization; P:cellular protein modification process; F:hydrolase activity; P:anatomical structure morphogenesis; P:flower development; P:response to stress; P:response to abiotic stimulus; P:regulation of gene expression, epigenetic; P:nucleobase-containing compound metabolic process;…	-	IPR001650 (PFAM); IPR012961 (PFAM); IPR025696 (PFAM); PTHR11752 (PANTHER), PTHR11752:SF2 (PANTHER)
Quercus_contig_10018	phosphate partial	hypothetical protein PRUPE_ppa000989mg [Prunus persica]	-		IPR018108 (PROFILE); PTHR24089 (PANTHER), PTHR24089:SF50 (PANTHER)
Quercus_contig_10019	hypothetical protein PRUPE_ppa001057mg	Delta(7)-sterol-C5(6)-desaturase [Theobroma cacao]	-		IPR001830 (PFAM); IPR003337 (PFAM); PTHR10788 (PANTHER)
Quercus_contig_10021	2014-05-03	unnamed protein product [Glycine max]	F:RNA binding; F:nuclease activity; P:nucleobase-containing compound metabolic process	-	no IPS match
Quercus_contig_10024	s-adenosyl-l-methionine-dependent methyltransferases superfamily protein isoform 1	PREDICTED: mediator of RNA polymerase II transcription subunit 33B-like [Fragaria vesca subsp. vesca]	-		no IPS match
Quercus_contig_10025	signal recognition particle-related srp-related isoform 1	putative caffeic acid O-methyltransferase [Betula pendula]	-		PTHR12860 (PANTHER)
Quercus_contig_10026	unknown	hypothetical protein POPTR_0001s23210g [Populus trichocarpa]	F:binding; F:catalytic activity; P:metabolic process	-	IPR002085 (PANTHER); IPR013154 (PFAM); PTHR11695:SF34 (PANTHER)
Quercus_contig_10027	chorismate mutase	hypothetical protein PRUPE_ppa016366mg [Prunus persica]	P:metabolic process; P:cellular process; F:catalytic activity; P:biosynthetic process;	(5.4) Intramolecular transferases (mutases)	IPR008238 (PANTHER); PTHR21145:SF0 (PANTHER)
Quercus_contig_1003	hypothetical protein POPTR_0005s12505g	protein phosphatase 2c, putative [Ricinus communis]	-		tmhmm (TMHMM)
Quercus_contig_10031	hypothetical protein PRUPE_ppa000480mg	predicted protein [Populus trichocarpa]	-		IPR002083 (PFAM); PTHR24006 (PANTHER), PTHR24006:SF20 (PANTHER)
Quercus_contig_10034	ribonucleoprotein, chloroplast, putative	hypothetical protein PRUPE_ppa007160mg [Prunus persica]	F:nucleic acid binding; C:intracellular; F:nucleotide binding	-	IPR000504 (PFAM); PTHR24012 (PANTHER), PTHR24012:SF151 (PANTHER), PF14259 (PFAM)
Quercus_contig_10035	hypothetical protein PRUPE_ppa019814mg	hypothetical protein POPTR_0012s09390g [Populus trichocarpa]	-		no IPS match
Quercus_contig_10040	hypothetical protein PRUPE_ppa000989mg	Alcohol dehydrogenase transcription factor Myb/SANT-like family protein [Theobroma cacao]	-		no IPS match
Quercus_contig_10047	delta -sterol-c5 -desaturase	hypothetical protein POPTR_0013s11060g [Populus trichocarpa]	-		IPR006694 (PFAM); PTHR11863 (PANTHER), PTHR11863:SF2 (PANTHER)
Quercus_contig_1005	glucose-1-phosphate adenylyltransferase small chloroplastic-like isoform 1	hypothetical protein PRUPE_ppa018839mg [Prunus persica]	P:generation of precursor metabolites and energy; P:biosynthetic process; P:carbohydrate metabolic process; P:cellular process; C:plastid; F:transferase activity	(2.7) Transferring phosphorous-containing groups	IPR005835 (PFAM); IPR005836 (PROSITE); IPR011004 (SUPERFAMILY); G3DSA:3.90.550.10 (GENE3D), PTHR22572 (PANTHER), PTHR22572:SF10 (PANTHER), SSF53448 (SUPERFAMILY)
Quercus_contig_10051	hypothetical protein VITISV_036657	hypothetical protein CICLE_v10031327mg [Citrus clementina]	F:transporter activity; C:membrane	-	no IPS match
Quercus_contig_1006	unnamed protein product	hypothetical protein PRUPE_ppa009667mg [Prunus persica]	-		SignalP-NN(euk) (SIGNALP), tmhmm (TMHMM)
Quercus_contig_10060	hypothetical protein PRUPE_ppa016512mg	PREDICTED: probable protein phosphatase 2C 23-like isoform 2 [Vitis vinifera]	-		no IPS match
Quercus_contig_10066	alpha tubulin	PREDICTED: uncharacterized protein LOC100252268 [Vitis vinifera]	C:cytoskeleton; P:cellular component organization; P:cellular process; P:nucleobase-containing compound metabolic process; P:catabolic process; F:hydrolase activity; F:structural molecule activity; C:cytoplasm; F:nucleotide binding	-	IPR000217 (PANTHER); IPR002452 (PRINTS); IPR018316 (PFAM)
Quercus_contig_10069	mediator of rna polymerase ii transcription subunit 33b-like	hypothetical protein VITISV_011419 [Vitis vinifera]	-		PTHR31130 (PANTHER), PTHR31130:SF0 (PANTHER)
Quercus_contig_1007	caffeic acid o-methyltransferase	hypothetical protein CICLE_v10000378mg [Citrus clementina]	F:transferase activity; F:protein binding; P:metabolic process; P:cellular process	-	IPR001077 (PFAM); G3DSA:3.40.50.150 (GENE3D), PTHR11746 (PANTHER), PTHR11746:SF53 (PANTHER), SSF53335 (SUPERFAMILY)
Quercus_contig_10072	hypothetical protein POPTR_0001s23210g	hypothetical protein PRUPE_ppa017907mg [Prunus persica]	-		IPR018227 (PFAM); PTHR32195 (PANTHER), PTHR32195:SF0 (PANTHER)
Quercus_contig_10078	hypothetical protein PRUPE_ppa016366mg	hypothetical protein PRUPE_ppa006766mg [Prunus persica]	-		IPR002885 (PFAM); PTHR24015 (PANTHER), PTHR24015:SF44 (PANTHER)
Quercus_contig_10081	PREDICTED: uncharacterized protein LOC100252927	Heat shock transcription factor A2 isoform 2, partial [Theobroma cacao]	C:mitochondrion; F:molecular_function		no IPS match
Quercus_contig_1009	leucine-rich repeat family protein	hypothetical protein PRUPE_ppa005287mg [Prunus persica]	-		IPR000719 (PROFILE); IPR011009 (SUPERFAMILY); IPR013320 (G3DSA:2.60.120.GENE3D); IPR017441 (PROSITE); G3DSA:3.30.200.20 (GENE3D), G3DSA:3.80.10.10 (GENE3D), PTHR24420 (PANTHER), PTHR24420:SF444 (PANTHER), tmhmm (TMHMM), SSF52058 (SUPERFAMILY)
Quercus_contig_10090	protein phosphatase	PREDICTED: importin subunit beta-1-like [Glycine max]	F:hydrolase activity	-	IPR001932 (PFAM); IPR015655 (PANTHER); PTHR13832:SF152 (PANTHER)
Quercus_contig_10091	mitochondrial uncoupling protein 4-like	hypothetical protein VITISV_025902 [Vitis vinifera]	-		no IPS match
Quercus_contig_10097	predicted protein	hypothetical protein PRUPE_ppa000760mg [Prunus persica]	F:molecular_function; P:biological_process		no IPS match
Quercus_contig_10099	---NA---	hypothetical protein POPTR_0001s07920g, partial [Populus trichocarpa]	-		no IPS match
Quercus_contig_1010	f-box protein at2g32560-like isoform 2	expressed protein, putative [Ricinus communis]	-		PTHR31482 (PANTHER), PTHR31482:SF0 (PANTHER), SignalP-NN(euk) (SIGNALP)
Quercus_contig_10101	hypothetical protein PRUPE_ppa007160mg	hypothetical protein PRUPE_ppa002045mg [Prunus persica]	-		IPR019519 (PFAM); PTHR15641 (PANTHER)
Quercus_contig_10104	hypothetical protein POPTR_0012s09390g	hypothetical protein POPTR_0002s21850g [Populus trichocarpa]	-		IPR003347 (PFAM); IPR003349 (PFAM); IPR007087 (PROFILE); IPR015880 (SMART); PTHR10694 (PANTHER), PF13894 (PFAM)
Quercus_contig_10109	hypothetical protein CICLE_v10030901mg	hypothetical protein CICLE_v10021384mg [Citrus clementina]	-		IPR002110 (SMART); IPR020683 (PFAM); PTHR24198 (PANTHER)
Quercus_contig_10114	hypothetical protein PRUPE_ppa001605mg	PREDICTED: probable sugar phosphate/phosphate translocator At1g06470-like [Vitis vinifera]	-		IPR006703 (PFAM); IPR024283 (PFAM); PTHR10903 (PANTHER), PTHR10903:SF23 (PANTHER)
Quercus_contig_10115	nucleotide pyrophosphatase	PREDICTED: vacuolar protein sorting-associated protein 8 homolog [Vitis vinifera]	F:binding; F:hydrolase activity	(3.1) Acting on ester bonds	no IPS match
Quercus_contig_10122	ribosomal rna small subunit methyltransferase a-like	hypothetical protein VITISV_043425 [Vitis vinifera]	-		IPR001737 (PANTHER); IPR020598 (SMART); PTHR11727:SF7 (PANTHER)
Quercus_contig_10132	hypothetical protein PRUPE_ppa024138mg	hypothetical protein PRUPE_ppa000478mg [Prunus persica]	-		IPR001810 (PFAM); IPR006527 (PFAM); PTHR32133 (PANTHER), PTHR32133:SF0 (PANTHER)
Quercus_contig_10133	alcohol dehydrogenase transcription factor myb sant-like family protein	PREDICTED: probable metal-nicotianamine transporter YSL6-like [Fragaria vesca subsp. vesca]	-		IPR017877 (PROFILE); PTHR31307 (PANTHER), PTHR31307:SF0 (PANTHER), PF13837 (PFAM)
Quercus_contig_10135	peroxisomal membrane 22 kda (mpv17 pmp22) family protein isoform 1	PREDICTED: uncharacterized sodium-dependent transporter yocS-like [Vitis vinifera]	-		IPR007248 (PANTHER)
Quercus_contig_10136	protein far1-related sequence partial	unnamed protein product [Vitis vinifera]	-		IPR004330 (PFAM); PTHR31669 (PANTHER), PTHR31669:SF0 (PANTHER)
Quercus_contig_10139	trna uridine 5-carboxymethylaminomethyl modification enzyme -like	hypothetical protein PRUPE_ppa003834mg [Prunus persica]	-		no IPS match
Quercus_contig_10140	receptor protein kinase clavata1	hypothetical protein PRUPE_ppa000731mg [Prunus persica]	P:metabolic process; C:membrane; F:nucleotide binding; P:cellular protein modification process; P:signal transduction; F:kinase activity; F:signal transducer activity; F:catalytic activity	(2.7) Transferring phosphorous-containing groups; (1.3) Acting on the CH-CH group of donors	IPR000719 (PFAM); IPR001611 (PFAM); IPR002290 (SMART); IPR003591 (SMART); IPR013210 (PFAM); IPR020635 (SMART); IPR025875 (PFAM); PTHR24420 (PANTHER), PTHR24420:SF358 (PANTHER), PF13855 (PFAM)
Quercus_contig_10141	isoamylase 1 isoform 2	hypothetical protein PRUPE_ppa012921mg [Prunus persica]	-		IPR004193 (PFAM); IPR006047 (PFAM); IPR006589 (SMART); IPR015902 (PANTHER); PTHR10357:SF75 (PANTHER)
Quercus_contig_10157	hypothetical protein PRUPE_ppa004795mg	PREDICTED: ubiquitin carboxyl-terminal hydrolase 13-like [Cucumis sativus]	-		IPR001096 (PRINTS); PTHR12000:SF2 (PANTHER)
Quercus_contig_10161	hypothetical protein POPTR_0013s11060g	PREDICTED: ABC transporter C family member 8-like [Vitis vinifera]	-		IPR001071 (PRINTS); IPR001251 (PFAM); IPR009038 (PROFILE); IPR011074 (PFAM); PTHR23324 (PANTHER), PTHR23324:SF4 (PANTHER)
Quercus_contig_10174	graves disease carrier	hypothetical protein POPTR_0005s01960g [Populus trichocarpa]	-		IPR002067 (PRINTS); IPR018108 (PFAM); PTHR24089 (PANTHER), PTHR24089:SF0 (PANTHER)
Quercus_contig_10175	hypothetical protein PRUPE_ppa008932mg	conserved hypothetical protein [Ricinus communis]	-		no IPS match
Quercus_contig_10177	hypothetical protein PRUPE_ppa018839mg	hypothetical protein PRUPE_ppa003021mg [Prunus persica]	-		IPR001128 (PRINTS); IPR002401 (PRINTS); PTHR24298 (PANTHER), PTHR24298:SF0 (PANTHER)
Quercus_contig_1018	ps0380ubiquitin precursor - rice	unnamed protein product [Vitis vinifera]	-		IPR000626 (PFAM); IPR019954 (PROSITE); IPR019955 (PROFILE); IPR019956 (PRINTS); G3DSA:3.10.20.90 (GENE3D), PTHR10666 (PANTHER), tmhmm (TMHMM), SSF54236 (SUPERFAMILY)
Quercus_contig_10180	hypothetical protein CICLE_v10031327mg	EPS15 domain 2 isoform 1 [Theobroma cacao]	-		IPR001563 (PRINTS); PTHR11802:SF8 (PANTHER)
Quercus_contig_10186	hypothetical protein PRUPE_ppa001133mg	hypothetical protein CICLE_v10005036mg [Citrus clementina]	-		IPR000719 (PFAM); IPR002290 (SMART); IPR020635 (SMART); PTHR24361 (PANTHER), PTHR24361:SF1 (PANTHER)
Quercus_contig_10187	PREDICTED: uncharacterized protein LOC100247499	Leucine-rich receptor-like protein kinase family protein, XI-23,RLK7 [Theobroma cacao]	F:binding	-	no IPS match
Quercus_contig_10188	hypothetical protein PRUPE_ppa004731mg	PREDICTED: guanylate-binding protein 4-like [Vitis vinifera]	-		IPR001680 (PFAM); IPR017986 (PROFILE); PTHR19918 (PANTHER), PTHR19918:SF0 (PANTHER)
Quercus_contig_1019	heat shock cognate protein 70-1 isoform 1	conserved hypothetical protein [Ricinus communis]	-		IPR013126 (PRINTS); IPR018181 (PROSITE); G3DSA:2.60.34.10 (GENE3D), G3DSA:3.30.30.30 (GENE3D), G3DSA:3.30.420.40 (GENE3D), G3DSA:3.90.640.10 (GENE3D), PTHR19375 (PANTHER), SSF100920 (SUPERFAMILY), SSF53067 (SUPERFAMILY)
Quercus_contig_10190	hypothetical protein PRUPE_ppa001097mg	hypothetical protein OsJ_31014 [Oryza sativa Japonica Group]	-		IPR001680 (PFAM); IPR022175 (PFAM); PTHR13268 (PANTHER)
Quercus_contig_10191	monogalactosyl diacylglycerol synthase 1	hypothetical protein PRUPE_ppa002596mg [Prunus persica]	-		no IPS match
Quercus_contig_10193	hypothetical protein PRUPE_ppa003059mg	PREDICTED: transcription elongation regulator 1-like [Vitis vinifera]	-		no IPS match
Quercus_contig_10196	glycosyl hydrolases family 32 protein isoform 1	PREDICTED: uncharacterized protein DDB_G0273453/DDB_G0273565-like [Vitis vinifera]	-		IPR001362 (SMART); IPR013148 (PFAM); IPR013189 (PFAM); PTHR31953 (PANTHER), PTHR31953:SF0 (PANTHER)
Quercus_contig_10199	hypothetical protein PRUPE_ppa009667mg	Actin related protein isoform 1 [Theobroma cacao]	-		IPR012864 (PFAM); PTHR22966 (PANTHER)
Quercus_contig_102	probable protein phosphatase 2c 23-like isoform 2	Uncharacterized protein isoform 1 [Theobroma cacao]	-		IPR001932 (G3DSA:3.60.40.GENE3D); IPR015655 (PANTHER); PTHR13832:SF97 (PANTHER)
Quercus_contig_10200	transducin family protein	PREDICTED: uncharacterized protein At5g41620-like [Vitis vinifera]	-		IPR001680 (SMART); PTHR22889 (PANTHER)
Quercus_contig_10201	conserved hypothetical protein	Photosystem II reaction center PSB29 protein [Theobroma cacao]	-		no IPS match
Quercus_contig_10202	protein transport protein sec31a-like	predicted protein [Populus trichocarpa]	-		no IPS match
Quercus_contig_10203	unknown	hypothetical protein POPTR_0003s14540g [Populus trichocarpa]	F:binding	-	IPR001841 (PROFILE); IPR024766 (PFAM); PTHR11210 (PANTHER)
Quercus_contig_10208	hypothetical protein PRUPE_ppa003658mg	PREDICTED: eukaryotic translation initiation factor 3 subunit D-like [Vitis vinifera]	-		IPR000873 (PFAM); PTHR24096 (PANTHER), PTHR24096:SF16 (PANTHER)
Quercus_contig_10212	PREDICTED: uncharacterized protein LOC100252268	PREDICTED: uncharacterized protein LOC100248159 [Vitis vinifera]	F:molecular_function; P:biological_process		no IPS match
Quercus_contig_10215	hypothetical protein PRUPE_ppa007455mg	Major facilitator superfamily protein [Theobroma cacao]	-		no IPS match
Quercus_contig_10217	pentatricopeptide repeat-containing	PREDICTED: 26S proteasome non-ATPase regulatory subunit 4-like [Glycine max]	-		IPR002885 (PFAM); PTHR24015 (PANTHER)
Quercus_contig_10218	hypothetical protein VITISV_011419	hypothetical protein PRUPE_ppa003432mg [Prunus persica]	F:zinc ion binding	-	IPR001841 (PFAM); PTHR14155 (PANTHER), PTHR14155:SF42 (PANTHER)
Quercus_contig_1022	hypothetical protein CICLE_v10000378mg	2-oxoglutarate and Fe(II)-dependent oxygenase superfamily protein isoform 2 [Theobroma cacao]	-		IPR007130 (PFAM); PTHR22753 (PANTHER), PTHR22753:SF5 (PANTHER)
Quercus_contig_10221	hypothetical protein CICLE_v10014543mg	auxin-binding protein ABP19 [Prunus persica]	-		IPR004140 (PANTHER); PTHR12542:SF7 (PANTHER)
Quercus_contig_10227	hypothetical protein EUTSA_v10011267mg	PREDICTED: histone deacetylase 15-like [Cicer arietinum]	-		IPR000873 (PFAM); PTHR24095 (PANTHER)
Quercus_contig_10234	hypothetical protein PRUPE_ppa017907mg	PREDICTED: uncharacterized protein LOC101307075 [Fragaria vesca subsp. vesca]	-		IPR003422 (PANTHER); IPR023184 (PFAM)
Quercus_contig_10237	hypothetical protein PRUPE_ppa004606mg	hypothetical protein PRUPE_ppa001030mg [Prunus persica]	-		no IPS match
Quercus_contig_10239	protein rer1a-like	LRR and NB-ARC domains-containing disease resistance protein, putative [Theobroma cacao]	-		IPR004932 (PANTHER)
Quercus_contig_10240	hypothetical protein PRUPE_ppa001015mg	phd/F-box containing protein, putative [Ricinus communis]	-		IPR000767 (PRINTS); IPR002182 (PFAM); PTHR23155 (PANTHER), PTHR23155:SF94 (PANTHER)
Quercus_contig_10241	abscisic acid-deficient 4	PREDICTED: uncharacterized protein At3g17950-like [Cucumis sativus]	-		IPR025461 (PFAM)
Quercus_contig_10245	superkiller viralicidic activity 2-like 2	hypothetical protein PRUPE_ppa008077mg [Prunus persica]	-		IPR012961 (PFAM); IPR025696 (PFAM); PTHR11752 (PANTHER), PTHR11752:SF2 (PANTHER)
Quercus_contig_10246	hypothetical protein PRUPE_ppa006766mg	Papain family cysteine protease [Theobroma cacao]	-		IPR005491 (PFAM); IPR014002 (SMART); PTHR31163 (PANTHER)
Quercus_contig_1025	nitrate reductase	PREDICTED: delta(14)-sterol reductase-like [Cicer arietinum]	-		IPR000572 (G3DSA:3.90.420.GENE3D); IPR001199 (PRINTS); IPR001433 (PFAM); IPR001709 (PRINTS); IPR001834 (PRINTS); IPR005066 (G3DSA:2.60.40.GENE3D); IPR008333 (PFAM); IPR008335 (PRINTS); IPR012137 (PIR); IPR014756 (SUPERFAMILY); IPR017927 (PROFILE); IPR017938 (SUPERFAMILY); IPR018506 (PROSITE); IPR022407 (PROSITE); G3DSA:2.40.30.10 (GENE3D), G3DSA:3.40.50.80 (GENE3D), PTHR19370 (PANTHER), PTHR19370…
Quercus_contig_10250	poly polymerase 1 isoform 3	unnamed protein product [Vitis vinifera]	-		IPR007010 (PFAM); IPR007012 (PFAM); PTHR10682 (PANTHER), PTHR10682:SF5 (PANTHER)
Quercus_contig_10252	PREDICTED: uncharacterized protein LOC101302047	PREDICTED: anthranilate synthase component II-like [Fragaria vesca subsp. vesca]	-		PTHR16128 (PANTHER), PTHR16128:SF5 (PANTHER)
Quercus_contig_10259	heat shock transcription factor a2 isoform partial	hypothetical protein PRUPE_ppa014382mg [Prunus persica]	-		IPR027709 (PTHR10015:PANTHER); IPR027725 (PANTHER)
Quercus_contig_1026	short-chain dehydrogenase tic chloroplastic	ARID/BRIGHT DNA-binding domain,ELM2 domain protein, putative isoform 3 [Theobroma cacao]	-		no IPS match
Quercus_contig_10260	hypothetical protein PRUPE_ppa013526mg	hypothetical protein PRUPE_ppa013775mg [Prunus persica]	-		IPR019955 (PROFILE); PTHR13169 (PANTHER), PF13881 (PFAM)
Quercus_contig_10265	---NA---	Transporter associated with antigen processing protein 2 [Theobroma cacao]	-		no IPS match
Quercus_contig_10269	PREDICTED: uncharacterized protein LOC100244469	PREDICTED: 2-C-methyl-D-erythritol 2,4-cyclodiphosphate synthase, chloroplastic-like [Fragaria vesca subsp. vesca]	F:metal ion binding; F:zinc ion binding		PTHR14571 (PANTHER), PTHR14571:SF6 (PANTHER)
Quercus_contig_10271	lipoamide acyltransferase component of branched-chain alpha-keto acid	Pearli, putative isoform 1 [Theobroma cacao]	F:transferase activity; P:biosynthetic process; P:cellular process; P:lipid metabolic process; F:binding	(2.3) Acyltransferases	no IPS match
Quercus_contig_10273	hypothetical protein PRUPE_ppa014954mg, partial	hypothetical protein CICLE_v10019250mg [Citrus clementina]	-		IPR001680 (PFAM); IPR017986 (PROFILE); PTHR22874 (PANTHER), PTHR22874:SF1 (PANTHER)
Quercus_contig_10276	phospholipase d p1-like	PREDICTED: cytochrome c oxidase assembly protein COX15-like [Cucumis sativus]	-		IPR001736 (PFAM); IPR015679 (PANTHER); IPR025202 (PFAM); PTHR18896:SF2 (PANTHER)
Quercus_contig_10278	hypothetical protein CICLE_v10007996mg	PREDICTED: chaperone protein dnaJ 13 [Vitis vinifera]	-		IPR001360 (PRINTS)
Quercus_contig_10279	hypothetical protein PRUPE_ppa005287mg	COP9 signalosome subunit 6A [Theobroma cacao]	-		IPR006873 (PFAM); PTHR31300 (PANTHER), PTHR31300:SF0 (PANTHER)
Quercus_contig_10284	importin subunit beta-1-like	Homeobox gene 1, putative [Theobroma cacao]	F:protein binding; P:transport; P:cellular process; F:transporter activity	-	no IPS match
Quercus_contig_10286	hypothetical protein VITISV_025902	NAD(P)-binding Rossmann-fold superfamily protein [Theobroma cacao]	-		PTHR10992 (PANTHER), PTHR10992:SF13 (PANTHER), PF12697 (PFAM)
Quercus_contig_10288	villin 4 isoform 2	hypothetical protein CICLE_v10001734mg [Citrus clementina]	-		IPR003128 (PFAM); IPR007122 (PRINTS); IPR007123 (PFAM); PTHR11977:SF9 (PANTHER)
Quercus_contig_10289	hypothetical protein CICLE_v10001788mg	hypothetical protein AMTR_s00017p00156440 [Amborella trichopoda]	-		IPR008479 (PFAM)
Quercus_contig_10290	predicted protein	Saposin-like aspartyl protease family protein [Theobroma cacao]	P:biological_process; C:mitochondrion	-	IPR013216 (PFAM); PTHR10108 (PANTHER), PTHR10108:SF202 (PANTHER)
Quercus_contig_10294	hypothetical protein PRUPE_ppa012214mg	Mitogen-activated protein kinase kinase kinase 5 isoform 2 [Theobroma cacao]	-		IPR007493 (PFAM); PTHR31676 (PANTHER), PTHR31676:SF0 (PANTHER)
Quercus_contig_10298	hypothetical protein PRUPE_ppa007556mg	predicted protein [Populus trichocarpa]	-		no IPS match
Quercus_contig_1030	hypothetical protein PRUPE_ppa000760mg	Multiprotein bridging factor 1 [Medicago truncatula]	-		IPR011990 (G3DSA:1.25.40.GENE3D); IPR018834 (PFAM); IPR019458 (PFAM); PTHR15696 (PANTHER), SSF48452 (SUPERFAMILY)
Quercus_contig_10303	predicted protein	PREDICTED: uncharacterized protein LOC100267539 [Vitis vinifera]	C:membrane	-	IPR000109 (PANTHER); PTHR11654:SF21 (PANTHER)
Quercus_contig_10311	hypothetical protein POPTR_0001s07920g, partial	hypothetical protein CICLE_v10014066mg [Citrus clementina]	-		IPR002048 (PFAM); IPR011992 (PFAM); PTHR10891 (PANTHER), PTHR10891:SF44 (PANTHER)
Quercus_contig_10317	#NAME?	hypothetical protein PRUPE_ppa008562mg [Prunus persica]	F:hydrolase activity; P:biosynthetic process; P:carbohydrate metabolic process; P:generation of precursor metabolites and energy; F:binding; F:transferase activity	(3.2) Glycosylases; (2.4) Glycosyltransferases	no IPS match
Quercus_contig_10321	expressed protein, putative	unnamed protein product [Vitis vinifera]	-		IPR003323 (PFAM); IPR015940 (PROFILE); PTHR12419 (PANTHER), PTHR12419:SF0 (PANTHER)
Quercus_contig_10324	mitochondrial nad-dependent malate dehydrogenase	PREDICTED: putative endo-1,3(4)-beta-glucanase 2-like [Vitis vinifera]	P:metabolic process; P:cellular process; P:generation of precursor metabolites and energy; P:catabolic process; P:carbohydrate metabolic process; F:catalytic activity	(1.1) Acting on the CH-OH group of donors	IPR001236 (PFAM); IPR001557 (PANTHER); IPR010097 (PTHR11540:PANTHER); IPR022383 (PFAM)
Quercus_contig_10328	hypothetical protein PRUPE_ppa002045mg	hypothetical protein PRUPE_ppa019160mg, partial [Prunus persica]	-		IPR004000 (PANTHER); IPR027664 (PTHR11937:PANTHER)
Quercus_contig_1033	PREDICTED: uncharacterized protein LOC101296909	hypothetical protein PRUPE_ppa006837mg [Prunus persica]	-		no IPS match
Quercus_contig_10330	hypothetical protein PRUPE_ppa001801mg	hypothetical protein PRUPE_ppa001840mg [Prunus persica]	-		IPR002885 (PFAM); PTHR24015 (PANTHER), PTHR24015:SF42 (PANTHER)
Quercus_contig_10331	hypothetical protein POPTR_0002s21850g	predicted protein [Populus trichocarpa]	-		no IPS match
Quercus_contig_10333	probable fructose-bisphosphate aldolase chloroplastic	PREDICTED: copper transporter 1-like [Fragaria vesca subsp. vesca]	P:response to stress; C:mitochondrion; P:response to abiotic stimulus; P:carbohydrate metabolic process; P:nucleobase-containing compound metabolic process; P:catabolic process; P:secondary metabolic process; P:generation of precursor metabolites and energy; C:plastid; C:thylakoid; F:catalytic activity	(4.1) Carbon-carbon lyases	IPR000741 (PANTHER)
Quercus_contig_10336	anthranilate phosphoribosyltransferase, putative	hypothetical protein PRUPE_ppa010023mg [Prunus persica]	F:transferase activity; P:metabolic process	-	PTHR11922 (PANTHER), PTHR11922:SF1 (PANTHER)
Quercus_contig_10338	puromycin-sensitive aminopeptidase	PREDICTED: probable E3 ubiquitin-protein ligase HERC2-like [Vitis vinifera]	C:cytosol; P:protein metabolic process; P:cellular process; P:catabolic process; F:binding; P:transport; P:cellular component organization; F:hydrolase activity; P:biosynthetic process; P:carbohydrate metabolic process; C:plasma membrane	(3.4) Acting on peptide bonds (peptide hydrolases)	IPR001930 (PANTHER); IPR024571 (PFAM); PTHR11533:SF83 (PANTHER)
Quercus_contig_10339	protein far1-related sequence 4-like	hypothetical protein PRUPE_ppa026008mg [Prunus persica]	-		no IPS match
Quercus_contig_10340	hypothetical protein CICLE_v10021384mg	hypothetical protein PRUPE_ppa001982mg [Prunus persica]	-		IPR000424 (PFAM); IPR011344 (PANTHER)
Quercus_contig_10345	microtubule-associated protein	metal transport protein 8 [Cucumis sativus]	-		no IPS match
Quercus_contig_1035	probable allantoin permease-like	hypothetical protein PRUPE_ppa003940mg [Prunus persica]	-		IPR001248 (PFAM); PTHR30618 (PANTHER), PTHR30618:SF0 (PANTHER), tmhmm (TMHMM)
Quercus_contig_10358	polyribonucleotide nucleotidyltransferase	PREDICTED: serine-rich adhesin for platelets-like [Cicer arietinum]	-		no IPS match
Quercus_contig_1036	protein phosphatase	hypothetical protein PRUPE_ppa021490mg [Prunus persica]	P:cellular protein modification process; F:binding; F:hydrolase activity	-	IPR000222 (PROSITE); IPR001932 (G3DSA:3.60.40.GENE3D); IPR015655 (PANTHER); PTHR13832:SF92 (PANTHER)
Quercus_contig_10361	wd repeat-containing protein	unnamed protein product [Vitis vinifera]	C:nucleoplasm; F:protein binding; P:reproduction; P:post-embryonic development; C:plasma membrane; F:nucleotide binding; P:signal transduction	-	IPR001680 (PFAM); IPR017986 (PROFILE); IPR020472 (PRINTS); PTHR22847 (PANTHER), PTHR22847:SF124 (PANTHER)
Quercus_contig_10362	probable sugar phosphate phosphate translocator at1g06470-like	Sterol methyltransferase 2 [Theobroma cacao]	P:transport; C:membrane	-	IPR000620 (PFAM); IPR004853 (PFAM); PTHR11132 (PANTHER), PTHR11132:SF14 (PANTHER)
Quercus_contig_10363	vacuolar protein sorting-associated protein 8 homolog	hypothetical protein PRUPE_ppa005374mg [Prunus persica]	-		IPR000547 (PFAM); IPR001841 (PROFILE); IPR025941 (PFAM); PTHR12616 (PANTHER), PTHR12616:SF0 (PANTHER)
Quercus_contig_10365	syntaxin t-snare family	unnamed protein product [Vitis vinifera]	-		no IPS match
Quercus_contig_1038	unnamed protein product	Xylulose kinase, putative [Theobroma cacao]	-		IPR004088 (PFAM); G3DSA:3.30.1370.10 (GENE3D), PTHR24585 (PANTHER), PTHR24585:SF6 (PANTHER), SSF54791 (SUPERFAMILY)
Quercus_contig_10381	calcium-binding tetratricopeptide family protein	hypothetical protein PRUPE_ppa012643mg [Prunus persica]	-		no IPS match
Quercus_contig_10386	glutamyl-trna chloroplastic mitochondrial	RNA binding protein, putative [Ricinus communis]	P:nucleobase-containing compound metabolic process; P:translation; ; C:mitochondrion; P:cellular component organization; P:cellular process; P:flower development; F:nucleotide binding; C:plastid; F:RNA binding; F:catalytic activity	(6.1) Forming carbon-oxygen bonds	IPR000924 (PANTHER); IPR004527 (PTHR10119:PANTHER); IPR020058 (PFAM)
Quercus_contig_10387	unnamed protein product	unknown [Populus trichocarpa]	P:anatomical structure morphogenesis; P:multicellular organismal development; P:flower development; F:lipid binding; P:cell differentiation; P:biological_process; C:Golgi apparatus; F:enzyme regulator activity; C:cytosol; P:cell growth; P:cellular component organization; P:cellular process; P:response to endogenous stimulus; C:plasma membrane; P:signal transduction; F:binding; P:transport; P:cell…	-	IPR001164 (PRINTS); IPR001849 (PFAM); IPR002110 (SMART); IPR004148 (PFAM); IPR020683 (PFAM); PTHR23180 (PANTHER), PTHR23180:SF22 (PANTHER)
Quercus_contig_1039	hypothetical protein PRUPE_ppa002491mg	unnamed protein product [Vitis vinifera]	-		IPR004087 (SMART); IPR004088 (PFAM); G3DSA:3.30.1370.10 (GENE3D), PTHR10288 (PANTHER), PTHR10288:SF53 (PANTHER), SSF54791 (SUPERFAMILY)
Quercus_contig_10394	indole-3-acetic acid-amido synthetase isoform 1	serine/threonine protein phosphatase, putative [Ricinus communis]	-		IPR004993 (PFAM); PTHR31901 (PANTHER), PTHR31901:SF0 (PANTHER)
Quercus_contig_10395	hypothetical protein VITISV_043425	hypothetical protein CICLE_v10005360mg [Citrus clementina]	P:transport; C:membrane; F:transporter activity	-	no IPS match
Quercus_contig_1040	hypothetical protein VITISV_037471	hypothetical protein VITISV_009584 [Vitis vinifera]	C:membrane; C:vacuole; C:plasma membrane; C:plastid	-	PTHR13018 (PANTHER), PTHR13018:SF5 (PANTHER), PF13967 (PFAM), SignalP-NN(euk) (SIGNALP), tmhmm (TMHMM)
Quercus_contig_10400	Uncharacterized protein isoform 2	PREDICTED: 60S ribosomal protein L37a-like [Vitis vinifera]	-		IPR001005 (PFAM); IPR017877 (PROFILE); IPR025999 (PFAM); PTHR21717 (PANTHER)
Quercus_contig_10401	trihelix transcription factor gt-1-like isoform 1	hypothetical protein CICLE_v10000541mg [Citrus clementina]	-		IPR001005 (SMART); IPR017877 (PROFILE); IPR027759 (PTHR10032:PANTHER); IPR027775 (PANTHER); PF13837 (PFAM)
Quercus_contig_10405	Ferrochelatase	hypothetical protein VITISV_001831 [Vitis vinifera]	F:catalytic activity; P:biosynthetic process; P:cellular process	(4.9) NA	IPR022796 (PFAM); PTHR25546 (PANTHER), PTHR25546:SF0 (PANTHER)
Quercus_contig_10410	Uncharacterized protein isoform 1	PREDICTED: uncharacterized protein LOC101302032 [Fragaria vesca subsp. vesca]	-		no IPS match
Quercus_contig_10418	conserved hypothetical protein	hypothetical protein PRUPE_ppa012883mg [Prunus persica]	-		IPR018609 (PFAM); PTHR31809 (PANTHER)
Quercus_contig_1042	multidrug resistance protein abc transporter family	Phytochrome B isoform 1 [Theobroma cacao]	-		no IPS match
Quercus_contig_10424	hypothetical protein PRUPE_ppa000809mg	hypothetical protein PRUPE_ppa009378mg [Prunus persica]	-		IPR003111 (PFAM); IPR003593 (SMART); IPR003959 (PFAM); IPR008269 (PFAM); IPR027065 (PANTHER); PR00830 (PRINTS), PTHR10046:SF23 (PANTHER)
Quercus_contig_10426	hypothetical protein CICLE_v10030471mg	predicted protein [Populus trichocarpa]	-		IPR001739 (PFAM); IPR001965 (SMART); IPR003888 (PROFILE); IPR003889 (PFAM); IPR004022 (PFAM); IPR018501 (PROFILE); IPR019787 (PFAM); PTHR10615 (PANTHER), PTHR10615:SF70 (PANTHER), PF15612 (PFAM)
Quercus_contig_10428	hypothetical protein PRUPE_ppa009263mg	hypothetical protein PRUPE_ppa009577mg [Prunus persica]	-		IPR000672 (PRINTS); IPR020630 (PFAM); IPR020631 (PFAM); PTHR10025 (PANTHER)
Quercus_contig_1043	hypothetical protein PRUPE_ppa000478mg	PREDICTED: uncharacterized protein LOC100819200 isoform 1 [Glycine max]	-		IPR001680 (PFAM); IPR006594 (SMART); IPR006595 (SMART); IPR015943 (G3DSA:2.130.10.GENE3D); IPR017986 (PROFILE); IPR019775 (PROSITE); IPR027728 (PTHR22847:PANTHER); PTHR22847 (PANTHER)
Quercus_contig_10430	probable metal-nicotianamine transporter ysl6-like	PREDICTED: callose synthase 10-like [Cicer arietinum]	-		IPR004813 (PFAM); PTHR31645 (PANTHER), PTHR31645:SF0 (PANTHER)
Quercus_contig_10431	rrna intron-encoded homing endonuclease	SKP1 [Hevea brasiliensis]	F:endonuclease activity		no IPS match
Quercus_contig_10434	uncharacterized sodium-dependent transporter yocs-like	hypothetical protein PRUPE_ppa012276mg [Prunus persica]	C:plastid; F:transporter activity; C:membrane	-	IPR002657 (PANTHER); PTHR10361:SF0 (PANTHER)
Quercus_contig_10437	unnamed protein product	unnamed protein product [Vitis vinifera]	F:molecular_function; P:biological_process; C:cellular_component		no IPS match
Quercus_contig_10438	triacylglycerol lipase 2-like	hypothetical protein VITISV_020300 [Vitis vinifera]	-		no IPS match
Quercus_contig_1044	hypothetical protein PRUPE_ppa001199mg	PREDICTED: polygalacturonase At1g48100 [Vitis vinifera]	-		IPR004193 (PFAM); IPR006047 (PFAM); IPR006589 (SMART); IPR013780 (G3DSA:2.60.40.GENE3D); IPR013781 (G3DSA:3.20.20.GENE3D); IPR013783 (G3DSA:2.60.40.GENE3D); IPR014756 (SUPERFAMILY); IPR015902 (PANTHER); IPR017853 (SUPERFAMILY); PTHR10357:SF75 (PANTHER), SSF51011 (SUPERFAMILY)
Quercus_contig_10442	hypothetical protein PRUPE_ppa003834mg	hypothetical protein CICLE_v10007331mg [Citrus clementina]	-		no IPS match
Quercus_contig_10443	hypothetical protein PRUPE_ppa004151mg	unnamed protein product [Vitis vinifera]	-		IPR006336 (PFAM)
Quercus_contig_10447	hypothetical protein PRUPE_ppa000731mg	UDP-glucoronosyl/UDP-glucosyl transferase family protein [Populus trichocarpa]	-		IPR001313 (PFAM); IPR012940 (PFAM); PTHR12537 (PANTHER), PTHR12537:SF12 (PANTHER)
Quercus_contig_10448	hypothetical protein PRUPE_ppa012921mg	Low molecular weight protein-tyrosine-phosphatase slr0328 [Theobroma cacao]	-		no IPS match
Quercus_contig_10454	hypothetical protein PRUPE_ppa004470mg	hypothetical protein PRUPE_ppa010354mg [Prunus persica]	-		no IPS match
Quercus_contig_10455	hypothetical protein PRUPE_ppa001886mg	Lysophospholipase 2 [Theobroma cacao]	-		no IPS match
Quercus_contig_10456	calmodulin-binding family protein	hypothetical protein CICLE_v10011038mg [Citrus clementina]	-		IPR000048 (PFAM); IPR002110 (SMART); IPR002909 (PFAM); IPR005559 (PFAM); IPR020683 (PFAM); PTHR23335 (PANTHER)
Quercus_contig_10459	hypothetical protein CICLE_v10021203mg	Ribosomal protein L1p/L10e family, putative isoform 1 [Theobroma cacao]	-		no IPS match
Quercus_contig_1046	unknown	PREDICTED: exocyst complex component 5-like [Cucumis sativus]	-		IPR024286 (PFAM); G3DSA:3.60.20.10 (GENE3D), PTHR11772 (PANTHER), SignalP-NN(euk) (SIGNALP), tmhmm (TMHMM), SSF56235 (SUPERFAMILY)
Quercus_contig_10461	hypothetical protein PRUPE_ppa008043mg	ACT-like protein tyrosine kinase family protein [Theobroma cacao]	-		no IPS match
Quercus_contig_10463	hypothetical protein PRUPE_ppa012192mg	Biotin carboxylase 1, chloroplastic isoform 1 [Theobroma cacao]	-		PTHR21588 (PANTHER)
Quercus_contig_10464	hypothetical protein PRUPE_ppa005600mg	hypothetical protein PRUPE_ppa000192mg [Prunus persica]	-		IPR007685 (PFAM); IPR026020 (PANTHER)
Quercus_contig_10471	peroxidase 73	PREDICTED: ABC transporter C family member 2-like [Fragaria vesca subsp. vesca]	F:binding; F:catalytic activity; P:metabolic process; P:response to stress	(1.1) Acting on the CH-OH group of donors	no IPS match
Quercus_contig_10472	hypothetical protein PRUPE_ppa017011mg	PREDICTED: nucleolysin TIAR-like [Cucumis sativus]	-		IPR002885 (PFAM); PTHR24015 (PANTHER)
Quercus_contig_10473	PREDICTED: uncharacterized protein LOC100242678	Serine/threonine-protein kinase PBS1, putative [Theobroma cacao]	-		no IPS match
Quercus_contig_10476	hypothetical protein PRUPE_ppa015585mg	Embryo defective 1273, putative [Theobroma cacao]	-		IPR000571 (SMART); IPR001680 (PFAM); IPR017986 (PROFILE); IPR020472 (PRINTS); PTHR22844 (PANTHER)
Quercus_contig_1048	dna topoisomerase i alpha isoform 1	Chromatin remodeling complex subunit, putative isoform 2 [Theobroma cacao]	-		IPR001631 (PRINTS); IPR008336 (PFAM); IPR011010 (SUPERFAMILY); IPR013030 (G3DSA:2.170.11.GENE3D); IPR013034 (G3DSA:1.10.10.GENE3D); IPR013499 (SMART); IPR013500 (PFAM); IPR014711 (G3DSA:3.90.15.GENE3D); IPR014727 (G3DSA:1.10.132.GENE3D); IPR018521 (PROSITE); IPR025834 (PFAM); PTHR10290 (PANTHER), PTHR10290:SF0 (PANTHER)
Quercus_contig_10485	rho gtpase activation protein with ph domain isoform 1	PREDICTED: NADH dehydrogenase [ubiquinone] 1 beta subcomplex subunit 10-B-like isoform 1 [Cucumis sativus]	-		IPR000198 (PFAM); IPR001849 (PFAM); IPR025757 (PFAM); PTHR23176 (PANTHER)
Quercus_contig_10486	predicted protein	hypothetical protein CICLE_v10004596mg [Citrus clementina]	C:cell wall; P:generation of precursor metabolites and energy; C:endoplasmic reticulum; F:catalytic activity; C:plasma membrane	(1.6) Acting on NADH or NADPH	IPR001433 (PFAM); IPR001834 (PRINTS); IPR008333 (PFAM); IPR017927 (PROFILE); PTHR19370 (PANTHER), PTHR19370:SF12 (PANTHER)
Quercus_contig_10487	fe superoxide dismutase	PREDICTED: probable 26S proteasome non-ATPase regulatory subunit 3-like [Glycine max]	F:binding; P:metabolic process; P:cellular process; F:catalytic activity	(1.1) Acting on the CH-OH group of donors	no IPS match
Quercus_contig_10489	ubiquitin carboxyl-terminal hydrolase 13-like	predicted protein [Populus trichocarpa]	-		no IPS match
Quercus_contig_10492	neutrophil cytosol factor	ARM repeat superfamily protein, putative [Theobroma cacao]	-		IPR001452 (SMART); PTHR22820 (PANTHER), PTHR22820:SF9 (PANTHER), PF14604 (PFAM)
Quercus_contig_10493	hypothetical protein PRUPE_ppa000952mg	Vacuolar protein sorting 11 isoform 1 [Theobroma cacao]	-		IPR000719 (PROFILE); IPR001245 (PFAM); IPR001611 (PFAM); IPR002290 (SMART); IPR003591 (SMART); IPR013210 (PFAM); IPR020635 (SMART); PTHR24420 (PANTHER), PTHR24420:SF155 (PANTHER), PF13855 (PFAM), PS51257 (PROFILE)
Quercus_contig_10500	serine threonine-protein kinase 38-like	Subtilisin-like serine protease 2 [Theobroma cacao]	F:kinase activity; P:cellular protein modification process; F:nucleotide binding	(2.7) Transferring phosphorous-containing groups; (2.7) Transferring phosphorous-containing groups	IPR000719 (PFAM); IPR002290 (SMART); IPR020635 (SMART); PTHR24358 (PANTHER), PTHR24358:SF0 (PANTHER)
Quercus_contig_10510	2-hydroxyacyl- lyase-like	PLATZ transcription factor family protein isoform 1 [Theobroma cacao]	P:metabolic process; F:catalytic activity; F:binding	-	IPR011766 (PFAM); IPR012000 (PFAM); IPR012001 (PFAM); PTHR18968 (PANTHER), PTHR18968:SF6 (PANTHER)
Quercus_contig_10511	abc transporter c family member 8-like	2-isopropylmalate synthase 1 isoform 2 [Theobroma cacao]	-		IPR001140 (PFAM); IPR003439 (PFAM); IPR003593 (SMART); IPR017940 (PROFILE); PTHR24223 (PANTHER), PTHR24223:SF108 (PANTHER)
Quercus_contig_10517	Uncharacterized protein TCM_011746	hypothetical protein CICLE_v10012881mg [Citrus clementina]	-		no IPS match
Quercus_contig_1052	eukaryotic initiation factor 4a-11	unnamed protein product [Vitis vinifera]	F:nucleic acid binding; F:nucleotide binding; F:hydrolase activity	-	IPR000629 (PROSITE); IPR001650 (PFAM); IPR011545 (PFAM); IPR014001 (SMART); IPR014014 (PROFILE); IPR027417 (SUPERFAMILY); G3DSA:3.40.50.300 (GENE3D), PTHR24031 (PANTHER), PTHR24031:SF84 (PANTHER)
Quercus_contig_10520	LRX2, putative	hypothetical protein PRUPE_ppa000137mg [Prunus persica]	-		IPR008889 (PFAM)
Quercus_contig_10523	hypothetical protein PRUPE_ppa002015mg	hypothetical protein CICLE_v10025327mg [Citrus clementina]	-		IPR000719 (PFAM); IPR002290 (SMART); IPR020635 (SMART); PTHR24361 (PANTHER), PTHR24361:SF159 (PANTHER)
Quercus_contig_10525	Uncharacterized protein TCM_041679	PREDICTED: uncharacterized protein LOC101309916 [Fragaria vesca subsp. vesca]	-		no IPS match
Quercus_contig_10526	hypothetical protein PRUPE_ppa002997mg	hypothetical protein PRUPE_ppa009156mg [Prunus persica]	-		no IPS match
Quercus_contig_10529	aldose 1-epimerase-like	hypothetical protein PRUPE_ppa008364mg [Prunus persica]	-		IPR008183 (PFAM); IPR015443 (PANTHER); PTHR10091:SF0 (PANTHER)
Quercus_contig_1053	hypothetical protein POPTR_0001s14410g	hypothetical protein PRUPE_ppa000068mg [Prunus persica]	-		SignalP-NN(euk) (SIGNALP)
Quercus_contig_10530	unnamed protein product	NADH-ubiquinone oxidoreductase-related [Theobroma cacao]	-		no IPS match
Quercus_contig_10535	PREDICTED: putative laccase-9-like	Tetratricopeptide repeat-like superfamily protein, putative isoform 1 [Theobroma cacao]	-		IPR001117 (PFAM); IPR011706 (PFAM); IPR011707 (PFAM); PTHR11709 (PANTHER), PTHR11709:SF24 (PANTHER)
Quercus_contig_10537	hypothetical protein POPTR_0014s13220g	predicted protein [Populus trichocarpa]	-		IPR000719 (PROFILE); IPR001245 (PFAM); PTHR24420 (PANTHER), PTHR24420:SF234 (PANTHER)
Quercus_contig_1054	hypothetical protein PRUPE_ppa002107mg	Far1-related sequence 3 [Theobroma cacao]	-		SignalP-NN(euk) (SIGNALP), tmhmm (TMHMM)
Quercus_contig_10543	hypothetical protein VITISV_010117	Leucine-rich repeat transmembrane protein kinase protein, putative [Theobroma cacao]	F:kinase activity; F:nucleotide binding	-	IPR000719 (PFAM); IPR002290 (SMART); IPR020635 (SMART); PTHR24420 (PANTHER), PTHR24420:SF368 (PANTHER)
Quercus_contig_10544	hypothetical protein POPTR_0005s01960g	PREDICTED: pentatricopeptide repeat-containing protein At4g34830, chloroplastic-like [Fragaria vesca subsp. vesca]	-		IPR025486 (PFAM); PTHR21726 (PANTHER), PTHR21726:SF25 (PANTHER), PF14383 (PFAM)
Quercus_contig_10546	conserved hypothetical protein	hypothetical protein CICLE_v10019086mg [Citrus clementina]	P:metabolic process; P:cellular process; F:kinase activity; C:membrane; F:nucleotide binding	-	IPR001611 (PFAM); IPR003591 (SMART); IPR013210 (PFAM); PR00019 (PRINTS), PTHR24420 (PANTHER), PTHR24420:SF237 (PANTHER), PF13516 (PFAM), PF13855 (PFAM)
Quercus_contig_10547	sodium hydrogen exchanger 6-like	hypothetical protein CICLE_v10028262mg [Citrus clementina]	-		no IPS match
Quercus_contig_10550	hypothetical protein PRUPE_ppa003021mg	PREDICTED: uncharacterized protein LOC100854024 [Vitis vinifera]	-		IPR004516 (PANTHER); PF13393 (PFAM)
Quercus_contig_10554	cytochrome p450	PREDICTED: uncharacterized protein LOC101503085 [Cicer arietinum]	F:binding; F:catalytic activity; F:molecular_function; P:metabolic process	-	IPR001128 (PFAM); PTHR24296 (PANTHER), PTHR24296:SF0 (PANTHER)
Quercus_contig_10555	---NA---	hypothetical protein PRUPE_ppa005856mg [Prunus persica]	-		no IPS match
Quercus_contig_10560	unnamed protein product	hypothetical protein PRUPE_ppa001075mg [Prunus persica]	-		no IPS match
Quercus_contig_10565	eps15 domain 2 isoform 1	predicted protein [Populus trichocarpa]	-		IPR001401 (PFAM); PTHR11216 (PANTHER), PTHR11216:SF31 (PANTHER)
Quercus_contig_10569	hypothetical protein CICLE_v10021950mg	RUB1 conjugating enzyme 1 isoform 1 [Theobroma cacao]	-		IPR000406 (PRINTS); PTHR10980:SF2 (PANTHER)
Quercus_contig_1057	hypothetical protein PRUPE_ppa008603mg	PREDICTED: TMV resistance protein N-like [Glycine max]	-		IPR001395 (PANTHER); IPR018170 (PROSITE); IPR020471 (PRINTS); IPR023210 (G3DSA:3.20.20.GENE3D); PTHR11732:SF34 (PANTHER)
Quercus_contig_10571	hypothetical protein CICLE_v10013012mg	tubulin beta chain, putative [Ricinus communis]	-		IPR002048 (SMART); IPR011992 (PFAM); PTHR10891 (PANTHER), PTHR10891:SF298 (PANTHER)
Quercus_contig_10576	cytochrome p450	PREDICTED: LOW QUALITY PROTEIN: apurinic endonuclease-redox protein-like [Glycine max]	F:binding; F:catalytic activity; F:molecular_function; P:metabolic process	-	IPR001128 (PRINTS); IPR002401 (PRINTS); PTHR24282 (PANTHER)
Quercus_contig_10582	hypothetical protein PRUPE_ppa006295mg	ENTH/VHS/GAT family protein [Theobroma cacao]	-		no IPS match
Quercus_contig_10584	hypothetical protein CICLE_v10005036mg	hypothetical protein PRUPE_ppa010813mg [Prunus persica]	-		IPR001841 (SMART); IPR002035 (SMART); IPR010734 (PFAM); PTHR10857 (PANTHER), PF13920 (PFAM)
Quercus_contig_10586	leucine-rich receptor-like protein kinase family xi-	hypothetical protein PRUPE_ppa001574mg [Prunus persica]	-		no IPS match
Quercus_contig_10587	guanylate-binding protein 4-like	PREDICTED: eukaryotic translation initiation factor 3 subunit A [Vitis vinifera]	-		IPR003191 (PFAM); IPR015894 (PFAM); PTHR10751 (PANTHER)
Quercus_contig_10589	PREDICTED: uncharacterized protein LOC101508810	unknown [Medicago truncatula]	-		no IPS match
Quercus_contig_1059	conserved hypothetical protein	hypothetical protein CICLE_v10020406mg [Citrus clementina]	-		IPR018962 (PFAM)
Quercus_contig_10591	hypothetical protein OsJ_31014	hypothetical protein CICLE_v10024878mg [Citrus clementina]	-		no IPS match
Quercus_contig_10593	hypothetical protein PRUPE_ppa002596mg	PREDICTED: RING-H2 finger protein ATL65-like [Cucumis sativus]	-		IPR002885 (PFAM); PTHR24015 (PANTHER), PTHR24015:SF0 (PANTHER)
Quercus_contig_10595	isoaspartyl peptidase l-asparaginase 1	PREDICTED: elongator complex protein 3-like [Glycine max]	C:cytosol; F:hydrolase activity; P:cellular process; P:catabolic process	(3.5) Acting on carbon-nitrogen bonds, other than peptide bonds	no IPS match
Quercus_contig_10600	transcription elongation regulator 1-like	PREDICTED: alpha-soluble NSF attachment protein [Vitis vinifera]	-		no IPS match
Quercus_contig_10604	PREDICTED: uncharacterized protein LOC100854009	hypothetical protein PRUPE_ppa006698mg [Prunus persica]	F:hydrolase activity; C:cell wall	-	no IPS match
Quercus_contig_1061	nadh dehydrogenase	hypothetical protein CICLE_v10015386mg [Citrus clementina]	-		no IPS match
Quercus_contig_10612	PREDICTED: uncharacterized protein DDB_G0273453/DDB_G0273565-like	Chromatin remodeling complex subunit isoform 1 [Theobroma cacao]	-		no IPS match
Quercus_contig_10617	---NA---	unnamed protein product [Vitis vinifera]	-		no IPS match
Quercus_contig_10622	cytochrome P450, putative	hypothetical protein PRUPE_ppa019000mg [Prunus persica]	F:catalytic activity; F:binding	-	IPR001128 (PFAM); PTHR24296 (PANTHER), PTHR24296:SF0 (PANTHER)
Quercus_contig_10624	actin related protein isoform 1	PREDICTED: auxin response factor 4-like [Vitis vinifera]	-		no IPS match
Quercus_contig_10626	Uncharacterized protein isoform 1	predicted protein [Populus trichocarpa]	-		PTHR31115 (PANTHER)
Quercus_contig_10634	unnamed protein product	Uncharacterized protein isoform 4 [Theobroma cacao]	-		IPR012908 (PFAM); PTHR15495 (PANTHER), PTHR15495:SF7 (PANTHER)
Quercus_contig_10638	PREDICTED: uncharacterized protein At5g41620-like	P-glycoprotein 9 isoform 1 [Theobroma cacao]	-		PTHR31071 (PANTHER)
Quercus_contig_1064	photosystem ii reaction center psb29 protein	hypothetical protein CICLE_v10019386mg [Citrus clementina]	-		IPR017499 (PFAM); SignalP-NN(euk) (SIGNALP), tmhmm (TMHMM)
Quercus_contig_10640	predicted protein	protein with unknown function [Ricinus communis]	-		IPR019587 (PFAM)
Quercus_contig_10644	hypothetical protein POPTR_0003s14540g	hypothetical protein PRUPE_ppa007663mg [Prunus persica]	-		IPR004813 (PFAM); PTHR22601 (PANTHER)
Quercus_contig_10646	predicted protein	hypothetical protein CICLE_v10020430mg [Citrus clementina]	-		no IPS match
Quercus_contig_10647	PREDICTED: uncharacterized protein LOC100802549	predicted protein [Populus trichocarpa]	-		no IPS match
Quercus_contig_10649	hypothetical protein CICLE_v10008750mg	PREDICTED: cytochrome P450 76C4-like [Vitis vinifera]	-		IPR001623 (PRINTS); IPR015399 (PFAM); PTHR24077 (PANTHER), PTHR24077:SF1 (PANTHER)
Quercus_contig_1065	subtilisin-like protease-like	PREDICTED: uncharacterized protein LOC100262951 [Vitis vinifera]	-		IPR015500 (PANTHER); PTHR10795:SF17 (PANTHER)
Quercus_contig_10659	eukaryotic translation initiation factor 3 subunit d-like	predicted protein [Populus trichocarpa]	C:cytoplasm; P:translation; P:cellular component organization; F:translation factor activity, nucleic acid binding	-	IPR007783 (PANTHER)
Quercus_contig_10661	coatomer subunit delta-like	not available	-		IPR008968 (PFAM); IPR027059 (PANTHER); PTHR10121:SF0 (PANTHER)
Quercus_contig_10662	hypothetical protein CICLE_v10030476mg	profilin [Quercus suber]	-		IPR003440 (PFAM); IPR026899 (PFAM); IPR026953 (PTHR12741:PANTHER); PTHR12741 (PANTHER)
Quercus_contig_10663	hypothetical protein POPTR_0011s15120g	PREDICTED: uncharacterized protein LOC101213956 [Cucumis sativus]	-		IPR002085 (PANTHER); IPR013149 (PFAM); IPR013154 (PFAM); IPR020843 (SMART); PTHR11695:SF261 (PANTHER)
Quercus_contig_10665	hypothetical protein VITISV_035590	PREDICTED: phospholipid-transporting ATPase 3-like [Cucumis sativus]	-		no IPS match
Quercus_contig_1067	PREDICTED: uncharacterized protein LOC100248159	hypothetical protein CICLE_v10007328mg [Citrus clementina]	-		no IPS match
Quercus_contig_10674	plasma intrinsic protein 1 3	Mitochondrial 28S ribosomal protein S29-related [Theobroma cacao]	P:transport; C:membrane; F:transporter activity	-	IPR000425 (PRINTS); PTHR19139:SF56 (PANTHER)
Quercus_contig_10675	vascular plant one zinc finger protein isoform 1	Tetratricopeptide repeat-like superfamily protein, putative isoform 1 [Theobroma cacao]	-		no IPS match
Quercus_contig_10678	major facilitator superfamily protein	Recovery protein 3 isoform 1 [Theobroma cacao]	-		IPR000109 (PANTHER); PTHR11654:SF37 (PANTHER)
Quercus_contig_10679	amino acid dehydrogenase family protein isoform 1	unnamed protein product [Vitis vinifera]	-		no IPS match
Quercus_contig_1068	26s proteasome non-atpase regulatory subunit 4-like	hypothetical protein 29 [Hevea brasiliensis]	P:protein metabolic process; P:catabolic process; P:cellular process; C:intracellular	-	IPR002035 (G3DSA:3.40.50.GENE3D); IPR003903 (PFAM); IPR027040 (PANTHER); PTHR10223:SF0 (PANTHER), PF13519 (PFAM), SSF53300 (SUPERFAMILY)
Quercus_contig_10686	hypothetical protein PRUPE_ppa003432mg	PREDICTED: phosphomethylpyrimidine synthase [Vitis vinifera]	-		IPR005746 (PRINTS); IPR012336 (PROFILE); IPR013766 (PFAM); PTHR18929 (PANTHER), PTHR18929:SF32 (PANTHER), PF13848 (PFAM)
Quercus_contig_10691	hypothetical protein PRUPE_ppa010024mg	hypothetical protein POPTR_0008s16050g [Populus trichocarpa]	-		IPR008913 (PFAM); IPR017921 (PROFILE); PTHR21319 (PANTHER)
Quercus_contig_10694	2-oxoglutarate and fe -dependent oxygenase superfamily protein isoform 2	hypothetical protein PRUPE_ppa000051mg [Prunus persica]	-		no IPS match
Quercus_contig_10695	hypothetical protein EUTSA_v10028274mg	not available	-		no IPS match
Quercus_contig_10696	auxin-binding protein abp19	PREDICTED: structural maintenance of chromosomes protein 6-like [Vitis vinifera]	-		IPR001929 (PRINTS); IPR006045 (PFAM); PTHR31238 (PANTHER)
Quercus_contig_10698	rehd high-affinity nitrate transporter	PREDICTED: DNA-directed RNA polymerase 3, chloroplastic-like [Fragaria vesca subsp. vesca]	P:transport; P:cellular process; C:membrane	-	IPR011701 (PFAM); IPR020846 (PROFILE); PTHR24003 (PANTHER), PTHR24003:SF321 (PANTHER)
Quercus_contig_1070	inactive poly	hypothetical protein PRUPE_ppa000222mg [Prunus persica]	-		PTHR32263 (PANTHER), PTHR32263:SF0 (PANTHER)
Quercus_contig_10706	PREDICTED: uncharacterized protein LOC101489043	predicted protein [Populus trichocarpa]	-		no IPS match
Quercus_contig_1071	prohibitin 3 isoform 1	hypothetical protein PRUPE_ppa003229mg [Prunus persica]	-		IPR000163 (PRINTS); IPR001107 (PFAM); SignalP-NN(euk) (SIGNALP), SSF117892 (SUPERFAMILY)
Quercus_contig_10712	hypothetical protein CICLE_v10003309mg, partial	PREDICTED: uncharacterized protein LOC101218389 [Cucumis sativus]	-		PTHR24636 (PANTHER), PTHR24636:SF2 (PANTHER)
Quercus_contig_10715	histone deacetylase 15-like	unnamed protein product [Vitis vinifera]	-		IPR000286 (PRINTS); IPR023801 (PFAM); PTHR10625:SF22 (PANTHER)
Quercus_contig_10725	hypothetical protein PRUPE_ppa000887mg	PREDICTED: F-box/LRR-repeat protein 14 [Vitis vinifera]	-		no IPS match
Quercus_contig_10726	predicted protein	S-adenosyl-L-methionine-dependent methyltransferases superfamily protein isoform 1 [Theobroma cacao]	P:nucleobase-containing compound metabolic process; F:binding	-	IPR001537 (PFAM); PTHR12029 (PANTHER), PTHR12029:SF31 (PANTHER)
Quercus_contig_10727	hypothetical protein PRUPE_ppa007389mg	PREDICTED: endoglucanase 24 [Vitis vinifera]	-		IPR001356 (PFAM); PTHR31979 (PANTHER)
Quercus_contig_10728	cell wall-associated partial	hypothetical protein PRUPE_ppa010119mg [Prunus persica]	F:hydrolase activity		no IPS match
Quercus_contig_10737	hypothetical protein CICLE_v10028346mg	hypothetical protein CICLE_v10025641mg [Citrus clementina]	-		IPR001128 (PRINTS); IPR002401 (PRINTS); PTHR24286 (PANTHER), PTHR24286:SF10 (PANTHER)
Quercus_contig_10745	hypothetical protein CICLE_v10021162mg	hypothetical protein PRUPE_ppb022557mg, partial [Prunus persica]	-		IPR006148 (PFAM); PTHR11054 (PANTHER)
Quercus_contig_10749	major facilitator superfamily protein isoform 1	F-box and wd40 domain protein, putative [Ricinus communis]	-		IPR000109 (PANTHER); PTHR11654:SF57 (PANTHER)
Quercus_contig_10755	PREDICTED: uncharacterized protein LOC101307075	Uncharacterized protein TCM_016489 [Theobroma cacao]	-		IPR001841 (SMART); PTHR12313 (PANTHER), PF13923 (PFAM)
Quercus_contig_1076	hypothetical protein PRUPE_ppa000395mg	PREDICTED: peptidyl-tRNA hydrolase 2, mitochondrial-like [Cucumis sativus]	-		IPR004871 (PFAM); IPR015943 (G3DSA:2.130.10.GENE3D); IPR017986 (SUPERFAMILY); PTHR10644 (PANTHER), PTHR10644:SF1 (PANTHER), PF10433 (PFAM)
Quercus_contig_10762	hypothetical protein CICLE_v10020473mg	conserved hypothetical protein [Ricinus communis]	-		IPR002893 (PFAM); PTHR10804 (PANTHER), PTHR10804:SF13 (PANTHER)
Quercus_contig_10764	hypothetical protein PRUPE_ppa001030mg	hypothetical protein PRUPE_ppa006014mg [Prunus persica]	-		no IPS match
Quercus_contig_10765	hypothetical protein SORBIDRAFT_05g005061	kinase, putative [Ricinus communis]	-		IPR000477 (PFAM); PTHR19446 (PANTHER)
Quercus_contig_10769	lrr and nb-arc domains-containing disease resistance	hypothetical protein CICLE_v10008583mg [Citrus clementina]	-		no IPS match
Quercus_contig_1077	hypothetical protein CICLE_v10008855mg	Pyruvate dehydrogenase kinase isoform 1 [Theobroma cacao]	-		IPR001611 (PFAM); IPR003591 (SMART); IPR025875 (PFAM); PR00019 (PRINTS), G3DSA:3.80.10.10 (GENE3D), PTHR10588 (PANTHER), PF13516 (PFAM), PF13855 (PFAM), SM00365 (SMART), SSF52058 (SUPERFAMILY)
Quercus_contig_10771	phd f-box containing	Multidrug resistance protein ABC transporter family isoform 1 [Theobroma cacao]	F:protein binding; F:binding;	-	IPR001965 (SMART); IPR019787 (PFAM); IPR021998 (PTHR12321:PANTHER); PTHR12321 (PANTHER)
Quercus_contig_10773	PREDICTED: uncharacterized protein At3g17950-like	unnamed protein product [Vitis vinifera]	-		no IPS match
Quercus_contig_10776	phosphoenolpyruvate carboxylase-related kinase 2	hypothetical protein PRUPE_ppa001913mg [Prunus persica]	-		IPR000719 (PFAM); IPR002290 (SMART); IPR020635 (SMART); PTHR24349 (PANTHER)
Quercus_contig_10778	hypothetical protein PRUPE_ppa002624mg	Nucleotide-diphospho-sugar transferases superfamily protein [Theobroma cacao]	-		no IPS match
Quercus_contig_1078	protein kiaa0664 homolog	unnamed protein product [Vitis vinifera]	C:cytosol	-	IPR011990 (G3DSA:1.25.40.GENE3D); IPR013026 (PROFILE); IPR019734 (SMART); PTHR12601 (PANTHER), PTHR12601:SF6 (PANTHER), PF12807 (PFAM), PF13424 (PFAM), SSF48452 (SUPERFAMILY)
Quercus_contig_10781	hypothetical protein PRUPE_ppa008077mg	hypothetical protein CICLE_v10010243mg, partial [Citrus clementina]	-		no IPS match
Quercus_contig_1079	papain family cysteine protease	hypothetical protein PRUPE_ppa005791mg [Prunus persica]	-		IPR000169 (PROSITE); IPR000668 (PRINTS); IPR013128 (PANTHER); IPR013201 (PFAM); IPR025660 (PROSITE); IPR025661 (PROSITE); G3DSA:3.90.70.10 (GENE3D), PTHR12411:SF42 (PANTHER), SignalP-NN(euk) (SIGNALP), SSF54001 (SUPERFAMILY)
Quercus_contig_10792	cyclic nucleotide gated channel 5 isoform 1	hypothetical protein CICLE_v10011818mg [Citrus clementina]	-		no IPS match
Quercus_contig_10793	PREDICTED: uncharacterized protein LOC101498248 isoform X1	hypothetical protein PRUPE_ppa001587mg [Prunus persica]	-		IPR003323 (PFAM); PTHR12419 (PANTHER), PTHR12419:SF0 (PANTHER)
Quercus_contig_10798	hypothetical protein CICLE_v10022024mg	ARM repeat superfamily protein isoform 1 [Theobroma cacao]	-		IPR002068 (PFAM); PTHR11527 (PANTHER), PTHR11527:SF18 (PANTHER)
Quercus_contig_10804	delta -sterol reductase-like	unnamed protein product [Vitis vinifera]	-		IPR001171 (PFAM); PTHR21257 (PANTHER), PTHR21257:SF7 (PANTHER)
Quercus_contig_10807	unnamed protein product	hypothetical protein EUTSA_v10008970mg [Eutrema salsugineum]	-		IPR003591 (SMART); PTHR24420 (PANTHER), PF13516 (PFAM), PF13855 (PFAM)
Quercus_contig_1081	actin, putative	not available	C:cytoskeleton; C:cytoplasm; F:nucleotide binding	-	IPR004000 (PRINTS); IPR004001 (PROSITE); IPR020902 (PROSITE); G3DSA:3.30.420.40 (GENE3D), G3DSA:3.90.640.10 (GENE3D), PTHR11937:SF78 (PANTHER), SSF53067 (SUPERFAMILY)
Quercus_contig_10810	anthranilate synthase component ii-like	Mitochondria isoform 1 [Theobroma cacao]	-		IPR017926 (PFAM); PR00096 (PRINTS), PR00097 (PRINTS), PR00099 (PRINTS), PTHR11922 (PANTHER), PTHR11922:SF7 (PANTHER)
Quercus_contig_10813	hypothetical protein PRUPE_ppa003449mg	cytochrome oxidase subunit 1-2 [Daucus carota]	-		IPR003690 (PFAM); PTHR31821 (PANTHER), PTHR31821:SF0 (PANTHER)
Quercus_contig_10815	hypothetical protein PRUPE_ppa013479mg	RP non-ATPase subunit 8A [Theobroma cacao]	-		IPR008504 (PANTHER); PTHR20994:SF0 (PANTHER), PF07019 (PFAM)
Quercus_contig_10817	hypothetical protein PRUPE_ppa000982mg	hypothetical protein PRUPE_ppa021299mg, partial [Prunus persica]	-		IPR001611 (PFAM); IPR013210 (PFAM); PTHR24420 (PANTHER), PTHR24420:SF231 (PANTHER)
Quercus_contig_10818	2-c-methyl-d-erythritol 4-phosphate chloroplastic	mgatp-energized glutathione s-conjugate pump, putative [Ricinus communis]	P:lipid metabolic process; F:transferase activity; P:biosynthetic process; P:cellular process; P:metabolic process; P:response to abiotic stimulus; P:nucleobase-containing compound metabolic process; P:carbohydrate metabolic process; P:secondary metabolic process; ; P:catabolic process; C:plastid	(2.7) Transferring phosphorous-containing groups	IPR001228 (PFAM); PTHR32125 (PANTHER), PTHR32125:SF0 (PANTHER)
Quercus_contig_1082	unnamed protein product	hypothetical protein CICLE_v10007701mg [Citrus clementina]	-		no IPS match
Quercus_contig_10820	2fe-2s ferredoxin-like isoform 2	hypothetical protein PRUPE_ppa004284mg [Prunus persica]	-		IPR001041 (PFAM); IPR001055 (PRINTS); PTHR23426 (PANTHER), PTHR23426:SF1 (PANTHER)
Quercus_contig_10824	hypothetical protein PRUPE_ppa014382mg	serine/threonine-protein kinase, putative [Ricinus communis]	-		IPR010625 (PFAM); PTHR13626 (PANTHER)
Quercus_contig_10825	arid bright dna-binding domain isoform 3	hypothetical protein POPTR_0017s05810g [Populus trichocarpa]	-		IPR001606 (PFAM); PTHR22970 (PANTHER), PTHR22970:SF1 (PANTHER), SM01014 (SMART)
Quercus_contig_10826	hypothetical protein PRUPE_ppa013775mg	PREDICTED: choline-phosphate cytidylyltransferase B-like isoform 1 [Vitis vinifera]	-		IPR008832 (PANTHER); PTHR12834:SF1 (PANTHER)
Quercus_contig_10830	hypothetical protein VITISV_005691	catalytic, putative [Ricinus communis]	C:membrane	-	no IPS match
Quercus_contig_10834	probable protein phosphatase 2c 62-like isoform x2	Alpha-L-arabinofuranosidase 1 [Theobroma cacao]	-		no IPS match
Quercus_contig_10836	PREDICTED: uncharacterized protein LOC100248418	hypothetical protein PRUPE_ppa007998mg [Prunus persica]	-		no IPS match
Quercus_contig_10846	beta- -n-acetylglucosaminyltransferase family protein isoform 1	PREDICTED: auxin response factor 18-like [Vitis vinifera]	-		no IPS match
Quercus_contig_10850	transporter associated with antigen processing protein 2	carbon catabolite repressor protein, putative [Ricinus communis]	-		PTHR24221 (PANTHER), PTHR24221:SF48 (PANTHER)
Quercus_contig_10851	eukaryotic translation initiation factor 3 subunit c-like	hypothetical protein CICLE_v10011749mg [Citrus clementina]	-		IPR008905 (PFAM); PTHR13937 (PANTHER)
Quercus_contig_10853	hypothetical protein PRUPE_ppa008112mg	hypothetical protein POPTR_0003s08800g [Populus trichocarpa]	-		PTHR31218 (PANTHER)
Quercus_contig_10854	PREDICTED: uncharacterized protein LOC101308247	Eukaryotic release factor 1-3 [Theobroma cacao]	-		no IPS match
Quercus_contig_10856	2-c-methyl-d-erythritol -cyclodiphosphate chloroplastic-like	hypothetical protein PRUPE_ppa003548mg [Prunus persica]	-		no IPS match
Quercus_contig_1086	hypothetical protein POPTR_0011s15230g	Uncharacterized protein TCM_042776 [Theobroma cacao]	-		IPR003441 (PFAM); PTHR31989 (PANTHER), PTHR31989:SF0 (PANTHER), tmhmm (TMHMM)
Quercus_contig_10860	histidine--trna ligase-like	hypothetical protein PRUPE_ppa000548mg [Prunus persica]	-		no IPS match
Quercus_contig_10861	isoform 1	PREDICTED: protein DEHYDRATION-INDUCED 19 homolog 3-like [Vitis vinifera]	-		no IPS match
Quercus_contig_10862	predicted protein	PREDICTED: uncharacterized protein LOC100817717 [Glycine max]	F:molecular_function; P:biological_process		IPR009880 (PFAM); IPR015202 (PFAM); PTHR32208 (PANTHER), PTHR32208:SF0 (PANTHER)
Quercus_contig_1087	hypothetical protein CICLE_v10019250mg	LRR and NB-ARC domains-containing disease resistance protein, putative [Theobroma cacao]	-		IPR001806 (PRINTS); IPR003578 (SMART); IPR003579 (SMART); IPR013566 (PFAM); IPR013567 (PFAM); IPR013684 (PFAM); IPR020860 (PROFILE); IPR021181 (PIR); IPR027417 (SUPERFAMILY); G3DSA:3.40.50.300 (GENE3D), PTHR24072 (PANTHER), PTHR24072:SF73 (PANTHER), tmhmm (TMHMM), SSF47473 (SUPERFAMILY)
Quercus_contig_10871	hypothetical protein PRUPE_ppa005016mg	PREDICTED: bifunctional glutamate/proline--tRNA ligase-like, partial [Cucumis sativus]	-		no IPS match
Quercus_contig_10872	PREDICTED: uncharacterized protein LOC100795907	PREDICTED: uncharacterized protein LOC100263058 [Vitis vinifera]	F:nucleic acid binding; F:nucleotide binding	-	no IPS match
Quercus_contig_10873	cytochrome c oxidase assembly protein cox15-like	PREDICTED: uncharacterized protein LOC100266835 [Vitis vinifera]	-		IPR003780 (PFAM); PTHR23289 (PANTHER)
Quercus_contig_10877	hypothetical protein PRUPE_ppa002830mg	20S proteasome alpha subunit C1 isoform 1 [Theobroma cacao]	-		no IPS match
Quercus_contig_10878	chaperone protein dnaj 13	hypothetical protein CICLE_v10028754mg [Citrus clementina]	P:protein metabolic process; P:cellular process; P:response to abiotic stimulus; F:protein binding; C:plastid; P:reproduction; P:post-embryonic development	-	IPR001623 (PRINTS); IPR024586 (PFAM); PTHR24078 (PANTHER), PTHR24078:SF6 (PANTHER)
Quercus_contig_10881	cop9 signalosome subunit 6a	2-oxoglutarate dehydrogenase, E1 component isoform 7 [Theobroma cacao]	-		no IPS match
Quercus_contig_10883	hypothetical protein VITISV_004914	Transducin family protein / WD-40 repeat family protein isoform 1 [Theobroma cacao]	-		no IPS match
Quercus_contig_10888	hypothetical protein CICLE_v10009277mg	BTB/POZ domain-containing protein isoform 1 [Theobroma cacao]	-		IPR003358 (PFAM); IPR025763 (PROFILE); PTHR23417 (PANTHER), PTHR23417:SF1 (PANTHER)
Quercus_contig_1089	hypothetical protein CICLE_v10014737mg	hypothetical protein PRUPE_ppa003092mg [Prunus persica]	-		IPR001117 (PFAM); IPR008972 (G3DSA:2.60.40.GENE3D); IPR011707 (PFAM); PTHR11709 (PANTHER), PTHR11709:SF2 (PANTHER)
Quercus_contig_10890	protein ndr1-like	PREDICTED: replication factor C subunit 2-like [Cicer arietinum]	-		IPR004864 (PFAM); PTHR31234 (PANTHER), PTHR31234:SF0 (PANTHER)
Quercus_contig_10891	unknown	hypothetical protein PRUPE_ppa003433mg [Prunus persica]	F:hydrolase activity; P:protein metabolic process; P:cellular process; C:membrane; C:endoplasmic reticulum	-	IPR009582 (PFAM); PTHR13085 (PANTHER), PTHR13085:SF0 (PANTHER)
Quercus_contig_17487	unnamed protein product	hypothetical protein PRUPE_ppa000242mg [Prunus persica]	-		no IPS match
Quercus_contig_1749	arm repeat superfamily isoform 1	hypothetical protein PRUPE_ppa009738mg [Prunus persica]	-		IPR011989 (G3DSA:1.25.10.GENE3D); IPR013918 (PFAM); IPR016024 (SUPERFAMILY); PTHR19316 (PANTHER), PTHR19316:SF11 (PANTHER), SignalP-NN(euk) (SIGNALP), tmhmm (TMHMM)
Quercus_contig_17495	conserved hypothetical protein	hypothetical protein PRUPE_ppa000591mg [Prunus persica]	-		no IPS match
Quercus_contig_17496	chromatin regulatory protein	unknown [Lotus japonicus]	P:cellular protein modification process; F:binding; F:nucleotide binding; C:mitochondrion; F:hydrolase activity	-	IPR003000 (PANTHER); IPR026590 (PROFILE)
Quercus_contig_175	acetyl- carboxylase 1 isoform 1	hypothetical protein CICLE_v10031028mg [Citrus clementina]	-		IPR000089 (PFAM); IPR001882 (PROSITE); IPR005479 (PFAM); IPR005481 (PFAM); IPR005482 (PFAM); IPR011053 (SUPERFAMILY); IPR011054 (SUPERFAMILY); IPR011761 (PROFILE); IPR011764 (PROFILE); IPR013537 (PFAM); IPR013815 (G3DSA:3.30.1490.GENE3D); IPR013816 (G3DSA:3.30.470.GENE3D); IPR016185 (G3DSA:3.40.50.GENE3D); G3DSA:2.40.50.100 (GENE3D), PTHR18866 (PANTHER), PTHR18866:SF40 (PANTHER), SSF56059 (SUPERF…
Quercus_contig_1750	nadh-plastoquinone oxidoreductase subunit 4	RNA polymerase II C-terminal domain phosphatase-like 3, putative [Theobroma cacao]	F:binding; F:catalytic activity; C:membrane; P:generation of precursor metabolites and energy; C:plastid; C:thylakoid	(1.6) Acting on NADH or NADPH	IPR001750 (PFAM); IPR003918 (PRINTS); IPR010227 (TIGRFAMs); PTHR22773 (PANTHER), PTHR22773:SF61 (PANTHER), SignalP-NN(euk) (SIGNALP), tmhmm (TMHMM)
Quercus_contig_17502	cxe carboxylesterase	DNA binding protein WRKY2 [Vitis vinifera]	F:hydrolase activity; P:metabolic process	(3.1) Acting on ester bonds	IPR013094 (PFAM); PTHR23024 (PANTHER), PTHR23024:SF10 (PANTHER)
Quercus_contig_17503	hypothetical protein CICLE_v10005542mg	hypothetical protein CICLE_v10000348mg [Citrus clementina]	-		IPR002483 (PFAM); PTHR23041 (PANTHER), PTHR23041:SF18 (PANTHER)
Quercus_contig_1752	conserved hypothetical protein	predicted protein [Populus trichocarpa]	-		no IPS match
Quercus_contig_17523	subtilase family protein	hypothetical protein PRUPE_ppa003694mg [Prunus persica]	-		no IPS match
Quercus_contig_17524	unnamed protein product	unnamed protein product [Vitis vinifera]	F:catalytic activity	(6.3) Forming carbon-nitrogen bonds	IPR000608 (PFAM); PTHR24067 (PANTHER), PTHR24067:SF26 (PANTHER), SM00212 (SMART)
Quercus_contig_17528	conserved hypothetical protein	predicted protein [Populus trichocarpa]	-		no IPS match
Quercus_contig_17538	unknown	predicted protein [Populus trichocarpa]	F:zinc ion binding; C:intracellular		no IPS match
Quercus_contig_17539	glutathione peroxidase-like partial	unknown [Lotus japonicus]	F:catalytic activity; P:response to stress; P:metabolic process	(1.1) Acting on the CH-OH group of donors	IPR000889 (PANTHER); PTHR11592:SF0 (PANTHER)
Quercus_contig_17540	hypothetical protein PRUPE_ppa000190mg	hypothetical protein PRUPE_ppa003876mg [Prunus persica]	-		IPR001025 (PFAM); IPR001525 (PRINTS); IPR022702 (PFAM); PTHR10629:SF10 (PANTHER)
Quercus_contig_17545	hypothetical protein PRUPE_ppa017049mg	SNARE-like superfamily protein, putative [Theobroma cacao]	-		IPR001611 (PFAM); IPR021720 (PFAM); PTHR24420 (PANTHER), PTHR24420:SF91 (PANTHER)
Quercus_contig_17546	3-dehydroquinate dehydratase shikimate 5-dehydrogenase	Ribosomal protein L22p/L17e family protein [Theobroma cacao]	P:metabolic process; P:cellular process; F:catalytic activity; F:nucleotide binding	(1.1) Acting on the CH-OH group of donors; (1.1) Acting on the CH-OH group of donors; (4.2) Carbon-oxygen lyases	IPR006151 (PFAM); PTHR21089 (PANTHER), PTHR21089:SF0 (PANTHER)
Quercus_contig_17547	nac family transcription factor 5	conserved hypothetical protein [Ricinus communis]	-		no IPS match
Quercus_contig_1755	JHL18I08.3 protein	DEA(D/H)-box RNA helicase family protein isoform 1 [Theobroma cacao]	-		IPR000118 (PFAM); IPR000169 (PROSITE); IPR000668 (PRINTS); IPR013128 (PANTHER); IPR025660 (PROSITE); IPR025661 (PROSITE); G3DSA:3.90.70.10 (GENE3D), PTHR12411:SF44 (PANTHER), SSF54001 (SUPERFAMILY), SSF57277 (SUPERFAMILY)
Quercus_contig_17550	hypothetical protein PRUPE_ppa005879mg	PREDICTED: sucrose nonfermenting 4-like protein-like isoform 2 [Vitis vinifera]	-		IPR002523 (PFAM); PTHR21535 (PANTHER), PTHR21535:SF3 (PANTHER)
Quercus_contig_1756	hypothetical protein VITISV_025199	unnamed protein product [Vitis vinifera]	P:carbohydrate metabolic process; P:cellular process; P:catabolic process; P:protein metabolic process; F:catalytic activity; C:membrane; C:mitochondrion; P:response to stress; P:response to biotic stimulus; P:cellular component organization; P:generation of precursor metabolites and energy; P:biosynthetic process	(1.6) Acting on NADH or NADPH	IPR008698 (PANTHER); PTHR20900:SF0 (PANTHER)
Quercus_contig_17560	hypothetical protein PRUPE_ppa005956mg	PREDICTED: uncharacterized protein LOC101295601 [Fragaria vesca subsp. vesca]	-		no IPS match
Quercus_contig_17565	outer envelope pore protein chloroplastic-like	Uroporphyrinogen decarboxylase [Theobroma cacao]	-		no IPS match
Quercus_contig_1757	unnamed protein product	FK506-binding protein, putative isoform 1 [Theobroma cacao]	-		IPR019587 (PFAM); IPR023393 (G3DSA:3.30.530.GENE3D); PTHR31213 (PANTHER), PTHR31213:SF0 (PANTHER), SSF55961 (SUPERFAMILY)
Quercus_contig_17571	arginine methyltransferase 4b isoform 2	PREDICTED: protein NLP6-like [Glycine max]	-		IPR025799 (PANTHER); PTHR11006:SF10 (PANTHER)
Quercus_contig_17572	gtp cyclohydrolase	hypothetical protein PRUPE_ppa005662mg [Prunus persica]	F:hydrolase activity; P:biosynthetic process; P:cellular process; F:catalytic activity	(3.5) Acting on carbon-nitrogen bonds, other than peptide bonds; (4.1) Carbon-carbon lyases	IPR000422 (PFAM); IPR000926 (PFAM); PTHR21327 (PANTHER), PTHR21327:SF1 (PANTHER)
Quercus_contig_17574	single hybrid motif superfamily protein isoform 1	not available	-		IPR000089 (PFAM); PTHR18866 (PANTHER), PTHR18866:SF48 (PANTHER)
Quercus_contig_17575	hypothetical protein CICLE_v10011229mg	hypothetical protein VITISV_003846 [Vitis vinifera]	-		IPR019378 (PFAM); PTHR31741 (PANTHER), PTHR31741:SF0 (PANTHER)
Quercus_contig_17581	brassinosteroid insensitive 1-associated receptor kinase 1	ubiquinol-cytochrome C reductase iron-sulfur subunit, putative [Ricinus communis]	F:kinase activity; F:receptor activity; P:cellular protein modification process; F:nucleotide binding; F:catalytic activity; C:membrane; P:metabolic process	(2.7) Transferring phosphorous-containing groups; (1.3) Acting on the CH-CH group of donors; (2.7) Transferring phosphorous-containing groups	IPR000719 (PFAM); IPR002290 (SMART); IPR020635 (SMART); PTHR24420 (PANTHER), PTHR24420:SF92 (PANTHER)
Quercus_contig_17583	thioesterase superfamily protein isoform 1	conserved hypothetical protein [Ricinus communis]	-		IPR013114 (PFAM); PTHR30272 (PANTHER), PTHR30272:SF0 (PANTHER)
Quercus_contig_1759	unnamed protein product	PREDICTED: SWI/SNF-related matrix-associated actin-dependent regulator of chromatin subfamily A containing DEAD/H box 1B-like [Cucumis sativus]	-		IPR001360 (PANTHER); IPR013781 (G3DSA:3.20.20.GENE3D); IPR017853 (SUPERFAMILY)
Quercus_contig_17590	ethylene-responsive transcription factor erf024-like	Amidase [Theobroma cacao]		-	IPR001471 (PFAM); PTHR31985 (PANTHER)
Quercus_contig_17591	hypothetical protein PRUPE_ppa008445mg	glutathione peroxidase [Ziziphus jujuba]	-		IPR010604 (PFAM)
Quercus_contig_17604	hypothetical protein PRUPE_ppa017666mg, partial	hypothetical protein VITISV_009130 [Vitis vinifera]	-		IPR002110 (SMART); IPR020683 (PFAM); IPR027001 (PANTHER); IPR027002 (PTHR24177:PANTHER)
Quercus_contig_17605	purin 7 isoform 1	hypothetical protein CICLE_v10011571mg [Citrus clementina]	-		no IPS match
Quercus_contig_17607	hypothetical protein PRUPE_ppa004557mg	PREDICTED: histone-lysine N-methyltransferase EZA1-like [Vitis vinifera]	-		IPR002885 (PFAM); PTHR24015 (PANTHER), PTHR24015:SF0 (PANTHER)
Quercus_contig_17614	udp-glycosyltransferase 71c4-like	Dynamin-related protein 3A isoform 1 [Theobroma cacao]	-		IPR002213 (PANTHER); PTHR11926:SF15 (PANTHER)
Quercus_contig_17618	pseudo-response regulator 5	Lung seven transmembrane receptor family protein isoform 1 [Theobroma cacao]	P:signal transduction; ; F:transcription regulator activity; F:signal transducer activity	-	no IPS match
Quercus_contig_17620	PAE	PREDICTED: probable replication factor C subunit 3 [Vitis vinifera]	-		IPR004963 (PANTHER); PTHR21562:SF1 (PANTHER)
Quercus_contig_17623	---NA---	predicted protein [Populus trichocarpa]	-		IPR010903 (PFAM)
Quercus_contig_17626	hypothetical protein POPTR_0010s19790g	P-loop containing nucleoside triphosphate hydrolases superfamily protein isoform 1 [Theobroma cacao]	P:biosynthetic process; P:cellular process; F:catalytic activity; P:response to external stimulus; P:response to stress; P:response to biotic stimulus; P:response to endogenous stimulus;	(4.1) Carbon-carbon lyases	no IPS match
Quercus_contig_17636	hypothetical protein PRUPE_ppa005484mg	hypothetical protein PRUPE_ppa017298mg, partial [Prunus persica]	-		IPR000620 (PFAM); PTHR30375 (PANTHER)
Quercus_contig_17646	hypothetical protein PRUPE_ppa005357mg	Oxidoreductase, putative [Theobroma cacao]	-		IPR013094 (PFAM); PTHR11559 (PANTHER), PTHR11559:SF57 (PANTHER)
Quercus_contig_17650	hypothetical protein PRUPE_ppa012185mg	40S ribosomal protein S11 [Arabidopsis lyrata subsp. lyrata]	-		no IPS match
Quercus_contig_17666	PREDICTED: uncharacterized protein LOC100254610	hypothetical protein PRUPE_ppa002976mg [Prunus persica]	F:molecular_function; P:biological_process; C:cellular_component		IPR010733 (PFAM)
Quercus_contig_1767	sugar transport protein 7-like	unknown [Populus trichocarpa]	F:transporter activity; C:membrane; P:transport; P:cellular process	-	IPR003663 (PRINTS); IPR005828 (PFAM); IPR005829 (PROSITE); IPR016196 (SUPERFAMILY); IPR020846 (PROFILE); G3DSA:1.20.1250.20 (GENE3D), PTHR24063 (PANTHER), PTHR24063:SF72 (PANTHER), SignalP-NN(euk) (SIGNALP), tmhmm (TMHMM)
Quercus_contig_17679	glutaredoxin-1, grx1, putative	PREDICTED: pescadillo homolog [Vitis vinifera]	P:cellular homeostasis; F:molecular_function; F:catalytic activity	-	no IPS match
Quercus_contig_1768	hypothetical protein ARALYDRAFT_327595	PREDICTED: mitochondrial nicotinamide adenine dinucleotide transporter 1 isoform 1 [Vitis vinifera]	P:transport; P:cellular process; C:plasma membrane; F:transporter activity; C:membrane	-	IPR003663 (PRINTS); IPR005828 (PFAM); IPR005829 (PROSITE); IPR016196 (SUPERFAMILY); IPR020846 (PROFILE); G3DSA:1.20.1250.20 (GENE3D), PTHR24063 (PANTHER), PTHR24063:SF72 (PANTHER), SignalP-NN(euk) (SIGNALP), tmhmm (TMHMM)
Quercus_contig_1769	hypothetical protein CICLE_v10015991mg	PREDICTED: zinc finger CCCH domain-containing protein 1-like [Fragaria vesca subsp. vesca]	-		IPR008507 (PFAM); PTHR31343 (PANTHER), PTHR31343:SF0 (PANTHER)
Quercus_contig_17694	hypothetical protein PRUPE_ppa008061mg	NagB/RpiA/CoA transferase-like superfamily protein isoform 1 [Theobroma cacao]	-		IPR004142 (PANTHER); IPR015511 (PTHR11034:PANTHER)
Quercus_contig_17700	hypothetical protein PRUPE_ppa001671mg	GRAS family transcription factor [Theobroma cacao]	-		IPR000719 (PFAM); IPR002290 (SMART); IPR020635 (SMART); PTHR24420 (PANTHER), PTHR24420:SF243 (PANTHER)
Quercus_contig_17702	hypothetical protein CICLE_v10019543mg	alpha-tubulin [Prunus dulcis]	-		IPR010658 (PFAM); IPR011701 (PFAM); IPR020846 (PROFILE); PTHR21576 (PANTHER)
Quercus_contig_17706	hypothetical protein PRUPE_ppa003106mg	unnamed protein product [Vitis vinifera]	-		no IPS match
Quercus_contig_17714	hypothetical protein POPTR_0005s27360g	ARM repeat superfamily protein, putative [Theobroma cacao]	-		IPR001487 (PRINTS); PTHR22881 (PANTHER), PTHR22881:SF3 (PANTHER)
Quercus_contig_1772	hypothetical protein PRUPE_ppa000434mg	hypothetical protein PRUPE_ppa005999mg [Prunus persica]	-		IPR000719 (PFAM); IPR002290 (SMART); IPR008271 (PROSITE); IPR011009 (SUPERFAMILY); IPR020635 (SMART); G3DSA:1.10.510.10 (GENE3D), G3DSA:3.30.200.20 (GENE3D), PTHR24058 (PANTHER), PTHR24058:SF23 (PANTHER)
Quercus_contig_17722	hypothetical protein PRUPE_ppa002507mg	PREDICTED: uncharacterized protein LOC100258188 [Vitis vinifera]	-		IPR002293 (PANTHER); IPR015606 (PTHR11785:PANTHER); PF13906 (PFAM)
Quercus_contig_17723	purple acid phosphatase 27	Diphthamide synthesis DPH2 family protein [Theobroma cacao]	-		IPR004843 (PFAM); IPR025733 (PFAM); PTHR22953 (PANTHER), PTHR22953:SF0 (PANTHER)
Quercus_contig_17725	hypothetical protein PRUPE_ppa008888mg	unnamed protein product [Vitis vinifera]	-		IPR000535 (PFAM); PTHR10809 (PANTHER), PTHR10809:SF6 (PANTHER)
Quercus_contig_17727	hypothetical protein CICLE_v10032104mg	DIV1A protein [Theobroma cacao]	-		IPR005522 (PANTHER)
Quercus_contig_17728	hypothetical protein PRUPE_ppa005963mg	hypothetical protein PRUPE_ppa000206mg [Prunus persica]	-		IPR009737 (PFAM); PTHR31902 (PANTHER)
Quercus_contig_1773	GTL1	hypothetical protein VITISV_033029 [Vitis vinifera]	F:chromatin binding		IPR017877 (PROFILE); PTHR31188 (PANTHER), PF13837 (PFAM)
Quercus_contig_17731	hypothetical protein PRUPE_ppa004606mg	PREDICTED: BTB/POZ domain-containing protein At5g41330-like [Vitis vinifera]	-		IPR001128 (PRINTS); IPR002401 (PRINTS); PTHR24298 (PANTHER), PTHR24298:SF0 (PANTHER)
Quercus_contig_17732	dnaj heat shock n-terminal domain-containing protein	Ycf68 [Medicago truncatula]	-		IPR001623 (PRINTS); PTHR24076 (PANTHER), PTHR24076:SF0 (PANTHER)
Quercus_contig_17745	ribosomal protein s5 elongation factor g iii v family protein	NHL domain-containing protein isoform 2 [Theobroma cacao]	-		IPR000640 (PFAM); PTHR23115 (PANTHER), PTHR23115:SF3 (PANTHER)
Quercus_contig_17747	agenet domain-containing protein bromo-adjacent domain-containing isoform 1	PREDICTED: transcription activator GLK1-like [Vitis vinifera]	-		no IPS match
Quercus_contig_17748	hypothetical protein PRUPE_ppa001117mg	hypothetical protein PRUPE_ppa003411mg [Prunus persica]	-		IPR003128 (PFAM); IPR007122 (PRINTS); IPR007123 (PFAM); PTHR11977:SF9 (PANTHER)
Quercus_contig_17749	rab gtpase a1f	hypothetical protein CICLE_v10033538mg [Citrus clementina]	-		IPR001806 (PRINTS); IPR002041 (SMART); IPR003578 (SMART); IPR003579 (SMART); IPR020849 (SMART); PTHR24073 (PANTHER), PTHR24073:SF87 (PANTHER), PS51419 (PROFILE)
Quercus_contig_17751	global transcription factor group isoform 4	putative lacasse/diphenol oxidase [Castanea mollissima]	-		IPR027353 (PROFILE); PTHR22880 (PANTHER), PTHR22880:SF31 (PANTHER)
Quercus_contig_17752	gdsl esterase lipase at5g45920-like	C2 calcium/lipid-binding and GRAM domain containing protein [Theobroma cacao]	-		no IPS match
Quercus_contig_17786	udp-glycosyltransferase superfamily protein	hypothetical protein VITISV_035652 [Vitis vinifera]	-		IPR002213 (PANTHER); PTHR11926:SF61 (PANTHER)
Quercus_contig_1779	wd repeat-containing protein 55-like	PREDICTED: uncharacterized protein LOC101309175 [Fragaria vesca subsp. vesca]	-		IPR001680 (PFAM); IPR015943 (G3DSA:2.130.10.GENE3D); IPR017986 (PROFILE); IPR019775 (PROSITE); PTHR22840 (PANTHER)
Quercus_contig_17790	hypothetical protein PRUPE_ppa012098mg	hypothetical protein CICLE_v10000289mg [Citrus clementina]	-		no IPS match
Quercus_contig_178	n-alpha-acetyltransferase auxiliary subunit-like	hypothetical protein PRUPE_ppa008230mg [Prunus persica]	-		IPR011990 (G3DSA:1.25.40.GENE3D); IPR013026 (PROFILE); IPR019734 (SMART); IPR021183 (PIR); PTHR22767 (PANTHER), PF13414 (PFAM), SSF48452 (SUPERFAMILY)
Quercus_contig_1780	heat -domain isoform 1	PREDICTED: uncharacterized protein LOC100254125 [Vitis vinifera]	-		IPR000225 (SMART); IPR000569 (SUPERFAMILY); IPR011989 (G3DSA:1.25.10.GENE3D); IPR016024 (SUPERFAMILY); PTHR11254 (PANTHER), PTHR11254:SF95 (PANTHER), tmhmm (TMHMM)
Quercus_contig_17802	---NA---	PREDICTED: cytochrome P450 71A1-like [Vitis vinifera]	-		no IPS match
Quercus_contig_17805	hypothetical protein PRUPE_ppa012704mg	hypothetical protein POPTR_0025s00430g [Populus trichocarpa]	-		no IPS match
Quercus_contig_17807	conserved hypothetical protein	hypothetical protein PRUPE_ppa007039mg [Prunus persica]	-		IPR008586 (PFAM); PTHR31972 (PANTHER), PTHR31972:SF0 (PANTHER)
Quercus_contig_1781	tetratricopeptide repeat-containing isoform 1	not available	-		IPR011990 (G3DSA:1.25.40.GENE3D); IPR013026 (PROFILE); IPR019734 (SMART); PTHR23082 (PANTHER), PF13414 (PFAM), SSF48452 (SUPERFAMILY)
Quercus_contig_17810	hypothetical protein VITISV_034797	predicted protein [Populus trichocarpa]	F:hydrolase activity; P:carbohydrate metabolic process; P:catabolic process; P:cellular process	(3.2) Glycosylases	no IPS match
Quercus_contig_17811	nac domain containing protein 35	PREDICTED: eukaryotic translation initiation factor 2D [Vitis vinifera]	-		IPR003441 (PFAM); PTHR31486 (PANTHER), PTHR31486:SF0 (PANTHER)
Quercus_contig_1782	f-box protein skip14	GroES-like zinc-binding dehydrogenase family protein isoform 1 [Theobroma cacao]	F:molecular_function; P:biological_process		IPR001810 (PROFILE); G3DSA:3.80.10.10 (GENE3D), PTHR23125 (PANTHER), PTHR23125:SF97 (PANTHER), PF12937 (PFAM), SSF52047 (SUPERFAMILY)
Quercus_contig_17837	hypothetical protein CICLE_v10020162mg	predicted protein [Populus trichocarpa]	-		IPR000743 (PFAM); IPR006626 (SMART); PTHR31339 (PANTHER), PTHR31339:SF0 (PANTHER)
Quercus_contig_17843	predicted protein	PREDICTED: uncharacterized protein LOC101508187 [Cicer arietinum]	-		IPR028015 (PFAM)
Quercus_contig_17845	major facilitator superfamily protein isoform 2	PREDICTED: 1,4-alpha-glucan-branching enzyme 3, chloroplastic/amyloplastic-like [Fragaria vesca subsp. vesca]	-		IPR011701 (PFAM); IPR020846 (PROFILE); PTHR24003 (PANTHER), PTHR24003:SF64 (PANTHER)
Quercus_contig_17846	glutathione s-transferase isoform 2	Damaged dna-binding 2, putative isoform 2 [Theobroma cacao]	F:transferase activity	-	no IPS match
Quercus_contig_1785	hypothetical protein PRUPE_ppa000253mg	hypothetical protein PRUPE_ppa007649mg [Prunus persica]	-		IPR013194 (PFAM); PTHR12346 (PANTHER), SignalP-NN(euk) (SIGNALP)
Quercus_contig_17855	cryptochrome chloroplastic mitochondrial-like	beta-galactosidase, putative [Ricinus communis]	-		IPR002081 (PRINTS); IPR005101 (PFAM); PTHR11455 (PANTHER)
Quercus_contig_17864	hypothetical protein CICLE_v10033238mg	PSI reaction center subunit III [Citrus sinensis]	-		IPR006121 (PFAM); PTHR22814 (PANTHER), PTHR22814:SF60 (PANTHER)
Quercus_contig_17865	l-aspartase-like family protein	PREDICTED: uncharacterized protein LOC100241217 [Vitis vinifera]	-		IPR000362 (PRINTS); IPR003031 (PRINTS); IPR009049 (PTHR11444:PANTHER); IPR022761 (PFAM); PTHR11444 (PANTHER), PF14698 (PFAM)
Quercus_contig_17868	sulfhydryl oxidase 2-like isoform 1	hypothetical protein CICLE_v10000970mg [Citrus clementina]	-		IPR006863 (PFAM); IPR012336 (PROFILE); IPR013766 (PFAM); IPR017905 (PROFILE); PTHR22897 (PANTHER), PTHR22897:SF3 (PANTHER)
Quercus_contig_1787	ribosome biogenesis protein nsa2 homolog	ribosomal protein L2 (mitochondrion) [Liriodendron tulipifera]	C:ribosome; F:structural molecule activity; P:nucleobase-containing compound metabolic process; P:cellular process; P:protein metabolic process; P:translation	-	IPR022309 (PFAM); PTHR12642 (PANTHER), PTHR12642:SF0 (PANTHER)
Quercus_contig_17871	hypothetical protein POPTR_0010s19310g	hypothetical protein CICLE_v10004887mg [Citrus clementina]	-		IPR001005 (PFAM); IPR017930 (PROFILE); PTHR31496 (PANTHER), PTHR31496:SF0 (PANTHER)
Quercus_contig_17872	dna repair helicase	PREDICTED: probable carboxylesterase 1 [Vitis vinifera]	F:nucleotide binding; F:hydrolase activity; F:DNA binding; F:binding; F:transferase activity	-	IPR000330 (PFAM); IPR001650 (PFAM); IPR001841 (SMART); IPR014001 (SMART); PTHR10799 (PANTHER), PTHR10799:SF247 (PANTHER), PF13920 (PFAM)
Quercus_contig_17874	hypothetical protein VITISV_019063	not available	P:biological_process; P:reproduction; P:post-embryonic development; P:response to abiotic stimulus; C:intracellular	-	no IPS match
Quercus_contig_1788	hypothetical protein PRUPE_ppa000575m1g, partial	S-locus lectin protein kinase family protein [Theobroma cacao]	-		IPR008973 (SUPERFAMILY); IPR014020 (PFAM); IPR027643 (PTHR23213:PANTHER); G3DSA:2.60.40.1110 (GENE3D), G3DSA:3.90.190.10 (GENE3D), PTHR23213 (PANTHER), SSF52799 (SUPERFAMILY)
Quercus_contig_17880	phosphofructokinase 4	ethylene signaling protein, partial [Prunus persica]	-		no IPS match
Quercus_contig_17885	---NA---	PREDICTED: uncharacterized protein LOC101213735 [Cucumis sativus]	-		no IPS match
Quercus_contig_17888	binding isoform 1	Leucine-rich receptor-like protein kinase family protein [Theobroma cacao]	-		no IPS match
Quercus_contig_17893	hypothetical protein VITISV_038357	PREDICTED: serine/threonine-protein kinase atg-1 [Vitis vinifera]	P:glycine catabolic process; P:glycine decarboxylation via glycine cleavage system; C:glycine cleavage complex		no IPS match
Quercus_contig_17896	anthranilate n-benzoyltransferase	hypothetical protein PRUPE_ppa006275mg [Prunus persica]	F:transferase activity	-	IPR003480 (PFAM); PTHR31623 (PANTHER)
Quercus_contig_17899	hypothetical protein PRUPE_ppa005982mg	PREDICTED: isoflavone reductase homolog [Glycine max]	-		IPR000120 (PANTHER); PTHR11895:SF6 (PANTHER)
Quercus_contig_179	unnamed protein product	hypothetical protein CICLE_v10015374mg [Citrus clementina]	-		IPR005995 (PIR); IPR006124 (PFAM); IPR011258 (G3DSA:3.40.1450.GENE3D); IPR017849 (G3DSA:3.40.720.GENE3D); IPR017850 (SUPERFAMILY); PTHR31637 (PANTHER)
Quercus_contig_17903	glutathione-s-transferase theta, gst, putative	unknown [Glycine max]	F:transferase activity	-	no IPS match
Quercus_contig_17908	hypothetical protein CICLE_v10005329mg	predicted protein [Hordeum vulgare subsp. vulgare]	-		IPR017877 (PROFILE); PF13837 (PFAM)
Quercus_contig_17909	formin-like protein 6-like	hypothetical protein PRUPE_ppa009599mg [Prunus persica]	-		IPR014020 (PFAM); IPR015425 (PFAM); IPR027643 (PTHR23213:PANTHER); PTHR23213 (PANTHER)
Quercus_contig_1791	gata zinc finger domain-containing protein 10	unnamed protein product [Vitis vinifera]	-		IPR025067 (PFAM); tmhmm (TMHMM)
Quercus_contig_17910	hypothetical protein VITISV_023635	PREDICTED: electron transfer flavoprotein subunit alpha, mitochondrial-like [Fragaria vesca subsp. vesca]	-		no IPS match
Quercus_contig_17928	ycf20-like protein	not available	F:molecular_function; P:nonphotochemical quenching		IPR007572 (PFAM)
Quercus_contig_17933	hypothetical protein PRUPE_ppa011920mg	hypothetical protein PRUPE_ppa006812mg [Prunus persica]	-		IPR010471 (PFAM); PTHR32254 (PANTHER)
Quercus_contig_17944	hypothetical protein CICLE_v10018699mg	Cc-nbs-lrr resistance protein, putative [Theobroma cacao]	-		IPR000767 (PRINTS); IPR002182 (PFAM); PTHR23155 (PANTHER), PTHR23155:SF37 (PANTHER)
Quercus_contig_17946	homeobox-leucine zipper protein athb-54	PREDICTED: vacuolar protein sorting-associated protein 29-like [Cucumis sativus]	-		no IPS match
Quercus_contig_17956	aldehyde dehydrogenase family 3 member f1	aquaporin PIP2;3 [Quercus petraea]	-		no IPS match
Quercus_contig_17963	hypothetical protein POPTR_0005s164501g, partial	Haloacid dehalogenase-like hydrolase superfamily protein [Theobroma cacao]	-		PTHR32484 (PANTHER), PTHR32484:SF0 (PANTHER)
Quercus_contig_17966	protein binding	hypothetical protein PRUPE_ppa002558mg [Prunus persica]	F:binding	-	IPR001965 (SMART); IPR004082 (PRINTS); PTHR21736 (PANTHER), PTHR21736:SF14 (PANTHER), PF07227 (PFAM)
Quercus_contig_17967	site-1 isoform 2	hypothetical protein PRUPE_ppa004436mg [Prunus persica]	-		IPR000209 (PFAM); IPR015500 (PRINTS); PTHR10795:SF30 (PANTHER)
Quercus_contig_17968	protein sym1-like	hypothetical protein CICLE_v10019870mg [Citrus clementina]	-		no IPS match
Quercus_contig_17974	hypothetical protein POPTR_0014s05410g	not available	-		no IPS match
Quercus_contig_17983	hypothetical protein PRUPE_ppa007601mg	hypothetical protein PRUPE_ppa006432mg [Prunus persica]	-		no IPS match
Quercus_contig_17989	disease resistance family protein lrr family	Component of oligomeric golgi complex isoform 1 [Theobroma cacao]	-		IPR001611 (PFAM); IPR003591 (SMART); IPR013210 (PFAM); PR00019 (PRINTS), PTHR24420 (PANTHER), PF13516 (PFAM), PF13855 (PFAM), SM00365 (SMART)
Quercus_contig_1799	hypothetical protein CICLE_v10000659mg	hypothetical protein CICLE_v10009264mg [Citrus clementina]	-		no IPS match
Quercus_contig_17996	protein transparent testa 12	hypothetical protein PRUPE_ppa002236mg [Prunus persica]	P:transport; P:cellular process; C:membrane; F:transporter activity	-	no IPS match
Quercus_contig_17998	hypothetical protein POPTR_0018s14680g	hypothetical protein PRUPE_ppa001240mg [Prunus persica]	-		IPR004333 (PFAM); PTHR31251 (PANTHER), PTHR31251:SF0 (PANTHER)
Quercus_contig_17999	udp-glucuronate 5-	hypothetical protein PRUPE_ppa007707m2g, partial [Prunus persica]	F:catalytic activity; P:metabolic process; P:cellular process; P:carbohydrate metabolic process; F:binding	(5.1) Racemases and epimerases	IPR001509 (PFAM); IPR008089 (PRINTS); PTHR10366 (PANTHER), PTHR10366:SF42 (PANTHER)
Quercus_contig_18	Uncharacterized protein TCM_037897	PREDICTED: peptidyl-prolyl cis-trans isomerase B-like [Glycine max]	-		no IPS match
Quercus_contig_18004	Uncharacterized protein TCM_037474	hypothetical protein PRUPE_ppa026063mg, partial [Prunus persica]	-		no IPS match
Quercus_contig_1801	hypothetical protein CICLE_v10005714mg	PREDICTED: uncharacterized protein LOC100243398 [Vitis vinifera]	-		IPR024286 (PFAM); G3DSA:3.60.20.10 (GENE3D), PTHR11772 (PANTHER), SSF56235 (SUPERFAMILY)
Quercus_contig_18015	sc35-like splicing factor 33 isoform partial	hypothetical protein CICLE_v10020832mg [Citrus clementina]	-		no IPS match
Quercus_contig_18016	hypothetical protein CICLE_v10030737mg	hypothetical protein POPTR_0006s05500g [Populus trichocarpa]	-		IPR000719 (PROFILE); IPR001245 (PFAM); IPR002290 (SMART); IPR020635 (SMART); PTHR24420 (PANTHER), PTHR24420:SF149 (PANTHER)
Quercus_contig_18018	copii coat assembly protein	hypothetical protein PRUPE_ppa001510mg [Prunus persica]	-		no IPS match
Quercus_contig_18019	comm domain-containing	Pentatricopeptide repeat-containing protein, putative isoform 1 [Theobroma cacao]	-		IPR009886 (PFAM); PTHR15663 (PANTHER), PTHR15663:SF2 (PANTHER)
Quercus_contig_1802	conserved hypothetical protein	PREDICTED: uncharacterized protein LOC100254979 isoform 1 [Vitis vinifera]	-		SignalP-NN(euk) (SIGNALP)
Quercus_contig_18027	hypothetical protein PRUPE_ppa009176mg	putative 5-enolpyruvylshikimate 3-phosphate synthase [Fagus sylvatica]	-		IPR006702 (PFAM)
Quercus_contig_1803	low quality protein: conserved oligomeric golgi complex subunit 4-like	PREDICTED: uncharacterized protein LOC100260886 isoform 2 [Vitis vinifera]	-		IPR013167 (PFAM); PTHR24016 (PANTHER), PTHR24016:SF0 (PANTHER)
Quercus_contig_18031	dead-box atp-dependent rna helicase 21-like	cystathionine gamma-synthase, putative [Ricinus communis]	-		IPR001650 (PFAM); IPR011545 (PFAM); IPR014001 (SMART); PTHR24031 (PANTHER), PTHR24031:SF23 (PANTHER)
Quercus_contig_18035	hypothetical protein PRUPE_ppa001585mg	PREDICTED: uncharacterized protein At2g40430 [Vitis vinifera]	-		PTHR12121 (PANTHER), PTHR12121:SF9 (PANTHER)
Quercus_contig_18039	aldehyde dehydrogenase family 2 member mitochondrial	PREDICTED: uncharacterized protein LOC100249661 [Vitis vinifera]	F:catalytic activity; P:metabolic process	(1.2) Acting on the aldehyde or oxo group of donors	IPR015590 (PFAM); PTHR11699 (PANTHER), PTHR11699:SF46 (PANTHER)
Quercus_contig_18045	short-chain dehydrogenase reductase 2b-like	PREDICTED: chloroplastic group IIA intron splicing facilitator CRS1, chloroplastic-like [Vitis vinifera]	-		no IPS match
Quercus_contig_18046	predicted protein	TRANSPORT INHIBITOR RESPONSE 1 protein, putative [Ricinus communis]	F:transferase activity	-	IPR002213 (PANTHER); PTHR11926:SF15 (PANTHER)
Quercus_contig_1805	hypothetical protein POPTR_0008s06900g	unknown [Glycine max]	-		IPR013093 (PFAM); IPR027417 (SUPERFAMILY); G3DSA:3.40.50.300 (GENE3D), PTHR11638 (PANTHER), PTHR11638:SF68 (PANTHER)
Quercus_contig_18076	tbc1 domain family member 13	PREDICTED: uncharacterized protein LOC100852824 [Vitis vinifera]	-		IPR000195 (PFAM); PTHR22957 (PANTHER), PTHR22957:SF27 (PANTHER)
Quercus_contig_18078	hypothetical protein VITISV_031170	MADS-box protein, partial [Betula platyphylla]	P:nucleobase-containing compound metabolic process; P:catabolic process; F:hydrolase activity; F:nucleotide binding	-	IPR000795 (PRINTS); PTHR23115 (PANTHER), PTHR23115:SF5 (PANTHER)
Quercus_contig_1809	zim-like 2	hypothetical protein PRUPE_ppa003347mg [Prunus persica]	-		IPR000679 (PFAM); IPR010399 (PFAM); IPR010402 (PFAM); IPR013088 (G3DSA:3.30.50.GENE3D); PTHR10071 (PANTHER), PTHR10071:SF128 (PANTHER), SSF57716 (SUPERFAMILY)
Quercus_contig_18090	hypothetical protein PRUPE_ppa008743mg	PREDICTED: cytoplasmic tRNA 2-thiolation protein 2 [Vitis vinifera]	-		IPR000726 (PFAM); PTHR22595 (PANTHER), PTHR22595:SF9 (PANTHER)
Quercus_contig_18091	peroxisome biogenesis protein 1	PREDICTED: uncharacterized protein LOC100266179 [Vitis vinifera]	-		IPR003593 (SMART); IPR003959 (PFAM); IPR025653 (PTHR23077:PANTHER); PTHR23077 (PANTHER)
Quercus_contig_18094	arogenate dehydratase 1 isoform 2	Pollen-specific protein C13 precursor, putative [Ricinus communis]	-		no IPS match
Quercus_contig_18095	hypothetical protein CICLE_v10021651mg	hypothetical protein PRUPE_ppa003192mg [Prunus persica]	-		no IPS match
Quercus_contig_18098	bidirectional sugar transporter sweet17-like	PREDICTED: ABC transporter B family member 20-like [Fragaria vesca subsp. vesca]	-		IPR004316 (PFAM); PTHR10791 (PANTHER), PTHR10791:SF6 (PANTHER)
Quercus_contig_18099	uncharacterized loc101209667 isoform 1	hypothetical protein CICLE_v10014755mg [Citrus clementina]	-		PTHR21454 (PANTHER), PTHR21454:SF1 (PANTHER)
Quercus_contig_1810	PREDICTED: uncharacterized protein LOC100775838	unnamed protein product [Vitis vinifera]	-		no IPS match
Quercus_contig_18101	hypothetical protein PRUPE_ppa004029mg	hypothetical protein PRUPE_ppa000238mg [Prunus persica]	-		IPR014848 (PFAM); PTHR12507 (PANTHER), PTHR12507:SF3 (PANTHER)
Quercus_contig_18104	rna-binding family	O-Glycosyl hydrolases family 17 protein, putative isoform 2, partial [Theobroma cacao]	-		IPR000504 (PFAM); PTHR24012 (PANTHER), PTHR24012:SF27 (PANTHER)
Quercus_contig_18111	hypothetical protein POPTR_0015s14610g	Serine carboxypeptidase S28 family protein [Theobroma cacao]	-		no IPS match
Quercus_contig_18112	hypothetical protein PRUPE_ppa013136mg	RNA-binding family protein isoform 3 [Theobroma cacao]	-		no IPS match
Quercus_contig_18119	hypothetical protein PRUPE_ppa006895mg	hypothetical protein CICLE_v10014357mg [Citrus clementina]	-		IPR000504 (PFAM); PTHR24012 (PANTHER), PTHR24012:SF27 (PANTHER), PF14259 (PFAM)
Quercus_contig_18123	hypothetical protein VITISV_024658	PREDICTED: callose synthase 9-like [Fragaria vesca subsp. vesca]	F:RNA binding; P:RNA-dependent DNA replication; F:RNA-directed DNA polymerase activity		IPR000477 (PFAM); PTHR19446 (PANTHER), PTHR19446:SF34 (PANTHER)
Quercus_contig_18125	two-component response regulator arr12-like	histidine kinase 2 [Betula pendula]	F:binding; P:signal transduction	-	IPR001005 (PFAM); IPR001789 (PFAM); IPR017930 (PROFILE); PTHR26402 (PANTHER), PTHR26402:SF256 (PANTHER)
Quercus_contig_18127	hypothetical protein PRUPE_ppa015585mg	hypothetical protein PRUPE_ppa011616mg [Prunus persica]	-		IPR000571 (PFAM); IPR001680 (PFAM); IPR017986 (PROFILE); IPR020472 (PRINTS); PTHR22844 (PANTHER)
Quercus_contig_18130	lrr receptor-like serine threonine-protein kinase gso2-like	hypothetical protein PRUPE_ppa007425mg [Prunus persica]	-		IPR013210 (PFAM); PTHR24420 (PANTHER), PF13855 (PFAM)
Quercus_contig_18131	interactor of constitutive active rops 1 isoform 1	unnamed protein product [Vitis vinifera]	-		no IPS match
Quercus_contig_18134	conserved hypothetical protein	PREDICTED: uncharacterized LOC101212864 [Cucumis sativus]	P:metabolic process	-	no IPS match
Quercus_contig_18140	hypothetical protein PRUPE_ppa004043mg	Galactose mutarotase-like superfamily protein isoform 1 [Theobroma cacao]	-		no IPS match
Quercus_contig_18142	PREDICTED: transportin-3-like	Heat shock protein 70 (Hsp 70) family protein [Theobroma cacao]	-		IPR013598 (PFAM); PTHR12363 (PANTHER), PTHR12363:SF17 (PANTHER)
Quercus_contig_18147	Uncharacterized protein isoform 1	hypothetical protein CICLE_v10000763mg [Citrus clementina]	-		no IPS match
Quercus_contig_1815	ribosomal protein-like	ABC transporter family, cholesterol/phospholipid flippase [Populus trichocarpa]	F:hydrolase activity; C:ribosome	-	IPR006912 (PFAM); IPR026103 (PANTHER)
Quercus_contig_18150	hypothetical protein CICLE_v10001966mg	hypothetical protein PRUPE_ppa006373mg [Prunus persica]	-		IPR024752 (PFAM)
Quercus_contig_18152	unnamed protein product	hypothetical protein CICLE_v10014504mg [Citrus clementina]	-		IPR002130 (PRINTS); PTHR11071 (PANTHER), PTHR11071:SF41 (PANTHER)
Quercus_contig_18153	hypothetical protein POPTR_0009s06540g	hypothetical protein RCOM_0912170 [Ricinus communis]	-		IPR001289 (PRINTS)
Quercus_contig_18161	PREDICTED: cucumisin-like	PREDICTED: SWI/SNF complex subunit SWI3B [Vitis vinifera]	-		IPR000209 (PFAM); IPR003137 (PFAM); IPR010259 (PFAM); IPR015500 (PRINTS); PTHR10795:SF17 (PANTHER)
Quercus_contig_18162	predicted protein	hypothetical protein PRUPE_ppa001147mg [Prunus persica]	-		IPR018834 (PFAM)
Quercus_contig_18167	hypothetical protein PRUPE_ppa023156mg	PREDICTED: 15.4 kDa class V heat shock protein-like [Vitis vinifera]	-		PTHR23272 (PANTHER), PTHR23272:SF0 (PANTHER)
Quercus_contig_18170	PREDICTED: uncharacterized protein LOC101299012	AP2 domain class transcription factor [Malus domestica]	-		no IPS match
Quercus_contig_18175	unnamed protein product	PREDICTED: probable membrane-associated kinase regulator 5-like [Fragaria vesca subsp. vesca]	-		IPR001645 (PANTHER); IPR013221 (PFAM); PTHR11136:SF0 (PANTHER)
Quercus_contig_18178	hypothetical protein CICLE_v10027191mg	Alpha/beta-Hydrolases superfamily protein isoform 1 [Theobroma cacao]	-		IPR001929 (PRINTS); IPR006045 (PFAM); PTHR31238 (PANTHER)
Quercus_contig_18181	ubiquitin carboxyl-terminal isoform 1	hypothetical protein CICLE_v10004257mg [Citrus clementina]	-		IPR001394 (PFAM); PTHR24006 (PANTHER), PTHR24006:SF13 (PANTHER)
Quercus_contig_18188	---NA---	hypothetical protein PRUPE_ppa000952mg [Prunus persica]	-		no IPS match
Quercus_contig_18201	predicted protein	hypothetical protein PRUPE_ppa002622mg [Prunus persica]	P:response to abiotic stimulus; P:tropism; P:embryo development; P:cellular process; P:reproduction; P:post-embryonic development; P:transport; P:anatomical structure morphogenesis; P:cellular component organization; P:cell differentiation; P:multicellular organismal development; P:flower development; F:protein binding; F:motor activity; P:cell growth; P:cell cycle; F:nucleotide binding; C:cytosk…	-	no IPS match
Quercus_contig_18203	oligosaccharyltransferase complex subunit ostc-like	hypothetical protein VITISV_020688 [Vitis vinifera]	-		IPR021149 (PFAM); PTHR13160 (PANTHER), PTHR13160:SF2 (PANTHER)
Quercus_contig_18204	hypothetical protein PRUPE_ppa001019mg	ATP binding protein, putative [Ricinus communis]	-		IPR021916 (PFAM); PTHR31390 (PANTHER)
Quercus_contig_18207	hypothetical protein PRUPE_ppa005538mg	PREDICTED: uncharacterized protein LOC100855004 [Vitis vinifera]	-		no IPS match
Quercus_contig_18208	hypothetical protein AMTR_s00044p00088410	Uncharacterized protein isoform 4 [Theobroma cacao]	-		no IPS match
Quercus_contig_1821	hypothetical protein PRUPE_ppa004761mg	hypothetical protein VITISV_035294 [Vitis vinifera]	-		IPR005516 (PFAM); PTHR31471 (PANTHER)
Quercus_contig_18211	dna-directed rna polymerase ii subunit rpb1-	RAN GTPase activating protein 2 [Theobroma cacao]	-		IPR000722 (PFAM); IPR006592 (SMART); IPR007066 (PFAM); IPR007080 (PFAM); IPR007083 (PFAM); IPR021602 (PFAM); PTHR19376 (PANTHER), PTHR19376:SF10 (PANTHER)
Quercus_contig_18217	hypothetical protein CICLE_v10012147mg	Flavodoxin family protein / radical SAM domain-containing protein isoform 1 [Theobroma cacao]	-		IPR003690 (PFAM); PTHR13068 (PANTHER)
Quercus_contig_18219	serine threonine-protein kinase	hypothetical protein PRUPE_ppa000459mg [Prunus persica]	F:kinase activity; P:cellular protein modification process; F:nucleotide binding	(2.7) Transferring phosphorous-containing groups; (2.7) Transferring phosphorous-containing groups	IPR000719 (PFAM); IPR002290 (SMART); IPR020635 (SMART); PTHR24420 (PANTHER), PTHR24420:SF230 (PANTHER)
Quercus_contig_18224	hypothetical protein MTR_1g071100	hypothetical protein CICLE_v10025105mg [Citrus clementina]	P:post-embryonic development; F:signal transducer activity; C:plasma membrane; P:transport; P:response to stress; P:response to biotic stimulus; P:signal transduction; F:nucleotide binding	-	IPR015898 (PFAM)
Quercus_contig_18225	hypothetical protein PRUPE_ppa021208mg	hypothetical protein PRUPE_ppa000085mg [Prunus persica]	-		IPR007087 (PROFILE); IPR015880 (SMART); PTHR26374 (PANTHER), PTHR26374:SF121 (PANTHER), PF13912 (PFAM)
Quercus_contig_18227	peroxidase 12-like	calcium-binding EF hand family protein [Populus trichocarpa]	-		IPR000823 (PRINTS); IPR002016 (PFAM); PTHR31537 (PANTHER), PTHR31537:SF0 (PANTHER)
Quercus_contig_1823	udp-glycosyltransferase 73c2	Kinase superfamily protein [Theobroma cacao]	-		IPR002213 (PANTHER); G3DSA:3.40.50.2000 (GENE3D), PTHR11926:SF15 (PANTHER), SignalP-NN(euk) (SIGNALP), SSF53756 (SUPERFAMILY)
Quercus_contig_18231	kinase superfamily	hypothetical protein CICLE_v10001161mg [Citrus clementina]	-		IPR000719 (PROFILE); IPR001245 (PFAM); IPR002290 (SMART); IPR020635 (SMART); PTHR24420 (PANTHER), PTHR24420:SF235 (PANTHER)
Quercus_contig_18238	predicted protein	PREDICTED: pentatricopeptide repeat-containing protein At1g74850, chloroplastic [Vitis vinifera]	P:anatomical structure morphogenesis; P:multicellular organismal development; P:reproduction; P:post-embryonic development; P:embryo development; C:intracellular	-	no IPS match
Quercus_contig_1824	tetratricopeptide repeat -like superfamily protein isoform 1	ABC2 isoform 2 [Theobroma cacao]	-		IPR011990 (G3DSA:1.25.40.GENE3D); IPR013026 (PROFILE); IPR019734 (SMART); PTHR12601 (PANTHER), PTHR12601:SF6 (PANTHER), PF12807 (PFAM), PF13424 (PFAM), SSF48452 (SUPERFAMILY)
Quercus_contig_18248	vacuolar atp synthase subunit g1	hypothetical protein PRUPE_ppa000835mg [Prunus persica]	P:transport; C:membrane; C:vacuole; F:hydrolase activity; F:transporter activity	(3.6) Acting on acid anhydrides	IPR005124 (PANTHER); PTHR12713:SF1 (PANTHER), PF03179 (PFAM)
Quercus_contig_18249	50s ribosomal protein l18-like	Rubber elongation factor protein, putative [Ricinus communis]	-		IPR005484 (PFAM); PTHR12899 (PANTHER)
Quercus_contig_18250	hypothetical protein PRUPE_ppa022267mg	hypothetical protein CICLE_v10020159mg [Citrus clementina]	-		no IPS match
Quercus_contig_18252	PREDICTED: uncharacterized protein LOC101206323	electron transporter, putative [Ricinus communis]	-		IPR012479 (PANTHER)
Quercus_contig_18253	exosome complex component rrp40-like	40S ribosomal protein S20, putative [Ricinus communis]	C:intracellular; F:RNA binding	-	IPR026699 (PANTHER); PTHR21321:SF1 (PANTHER)
Quercus_contig_18254	tetratricopeptide repeat -like superfamily protein	PREDICTED: uncharacterized protein LOC100258878 [Vitis vinifera]	-		IPR002885 (PFAM); PTHR24015 (PANTHER), PTHR24015:SF162 (PANTHER)
Quercus_contig_1826	hypothetical protein PRUPE_ppa000115mg	hypothetical protein PRUPE_ppa000387mg [Prunus persica]	-		IPR001356 (PFAM); IPR004022 (PFAM); IPR007759 (PFAM); IPR009057 (G3DSA:1.10.10.GENE3D); IPR018500 (SMART); IPR018501 (PROFILE); PTHR24326 (PANTHER), PTHR24326:SF78 (PANTHER), PF15612 (PFAM), PF15613 (PFAM)
Quercus_contig_18261	unknown	unnamed protein product [Vitis vinifera]	F:hydrolase activity	(3.1) Acting on ester bonds	IPR001328 (PANTHER); PTHR17224:SF0 (PANTHER)
Quercus_contig_18266	hypothetical protein CICLE_v10032962mg	Uncharacterized protein isoform 1 [Theobroma cacao]	-		no IPS match
Quercus_contig_18267	probable s-acyltransferase at4g00840 isoform 1	PREDICTED: uncharacterized protein LOC101290917 [Fragaria vesca subsp. vesca]	F:binding	-	no IPS match
Quercus_contig_1827	40s ribosomal protein s13-like	hypothetical protein PRUPE_ppa012965mg [Prunus persica]	-		IPR000589 (PFAM); IPR009068 (SUPERFAMILY); PTHR11885 (PANTHER)
Quercus_contig_18271	inositol-tetrakisphosphate 1-kinase 1	hypothetical protein PRUPE_ppa019223mg, partial [Prunus persica]	F:kinase activity; C:intracellular; F:binding; P:carbohydrate metabolic process; P:cellular process	-	IPR008656 (PFAM); IPR011761 (PROFILE); PTHR32357 (PANTHER), PTHR32357:SF0 (PANTHER)
Quercus_contig_18277	hypothetical protein POPTR_0008s06270g	hypothetical protein PRUPE_ppa007172mg [Prunus persica]	-		IPR002213 (PANTHER); PTHR11926:SF15 (PANTHER)
Quercus_contig_1828	hypothetical protein POPTR_0019s05430g	hypothetical protein PRUPE_ppa000154mg [Prunus persica]	-		IPR013215 (PFAM); G3DSA:3.20.20.210 (GENE3D), PTHR30519 (PANTHER), SSF51726 (SUPERFAMILY)
Quercus_contig_18280	hypothetical protein CICLE_v10012685mg	hypothetical protein CICLE_v10012797mg [Citrus clementina]	-		IPR000326 (PFAM); PTHR11247 (PANTHER), PTHR11247:SF14 (PANTHER)
Quercus_contig_18281	unnamed protein product	hypothetical protein PRUPE_ppa003561mg [Prunus persica]	-		PTHR31008 (PANTHER), PTHR31008:SF0 (PANTHER)
Quercus_contig_18289	hypothetical protein PRUPE_ppa003162mg	predicted protein [Populus trichocarpa]	-		IPR001394 (PFAM); IPR001607 (PFAM); PTHR24006 (PANTHER), PTHR24006:SF122 (PANTHER)
Quercus_contig_18305	unnamed protein product	PREDICTED: UPF0480 protein At4g32130 [Vitis vinifera]	P:metabolic process; F:hydrolase activity	-	IPR000073 (PRINTS); IPR000639 (PRINTS); PTHR10992 (PANTHER), PTHR10992:SF279 (PANTHER), PF12697 (PFAM)
Quercus_contig_18308	duf246 domain-containing protein at1g04910	predicted protein [Populus trichocarpa]	C:plastid	-	IPR019378 (PFAM); PTHR31741 (PANTHER), PTHR31741:SF0 (PANTHER)
Quercus_contig_18317	glycoside hydrolase family 28 family protein	unknown [Glycine max]	-		IPR000743 (PFAM); IPR006626 (SMART); PTHR31339 (PANTHER), PTHR31339:SF0 (PANTHER)
Quercus_contig_18323	unknown	hypothetical protein PRUPE_ppa008184mg [Prunus persica]	F:molecular_function; P:biological_process		no IPS match
Quercus_contig_18324	gras family transcription factor isoform 2	Glycoside hydrolase family 2 protein isoform 1 [Theobroma cacao]	-		IPR005202 (PFAM); PTHR31636 (PANTHER)
Quercus_contig_1833	unnamed protein product	predicted protein [Populus trichocarpa]	F:metal ion binding; F:zinc ion binding		IPR001841 (PROFILE); IPR008974 (SUPERFAMILY); IPR013083 (G3DSA:3.30.40.GENE3D); IPR017907 (PROSITE); IPR027138 (PTHR10131:PANTHER); PTHR10131 (PANTHER), SSF57850 (SUPERFAMILY)
Quercus_contig_18332	hypothetical protein PRUPE_ppa001689mg	PREDICTED: probable plastid-lipid-associated protein 13, chloroplastic-like [Fragaria vesca subsp. vesca]	-		IPR000209 (PFAM); IPR015500 (PANTHER); PTHR10795:SF17 (PANTHER)
Quercus_contig_18333	mitochondrial ubiquitin ligase activator of nfkb 1	exonuclease, putative [Ricinus communis]	C:plastid; P:cellular component organization; P:cellular process; P:cellular protein modification process; F:catalytic activity; F:binding	(6.3) Forming carbon-nitrogen bonds	IPR022170 (PFAM)
Quercus_contig_18341	calcineurin-like metallo-phosphoesterase superfamily	pentatricopeptide repeat-containing protein, putative [Ricinus communis]	-		no IPS match
Quercus_contig_18345	PREDICTED: uncharacterized protein LOC100265757	ATP binding protein, putative [Theobroma cacao]	-		IPR024752 (PFAM)
Quercus_contig_18348	u-box domain-containing protein 30	ATP binding protein, putative isoform 1 [Theobroma cacao]	F:catalytic activity; C:intracellular; P:cellular protein modification process	(6.3) Forming carbon-nitrogen bonds	no IPS match
Quercus_contig_18351	p-loop containing nucleoside triphosphate hydrolases superfamily protein isoform 1	hypothetical protein POPTR_0006s11790g [Populus trichocarpa]	-		IPR001878 (PFAM); IPR007529 (PFAM); PTHR24772 (PANTHER), PTHR24772:SF7 (PANTHER)
Quercus_contig_18361	PREDICTED: uncharacterized protein LOC100267647	PREDICTED: phosphomethylpyrimidine synthase, chloroplastic-like [Fragaria vesca subsp. vesca]	-		no IPS match
Quercus_contig_18365	thioredoxin-related transmembrane protein 2	Ubiquitin carboxyl-terminal hydrolase family protein isoform 1 [Theobroma cacao]	-		PTHR15853 (PANTHER), PTHR15853:SF0 (PANTHER)
Quercus_contig_18366	exostosin-like protein	unnamed protein product [Vitis vinifera]	-		IPR004263 (PANTHER); PTHR11062:SF11 (PANTHER)
Quercus_contig_18375	hypothetical protein PRUPE_ppa001499mg	hypothetical protein CICLE_v10025894mg [Citrus clementina]	-		IPR001841 (PROFILE); IPR015880 (SMART); PTHR22938 (PANTHER), PTHR22938:SF0 (PANTHER)
Quercus_contig_18377	adp-ribosylation factor gtpase-activating protein agd12-like	predicted protein [Populus trichocarpa]	-		IPR000008 (PFAM); IPR001164 (PRINTS); IPR018029 (PROFILE); PTHR23180 (PANTHER), PTHR23180:SF24 (PANTHER)
Quercus_contig_18380	unknown	hypothetical protein PRUPE_ppa005797m1g, partial [Prunus persica]	P:transport; C:membrane; F:transporter activity; C:plasma membrane	-	no IPS match
Quercus_contig_18382	probable caffeoyl- o-methyltransferase at4g26220-like	hypothetical protein CICLE_v10012281mg [Citrus clementina]	-		no IPS match
Quercus_contig_18385	hypothetical protein CICLE_v10006067mg	hypothetical protein PRUPE_ppa005963mg [Prunus persica]	-		IPR007233 (PANTHER); PTHR23249:SF12 (PANTHER)
Quercus_contig_18393	PREDICTED: uncharacterized protein LOC100265120	conserved hypothetical protein [Ricinus communis]	-		PTHR13366 (PANTHER)
Quercus_contig_184	plastidic atp adp-transporter-like	hypothetical protein PRUPE_ppa007748mg [Prunus persica]	-		IPR004667 (PFAM); PTHR31187 (PANTHER), PTHR31187:SF0 (PANTHER), tmhmm (TMHMM)
Quercus_contig_1840	hypothetical protein POPTR_0001s10240g	RING/FYVE/PHD zinc finger superfamily protein isoform 1 [Theobroma cacao]	-		IPR001140 (PFAM); IPR003439 (PFAM); IPR003593 (SMART); IPR011527 (SUPERFAMILY); IPR017871 (PROSITE); IPR017940 (PROFILE); IPR027417 (SUPERFAMILY); G3DSA:1.20.1560.10 (GENE3D), G3DSA:3.40.50.300 (GENE3D), PTHR24223 (PANTHER), PTHR24223:SF107 (PANTHER), tmhmm (TMHMM)
Quercus_contig_18407	dual specificity protein kinase pyk1 isoform 1	unnamed protein product [Vitis vinifera]	P:response to stress; P:response to endogenous stimulus; P:signal transduction; P:response to biotic stimulus; P:response to abiotic stimulus; P:cell death; F:kinase activity; P:transport; P:cellular process; P:cellular protein modification process; P:multicellular organismal development; F:nucleotide binding	(2.7) Transferring phosphorous-containing groups; (2.7) Transferring phosphorous-containing groups	IPR000719 (PROFILE); IPR001245 (PRINTS); IPR002290 (SMART); IPR020635 (SMART); PTHR23257 (PANTHER), PTHR23257:SF89 (PANTHER)
Quercus_contig_1841	hypothetical protein PRUPE_ppa001590mg	unknown [Populus trichocarpa]	-		IPR001404 (PIR); IPR003594 (G3DSA:3.30.565.GENE3D); IPR020568 (SUPERFAMILY); IPR020575 (PRINTS); PTHR11528:SF29 (PANTHER), SSF110942 (SUPERFAMILY)
Quercus_contig_18411	hypothetical protein VITISV_010028	PREDICTED: zeaxanthin epoxidase, chloroplastic-like [Vitis vinifera]	F:RNA binding; F:ATP binding; F:protein kinase activity; P:RNA-dependent DNA replication; P:protein phosphorylation; F:transferase activity, transferring phosphorus-containing groups; F:protein serine/threonine kinase activity; F:RNA-directed DNA polymerase activity		IPR000477 (PFAM); PTHR19446 (PANTHER), PTHR19446:SF34 (PANTHER)
Quercus_contig_18414	hypothetical protein PRUPE_ppa007377mg	Sequence-specific DNA binding transcription factors [Theobroma cacao]	-		IPR001155 (PFAM); PTHR22893 (PANTHER), PTHR22893:SF13 (PANTHER)
Quercus_contig_1842	high mobility group family	predicted protein [Populus trichocarpa]	-		IPR009071 (G3DSA:1.10.30.GENE3D); PTHR13711 (PANTHER)
Quercus_contig_1843	hypothetical protein PRUPE_ppa001597mg	hypothetical protein PRUPE_ppa002240mg [Prunus persica]	-		IPR004330 (PFAM); IPR006564 (SMART); IPR007527 (PFAM); IPR018289 (PFAM); PTHR31669 (PANTHER), PTHR31669:SF0 (PANTHER)
Quercus_contig_18437	metal-dependent phosphohydrolase	geranylgeranyl hydrogenase [Lotus japonicus]	F:catalytic activity	-	PTHR11373 (PANTHER), PTHR11373:SF10 (PANTHER)
Quercus_contig_18441	hypothetical protein CICLE_v10019671mg	hypothetical protein PRUPE_ppa000624mg [Prunus persica]	-		no IPS match
Quercus_contig_1845	hypothetical protein PRUPE_ppa005467mg	DENN (AEX-3) domain-containing protein isoform 1 [Theobroma cacao]	-		IPR013057 (PFAM); PTHR22950 (PANTHER), PTHR22950:SF9 (PANTHER), SignalP-NN(euk) (SIGNALP), tmhmm (TMHMM)
Quercus_contig_18453	hypothetical protein POPTR_0004s23120g	PREDICTED: uncharacterized protein LOC100242361 [Vitis vinifera]	-		IPR001680 (PFAM); IPR017986 (PROFILE); PTHR17605 (PANTHER)
Quercus_contig_18457	dead-box atp-dependent rna helicase 51-like isoform 1	PREDICTED: uncharacterized WD repeat-containing protein C2A9.03 [Vitis vinifera]	-		IPR001650 (PFAM); IPR011545 (PFAM); IPR014001 (SMART); IPR014014 (PROFILE); IPR025313 (PFAM); PTHR24031 (PANTHER), PTHR24031:SF74 (PANTHER)
Quercus_contig_18461	probable lrr receptor-like serine threonine-protein kinase at4g37250-like	hypothetical protein PRUPE_ppa008056mg [Prunus persica]	-		no IPS match
Quercus_contig_18462	rrna-processing protein fcf2-like	tir-nbs-lrr resistance protein [Populus trichocarpa]	-		no IPS match
Quercus_contig_18464	hypothetical protein PRUPE_ppa023466mg	hypothetical protein CICLE_v10029239mg [Citrus clementina]	-		IPR001962 (PFAM); PTHR11772 (PANTHER)
Quercus_contig_18465	ap-4 complex subunit mu-1-like	hypothetical protein PRUPE_ppa000447mg [Prunus persica]	-		no IPS match
Quercus_contig_18466	PREDICTED: uncharacterized protein LOC100805083	hypothetical protein POPTR_0004s10680g [Populus trichocarpa]	-		no IPS match
Quercus_contig_18467	protein disulfide isomerase	hypothetical protein VITISV_002642 [Vitis vinifera]	P:cellular homeostasis; F:catalytic activity	-	IPR012336 (PROFILE); PTHR13871 (PANTHER), PTHR13871:SF10 (PANTHER), PF13905 (PFAM)
Quercus_contig_1847	hypothetical protein PRUPE_ppa002306mg	hypothetical protein PRUPE_ppa005751mg [Prunus persica]	-		no IPS match
Quercus_contig_18470	pentatricopeptide repeat-containing protein chloroplastic-like	PREDICTED: GPCR-type G protein 1-like [Cucumis sativus]	-		no IPS match
Quercus_contig_18474	hypothetical protein PRUPE_ppa023462mg	Uridine diphosphate glycosyltransferase 74E2, putative isoform 2 [Theobroma cacao]	-		no IPS match
Quercus_contig_18475	malate partial	unnamed protein product [Vitis vinifera]	-		no IPS match
Quercus_contig_1848	unnamed protein product	F-box family protein, putative [Theobroma cacao]	-		IPR001580 (PRINTS); IPR008985 (SUPERFAMILY); IPR009033 (G3DSA:2.10.250.GENE3D); IPR013320 (G3DSA:2.60.120.GENE3D); IPR018124 (PROSITE); PTHR11073:SF2 (PANTHER)
Quercus_contig_18487	PREDICTED: uncharacterized protein LOC100240969	hypothetical protein PRUPE_ppa005435mg [Prunus persica]	F:molecular_function; P:biological_process; C:cellular_component		no IPS match
Quercus_contig_1849	phd finger family protein bromo-adjacent domain-containing protein isoform 1	PREDICTED: uncharacterized protein LOC100263294 [Vitis vinifera]	-		IPR001025 (PFAM); IPR001965 (SMART); IPR011011 (SUPERFAMILY); IPR013083 (G3DSA:3.30.40.GENE3D); IPR019786 (PROSITE); IPR019787 (PFAM); PTHR12505 (PANTHER), PTHR12505:SF7 (PANTHER), SignalP-NN(euk) (SIGNALP), tmhmm (TMHMM)
Quercus_contig_18492	PREDICTED: uncharacterized protein LOC101313208	hypothetical protein PRUPE_ppa002005mg [Prunus persica]	-		IPR001258 (PFAM); PTHR13833 (PANTHER), PTHR13833:SF16 (PANTHER)
Quercus_contig_18494	hypothetical protein PRUPE_ppa002013mg	PREDICTED: ethylene-responsive transcription factor RAP2-7-like [Vitis vinifera]	-		PTHR23308 (PANTHER), PTHR23308:SF2 (PANTHER)
Quercus_contig_185	polyadenylate-binding protein 2-like	Pentatricopeptide repeat superfamily protein, putative [Theobroma cacao]	-		IPR000504 (PFAM); IPR002004 (G3DSA:1.10.1900.GENE3D); IPR003954 (SMART); IPR006515 (TIGRFAMs); IPR012677 (G3DSA:3.30.70.GENE3D); PTHR24011 (PANTHER), PTHR24011:SF45 (PANTHER), SSF54928 (SUPERFAMILY)
Quercus_contig_1850	PREDICTED: uncharacterized protein LOC100259706	hypothetical protein VITISV_004046 [Vitis vinifera]	-		tmhmm (TMHMM)
Quercus_contig_18502	hypothetical protein PRUPE_ppa000504mg	kinase, putative [Ricinus communis]	-		no IPS match
Quercus_contig_18503	hypothetical protein POPTR_0005s05900g	PREDICTED: uncharacterized protein LOC100245763 [Vitis vinifera]	-		IPR001048 (PFAM); IPR011817 (PANTHER); PTHR26059:SF0 (PANTHER)
Quercus_contig_18510	hypothetical protein ARALYDRAFT_906687	Transducin family protein / WD-40 repeat family protein isoform 1 [Theobroma cacao]	P:proteolysis; F:cysteine-type peptidase activity		IPR000668 (PFAM); IPR013128 (PANTHER)
Quercus_contig_18514	Nodulin-26, putative	B-cell receptor-associated protein 31-like [Theobroma cacao]	P:transport; C:membrane; F:transporter activity	-	IPR000425 (PRINTS); PTHR19139:SF22 (PANTHER)
Quercus_contig_18517	erd (early-responsive to dehydration stress) family protein isoform 1	NOP56-like pre RNA processing ribonucleoprotein isoform 4, partial [Theobroma cacao]	-		IPR003864 (PFAM); PTHR13018 (PANTHER), PTHR13018:SF5 (PANTHER)
Quercus_contig_1852	clathrin light chain protein	predicted protein [Physcomitrella patens]	-		tmhmm (TMHMM)
Quercus_contig_18522	protein mon2 homolog	PREDICTED: uncharacterized protein LOC100775691 [Glycine max]	-		IPR015403 (PFAM); PTHR10663 (PANTHER), PTHR10663:SF55 (PANTHER), PF12783 (PFAM)
Quercus_contig_18525	ubiquitin-specific protease 8 isoform 1	hypothetical protein CICLE_v10027981mg [Citrus clementina]	-		IPR001394 (PFAM); PTHR24006 (PANTHER), PTHR24006:SF24 (PANTHER)
Quercus_contig_18526	predicted protein	hypothetical protein PRUPE_ppa012864mg [Prunus persica]	F:translation factor activity, nucleic acid binding; P:translation; P:nucleobase-containing compound metabolic process; P:catabolic process; F:hydrolase activity; C:cytoplasm; F:nucleotide binding	-	IPR000795 (PRINTS); IPR004160 (PFAM); IPR004161 (PFAM); PTHR23115 (PANTHER), PTHR23115:SF37 (PANTHER)
Quercus_contig_18527	s-adenosylmethionine synthetase, putative	hypothetical protein PRUPE_ppa017819m2g, partial [Prunus persica]	F:transferase activity; F:binding; P:biosynthetic process; P:nucleobase-containing compound metabolic process; ; P:metabolic process; P:cellular process; F:nucleotide binding	(2.5) Transferring alkyl or aryl groups, other than methyl groups	no IPS match
Quercus_contig_18531	ketopantoate hydroxymethyltransferase	unnamed protein product [Vitis vinifera]	F:transferase activity; F:binding; P:biosynthetic process; ; P:metabolic process; P:cellular process; C:mitochondrion	(2.1) Transferring one-carbon groups; (2.1) Transferring one-carbon groups	IPR003700 (PANTHER)
Quercus_contig_18534	hypothetical protein PRUPE_ppa005808mg	PREDICTED: uncharacterized protein LOC100266395 [Vitis vinifera]	-		IPR003817 (PFAM); IPR005221 (PANTHER); PTHR10067:SF0 (PANTHER)
Quercus_contig_18536	hypothetical protein CARUB_v10028009mg	hmg-CoA reductase, putative [Ricinus communis]	-		IPR004330 (PFAM); IPR006564 (SMART); IPR007527 (PROFILE); IPR018289 (PFAM); PTHR31669 (PANTHER), PTHR31669:SF0 (PANTHER)
Quercus_contig_1854	unknown	Bromodomain-containing protein DDB_G0271118 [Theobroma cacao]	-		IPR003958 (PFAM); IPR009072 (G3DSA:1.10.20.GENE3D); IPR027113 (PTHR11064:PANTHER); PTHR11064 (PANTHER)
Quercus_contig_18540	hypothetical protein ZEAMMB73_988730	hypothetical protein PRUPE_ppa010153mg [Prunus persica]	-		no IPS match
Quercus_contig_1855	hypothetical protein PRUPE_ppa002659mg	ribosomal protein S1 [Spinacia oleracea]	-		IPR006685 (PFAM); IPR010920 (SUPERFAMILY); G3DSA:2.30.30.60 (GENE3D), PTHR31618 (PANTHER), PTHR31618:SF0 (PANTHER), tmhmm (TMHMM)
Quercus_contig_18558	unnamed protein product	S-locus lectin protein kinase family protein, putative [Theobroma cacao]	-		IPR006671 (PFAM); IPR013763 (SMART); IPR015429 (PANTHER); PTHR10026:SF13 (PANTHER)
Quercus_contig_18563	PREDICTED: uncharacterized protein LOC101214063	PREDICTED: 60S ribosomal protein L30 [Vitis vinifera]	-		PTHR31485 (PANTHER), PTHR31485:SF0 (PANTHER)
Quercus_contig_18564	hypothetical protein PRUPE_ppa013743mg	F-box with wd-40 2 isoform 1 [Theobroma cacao]	-		no IPS match
Quercus_contig_18565	hypothetical protein PRUPE_ppa013924mg	PREDICTED: uncharacterized protein LOC101292108 [Fragaria vesca subsp. vesca]	-		no IPS match
Quercus_contig_18567	bromodomain-containing isoform 1	Pentatricopeptide repeat-containing protein isoform 1 [Theobroma cacao]	-		no IPS match
Quercus_contig_18569	hypothetical protein RCOM_1328070	hypothetical protein PRUPE_ppa025704mg [Prunus persica]	-		no IPS match
Quercus_contig_1857	predicted protein	PREDICTED: uncharacterized protein LOC100257148 [Vitis vinifera]	P:biosynthetic process; P:carbohydrate metabolic process; P:cellular process	-	IPR007263 (PFAM)
Quercus_contig_18570	hypothetical protein PRUPE_ppa006458mg	hypothetical protein CICLE_v10007687mg [Citrus clementina]	-		no IPS match
Quercus_contig_1858	hypothetical protein PRUPE_ppa004001mg	PREDICTED: U2 small nuclear ribonucleoprotein B'' 2-like [Cucumis sativus]	-		IPR000467 (PFAM); PTHR13948 (PANTHER), PTHR13948:SF3 (PANTHER)
Quercus_contig_18583	chaperone -domain superfamily	hypothetical protein PRUPE_ppa003169mg [Prunus persica]	-		IPR001623 (PFAM); PTHR25040 (PANTHER), PTHR25040:SF11 (PANTHER)
Quercus_contig_18584	hypothetical protein PRUPE_ppa018528mg	hypothetical protein PRUPE_ppa001310mg [Prunus persica]	-		no IPS match
Quercus_contig_18590	hypothetical protein CICLE_v10001283mg	hypothetical protein PRUPE_ppa009515mg [Prunus persica]	-		IPR026057 (PFAM); PTHR32285 (PANTHER), PTHR32285:SF2 (PANTHER)
Quercus_contig_18597	conserved hypothetical protein	hypothetical protein PRUPE_ppa002627mg [Prunus persica]	-		IPR003388 (PANTHER); PTHR10994:SF27 (PANTHER)
Quercus_contig_186	pre-mrna splicing	not available	C:nucleus; P:nucleobase-containing compound metabolic process	-	IPR003107 (SMART); IPR010491 (PFAM); IPR027108 (PTHR11246:PANTHER); PTHR11246 (PANTHER)
Quercus_contig_1860	hypothetical protein PRUPE_ppa018538mg	RING/FYVE/PHD zinc finger superfamily protein isoform 1 [Theobroma cacao]	-		PTHR10992 (PANTHER), PTHR10992:SF217 (PANTHER)
Quercus_contig_18600	beta-glucosidase 24-like	hypothetical protein PRUPE_ppa006990mg [Prunus persica]	P:carbohydrate metabolic process; F:hydrolase activity	(3.2) Glycosylases	IPR001360 (PANTHER)
Quercus_contig_1861	PREDICTED: uncharacterized protein LOC101302467	MAF1-like protein [Citrus sinensis]	-		SignalP-NN(euk) (SIGNALP), tmhmm (TMHMM)
Quercus_contig_18615	hypothetical protein VITISV_038668	unnamed protein product [Vitis vinifera]	-		PTHR32044 (PANTHER), PTHR32044:SF0 (PANTHER), PF13641 (PFAM)
Quercus_contig_18617	mitogen-activated protein kinase kinase kinase 3	PREDICTED: uncharacterized protein LOC100255444 [Vitis vinifera]	-		no IPS match
Quercus_contig_18619	protein bonzai 3-like	hypothetical protein POPTR_0013s07550g [Populus trichocarpa]	-		no IPS match
Quercus_contig_18621	hypothetical protein PRUPE_ppa006443mg	Branched-chain alpha-keto acid decarboxylase E1 beta subunit, BETA1 isoform 1 [Theobroma cacao]	-		IPR001251 (PFAM); IPR011074 (PFAM); PTHR23324 (PANTHER), PTHR23324:SF4 (PANTHER)
Quercus_contig_18623	hypothetical protein PRUPE_ppa000376mg	hypothetical protein VITISV_003946 [Vitis vinifera]	-		no IPS match
Quercus_contig_1863	predicted protein	NBS-containing resistance-like protein [Medicago truncatula]	P:biosynthetic process; ; P:cellular protein modification process; F:kinase activity; P:biological_process; F:nucleotide binding; P:nucleobase-containing compound metabolic process; C:plasma membrane	(2.7) Transferring phosphorous-containing groups	IPR000719 (PFAM); IPR002290 (SMART); IPR008271 (PROSITE); IPR011009 (SUPERFAMILY); IPR017441 (PROSITE); IPR020635 (SMART); G3DSA:1.10.510.10 (GENE3D), G3DSA:3.30.200.20 (GENE3D), PTHR24420 (PANTHER), PTHR24420:SF340 (PANTHER)
Quercus_contig_18633	unnamed protein product	PREDICTED: tetraspanin-2-like [Fragaria vesca subsp. vesca]	-		IPR000999 (PFAM); IPR003100 (PFAM); PTHR14950 (PANTHER), PTHR14950:SF1 (PANTHER)
Quercus_contig_18640	PREDICTED: uncharacterized protein LOC101497424 isoform X1	predicted protein [Populus trichocarpa]	-		IPR018464 (PFAM); PTHR14582 (PANTHER), PTHR14582:SF0 (PANTHER)
Quercus_contig_18645	hypothetical protein CICLE_v10014935mg	OTU domain-containing protein 6B, putative [Ricinus communis]	-		IPR000490 (PFAM); IPR012946 (PFAM); PTHR32227 (PANTHER), PTHR32227:SF11 (PANTHER)
Quercus_contig_18646	protein iq-domain 1-like	hypothetical protein PRUPE_ppa003143mg [Prunus persica]	-		no IPS match
Quercus_contig_1866	replication factor c dna polymerase iii gamma-tau	PREDICTED: BUD13 homolog [Cicer arietinum]	F:transferase activity; P:DNA metabolic process; P:biosynthetic process; F:DNA binding; F:nucleotide binding; F:hydrolase activity	(2.7) Transferring phosphorous-containing groups; (3.6) Acting on acid anhydrides	IPR003593 (SMART); IPR003959 (PFAM); IPR008921 (SUPERFAMILY); IPR013748 (PFAM); IPR027417 (SUPERFAMILY); G3DSA:1.10.8.60 (GENE3D), G3DSA:1.20.272.10 (GENE3D), G3DSA:3.40.50.300 (GENE3D), PTHR11669 (PANTHER)
Quercus_contig_18661	hypothetical protein PRUPE_ppa011838mg	Transcription factor BIM1, putative isoform 2 [Theobroma cacao]	-		no IPS match
Quercus_contig_18671	PREDICTED: uncharacterized protein LOC101232191	unknown [Glycine max]	-		no IPS match
Quercus_contig_18680	PREDICTED: uncharacterized protein LOC101216086	hypothetical protein CICLE_v10010918mg [Citrus clementina]	-		IPR012459 (PANTHER); PTHR13245:SF1 (PANTHER)
Quercus_contig_1869	oxidoreductase-like family protein	PREDICTED: transformation/transcription domain-associated protein [Vitis vinifera]	-		IPR005123 (PFAM); IPR026992 (PFAM); IPR027443 (G3DSA:2.60.120.GENE3D); PTHR10209 (PANTHER), PTHR10209:SF55 (PANTHER), SSF51197 (SUPERFAMILY)
Quercus_contig_18698	hypothetical protein PRUPE_ppa008937mg	PREDICTED: stress response protein NST1-like [Cicer arietinum]	-		no IPS match
Quercus_contig_1870	hypothetical protein PRUPE_ppa001943mg	predicted protein [Populus trichocarpa]	-		PTHR21736 (PANTHER), PTHR21736:SF13 (PANTHER)
Quercus_contig_18704	autophagy-related protein 8h-like isoform 2	not available	-		no IPS match
Quercus_contig_18707	PREDICTED: uncharacterized protein LOC100267595	alpha amylase	F:metal ion binding		no IPS match
Quercus_contig_18709	hypothetical protein CICLE_v10022660mg	Alpha-L-fucosidase 2 precursor, putative [Ricinus communis]	-		IPR001892 (PANTHER)
Quercus_contig_1871	hypothetical protein PRUPE_ppa002731mg	RNA helicase family protein isoform 2 [Theobroma cacao]	-		tmhmm (TMHMM)
Quercus_contig_18714	hypothetical protein CICLE_v10021568mg	hypothetical protein PRUPE_ppa000446mg [Prunus persica]	-		no IPS match
Quercus_contig_18716	hypothetical protein PRUPE_ppa009395mg	PREDICTED: callose synthase 11-like [Fragaria vesca subsp. vesca]	-		no IPS match
Quercus_contig_18722	hsp70-binding protein 1-like	hypothetical protein CICLE_v10017792mg [Citrus clementina]	-		PTHR19316 (PANTHER), PTHR19316:SF4 (PANTHER)
Quercus_contig_18727	hypothetical protein POPTR_0005s26580g	unknown [Lotus japonicus]	-		no IPS match
Quercus_contig_1873	aminophospholipid atpase isoform 2	hypothetical protein PRUPE_ppa003080mg [Prunus persica]	-		IPR006539 (PANTHER); IPR008250 (G3DSA:2.70.150.GENE3D); PTHR24092:SF7 (PANTHER), tmhmm (TMHMM), SSF81653 (SUPERFAMILY), SSF81665 (SUPERFAMILY)
Quercus_contig_18733	proline-rich receptor-like protein kinase perk13-like	not available	-		IPR000719 (PROFILE); IPR001245 (PFAM); IPR002290 (SMART); IPR020635 (SMART); PTHR24420 (PANTHER), PTHR24420:SF272 (PANTHER)
Quercus_contig_18736	transcription factor bhlh149-like	PREDICTED: glucosidase 2 subunit beta-like [Vitis vinifera]	-		IPR011598 (PROFILE)
Quercus_contig_1874	nad -binding rossmann-fold superfamily protein isoform 1	PREDICTED: metal tolerance protein C1-like [Cucumis sativus]	-		IPR001509 (PFAM); IPR016040 (G3DSA:3.40.50.GENE3D); PTHR10366 (PANTHER), PTHR10366:SF9 (PANTHER), SSF51735 (SUPERFAMILY)
Quercus_contig_18747	hypothetical protein PRUPE_ppa003203mg	hypothetical protein PRUPE_ppa000969mg [Prunus persica]	-		IPR020864 (PFAM); PTHR32413 (PANTHER), PTHR32413:SF1 (PANTHER)
Quercus_contig_18753	hypothetical protein PRUPE_ppa013003mg	hypothetical protein PRUPE_ppa001689mg [Prunus persica]	-		no IPS match
Quercus_contig_18757	PREDICTED: lamin-like protein-like	hypothetical protein POPTR_0001s28380g [Populus trichocarpa]	-		IPR003245 (PRODOM)
Quercus_contig_18758	probable 2-aminoethanethiol dioxygenase-like	hypothetical protein PRUPE_ppa026999mg [Prunus persica]	-		IPR012864 (PFAM); PTHR22966 (PANTHER)
Quercus_contig_18759	hypothetical protein PRUPE_ppa010187mg	hypothetical protein PRUPE_ppa007900mg [Prunus persica]	-		no IPS match
Quercus_contig_18762	btb poz and math domain-containing protein 4-like	unknown [Picea sitchensis]	-		no IPS match
Quercus_contig_18764	unknown	hypothetical protein CICLE_v10025331mg [Citrus clementina]	P:metabolic process; F:DNA binding; F:catalytic activity	(1.8) Acting on a sulfur group of donors	no IPS match
Quercus_contig_18767	ferredoxin- chloroplastic-like isoform 1	transport inhibitor response protein [Prunus persica]	-		IPR001041 (PFAM); PTHR32148 (PANTHER), PTHR32148:SF0 (PANTHER)
Quercus_contig_18769	predicted protein	unnamed protein product [Vitis vinifera]	-		IPR000048 (PFAM); PTHR32295 (PANTHER), PTHR32295:SF0 (PANTHER)
Quercus_contig_1877	hypothetical protein PRUPE_ppa000139mg	hypothetical protein PRUPE_ppa001837mg [Prunus persica]	-		PTHR23336 (PANTHER), PTHR23336:SF5 (PANTHER)
Quercus_contig_1879	unnamed protein product	Ribosomal protein L10 family protein isoform 2 [Theobroma cacao]	F:molecular_function; P:biological_process		no IPS match
Quercus_contig_18790	udp-galactose transporter 1-like	pseudo-response regulator 7 [Castanea sativa]	-		no IPS match
Quercus_contig_18791	hypothetical protein POPTR_0006s21980g	hypothetical protein CICLE_v10022027mg [Citrus clementina]	-		IPR007053 (PFAM); PTHR31364 (PANTHER), PTHR31364:SF0 (PANTHER)
Quercus_contig_18794	hypothetical protein PRUPE_ppa024189mg	PREDICTED: probable N-acetyl-gamma-glutamyl-phosphate reductase, chloroplastic-like [Fragaria vesca subsp. vesca]	-		no IPS match
Quercus_contig_18797	unnamed protein product	O-acetyltransferase family protein isoform 1 [Theobroma cacao]	P:oligopeptide transport; C:membrane; P:transport; F:transporter activity		IPR000109 (PANTHER); PTHR11654:SF21 (PANTHER)
Quercus_contig_18805	PREDICTED: uncharacterized protein LOC100254358	hypothetical protein PRUPE_ppa022761mg [Prunus persica]	-		IPR010402 (PFAM); PTHR31874 (PANTHER)
Quercus_contig_18809	hypothetical protein PRUPE_ppa001076mg	PREDICTED: uncharacterized protein LOC100249467 [Vitis vinifera]	-		no IPS match
Quercus_contig_18815	hypothetical protein VITISV_002404	Pentatricopeptide (PPR) domain protein 40, putative [Theobroma cacao]	F:molecular_function; C:apoplast; P:biological_process		IPR025486 (PFAM); PTHR21726 (PANTHER), PF14383 (PFAM)
Quercus_contig_18817	mrna turnover protein 4 homolog	ARM repeat superfamily protein, putative isoform 1 [Theobroma cacao]	C:ribosome; F:structural molecule activity; P:cellular process; P:nucleobase-containing compound metabolic process; P:translation	-	PTHR21141 (PANTHER), PTHR21141:SF1 (PANTHER)
Quercus_contig_1882	hypothetical protein PRUPE_ppa001017mg	Acetyl-CoA carboxylase 1 isoform 1 [Theobroma cacao]	-		IPR008905 (PFAM); PTHR13937 (PANTHER)
Quercus_contig_18821	---NA---	CXE carboxylesterase [Malus pumila]	-		no IPS match
Quercus_contig_18825	hypothetical protein PRUPE_ppa017680mg	unnamed protein product [Vitis vinifera]	-		IPR002885 (PFAM); PTHR24015 (PANTHER), PTHR24015:SF156 (PANTHER)
Quercus_contig_18826	hypothetical protein VITISV_009733	conserved hypothetical protein [Ricinus communis]	P:transport; P:response to stress	-	no IPS match
Quercus_contig_1883	hypothetical protein PRUPE_ppa006518mg	hypothetical protein PRUPE_ppa017049mg [Prunus persica]	-		no IPS match
Quercus_contig_18830	hypothetical protein CICLE_v10004307mg	3-dehydroquinate dehydratase/shikimate 5-dehydrogenase [Juglans regia]	-		IPR002885 (PFAM); PTHR24015 (PANTHER), PTHR24015:SF61 (PANTHER), PF14432 (PFAM)
Quercus_contig_18831	tmv resistance protein n-like	nac family transcription factor 5 [Morella rubra]	-		no IPS match
Quercus_contig_18835	Isopentenyltransferase 5, putative	hypothetical protein PRUPE_ppa005956mg [Prunus persica]	-		IPR002627 (PANTHER); PTHR11088:SF20 (PANTHER)
Quercus_contig_18837	hypothetical protein CICLE_v10019089mg	unnamed protein product [Vitis vinifera]	-		no IPS match
Quercus_contig_1884	signal recognition particle receptor alpha subunit family protein	Single hybrid motif superfamily protein isoform 1 [Theobroma cacao]	-		IPR000897 (PFAM); IPR003593 (SMART); IPR007222 (PFAM); IPR011012 (SUPERFAMILY); IPR013822 (PFAM); IPR027417 (SUPERFAMILY); G3DSA:1.20.120.140 (GENE3D), G3DSA:3.40.50.300 (GENE3D), PTHR11564 (PANTHER), SignalP-NN(euk) (SIGNALP)
Quercus_contig_18843	hypothetical protein PRUPE_ppa024571mg, partial	unnamed protein product [Glycine max]	-		no IPS match
Quercus_contig_18844	k+ efflux antiporter 3	PREDICTED: ethylene-responsive transcription factor ERF024-like [Vitis vinifera]	-		no IPS match
Quercus_contig_18850	enoyl- hydratase 2 isoform 2	PAE [Litchi chinensis]	-		no IPS match
Quercus_contig_1886	sgt1-b	hypothetical protein CICLE_v10015991mg [Citrus clementina]	-		PTHR22904 (PANTHER), PTHR22904:SF10 (PANTHER), SignalP-NN(euk) (SIGNALP), tmhmm (TMHMM)
Quercus_contig_18861	hypothetical protein POPTR_0013s05040g	hypothetical protein PRUPE_ppa001671mg [Prunus persica]	-		IPR000407 (PANTHER); PTHR11782:SF8 (PANTHER)
Quercus_contig_18862	hypothetical protein CICLE_v10015537mg	hypothetical protein CICLE_v10019543mg [Citrus clementina]	-		no IPS match
Quercus_contig_18867	hypothetical protein PRUPE_ppa000971mg	Purple acid phosphatase 27 [Theobroma cacao]	-		IPR002553 (PFAM); PTHR31355 (PANTHER)
Quercus_contig_1887	hypothetical protein PRUPE_ppa011327mg	hypothetical protein PRUPE_ppa005963mg [Prunus persica]	-		IPR008881 (G3DSA:3.30.70.GENE3D)
Quercus_contig_18877	hypothetical protein VITISV_024658	Global transcription factor group E4, putative isoform 4 [Theobroma cacao]	F:RNA binding; P:RNA-dependent DNA replication; F:RNA-directed DNA polymerase activity		no IPS match
Quercus_contig_18878	a g-specific adenine glycosylase	PREDICTED: GDSL esterase/lipase At5g45920-like [Fragaria vesca subsp. vesca]	F:hydrolase activity; P:response to stress; P:DNA metabolic process; F:DNA binding	-	IPR013094 (PFAM); PTHR23024 (PANTHER), PTHR23024:SF10 (PANTHER)
Quercus_contig_18887	hypothetical protein PRUPE_ppa000168mg	hypothetical protein PRUPE_ppa012098mg [Prunus persica]	-		no IPS match
Quercus_contig_1889	hypothetical protein PRUPE_ppa000020mg	not available	-		no IPS match
Quercus_contig_18891	nbs-lrr type disease resistance protein	conserved hypothetical protein [Ricinus communis]	P:defense response; F:ADP binding		no IPS match
Quercus_contig_1890	unknown	PREDICTED: cryptochrome DASH, chloroplastic/mitochondrial-like [Cucumis sativus]	F:binding; F:DNA binding	-	IPR000058 (G3DSA:4.10.1110.GENE3D); IPR002653 (PFAM); PTHR10634 (PANTHER), PTHR10634:SF5 (PANTHER), tmhmm (TMHMM), SSF118310 (SUPERFAMILY), SSF57716 (SUPERFAMILY)
Quercus_contig_18905	transcription factor tau subunit sfc1-like	DNA repair helicase rad5,16, putative [Ricinus communis]	-		no IPS match
Quercus_contig_18906	hypothetical protein VITISV_040417	hypothetical protein VITISV_019063 [Vitis vinifera]	F:protein binding; P:response to stress; P:cellular process; P:protein metabolic process; P:response to abiotic stimulus; P:response to biotic stimulus; C:endoplasmic reticulum; C:plasma membrane; P:signal transduction	-	IPR001623 (PRINTS); IPR002939 (PFAM); PTHR24077 (PANTHER), PTHR24077:SF14 (PANTHER)
Quercus_contig_18910	PREDICTED: uncharacterized protein LOC101265130	hypothetical protein VITISV_038357 [Vitis vinifera]	-		no IPS match
Quercus_contig_18912	unnamed protein product	hypothetical protein PRUPE_ppa005982mg [Prunus persica]	-		no IPS match
Quercus_contig_18918	hypothetical protein PRUPE_ppa000249mg	hypothetical protein VITISV_023635 [Vitis vinifera]	-		IPR003439 (PFAM); IPR003593 (SMART); IPR013525 (PFAM); PTHR19241 (PANTHER), PTHR19241:SF10 (PANTHER), PF14510 (PFAM)
Quercus_contig_18919	hypothetical protein PRUPE_ppa001580mg	PREDICTED: ycf20-like protein [Vitis vinifera]	-		IPR003864 (PFAM); IPR027815 (PFAM); PTHR13018 (PANTHER), PTHR13018:SF5 (PANTHER), PF13967 (PFAM)
Quercus_contig_18921	protein nap1-like	Homeobox-leucine zipper protein ATHB-54 [Theobroma cacao]	-		IPR019137 (PFAM); PTHR12093 (PANTHER), PTHR12093:SF1 (PANTHER)
Quercus_contig_18926	PREDICTED: uncharacterized protein LOC100811806	PREDICTED: protein SYM1-like [Fragaria vesca subsp. vesca]	-		IPR004864 (PFAM)
Quercus_contig_18931	tetratricopeptide repeat-like superfamily protein	hypothetical protein POPTR_0018s14680g [Populus trichocarpa]	-		IPR013026 (PROFILE); IPR019734 (SMART); PTHR26312 (PANTHER), PTHR26312:SF25 (PANTHER), PF13414 (PFAM)
Quercus_contig_18934	hypothetical protein PRUPE_ppa002527mg	Uncharacterized protein TCM_037474 [Theobroma cacao]	-		IPR004159 (PFAM); PTHR31608 (PANTHER), PTHR31608:SF0 (PANTHER)
Quercus_contig_18937	conserved hypothetical protein	hypothetical protein CICLE_v10030737mg [Citrus clementina]	-		no IPS match
Quercus_contig_1894	hypothetical protein PRUPE_ppa001774mg	conserved hypothetical protein [Ricinus communis]	-		no IPS match
Quercus_contig_18945	hypothetical protein VITISV_036657	PREDICTED: short-chain dehydrogenase/reductase 2b-like [Cucumis sativus]	F:transporter activity; C:membrane	-	IPR003855 (PFAM); PTHR30540 (PANTHER), PTHR30540:SF0 (PANTHER)
Quercus_contig_1895	hypothetical protein VITISV_001138	Zim-like 2 [Theobroma cacao]	F:catalytic activity	-	SignalP-NN(euk) (SIGNALP)
Quercus_contig_18951	protein mos2-like	Peroxisome biogenesis protein 1 [Theobroma cacao]	-		no IPS match
Quercus_contig_18956	hypothetical protein CICLE_v10007624mg	PREDICTED: uncharacterized protein LOC100775838 [Glycine max]	-		IPR011063 (PFAM); PTHR11807 (PANTHER), PTHR11807:SF6 (PANTHER)
Quercus_contig_1897	divalent ion symporter isoform 1	ribosomal protein-like [Oryza sativa Japonica Group]	-		IPR004680 (PFAM); PTHR10283 (PANTHER), PTHR10283:SF40 (PANTHER), SignalP-NN(euk) (SIGNALP), tmhmm (TMHMM)
Quercus_contig_18971	---NA---	unnamed protein product [Glycine max]	-		no IPS match
Quercus_contig_18972	hypothetical protein PRUPE_ppa007984mg	hypothetical protein POPTR_0009s06540g [Populus trichocarpa]	-		no IPS match
Quercus_contig_18975	predicted protein	hypothetical protein PRUPE_ppa023156mg [Prunus persica]	F:kinase activity; P:cellular protein modification process; F:nucleotide binding; C:membrane	-	PTHR12984 (PANTHER), PTHR12984:SF6 (PANTHER)
Quercus_contig_18977	conserved hypothetical protein	unnamed protein product [Vitis vinifera]	-		IPR019378 (PFAM); PTHR31288 (PANTHER)
Quercus_contig_18980	hypothetical protein PRUPE_ppa005544mg	predicted protein [Populus trichocarpa]	-		IPR005097 (PFAM); PTHR12286 (PANTHER), PTHR12286:SF0 (PANTHER)
Quercus_contig_18981	gtp-binding family protein isoform 1	PREDICTED: oligosaccharyltransferase complex subunit ostc-like [Cucumis sativus]	-		IPR004044 (PFAM); IPR006073 (PFAM); PTHR11649 (PANTHER), PTHR11649:SF30 (PANTHER)
Quercus_contig_18982	hypothetical protein PRUPE_ppa012623mg	hypothetical protein PRUPE_ppa001019mg [Prunus persica]	-		IPR021489 (PFAM)
Quercus_contig_18985	ariadne b subfamily protein	hypothetical protein PRUPE_ppa004761mg [Prunus persica]	-		IPR001841 (PROFILE); IPR002867 (PFAM); PTHR11685 (PANTHER), PTHR11685:SF10 (PANTHER)
Quercus_contig_18986	predicted protein	DNA-directed RNA polymerase II subunit RPB1-B, putative [Theobroma cacao]	-		PTHR12663 (PANTHER), PTHR12663:SF0 (PANTHER)
Quercus_contig_18988	hypothetical protein CICLE_v10028340mg	serine/threonine-protein kinase cx32, putative [Ricinus communis]	-		IPR001837 (PANTHER); IPR013992 (PFAM); PTHR10652:SF0 (PANTHER)
Quercus_contig_1899	unknown	hypothetical protein PRUPE_ppa021208mg [Prunus persica]	C:membrane; C:thylakoid; P:photosynthesis	-	IPR004928 (PFAM); G3DSA:1.20.5.220 (GENE3D), tmhmm (TMHMM)
Quercus_contig_18990	hypothetical protein VITISV_034261	PREDICTED: peroxidase 12-like [Fragaria vesca subsp. vesca]	F:RNA binding; P:DNA repair; P:RNA-dependent DNA replication; F:endonuclease activity; C:intracellular; F:RNA-directed DNA polymerase activity; F:DNA binding		IPR000477 (PFAM); IPR005135 (PFAM); PTHR19446 (PANTHER), PTHR19446:SF34 (PANTHER)
Quercus_contig_18991	pre-rrna-processing protein tsr1 isoform 1	PREDICTED: UDP-glycosyltransferase 73C2 [Vitis vinifera]	-		IPR007034 (PFAM); IPR012948 (PFAM); PTHR12858 (PANTHER), PTHR12858:SF1 (PANTHER)
Quercus_contig_18992	probable ubiquitin conjugation factor e4-like	Kinase superfamily protein, putative [Theobroma cacao]	-		IPR019474 (PFAM); PTHR13931 (PANTHER), PTHR13931:SF2 (PANTHER)
Quercus_contig_18995	hypothetical protein PRUPE_ppa013639mg	vacuolar ATP synthase subunit G1 [Jatropha curcas]	-		IPR018783 (PFAM); PTHR12514 (PANTHER), PTHR12514:SF1 (PANTHER)
Quercus_contig_18996	tyrosine transaminase family protein	PREDICTED: 50S ribosomal protein L18-like [Cucumis sativus]	-		IPR004839 (PFAM); PTHR11751 (PANTHER), PTHR11751:SF28 (PANTHER)
Quercus_contig_1900	root hair defective 3 gtp-binding protein isoform 1	unknown [Glycine max]	-		IPR008803 (PFAM); IPR027417 (SUPERFAMILY); G3DSA:3.40.50.300 (GENE3D), PTHR31695 (PANTHER), PTHR31695:SF0 (PANTHER)
Quercus_contig_19003	hypothetical protein CICLE_v10004755mg	PREDICTED: inositol-tetrakisphosphate 1-kinase 1 [Vitis vinifera]	-		no IPS match
Quercus_contig_19009	alpha-amylase inhibitor alpha subunit family protein	unnamed protein product [Prunus persica]	-		IPR001220 (PFAM); PTHR11795 (PANTHER), PTHR11795:SF83 (PANTHER)
Quercus_contig_1901	hypothetical protein CICLE_v10001200mg	PREDICTED: DUF246 domain-containing protein At1g04910 [Vitis vinifera]	-		IPR003441 (PFAM); PTHR31989 (PANTHER), PTHR31989:SF0 (PANTHER)
Quercus_contig_19012	hypothetical protein CICLE_v10000274mg	GRAS family transcription factor isoform 2 [Theobroma cacao]	-		IPR002885 (PFAM); PTHR24015 (PANTHER), PTHR24015:SF0 (PANTHER)
Quercus_contig_1902	fructose-bisphosphate aldolase, putative	PREDICTED: uncharacterized protein LOC100267647 [Vitis vinifera]	P:generation of precursor metabolites and energy; P:carbohydrate metabolic process; P:catabolic process; F:catalytic activity	(4.1) Carbon-carbon lyases	IPR000741 (PANTHER); IPR013785 (G3DSA:3.20.20.GENE3D); SSF51569 (SUPERFAMILY)
Quercus_contig_19020	tt12-2 mate transporter	PREDICTED: thioredoxin-related transmembrane protein 2 [Vitis vinifera]	-		IPR002528 (PFAM); PTHR11206 (PANTHER), PTHR11206:SF21 (PANTHER)
Quercus_contig_19021	unknown	Exostosin-like protein [Medicago truncatula]	C:membrane; F:hydrolase activity; P:protein metabolic process; P:catabolic process	(3.4) Acting on peptide bonds (peptide hydrolases)	IPR001193 (PANTHER); PTHR13325:SF0 (PANTHER)
Quercus_contig_19022	mitochondrial rnaediting factor 1	hypothetical protein PRUPE_ppa001499mg [Prunus persica]	-		IPR002885 (PFAM); PTHR24015 (PANTHER), PTHR24015:SF130 (PANTHER), PF14432 (PFAM)
Quercus_contig_19025	predicted protein	PREDICTED: probable caffeoyl-CoA O-methyltransferase At4g26220-like [Fragaria vesca subsp. vesca]	F:protein binding; C:nucleus; C:plasma membrane	-	IPR000727 (PFAM); PTHR12791 (PANTHER), PTHR12791:SF5 (PANTHER)
Quercus_contig_19033	---NA---	high mobility group family [Populus trichocarpa]	-		no IPS match
Quercus_contig_19036	brassinosteroid insensitive 1-associated receptor kinase 1	hypothetical protein CICLE_v10019671mg [Citrus clementina]	F:kinase activity; P:cellular protein modification process; F:nucleotide binding; C:membrane	-	IPR000719 (PROFILE); IPR001245 (PFAM); IPR002290 (SMART); IPR013210 (PFAM); IPR020635 (SMART); PTHR24420 (PANTHER), PTHR24420:SF428 (PANTHER)
Quercus_contig_19039	sucrose proton symporter	PREDICTED: DEAD-box ATP-dependent RNA helicase 51-like isoform 1 [Vitis vinifera]	-		PTHR19432 (PANTHER), PTHR19432:SF2 (PANTHER)
Quercus_contig_19040	hypothetical protein PRUPE_ppa000692mg	PREDICTED: rRNA-processing protein fcf2-like [Cucumis sativus]	-		PTHR12526 (PANTHER), PTHR12526:SF161 (PANTHER)
Quercus_contig_19048	hypothetical protein	malate dehydrogenase, partial [Phyllodoce nipponica]	F:RNA binding; F:nucleic acid binding; P:RNA-dependent DNA replication; F:RNA-directed DNA polymerase activity		IPR000477 (PFAM); PTHR19446 (PANTHER), PTHR19446:SF34 (PANTHER)
Quercus_contig_1905	hypothetical protein VITISV_033708	PREDICTED: uncharacterized protein LOC100240969 [Vitis vinifera]	F:transferase activity; C:cytosol; C:plasma membrane; C:nucleoplasm; F:DNA binding; P:nucleobase-containing compound metabolic process; P:catabolic process; F:binding; P:reproduction; P:post-embryonic development; P:embryo development;	(2.7) Transferring phosphorous-containing groups	IPR007641 (PFAM); IPR015712 (PANTHER); PTHR20856:SF7 (PANTHER), SSF64484 (SUPERFAMILY)
Quercus_contig_19056	PREDICTED: uncharacterized protein LOC100264681	hypothetical protein POPTR_0005s05900g [Populus trichocarpa]	-		IPR010820 (PFAM); PTHR31805 (PANTHER), PTHR31805:SF0 (PANTHER)
Quercus_contig_19058	PREDICTED: uncharacterized protein LOC100248339	Nodulin-26, putative [Ricinus communis]	P:glucose catabolic process; F:molecular_function; C:cytosol; P:biological_process		no IPS match
Quercus_contig_19061	hypothetical protein PRUPE_ppa000826mg	Ubiquitin-specific protease 8 isoform 1 [Theobroma cacao]	-		no IPS match
Quercus_contig_19082	hypothetical protein PRUPE_ppa006127mg	hypothetical protein PRUPE_ppa018538mg [Prunus persica]	-		IPR000594 (PFAM); PTHR10953 (PANTHER), PTHR10953:SF9 (PANTHER)
Quercus_contig_19085	3-dehydroquinate dehydratase shikimate 5-dehydrogenase	hypothetical protein VITISV_038668 [Vitis vinifera]	F:3-dehydroquinate dehydratase activity; P:oxidation-reduction process; F:oxidoreductase activity; F:shikimate 3-dehydrogenase (NADP+) activity; P:shikimate metabolic process; F:catalytic activity; F:NADP binding		no IPS match
Quercus_contig_191	conserved hypothetical protein	hypothetical protein PRUPE_ppa001943mg [Prunus persica]	-		IPR027443 (G3DSA:2.60.120.GENE3D); PTHR10209 (PANTHER), PTHR10209:SF25 (PANTHER), SSF51197 (SUPERFAMILY)
Quercus_contig_1910	conserved hypothetical protein	PREDICTED: autophagy-related protein 8h-like isoform 2 [Fragaria vesca subsp. vesca]	-		no IPS match
Quercus_contig_19100	hypothetical protein VITISV_026850	PREDICTED: uncharacterized protein LOC100267595 [Vitis vinifera]	-		IPR004252 (PFAM)
Quercus_contig_19105	hypothetical protein PRUPE_ppa005068mg	PREDICTED: hsp70-binding protein 1-like [Vitis vinifera]	-		no IPS match
Quercus_contig_19110	hypothetical protein PRUPE_ppa020149mg	hypothetical protein PRUPE_ppa003203mg [Prunus persica]	-		IPR002007 (PFAM); PTHR11903 (PANTHER), PTHR11903:SF2 (PANTHER)
Quercus_contig_19116	pentatricopeptide repeat-containing protein at5g24830-like	unknown [Glycine max]	-		no IPS match
Quercus_contig_19119	pentatricopeptide repeat-containing protein mitochondrial-like	hypothetical protein PRUPE_ppa000139mg [Prunus persica]	-		IPR002885 (PFAM); PTHR24015 (PANTHER), PTHR24015:SF34 (PANTHER)
Quercus_contig_19133	arabinogalactan-protein	PREDICTED: TMV resistance protein N-like [Cicer arietinum]	-		no IPS match
Quercus_contig_19135	hypothetical protein PRUPE_ppa006424mg	hypothetical protein CICLE_v10019089mg [Citrus clementina]	-		no IPS match
Quercus_contig_19148	hypothetical protein POPTR_0005s05830g	NBS-LRR type disease resistance protein [Populus trichocarpa]	-		IPR000719 (PFAM); IPR000858 (PFAM); IPR001245 (PFAM); IPR001480 (PFAM); IPR002290 (SMART); IPR020635 (SMART); PTHR24420 (PANTHER), PTHR24420:SF367 (PANTHER)
Quercus_contig_19149	pentatricopeptide repeat-containing protein at5g65560-like	unknown [Glycine max]	F:molecular_function; P:biological_process		IPR002885 (PFAM); PTHR24015 (PANTHER), PTHR24015:SF0 (PANTHER)
Quercus_contig_1915	beta subunit isoform 9	PREDICTED: transcription factor tau subunit sfc1-like [Vitis vinifera]	-		tmhmm (TMHMM)
Quercus_contig_19150	taxadien-5-alpha-ol o-	hypothetical protein VITISV_040417 [Vitis vinifera]	F:transferase activity	(2.3) Acyltransferases	IPR003480 (PFAM); PTHR31642 (PANTHER), PTHR31642:SF0 (PANTHER)
Quercus_contig_19151	udp-glycosyltransferase 88a1-like isoform 1	PREDICTED: uncharacterized protein LOC101265130 [Solanum lycopersicum]	-		IPR002213 (PANTHER); PTHR11926:SF15 (PANTHER)
Quercus_contig_19153	predicted protein	hypothetical protein PRUPE_ppa000249mg [Prunus persica]	F:catalytic activity; P:cellular protein modification process	(6.3) Forming carbon-nitrogen bonds	IPR000569 (PFAM); PTHR11254 (PANTHER), PTHR11254:SF52 (PANTHER)
Quercus_contig_19161	hypothetical protein CICLE_v10026416mg	hypothetical protein VITISV_001138 [Vitis vinifera]	-		IPR013857 (PFAM); PTHR13194 (PANTHER), PTHR13194:SF7 (PANTHER)
Quercus_contig_19168	PREDICTED: uncharacterized protein At2g29880-like	conserved hypothetical protein [Ricinus communis]	-		no IPS match
Quercus_contig_19170	serine threonine-protein kinase edr1-like	hypothetical protein PRUPE_ppa012623mg [Prunus persica]	-		IPR026840 (PFAM)
Quercus_contig_19175	hypothetical protein PRUPE_ppa006060mg	hypothetical protein VITISV_034261 [Vitis vinifera]	-		IPR000719 (PFAM); IPR002290 (SMART); IPR020635 (SMART); PTHR24420 (PANTHER), PTHR24420:SF260 (PANTHER)
Quercus_contig_19177	probable pectate lyase 4-like	PREDICTED: probable ubiquitin conjugation factor E4-like [Cucumis sativus]	-		no IPS match
Quercus_contig_19186	hypothetical protein PRUPE_ppa002751mg	unknown [Glycine max]	-		IPR008380 (PANTHER); PTHR12103:SF1 (PANTHER)
Quercus_contig_19189	hypothetical protein PRUPE_ppa002722mg	not available	-		IPR005061 (PFAM); PTHR12161 (PANTHER), PTHR12161:SF9 (PANTHER)
Quercus_contig_19190	atp-dependent rna helicase dhx8-like	Sucrose proton symporter [Theobroma cacao]	-		IPR011709 (PFAM); PTHR18934 (PANTHER)
Quercus_contig_19197	PREDICTED: uncharacterized protein LOC101210853	hypothetical protein PRUPE_ppa006127mg [Prunus persica]	-		no IPS match
Quercus_contig_1920	beta subunit isoform 4	hypothetical protein VITISV_026850 [Vitis vinifera]	-		IPR001680 (PFAM); IPR006692 (PFAM); IPR015943 (G3DSA:2.130.10.GENE3D); IPR017986 (PROFILE); IPR020472 (PRINTS); PTHR19876 (PANTHER), PTHR19876:SF2 (PANTHER)
Quercus_contig_19205	hypothetical protein VITISV_030399	hypothetical protein PRUPE_ppa006424mg [Prunus persica]	P:nucleobase-containing compound metabolic process; F:nuclease activity; P:reproduction; P:response to abiotic stimulus; P:post-embryonic development; C:nucleus	-	IPR027521 (PANTHER)
Quercus_contig_1921	adenine nucleotide translocator	PREDICTED: UDP-glycosyltransferase 88A1-like isoform 1 [Fragaria vesca subsp. vesca]	C:membrane; C:mitochondrion; P:transport; P:cellular process; F:transporter activity	-	IPR002067 (PRINTS); IPR002113 (PRINTS); IPR018108 (PFAM); IPR023395 (G3DSA:1.50.40.GENE3D); PTHR24089 (PANTHER), PTHR24089:SF31 (PANTHER), tmhmm (TMHMM)
Quercus_contig_19211	btb poz domain-containing protein at2g30600-like	hypothetical protein CICLE_v10026416mg [Citrus clementina]	-		no IPS match
Quercus_contig_19217	synaptosomal associated	hypothetical protein PRUPE_ppa002722mg [Prunus persica]	-		IPR000727 (PFAM); PTHR19305 (PANTHER), PTHR19305:SF0 (PANTHER)
Quercus_contig_19218	predicted protein	PREDICTED: ATP-dependent RNA helicase dhx8-like [Vitis vinifera]	C:membrane; P:transport; F:transporter activity	-	no IPS match
Quercus_contig_19223	50s ribosomal protein mitochondrial-like	synaptosomal associated protein, putative [Ricinus communis]	-		no IPS match
Quercus_contig_19225	PREDICTED: uncharacterized protein LOC100251323	PREDICTED: 50S ribosomal protein L21, mitochondrial-like [Fragaria vesca subsp. vesca]	-		PTHR23322 (PANTHER), PTHR23322:SF3 (PANTHER), PF14555 (PFAM)
Quercus_contig_19226	atp binding	PREDICTED: uncharacterized protein LOC100251323 [Vitis vinifera]	F:transferase activity; P:metabolic process; P:cellular process	(2.1) Transferring one-carbon groups	IPR004159 (PFAM); PTHR31608 (PANTHER), PTHR31608:SF0 (PANTHER)
Quercus_contig_19229	affected 2 isoform 1	Mitochondrial transcription termination factor family protein [Theobroma cacao]	-		IPR002553 (PFAM); IPR026739 (PANTHER); IPR026740 (PTHR11134:PANTHER); PF14796 (PFAM)
Quercus_contig_19232	mitochondrial transcription termination factor family protein	PREDICTED: GC-rich sequence DNA-binding factor 1-like [Vitis vinifera]	-		IPR003690 (PFAM); PTHR13068 (PANTHER), PTHR13068:SF3 (PANTHER)
Quercus_contig_19236	lipid transfer protein	hypothetical protein CICLE_v10028933mg [Citrus clementina]	F:lipid binding; P:lipid transport; P:transport		no IPS match
Quercus_contig_19239	vesicle-associated protein 1-3-like	hypothetical protein PRUPE_ppa004286mg [Prunus persica]	-		IPR000535 (PFAM); PTHR10809 (PANTHER), PTHR10809:SF6 (PANTHER)
Quercus_contig_19242	hypothetical protein PRUPE_ppa003208mg	Mitotic checkpoint family protein isoform 1 [Theobroma cacao]	-		IPR001005 (SMART); IPR017930 (PROFILE); PTHR10641 (PANTHER), PTHR10641:SF37 (PANTHER), PF13921 (PFAM)
Quercus_contig_19243	gc-rich sequence dna-binding factor 1-like	PREDICTED: uncharacterized protein LOC101310061 [Fragaria vesca subsp. vesca]	-		IPR012890 (PANTHER); IPR022783 (PFAM); PTHR12214:SF0 (PANTHER)
Quercus_contig_19248	predicted protein	PREDICTED: pentatricopeptide repeat-containing protein At2g02980 [Vitis vinifera]	P:biological_process; C:cellular_component		PF13088 (PFAM)
Quercus_contig_19249	PREDICTED: uncharacterized protein LOC101219119	hypothetical protein POPTR_0017s03460g [Populus trichocarpa]	-		PF13088 (PFAM)
Quercus_contig_19250	hypothetical protein POPTR_0019s10300g, partial	RNA binding protein, putative [Ricinus communis]	-		IPR000767 (PRINTS); IPR001611 (PROFILE); IPR002182 (PFAM); PTHR23155 (PANTHER), PF13855 (PFAM)
Quercus_contig_19252	hypothetical protein CICLE_v10028933mg	hypothetical protein POPTR_0018s12030g [Populus trichocarpa]	-		IPR003010 (PFAM); PTHR23088 (PANTHER), PTHR23088:SF0 (PANTHER)
Quercus_contig_19257	serine-threonine protein plant-	AMP dependent CoA ligase, putative [Ricinus communis]	F:kinase activity; F:catalytic activity; P:metabolic process; P:cellular process	(1.3) Acting on the CH-CH group of donors	no IPS match
Quercus_contig_19258	PREDICTED: uncharacterized protein LOC101207062	PREDICTED: oxysterol-binding protein-related protein 1C [Vitis vinifera]	-		no IPS match
Quercus_contig_19259	hypothetical protein PRUPE_ppa004286mg	PREDICTED: sterol 3-beta-glucosyltransferase-like [Fragaria vesca subsp. vesca]	-		IPR009637 (PANTHER); PTHR21229:SF1 (PANTHER)
Quercus_contig_1926	asparagine synthetase 3 isoform 3	Uncharacterized protein TCM_017399 [Theobroma cacao]	-		IPR001962 (PFAM); IPR014729 (G3DSA:3.40.50.GENE3D); PTHR11772 (PANTHER), SSF52402 (SUPERFAMILY)
Quercus_contig_19271	probable lrr receptor-like serine threonine-protein kinase at3g47570- partial	PREDICTED: nucleolar protein 12-like [Glycine max]	-		IPR000719 (PFAM); IPR001245 (PFAM); IPR002290 (SMART); IPR020635 (SMART); PTHR24420 (PANTHER), PTHR24420:SF44 (PANTHER)
Quercus_contig_19273	small nuclear ribonucleoprotein family protein	PREDICTED: probable peptidyl-prolyl cis-trans isomerase isoform 1 [Vitis vinifera]	-		IPR001163 (PFAM); IPR006649 (SMART); PTHR10553 (PANTHER), PTHR10553:SF1 (PANTHER)
Quercus_contig_19274	mitotic checkpoint family protein isoform 1	hypothetical protein CICLE_v10009806mg [Citrus clementina]	-		no IPS match
Quercus_contig_19277	PREDICTED: uncharacterized protein LOC101310061	hypothetical protein CICLE_v10008846mg [Citrus clementina]	-		IPR000504 (PFAM); PTHR24622 (PANTHER)
Quercus_contig_1928	---NA---	PREDICTED: uncharacterized protein At1g08160-like [Cucumis sativus]	-		no IPS match
Quercus_contig_193	pre-mrna-splicing factor syf1-like	hypothetical protein CICLE_v10011485mg [Citrus clementina]	-		tmhmm (TMHMM)
Quercus_contig_1930	hypothetical protein PRUPE_ppa000690mg	predicted protein [Populus trichocarpa]	-		no IPS match
Quercus_contig_19304	PREDICTED: uncharacterized protein LOC100260826	PREDICTED: uncharacterized protein At2g37660, chloroplastic [Vitis vinifera]	-		IPR007087 (PFAM); IPR015880 (SMART); PTHR10593 (PANTHER), PTHR10593:SF17 (PANTHER), PF12874 (PFAM)
Quercus_contig_19309	pentatricopeptide repeat-containing protein at2g02980	PREDICTED: U1 small nuclear ribonucleoprotein A-like [Cucumis sativus]	P:nucleobase-containing compound metabolic process; C:plastid	-	no IPS match
Quercus_contig_19311	hypothetical protein POPTR_0017s03460g	hypothetical protein PRUPE_ppa007262mg [Prunus persica]	-		IPR019410 (PFAM)
Quercus_contig_19313	dihydroneopterin aldolase-like isoform 1	hypothetical protein VITISV_023939 [Vitis vinifera]	F:catalytic activity; P:metabolic process; P:cellular process	(4.1) Carbon-carbon lyases	no IPS match
Quercus_contig_1932	rna binding	Phospholipid hydroperoxide glutathione peroxidase 1 isoform 1 [Theobroma cacao]	F:nucleic acid binding; F:nucleotide binding	-	no IPS match
Quercus_contig_19323	hypothetical protein PRUPE_ppa018458mg	hypothetical protein CICLE_v10020038mg [Citrus clementina]	-		no IPS match
Quercus_contig_19332	hypothetical protein POPTR_0018s12030g	PREDICTED: uncharacterized protein LOC100265724 [Vitis vinifera]	-		no IPS match
Quercus_contig_19334	predicted protein	Sec14p-like phosphatidylinositol transfer family protein isoform 1 [Theobroma cacao]	-		no IPS match
Quercus_contig_19335	proline transporter	Tetratricopeptide repeat (TPR)-like superfamily protein, putative isoform 1 [Theobroma cacao]	C:plasma membrane; F:transporter activity; C:membrane	-	IPR013057 (PFAM); PTHR22950 (PANTHER)
Quercus_contig_19338	low quality protein: dead-box atp-dependent rna helicase 21-like	PREDICTED: nudix hydrolase 23, chloroplastic-like [Cicer arietinum]	-		IPR011545 (PFAM); IPR014001 (PROFILE); IPR014014 (PROFILE); PTHR24031 (PANTHER)
Quercus_contig_19341	tubulin--tyrosine ligase-like protein 12-like	unnamed protein product [Vitis vinifera]	F:catalytic activity; P:cellular protein modification process; P:transport; P:cellular process; C:plastid	(6.3) Forming carbon-nitrogen bonds	IPR027749 (PTHR12241:PANTHER); PTHR12241 (PANTHER)
Quercus_contig_19347	amp dependent	hypothetical protein CICLE_v10011396mg [Citrus clementina]	F:catalytic activity; P:metabolic process	(1.1) Acting on the CH-OH group of donors	IPR000873 (PFAM); PTHR24096 (PANTHER), PTHR24096:SF16 (PANTHER)
Quercus_contig_19363	oxysterol-binding protein 1c	hypothetical protein CICLE_v10020006mg [Citrus clementina]	-		no IPS match
Quercus_contig_19365	sterol 3-beta-glucosyltransferase-like	serine/threonine protein kinase, putative [Ricinus communis]	-		no IPS match
Quercus_contig_19367	Uncharacterized protein TCM_017399	Uncharacterized protein isoform 1 [Theobroma cacao]	-		no IPS match
Quercus_contig_1937	hypothetical protein PRUPE_ppa005411mg	PREDICTED: ATPase family AAA domain-containing protein 3-B [Vitis vinifera]	-		SignalP-NN(euk) (SIGNALP)
Quercus_contig_19371	plastid movement impaired 2	hypothetical protein PRUPE_ppa005004mg [Prunus persica]	-		no IPS match
Quercus_contig_19374	hypothetical protein PRUPE_ppa001502mg	Ca2+ activated outward rectifying K+ channel 5 [Theobroma cacao]	-		PTHR13375 (PANTHER), PTHR13375:SF3 (PANTHER)
Quercus_contig_19377	hypothetical protein PRUPE_ppa002335mg	unknown [Populus trichocarpa]	-		IPR000571 (PROFILE); IPR001269 (PANTHER); PTHR11082:SF8 (PANTHER)
Quercus_contig_19381	apo protein chloroplastic-like	unnamed protein product [Vitis vinifera]	P:cellular protein modification process; P:nucleobase-containing compound metabolic process; F:RNA binding; P:biosynthetic process; P:cellular process; P:response to abiotic stimulus; P:transport; P:carbohydrate metabolic process; P:secondary metabolic process; P:reproduction; P:post-embryonic development; P:embryo development;	-	no IPS match
Quercus_contig_19387	conserved hypothetical protein	hypothetical protein PRUPE_ppa000461mg [Prunus persica]	-		no IPS match
Quercus_contig_19389	hypothetical protein PRUPE_ppa002463mg	hypothetical protein VITISV_043115 [Vitis vinifera]	-		no IPS match
Quercus_contig_1939	Uncharacterized protein isoform 1	PREDICTED: F-box protein SKIP23-like [Cicer arietinum]	-		PTHR31112 (PANTHER), PTHR31112:SF0 (PANTHER), SignalP-NN(euk) (SIGNALP), tmhmm (TMHMM)
Quercus_contig_19393	hypothetical protein PRUPE_ppa003555mg	calmodulin binding protein, putative [Ricinus communis]	-		PTHR10668 (PANTHER), PTHR10668:SF4 (PANTHER)
Quercus_contig_19397	hypothetical protein CICLE_v10012800mg	PREDICTED: stromal 70 kDa heat shock-related protein, chloroplastic-like [Vitis vinifera]	-		no IPS match
Quercus_contig_194	hypothetical protein VITISV_003925	PREDICTED: probable ATP-dependent RNA helicase DHX36-like [Cucumis sativus]	-		IPR004046 (PFAM); IPR010987 (G3DSA:1.20.1050.GENE3D); IPR017933 (PROFILE); PTHR11260 (PANTHER), PTHR11260:SF16 (PANTHER)
Quercus_contig_19403	hypothetical protein PRUPE_ppa018242mg	unnamed protein product [Vitis vinifera]	-		IPR000008 (PFAM); IPR018029 (PROFILE); PTHR10024 (PANTHER), PTHR10024:SF97 (PANTHER)
Quercus_contig_19407	nucleolar protein 12-like	phosphoenolpyruvate carboxylase [Manihot esculenta subsp. flabellifolia]	F:nucleic acid binding; F:nucleotide binding	-	no IPS match
Quercus_contig_19411	thioredoxin-like protein chloroplastic-like	hypothetical protein PRUPE_ppa007377mg [Prunus persica]	-		no IPS match
Quercus_contig_19412	probable peptidyl-prolyl cis-trans isomerase isoform 1	hypothetical protein OsJ_21797 [Oryza sativa Japonica Group]	C:endosome; P:protein metabolic process; P:cellular process; C:Golgi apparatus; P:cellular protein modification process; F:catalytic activity	(5.2) Cis-trans-isomerases	IPR002130 (PFAM); PTHR11071 (PANTHER), PTHR11071:SF17 (PANTHER)
Quercus_contig_1942	hypothetical protein CICLE_v10009806mg	hypothetical protein CICLE_v10011368mg [Citrus clementina]	-		IPR000608 (PFAM); IPR016135 (G3DSA:3.10.110.GENE3D); IPR023313 (PROSITE); PTHR24068 (PANTHER), SM00212 (SMART)
Quercus_contig_19423	unnamed protein product	hypothetical protein PRUPE_ppa002883mg [Prunus persica]	-		no IPS match
Quercus_contig_19427	hypothetical protein POPTR_0001s01040g	hypothetical protein PRUPE_ppa000888mg [Prunus persica]	-		IPR010658 (PFAM); PTHR21576 (PANTHER), PTHR21576:SF7 (PANTHER)
Quercus_contig_19429	hypothetical protein CICLE_v10008846mg	PREDICTED: transcription factor bHLH140-like [Vitis vinifera]	-		IPR001544 (PANTHER); PTHR11825:SF7 (PANTHER)
Quercus_contig_19437	pentatricopeptide repeat-containing protein at4g20770-like	hypothetical protein 91 - garden pea chloroplast	-		IPR002885 (PFAM); PTHR24015 (PANTHER), PTHR24015:SF102 (PANTHER)
Quercus_contig_19439	abc transporter f family member 4-like	hypothetical protein POPTR_0016s11950g [Populus trichocarpa]	-		no IPS match
Quercus_contig_1944	PREDICTED: uncharacterized protein At1g08160-like	PREDICTED: uncharacterized protein LOC101249853 [Solanum lycopersicum]	-		IPR004864 (PFAM); PTHR31852 (PANTHER), SignalP-NN(euk) (SIGNALP), tmhmm (TMHMM)
Quercus_contig_19449	hypothetical protein PRUPE_ppa016553mg	Basic helix-loop-helix DNA-binding superfamily protein isoform 1 [Theobroma cacao]	-		no IPS match
Quercus_contig_1945	PREDICTED: uncharacterized protein LOC100264617	PREDICTED: probable potassium transporter 17-like [Fragaria vesca subsp. vesca]	P:carbohydrate metabolic process; P:nucleobase-containing compound metabolic process; P:catabolic process; P:secondary metabolic process; F:binding; P:biosynthetic process; P:cellular process; P:lipid metabolic process; C:plastid; C:membrane; C:thylakoid; P:transport	-	IPR006121 (PROFILE); G3DSA:3.30.70.100 (GENE3D)
Quercus_contig_19461	histone-lysine n-methyltransferase suvr2-like	hypothetical protein POPTR_0005s18000g [Populus trichocarpa]	P:metabolic process; P:cellular process; C:intracellular; F:transferase activity	(2.1) Transferring one-carbon groups	IPR001214 (PFAM); IPR003606 (SMART); IPR007728 (PFAM); IPR025776 (PROFILE); PTHR22884 (PANTHER), PTHR22884:SF23 (PANTHER)
Quercus_contig_19462	peptide chain release	tubulin-specific chaperone B, putative [Ricinus communis]	-		IPR000352 (PFAM); IPR005139 (PFAM); PTHR11075 (PANTHER), PTHR11075:SF10 (PANTHER)
Quercus_contig_19466	hypothetical protein PRUPE_ppa022122mg	Golgi snare 11 isoform 1 [Theobroma cacao]	-		no IPS match
Quercus_contig_19469	hypothetical protein PRUPE_ppa025445mg	Phosphatase 2A regulatory B subunit family protein [Theobroma cacao]	-		no IPS match
Quercus_contig_1948	acidic leucine-rich nuclear phosphoprotein 32-related	predicted protein [Populus trichocarpa]	-		no IPS match
Quercus_contig_19480	cell division control protein 48 b	hypothetical protein PRUPE_ppa001570mg [Prunus persica]	-		IPR003593 (SMART); IPR003959 (PFAM); PTHR23077 (PANTHER), PTHR23077:SF38 (PANTHER)
Quercus_contig_19484	hypothetical protein CICLE_v10025088mg	hypothetical protein POPTR_0019s04480g, partial [Populus trichocarpa]	-		IPR001272 (PFAM); PTHR30031 (PANTHER), PTHR30031:SF0 (PANTHER)
Quercus_contig_19485	unnamed protein product	predicted protein [Populus trichocarpa]	-		IPR001480 (PFAM); PTHR11795 (PANTHER), PTHR11795:SF49 (PANTHER)
Quercus_contig_19492	u1 small nuclear ribonucleoprotein a-like	BRASSINOSTEROID INSENSITIVE 1-associated receptor kinase 1 precursor, putative [Ricinus communis]	-		IPR000504 (SMART); IPR024888 (PANTHER); PF13893 (PFAM)
Quercus_contig_19494	PREDICTED: uncharacterized protein LOC100241859	PREDICTED: uncharacterized protein At5g39570-like isoform 2 [Solanum lycopersicum]	P:signal transduction; P:carbohydrate metabolic process	-	IPR012535 (PFAM)
Quercus_contig_19495	hypothetical protein CICLE_v10030502mg	hypothetical protein CICLE_v10012101mg [Citrus clementina]	-		IPR000904 (PFAM); PTHR10663 (PANTHER), PTHR10663:SF6 (PANTHER), PF12783 (PFAM)
Quercus_contig_19497	exocyst subunit exo70 family protein b1	Cyclic nucleotide-binding transporter 1 isoform 2 [Theobroma cacao]	-		IPR004140 (PANTHER); PTHR12542:SF7 (PANTHER)
Quercus_contig_19500	predicted protein	conserved hypothetical protein [Ricinus communis]	C:cytoplasm; F:transferase activity; F:kinase activity; P:metabolic process; P:cellular process; F:nucleotide binding	(2.7) Transferring phosphorous-containing groups	IPR013750 (PFAM); PTHR10457 (PANTHER), PTHR10457:SF6 (PANTHER)
Quercus_contig_19501	predicted protein	hypothetical protein PRUPE_ppa019701mg [Prunus persica]	P:protein metabolic process; P:catabolic process; P:cellular process; P:cellular component organization; P:response to stress; P:DNA metabolic process; P:response to abiotic stimulus; P:reproduction; C:cell wall; P:anatomical structure morphogenesis; P:cell growth; P:cell cycle; P:response to biotic stimulus; P:biosynthetic process	-	no IPS match
Quercus_contig_19504	hypothetical protein PRUPE_ppa000933mg	not available	-		no IPS match
Quercus_contig_1951	PREDICTED: uncharacterized protein LOC101501710 isoform X1	glycerol-3-phosphate dehydrogenase [Triticum aestivum]	-		SignalP-NN(euk) (SIGNALP), tmhmm (TMHMM)
Quercus_contig_19512	hypothetical protein PRUPE_ppa005259mg	Pleckstrin domain-containing protein isoform 6, partial [Theobroma cacao]	-		IPR001841 (PROFILE); IPR019396 (PFAM); PTHR10044 (PANTHER), PF13920 (PFAM)
Quercus_contig_19514	PREDICTED: uncharacterized protein LOC101512095	RHOMBOID-like 2 [Theobroma cacao]	-		no IPS match
Quercus_contig_19516	hypothetical protein PRUPE_ppa002346mg	unnamed protein product [Vitis vinifera]	-		IPR000210 (SMART); IPR013069 (PFAM); IPR027356 (PFAM); PTHR32370 (PANTHER), PTHR32370:SF0 (PANTHER)
Quercus_contig_19517	hypothetical protein CICLE_v10011485mg	hypothetical protein CICLE_v10020951mg [Citrus clementina]	-		IPR002885 (PFAM); PTHR24015 (PANTHER), PTHR24015:SF0 (PANTHER)
Quercus_contig_19518	predicted protein	hypothetical protein POPTR_0006s13450g [Populus trichocarpa]	P:biosynthetic process; P:cellular process; P:metabolic process; P:response to abiotic stimulus; F:transferase activity; P:biological_process; P:response to stress	(2.5) Transferring alkyl or aryl groups, other than methyl groups	PTHR21528 (PANTHER), PTHR21528:SF0 (PANTHER)
Quercus_contig_19528	hypothetical protein PRUPE_ppa001398mg	PREDICTED: DNA-directed RNA polymerase 2, chloroplastic/mitochondrial [Vitis vinifera]	-		no IPS match
Quercus_contig_19529	pentatricopeptide repeat-containing protein chloroplastic	hypothetical protein PRUPE_ppa009460mg [Prunus persica]	P:regulation of gene expression, epigenetic; P:nucleobase-containing compound metabolic process; P:cellular protein modification process; C:plastid;	-	IPR002885 (PFAM); PTHR24015 (PANTHER), PTHR24015:SF95 (PANTHER), PF14432 (PFAM)
Quercus_contig_1953	high chlorophyll fluorescent 107 isoform 1	Salicylate O-methyltransferase [Theobroma cacao]	-		IPR003107 (SMART); IPR011990 (G3DSA:1.25.40.GENE3D); IPR013026 (PROFILE); IPR013105 (PFAM); IPR019734 (SMART); PTHR11246 (PANTHER), PTHR11246:SF10 (PANTHER), PF14559 (PFAM), SSF48452 (SUPERFAMILY)
Quercus_contig_19533	PREDICTED: uncharacterized protein LOC101300951	Endoplasmic reticulum-Golgi intermediate compartment protein, putative [Ricinus communis]	-		no IPS match
[truncated: 7,797 more rows]
